# Supplementary material for: Targeting RBM39 through indisulam induced mis-splicing of mRNA to exert anti-cancer effects in T-cell acute lymphoblastic leukemia
Source: J Exp Clin Cancer Res. 2024 Jul 24;43:205. doi: 10.1186/s13046-024-03130-8 (PMC11267830; doi:10.1186/s13046-024-03130-8)
Supplement: Supplementary file 10 — Supplementary Material 10: Supplementary Table 1. Primer sequence information, plasmid sequence information, antibody information. [file 13046_2024_3130_MOESM10_ESM.xlsx]

## Sheet: Sheet1
The sequences of shRNA/sgRNA
shRBM39	#1	CCGGGCTTCGAGTGCTAGTTCATTTCTCGAGAAATGAACTAGCACTCGAAGCTTTTTGAATT
	#2	CCGGGCCGTGAAAGAAAGCGAAGTACTCGAGTACTTCGCTTTCTTTCACGGCTTTTTGAATT
	#3	CCGGGCCTCTAGCAATAGGATTAACCTCGAGGTTAATCCTATTGCTAGAGGCTTTTTGAATT
shTHOC1	#1	CCGGGGGAGTAACTGAAGGTATTTGCTCGAGCAAATACCTTCAGTTACTCCCTTTTTGAATT
	#2	CCGGGTGCTCTATTCCAATTGATTACTCGAGTAATCAATTGGAATAGAGCACTTTTTGAATT
	#3	CCGGAGACTCAGAAATTAGGCAGATCTCGAGATCTGCCTAATTTCTGAGTCTTTTTTGAATT
sgDCAF15	#1	5'-GGAGACCCAGAAGAACGGGC-3'
	#2	5'-GCAGCTTCCGGAAGAGGCGA-3'
	#3	5'-ACAGCAAGCTCAAGCTG-3′
Primers employed for validating alternative splicing events.
EZH2	forward	5'-AGAGGAAACACCGGTTGTGG-3'
	reverse	5'-CAGCGGCTCCACAAGTAAGA-3'
THOC1	forward	5'- GGACGCGGTTTACGAAGTCT-3'
	reverse	5'- AGAGCTGAATCCGTCCACAG-3'
Primers utilized for qRT-PCR validation of knockdown efficiency.
RBM39	forward	5'-CAATGCTTGAGGCTCCTTACA-3'
	reverse	5'-TCCGTTCCTTACTTTTGCTTCTC-3'
THOC1	forward	5'-CGGACGCGGTTTACGAAGT-3'
	reverse	5'-AAAAGGTGTAGATGCGGTACAAA-3'
GAPDH	forward	5' TGCACCACCAACTGCTTAG-3'
	reverse	5'-GATGCAGGGATGATGTTC-3'
The antibody information
GAPDH	Millipore	MA3374	rabbit antibody	1:10000 dilution
RBM39	Proteintech	21339-1-AP	rabbit antibody	1:1000 dilution
THOC1	Proteintech	10920-1-AP	rabbit antibody	1:1000 dilution
EZH2	Proteintech	21800-1-AP	rabbit antibody	1:1000 dilution
c-Myc	Cell Signaling Technology	9402	rabbit antibody	1:1000 dilution
parp	Cell Signaling Technology	9542	rabbit antibody	1:1000 dilution
Caspase-8	Cell Signaling Technology	9746	mouse antibody	1:1000 dilution
