# Supplementary material for: Targeting RBM39 through indisulam induced mis-splicing of mRNA to exert anti-cancer effects in T-cell acute lymphoblastic leukemia
Source: J Exp Clin Cancer Res. 2024 Jul 24;43:205. doi: 10.1186/s13046-024-03130-8 (PMC11267830; doi:10.1186/s13046-024-03130-8)
Supplement: Supplementary file 11 — Supplementary Material 11: Supplementary Table 2. The area under the curve (AUC) reflecting the sensitivity of the drug indisulam across different tissue tumors within the CTD2 network. [file 13046_2024_3130_MOESM11_ESM.xls]

cpd_name	cancer_type	AUC
indisulam	central_nervous_system cancer	16.4490
indisulam	breast cancer	13.7050
indisulam	stomach cancer	13.9520
indisulam	urinary_tract cancer	16.2460
indisulam	urinary_tract cancer	13.7030
indisulam	kidney cancer	16.2400
indisulam	breast cancer	16.9100
indisulam	urinary_tract cancer	16.3240
indisulam	thyroid cancer	16.4500
indisulam	biliary_tract cancer	15.8380
indisulam	central_nervous_system cancer	17.8750
indisulam	skin cancer	18.1050
indisulam	urinary_tract cancer	14.2690
indisulam	breast cancer	14.6690
indisulam	neuroblastoma	8.0813
indisulam	central_nervous_system cancer	15.6210
indisulam	central_nervous_system cancer	14.6520
indisulam	central_nervous_system cancer	14.6030
indisulam	liver cancer	13.8800
indisulam	kidney cancer	14.9070
indisulam	pleura cancer	14.5300
indisulam	thyroid cancer	14.4240
indisulam	thyroid cancer	12.7720
indisulam	oesophagus cancer	14.9170
indisulam	stomach cancer	16.1460
indisulam	lung cancer	14.1900
indisulam	urinary_tract cancer	12.7540
indisulam	soft_tissue cancer	13.7170
indisulam	large_intestine cancer	10.7720
indisulam	other lymphoid neoplasm	10.6280
indisulam	stomach cancer	15.3950
indisulam	thyroid cancer	12.9900
indisulam	upper_aerodigestive_tract cancer	13.5570
indisulam	stomach cancer	15.5320
indisulam	breast cancer	14.9760
indisulam	kidney cancer	14.8070
indisulam	large_intestine cancer	14.6520
indisulam	upper_aerodigestive_tract cancer	14.8170
indisulam	biliary_tract cancer	14.6410
indisulam	ovary cancer	14.6260
indisulam	skin cancer	13.7410
indisulam	lung cancer	14.7860
indisulam	lung cancer	11.1930
indisulam	central_nervous_system cancer	14.7730
indisulam	pancreas cancer	13.9940
indisulam	biliary_tract cancer	12.9230
indisulam	skin cancer	13.1870
indisulam	lung cancer	12.2740
indisulam	lung cancer	14.3760
indisulam	pancreas cancer	11.4540
indisulam	lung cancer	12.5790
indisulam	lung cancer	10.2880
indisulam	lung cancer	13.6720
indisulam	lung cancer	12.7930
indisulam	lung cancer	12.7200
indisulam	large_intestine cancer	16.6680
indisulam	haematopoietic neoplasm	11.4280
indisulam	haematopoietic neoplasm	11.1540
indisulam	T-ALL	11.3950
indisulam	T-ALL	11.5810
indisulam	other lymphoid neoplasm	10.3480
indisulam	liver cancer	14.6790
indisulam	neuroblastoma	6.9280
indisulam	haematopoietic neoplasm	10.3670
indisulam	pleura cancer	14.6860
indisulam	urinary_tract cancer	14.9270
indisulam	pancreas cancer	14.5600
indisulam	haematopoietic neoplasm	10.6340
indisulam	stomach cancer	14.1140
indisulam	lung cancer	13.9360
indisulam	ovary cancer	15.0000
indisulam	large_intestine cancer	16.1690
indisulam	large_intestine cancer	13.0230
indisulam	ovary cancer	14.6830
indisulam	central_nervous_system cancer	13.9370
indisulam	large_intestine cancer	11.7910
indisulam	large_intestine cancer	10.4880
indisulam	urinary_tract cancer	13.9290
indisulam	lung cancer	18.2120
indisulam	pancreas cancer	15.3340
indisulam	lung cancer	13.1710
indisulam	other lymphoid neoplasm	14.0110
indisulam	urinary_tract cancer	16.9020
indisulam	lung cancer	15.5470
indisulam	lung cancer	13.9610
indisulam	haematopoietic neoplasm	8.2592
indisulam	ovary cancer	14.5240
indisulam	haematopoietic neoplasm	12.7710
indisulam	T-ALL	10.4870
indisulam	T-ALL	10.0720
indisulam	lung cancer	11.5970
indisulam	endometrium cancer	14.6980
indisulam	stomach cancer	11.0260
indisulam	other lymphoid neoplasm	13.8070
indisulam	large_intestine cancer	14.1570
indisulam	other lymphoid neoplasm	11.8170
indisulam	other lymphoid neoplasm	13.2530
indisulam	other lymphoid neoplasm	14.4980
indisulam	lung cancer	15.9880
indisulam	stomach cancer	16.1580
indisulam	lung cancer	14.5190
indisulam	lung cancer	13.8650
indisulam	kidney cancer	14.5520
indisulam	ovary cancer	16.3610
indisulam	pancreas cancer	11.2440
indisulam	endometrium cancer	14.5380
indisulam	upper_aerodigestive_tract cancer	15.6700
indisulam	upper_aerodigestive_tract cancer	14.4730
indisulam	bone cancer	14.7830
indisulam	pancreas cancer	16.8020
indisulam	thyroid cancer	14.5160
indisulam	lung cancer	13.6800
indisulam	central_nervous_system cancer	12.5180
indisulam	central_nervous_system cancer	14.5410
indisulam	lung cancer	14.4450
indisulam	lung cancer	12.9150
indisulam	lung cancer	10.6770
indisulam	lung cancer	14.1570
indisulam	lung cancer	14.8940
indisulam	central_nervous_system cancer	14.6460
indisulam	ovary cancer	11.8940
indisulam	liver cancer	14.0320
indisulam	urinary_tract cancer	14.7660
indisulam	breast cancer	12.1260
indisulam	upper_aerodigestive_tract cancer	12.1940
indisulam	endometrium cancer	13.6930
indisulam	liver cancer	14.1290
indisulam	upper_aerodigestive_tract cancer	13.8150
indisulam	breast cancer	12.3880
indisulam	central_nervous_system cancer	15.7300
indisulam	central_nervous_system cancer	14.4650
indisulam	prostate cancer	14.0090
indisulam	kidney cancer	13.7650
indisulam	ovary cancer	14.7540
indisulam	breast cancer	11.7110
indisulam	breast cancer	11.7560
indisulam	pancreas cancer	14.9110
indisulam	other lymphoid neoplasm	10.6190
indisulam	ovary cancer	14.4910
indisulam	other lymphoid neoplasm	10.7630
indisulam	large_intestine cancer	11.1620
indisulam	bone cancer	13.2980
indisulam	urinary_tract cancer	12.9360
indisulam	lung cancer	15.5350
indisulam	lung cancer	12.5500
indisulam	lung cancer	13.4830
indisulam	lung cancer	13.6370
indisulam	lung cancer	14.3510
indisulam	other lymphoid neoplasm	11.8500
indisulam	pancreas cancer	12.0950
indisulam	haematopoietic neoplasm	11.1690
indisulam	oesophagus cancer	13.5250
indisulam	B-ALL	10.1950
indisulam	stomach cancer	12.5410
indisulam	thyroid cancer	14.3050
indisulam	stomach cancer	16.2940
indisulam	large_intestine cancer	14.6310
indisulam	endometrium cancer	11.6760
indisulam	endometrium cancer	13.1550
indisulam	breast cancer	14.4710
indisulam	pancreas cancer	16.0130
indisulam	large_intestine cancer	15.0000
indisulam	endometrium cancer	14.6270
indisulam	ovary cancer	14.8000
indisulam	oesophagus cancer	14.4740
indisulam	large_intestine cancer	10.3440
indisulam	skin cancer	14.7700
indisulam	bone cancer	11.0550
indisulam	lung cancer	15.9400
indisulam	lung cancer	16.3770
indisulam	lung cancer	13.3860
indisulam	lung cancer	13.0660
indisulam	endometrium cancer	13.0260
indisulam	endometrium cancer	13.9430
indisulam	endometrium cancer	12.3620
indisulam	haematopoietic neoplasm	12.5770
indisulam	endometrium cancer	9.6231
indisulam	T-ALL	11.5000
indisulam	haematopoietic neoplasm	12.7050
indisulam	stomach cancer	14.6960
indisulam	other lymphoid neoplasm	12.5340
indisulam	haematopoietic neoplasm	11.4960
indisulam	lung cancer	14.5140
indisulam	stomach cancer	14.3270
indisulam	lung cancer	13.1760
indisulam	endometrium cancer	14.0320
indisulam	other lymphoid neoplasm	12.0350
indisulam	other lymphoid neoplasm	12.8000
indisulam	lung cancer	14.5300
indisulam	lung cancer	15.1570
indisulam	lung cancer	13.4550
indisulam	skin cancer	14.4720
indisulam	breast cancer	14.4440
indisulam	other lymphoid neoplasm	12.6330
indisulam	biliary_tract cancer	14.1890
indisulam	haematopoietic neoplasm	7.5487
indisulam	lung cancer	12.1430
indisulam	lung cancer	10.4760
indisulam	other lymphoid neoplasm	13.9790
indisulam	stomach cancer	13.1670
indisulam	T-ALL	11.4080
indisulam	central_nervous_system cancer	14.0660
indisulam	kidney cancer	14.0060
indisulam	biliary_tract cancer	14.7090
indisulam	biliary_tract cancer	14.5690
indisulam	thyroid cancer	14.0210
indisulam	breast cancer	12.8520
indisulam	breast cancer	12.4460
indisulam	breast cancer	14.3430
indisulam	large_intestine cancer	10.8870
indisulam	central_nervous_system cancer	16.1660
indisulam	central_nervous_system cancer	13.7160
indisulam	lung cancer	13.4300
indisulam	lung cancer	13.6580
indisulam	lung cancer	17.4510
indisulam	upper_aerodigestive_tract cancer	11.2130
indisulam	upper_aerodigestive_tract cancer	13.8050
indisulam	central_nervous_system cancer	15.5820
indisulam	stomach cancer	14.2930
indisulam	stomach cancer	13.2920
indisulam	upper_aerodigestive_tract cancer	14.8880
indisulam	oesophagus cancer	14.6600
indisulam	oesophagus cancer	13.1240
indisulam	upper_aerodigestive_tract cancer	14.3720
indisulam	salivary_gland cancer	13.1100
indisulam	upper_aerodigestive_tract cancer	15.9410
indisulam	neuroblastoma	10.3850
indisulam	breast cancer	13.0960
indisulam	other lymphoid neoplasm	8.4781
indisulam	lung cancer	14.6300
indisulam	haematopoietic neoplasm	9.5789
indisulam	T-ALL	10.7650
indisulam	lung cancer	12.8510
indisulam	other lymphoid neoplasm	9.3618
indisulam	B-ALL	11.5080
indisulam	kidney cancer	13.6900
indisulam	ovary cancer	13.8780
indisulam	haematopoietic neoplasm	11.7440
indisulam	B-ALL	11.7530
indisulam	haematopoietic neoplasm	10.6380
indisulam	pleura cancer	10.6980
indisulam	lung cancer	13.7660
indisulam	other lymphoid neoplasm	12.6600
indisulam	other lymphoid neoplasm	10.8430
indisulam	other lymphoid neoplasm	13.3240
indisulam	other lymphoid neoplasm	15.0000
indisulam	lung cancer	12.3990
indisulam	ovary cancer	10.6900
indisulam	large_intestine cancer	10.8340
indisulam	other lymphoid neoplasm	14.2450
indisulam	oesophagus cancer	13.3240
indisulam	lung cancer	10.9330
indisulam	other lymphoid neoplasm	14.6340
indisulam	lung cancer	13.3870
indisulam	lung cancer	13.3410
indisulam	lung cancer	12.2310
indisulam	lung cancer	13.9330
indisulam	central_nervous_system cancer	13.1480
indisulam	haematopoietic neoplasm	8.9363
indisulam	bone cancer	11.8450
indisulam	lung cancer	12.8950
indisulam	ovary cancer	10.9970
indisulam	soft_tissue cancer	16.2410
indisulam	large_intestine cancer	14.2000
indisulam	other lymphoid neoplasm	10.1210
indisulam	other lymphoid neoplasm	11.4930
indisulam	ovary cancer	13.7740
indisulam	B-ALL	12.8200
indisulam	stomach cancer	12.6600
indisulam	large_intestine cancer	13.8590
indisulam	upper_aerodigestive_tract cancer	13.0720
indisulam	endometrium cancer	12.3660
indisulam	other lymphoid neoplasm	13.4690
indisulam	other lymphoid neoplasm	12.4730
indisulam	endometrium cancer	11.5690
indisulam	other lymphoid neoplasm	11.9510
indisulam	haematopoietic neoplasm	10.4630
indisulam	other lymphoid neoplasm	11.7300
indisulam	other lymphoid neoplasm	11.3820
indisulam	large_intestine cancer	13.0000
indisulam	stomach cancer	13.2310
indisulam	pleura cancer	14.3230
indisulam	lung cancer	14.0380
indisulam	lung cancer	13.7490
indisulam	liver cancer	13.0860
indisulam	central_nervous_system cancer	14.6750
indisulam	neuroblastoma	12.0980
indisulam	breast cancer	13.9860
indisulam	haematopoietic neoplasm	13.2800
indisulam	skin cancer	15.6300
indisulam	neuroblastoma	12.0660
indisulam	lung cancer	11.4380
indisulam	lung cancer	14.7030
indisulam	lung cancer	14.7770
indisulam	lung cancer	15.7440
indisulam	large_intestine cancer	14.8500
indisulam	lung cancer	14.6540
indisulam	ovary cancer	14.4460
indisulam	ovary cancer	10.1870
indisulam	haematopoietic neoplasm	13.3410
indisulam	soft_tissue cancer	14.7250
indisulam	other lymphoid neoplasm	12.9460
indisulam	urinary_tract cancer	14.2120
indisulam	haematopoietic neoplasm	11.0550
indisulam	T-ALL	11.4180
indisulam	large_intestine cancer	12.6110
indisulam	large_intestine cancer	13.4340
indisulam	haematopoietic neoplasm	10.7000
indisulam	other lymphoid neoplasm	11.2860
indisulam	neuroblastoma	13.0300
indisulam	T-ALL	11.7820
indisulam	haematopoietic neoplasm	10.5780
indisulam	lung cancer	14.0610
indisulam	lung cancer	12.0950
indisulam	lung cancer	14.2330
indisulam	haematopoietic neoplasm	12.6890
indisulam	haematopoietic neoplasm	11.8220
indisulam	other lymphoid neoplasm	13.4870
indisulam	B-ALL	11.4620
indisulam	endometrium cancer	14.5830
indisulam	central_nervous_system cancer	14.4170
indisulam	endometrium cancer	13.4090
indisulam	upper_aerodigestive_tract cancer	13.1440
indisulam	pancreas cancer	15.3930
indisulam	lung cancer	14.0680
indisulam	ovary cancer	15.3710
indisulam	large_intestine cancer	12.9990
indisulam	lung cancer	14.3010
indisulam	central_nervous_system cancer	14.3180
indisulam	haematopoietic neoplasm	12.1950
indisulam	ovary cancer	13.7030
indisulam	other lymphoid neoplasm	11.6370
indisulam	urinary_tract cancer	13.4600
indisulam	large_intestine cancer	14.4920
indisulam	skin cancer	16.0340
indisulam	skin cancer	15.4700
indisulam	skin cancer	13.7140
indisulam	large_intestine cancer	12.7280
indisulam	large_intestine cancer	14.1690
indisulam	lung cancer	14.0260
indisulam	ovary cancer	12.9020
indisulam	lung cancer	10.5480
indisulam	ovary cancer	14.1200
indisulam	urinary_tract cancer	15.3330
indisulam	large_intestine cancer	14.1580
indisulam	pancreas cancer	13.7200
indisulam	skin cancer	14.2560
indisulam	pancreas cancer	13.5940
indisulam	skin cancer	14.1590
indisulam	lung cancer	14.0400
indisulam	ovary cancer	11.9750
indisulam	lung cancer	14.5650
indisulam	skin cancer	16.1840
indisulam	large_intestine cancer	11.9730
indisulam	kidney cancer	14.4130
indisulam	breast cancer	12.3990
indisulam	large_intestine cancer	13.4680
indisulam	skin cancer	14.1930
indisulam	large_intestine cancer	14.3650
indisulam	other lymphoid neoplasm	11.9590
indisulam	lung cancer	12.9550
indisulam	skin cancer	13.7470
indisulam	pancreas cancer	13.7900
indisulam	soft_tissue cancer	14.0850
indisulam	ovary cancer	14.6090
indisulam	urinary_tract cancer	13.7270
indisulam	ovary cancer	14.0230
indisulam	oesophagus cancer	13.9990
indisulam	skin cancer	14.6640
indisulam	skin cancer	14.5450
indisulam	skin cancer	13.3810
indisulam	liver cancer	16.1840
indisulam	pancreas cancer	14.2490
indisulam	skin cancer	13.2580
indisulam	skin cancer	14.8170
indisulam	oesophagus cancer	13.0700
indisulam	lung cancer	12.5310
indisulam	lung cancer	10.7650
indisulam	lung cancer	13.8080
indisulam	lung cancer	14.5190
indisulam	stomach cancer	12.1650
indisulam	pancreas cancer	15.0550
indisulam	ovary cancer	13.9490
indisulam	pancreas cancer	13.7610
indisulam	pancreas cancer	14.2760
indisulam	breast cancer	14.5960
indisulam	large_intestine cancer	12.1140
indisulam	lung cancer	14.3120
indisulam	lung cancer	13.4500
indisulam	ovary cancer	13.6660
indisulam	lung cancer	9.5714
indisulam	ovary cancer	14.1910
indisulam	other lymphoid neoplasm	13.8840
indisulam	lung cancer	14.5000
indisulam	lung cancer	14.3010
indisulam	lung cancer	10.7230
indisulam	haematopoietic neoplasm	7.8328
indisulam	pancreas cancer	14.7410
indisulam	prostate cancer	14.2700
indisulam	oesophagus cancer	13.5030
indisulam	skin cancer	14.8540
indisulam	skin cancer	14.6750
indisulam	upper_aerodigestive_tract cancer	13.0590
indisulam	oesophagus cancer	11.4140
indisulam	ovary cancer	14.4210
indisulam	thyroid cancer	13.0880
indisulam	endometrium cancer	12.1210
indisulam	lung cancer	11.6100
indisulam	prostate cancer	13.8690
indisulam	large_intestine cancer	12.9440
indisulam	stomach cancer	14.3960
indisulam	breast cancer	12.1550
indisulam	lung cancer	13.3210
indisulam	oesophagus cancer	11.5690
indisulam	stomach cancer	14.0310
indisulam	stomach cancer	14.4280
indisulam	liver cancer	14.1110
indisulam	lung cancer	13.0580
indisulam	central_nervous_system cancer	14.6840
indisulam	skin cancer	14.6260
indisulam	central_nervous_system cancer	13.7500
indisulam	large_intestine cancer	11.1960
indisulam	lung cancer	12.9060
indisulam	breast cancer	14.2840
indisulam	lung cancer	14.0840
indisulam	ovary cancer	13.7140
indisulam	endometrium cancer	8.9746
indisulam	pleura cancer	14.5360
indisulam	oesophagus cancer	13.2410
indisulam	lung cancer	12.7090
indisulam	large_intestine cancer	14.7250
indisulam	endometrium cancer	13.8940
indisulam	central_nervous_system cancer	14.0350
indisulam	lung cancer	13.0920
indisulam	breast cancer	14.1520
indisulam	breast cancer	12.1710
indisulam	skin cancer	14.3050
indisulam	oesophagus cancer	12.6690
indisulam	skin cancer	13.7070
indisulam	lung cancer	12.8720
indisulam	large_intestine cancer	14.4150
indisulam	oesophagus cancer	14.8320
indisulam	pancreas cancer	14.2850
indisulam	pancreas cancer	14.4580
indisulam	lung cancer	13.6720
indisulam	B-ALL	9.9825
indisulam	other lymphoid neoplasm	13.0870
indisulam	other lymphoid neoplasm	12.5710
indisulam	breast cancer	9.1360
indisulam	other lymphoid neoplasm	10.1940
indisulam	other lymphoid neoplasm	8.6274
indisulam	other lymphoid neoplasm	11.1000
indisulam	other lymphoid neoplasm	11.2250
indisulam	other lymphoid neoplasm	12.5040
indisulam	other lymphoid neoplasm	11.2090
indisulam	other lymphoid neoplasm	12.8780
indisulam	lung cancer	12.4150
indisulam	skin cancer	12.8840
indisulam	pancreas cancer	12.2110
indisulam	other lymphoid neoplasm	13.7450
indisulam	central_nervous_system cancer	14.1990
indisulam	other lymphoid neoplasm	11.1700
indisulam	breast cancer	11.6890
indisulam	skin cancer	17.7920
indisulam	lung cancer	12.7300
indisulam	other lymphoid neoplasm	13.9200
indisulam	other lymphoid neoplasm	11.2600
indisulam	other lymphoid neoplasm	12.0620
indisulam	central_nervous_system cancer	13.8160
indisulam	lung cancer	14.5810
indisulam	lung cancer	11.5560
indisulam	central_nervous_system cancer	12.1110
indisulam	ovary cancer	13.6070
indisulam	stomach cancer	11.5780
indisulam	urinary_tract cancer	14.5960
indisulam	lung cancer	14.5010
indisulam	soft_tissue cancer	12.9330
indisulam	soft_tissue cancer	13.5670
indisulam	central_nervous_system cancer	14.6790
indisulam	central_nervous_system cancer	12.9280
indisulam	breast cancer	13.0060
indisulam	other lymphoid neoplasm	12.0840
indisulam	liver cancer	14.4620
indisulam	other lymphoid neoplasm	12.0310
indisulam	kidney cancer	14.5880
indisulam	other lymphoid neoplasm	10.8010
indisulam	breast cancer	12.4730
indisulam	skin cancer	12.2490
indisulam	liver cancer	14.4840
indisulam	other lymphoid neoplasm	13.9890
indisulam	endometrium cancer	12.5890
indisulam	kidney cancer	14.7110
indisulam	haematopoietic neoplasm	9.0986
indisulam	endometrium cancer	13.5010
indisulam	haematopoietic neoplasm	12.4270
indisulam	lung cancer	14.0230
indisulam	ovary cancer	14.5800
indisulam	lung cancer	13.9640
indisulam	bone cancer	11.7110
indisulam	salivary_gland cancer	17.2150
indisulam	urinary_tract cancer	14.5580
indisulam	skin cancer	14.2140
indisulam	breast cancer	14.5710
indisulam	endometrium cancer	11.7430
indisulam	stomach cancer	14.0920
indisulam	upper_aerodigestive_tract cancer	13.5340
indisulam	skin cancer	14.3740
indisulam	kidney cancer	13.9870
indisulam	soft_tissue cancer	15.6390
indisulam	lung cancer	13.4050
indisulam	lung cancer	14.8130
indisulam	ovary cancer	15.2700
indisulam	pancreas cancer	12.8380
indisulam	urinary_tract cancer	14.2490
indisulam	soft_tissue cancer	12.9720
indisulam	thyroid cancer	14.5020
indisulam	kidney cancer	14.7540
indisulam	lung cancer	13.3850
indisulam	lung cancer	11.8940
indisulam	endometrium cancer	10.0780
indisulam	soft_tissue cancer	10.4930
indisulam	bone cancer	13.9570
indisulam	skin cancer	14.9220
indisulam	liver cancer	14.5790
indisulam	endometrium cancer	14.5350
indisulam	other lymphoid neoplasm	10.9630
indisulam	lung cancer	12.8670
indisulam	ovary cancer	14.5320
indisulam	pancreas cancer	13.5880
indisulam	liver cancer	14.0690
indisulam	upper_aerodigestive_tract cancer	14.3090
indisulam	soft_tissue cancer	14.0110
indisulam	skin cancer	18.5110
indisulam	liver cancer	14.4580
indisulam	kidney cancer	14.2490
indisulam	liver cancer	14.5890
indisulam	liver cancer	14.7130
indisulam	ovary cancer	14.5920
indisulam	ovary cancer	14.8460
indisulam	pancreas cancer	14.6920
indisulam	liver cancer	14.5110
indisulam	ovary cancer	12.2180
indisulam	kidney cancer	9.4992
indisulam	skin cancer	14.2490
indisulam	bone cancer	8.8549
indisulam	prostate cancer	13.5440
indisulam	upper_aerodigestive_tract cancer	14.5740
indisulam	lung cancer	11.9620
indisulam	central_nervous_system cancer	13.9640
indisulam	soft_tissue cancer	13.6700
indisulam	soft_tissue cancer	14.1160
indisulam	liver cancer	12.4200
indisulam	endometrium cancer	13.0580
indisulam	skin cancer	14.1420
indisulam	pancreas cancer	13.9520
indisulam	stomach cancer	11.5830
indisulam	lung cancer	13.1480
indisulam	neuroblastoma	9.2110
indisulam	thyroid cancer	13.2030
indisulam	skin cancer	14.2970
indisulam	skin cancer	14.3400
indisulam	breast cancer	14.2230
indisulam	kidney cancer	13.5170
indisulam	pancreas cancer	13.5370
indisulam	neuroblastoma	12.0660
indisulam	skin cancer	13.7190
indisulam	stomach cancer	15.7290
indisulam	kidney cancer	14.0520
indisulam	central_nervous_system cancer	14.5140
indisulam	pleura cancer	14.0030
indisulam	lung cancer	13.1490
indisulam	pancreas cancer	14.5990
indisulam	upper_aerodigestive_tract cancer	12.9650
indisulam	skin cancer	14.2960
indisulam	neuroblastoma	12.4290
indisulam	soft_tissue cancer	13.3930
indisulam	central_nervous_system cancer	14.7370
indisulam	other lymphoid neoplasm	10.0830
indisulam	lung cancer	13.9830
indisulam	central_nervous_system cancer	12.8180
indisulam	haematopoietic neoplasm	13.0770
indisulam	pancreas cancer	13.9950
indisulam	neuroblastoma	9.3928
indisulam	haematopoietic neoplasm	13.3500
indisulam	other lymphoid neoplasm	10.2430
indisulam	lung cancer	13.0490
indisulam	lung cancer	13.5550
indisulam	lung cancer	13.7410
indisulam	neuroblastoma	8.8261
indisulam	haematopoietic neoplasm	9.0419
indisulam	haematopoietic neoplasm	14.3750
indisulam	haematopoietic neoplasm	12.4320
indisulam	kidney cancer	13.3880
indisulam	other lymphoid neoplasm	11.3070
indisulam	large_intestine cancer	13.8030
indisulam	haematopoietic neoplasm	11.7100
indisulam	ovary cancer	13.6920
indisulam	haematopoietic neoplasm	12.2050
indisulam	lung cancer	10.5780
indisulam	lung cancer	14.4110
indisulam	lung cancer	12.9370
indisulam	lung cancer	14.3120
indisulam	neuroblastoma	10.0880
indisulam	oesophagus cancer	11.8500
indisulam	other lymphoid neoplasm	10.5300
indisulam	other lymphoid neoplasm	11.7580
indisulam	urinary_tract cancer	14.1250
indisulam	lung cancer	14.2990
indisulam	lung cancer	13.0950
indisulam	lung cancer	14.8160
indisulam	lung cancer	13.7860
indisulam	lung cancer	12.9870
indisulam	upper_aerodigestive_tract cancer	14.3570
indisulam	upper_aerodigestive_tract cancer	11.8960
indisulam	skin cancer	14.5370
indisulam	haematopoietic neoplasm	7.7297
indisulam	stomach cancer	12.8370
indisulam	other lymphoid neoplasm	11.7880
indisulam	breast cancer	14.7540
indisulam	large_intestine cancer	11.9940
indisulam	skin cancer	14.2850
indisulam	lung cancer	12.1800
indisulam	upper_aerodigestive_tract cancer	12.0500
indisulam	pancreas cancer	14.4110
indisulam	liver cancer	13.5390
indisulam	large_intestine cancer	13.4200
indisulam	biliary_tract cancer	14.6490
indisulam	large_intestine cancer	13.6120
indisulam	pancreas cancer	13.1230
indisulam	large_intestine cancer	11.2280
indisulam	oesophagus cancer	14.2590
indisulam	urinary_tract cancer	7.2934
indisulam	skin cancer	14.0890
indisulam	skin cancer	14.7470
indisulam	breast cancer	14.2390
indisulam	other lymphoid neoplasm	12.4660
indisulam	skin cancer	13.7200
indisulam	stomach cancer	13.8360
indisulam	other lymphoid neoplasm	11.1370
indisulam	other lymphoid neoplasm	11.3970
indisulam	pancreas cancer	14.4960
indisulam	stomach cancer	14.5850
indisulam	bone cancer	13.7060
indisulam	other lymphoid neoplasm	12.9610
indisulam	other lymphoid neoplasm	10.9860
indisulam	other lymphoid neoplasm	13.4360
indisulam	skin cancer	14.5060
indisulam	stomach cancer	13.4880
indisulam	other lymphoid neoplasm	11.2330
indisulam	B-ALL	13.0950
indisulam	bone cancer	11.8100
indisulam	upper_aerodigestive_tract cancer	13.6140
indisulam	upper_aerodigestive_tract cancer	12.0110
indisulam	upper_aerodigestive_tract cancer	12.6980
indisulam	large_intestine cancer	14.0780
indisulam	breast cancer	13.7340
indisulam	soft_tissue cancer	11.7340
indisulam	neuroblastoma	14.6250
indisulam	lung cancer	14.5200
indisulam	liver cancer	13.5630
indisulam	large_intestine cancer	14.4070
indisulam	central_nervous_system cancer	13.9280
indisulam	prostate cancer	13.5180
indisulam	prostate cancer	14.4420
indisulam	stomach cancer	14.5720
indisulam	lung cancer	11.1200
indisulam	soft_tissue cancer	14.4570
indisulam	lung cancer	12.4370
indisulam	large_intestine cancer	14.1100
indisulam	kidney cancer	15.9310
indisulam	central_nervous_system cancer	14.8030
indisulam	lung cancer	14.6960
indisulam	endometrium cancer	13.0050
indisulam	skin cancer	16.0870
indisulam	lung cancer	15.4160
indisulam	breast cancer	12.4650
indisulam	lung cancer	15.2020
indisulam	ovary cancer	14.6220
indisulam	upper_aerodigestive_tract cancer	14.2070
indisulam	upper_aerodigestive_tract cancer	15.8810
indisulam	lung cancer	14.8240
indisulam	pancreas cancer	14.7610
indisulam	lung cancer	13.0200
indisulam	lung cancer	14.8810
indisulam	large_intestine cancer	16.3250
indisulam	soft_tissue cancer	9.6967
indisulam	oesophagus cancer	14.5320
indisulam	oesophagus cancer	14.7130
indisulam	other lymphoid neoplasm	13.4470
indisulam	breast cancer	13.6190
indisulam	endometrium cancer	13.6820
indisulam	other lymphoid neoplasm	11.1390
indisulam	stomach cancer	14.4770
indisulam	upper_aerodigestive_tract cancer	13.6420
indisulam	haematopoietic neoplasm	8.9821
indisulam	other lymphoid neoplasm	11.2770
indisulam	B-ALL	12.2580
indisulam	central_nervous_system cancer	16.1000
indisulam	other lymphoid neoplasm	12.1580
indisulam	oesophagus cancer	14.8500
indisulam	haematopoietic neoplasm	10.7160
indisulam	pancreas cancer	13.6500
indisulam	stomach cancer	16.7290
indisulam	large_intestine cancer	14.6290
indisulam	breast cancer	14.3140
indisulam	large_intestine cancer	11.4410
indisulam	oesophagus cancer	14.8170
indisulam	other lymphoid neoplasm	12.5600
indisulam	central_nervous_system cancer	14.7580
indisulam	breast cancer	16.4900
indisulam	ovary cancer	13.4550
indisulam	T-ALL	12.0710
indisulam	bone cancer	14.0780
indisulam	breast cancer	12.8530
indisulam	pancreas cancer	14.9410
indisulam	kidney cancer	14.0630
indisulam	haematopoietic neoplasm	9.3116
indisulam	lung cancer	15.2640
indisulam	breast cancer	14.8840
indisulam	large_intestine cancer	14.0370
indisulam	soft_tissue cancer	12.7180
indisulam	haematopoietic neoplasm	13.0400
indisulam	stomach cancer	11.4320
indisulam	skin cancer	15.5630
indisulam	lung cancer	12.0350
indisulam	skin cancer	15.4640
indisulam	skin cancer	15.0000
indisulam	other lymphoid neoplasm	15.6150
indisulam	lung cancer	14.8060
indisulam	upper_aerodigestive_tract cancer	13.5490
indisulam	bone cancer	9.8420
indisulam	bone cancer	14.2240
indisulam	breast cancer	16.4180
indisulam	bone cancer	14.0580
indisulam	urinary_tract cancer	15.9190
indisulam	lung cancer	11.1430
indisulam	B-ALL	8.8645
indisulam	bone cancer	16.2550
indisulam	skin cancer	15.0000
indisulam	urinary_tract cancer	14.7640
indisulam	kidney cancer	15.6750
indisulam	neuroblastoma	11.3190
indisulam	breast cancer	15.2080
indisulam	large_intestine cancer	13.9200
indisulam	pancreas cancer	14.3330
