# Supplementary material for: Targeting RBM39 through indisulam induced mis-splicing of mRNA to exert anti-cancer effects in T-cell acute lymphoblastic leukemia
Source: J Exp Clin Cancer Res. 2024 Jul 24;43:205. doi: 10.1186/s13046-024-03130-8 (PMC11267830; doi:10.1186/s13046-024-03130-8)
Supplement: Supplementary file 12 — Supplementary Material 12: Supplementary Table 3. The relative expression levels of RBM39 in T-ALL data from GSE110637 and normal blood data from the GTEx. [file 13046_2024_3130_MOESM12_ESM.csv]

gene_symbol	logTPM	group
RBM39	4.4719	Normal (337)
RBM39	5.5198	Normal (337)
RBM39	6.847	Normal (337)
RBM39	5.845	Normal (337)
RBM39	6.1104	Normal (337)
RBM39	7.0372	Normal (337)
RBM39	7.8398	Normal (337)
RBM39	5.9248	Normal (337)
RBM39	6.1983	Normal (337)
RBM39	5.5952	Normal (337)
RBM39	7.1984	Normal (337)
RBM39	4.5928	Normal (337)
RBM39	7.527	Normal (337)
RBM39	6.4912	Normal (337)
RBM39	7.067	Normal (337)
RBM39	6.5443	Normal (337)
RBM39	4.7772	Normal (337)
RBM39	6.1657	Normal (337)
RBM39	4.8223	Normal (337)
RBM39	4.5243	Normal (337)
RBM39	3.8023	Normal (337)
RBM39	5.0871	Normal (337)
RBM39	3.0287	Normal (337)
RBM39	6.5266	Normal (337)
RBM39	5.8261	Normal (337)
RBM39	7.1273	Normal (337)
RBM39	6.2904	Normal (337)
RBM39	6.2561	Normal (337)
RBM39	7.0771	Normal (337)
RBM39	6.9791	Normal (337)
RBM39	5.383	Normal (337)
RBM39	5.6528	Normal (337)
RBM39	6.8411	Normal (337)
RBM39	6.1252	Normal (337)
RBM39	5.2087	Normal (337)
RBM39	6.4932	Normal (337)
RBM39	6.4814	Normal (337)
RBM39	5.496	Normal (337)
RBM39	6.7698	Normal (337)
RBM39	6.4155	Normal (337)
RBM39	1.8242	Normal (337)
RBM39	5.4925	Normal (337)
RBM39	4.6312	Normal (337)
RBM39	7.0199	Normal (337)
RBM39	5.62	Normal (337)
RBM39	5.6941	Normal (337)
RBM39	6.2186	Normal (337)
RBM39	8.5271	Normal (337)
RBM39	6.1027	Normal (337)
RBM39	5.8319	Normal (337)
RBM39	5.0679	Normal (337)
RBM39	3.832	Normal (337)
RBM39	3.4543	Normal (337)
RBM39	6.8295	Normal (337)
RBM39	6.5179	Normal (337)
RBM39	5.4118	Normal (337)
RBM39	6.0734	Normal (337)
RBM39	7.0528	Normal (337)
RBM39	6.3252	Normal (337)
RBM39	6.1727	Normal (337)
RBM39	4.1294	Normal (337)
RBM39	5.9112	Normal (337)
RBM39	6.7545	Normal (337)
RBM39	5.726	Normal (337)
RBM39	5.6367	Normal (337)
RBM39	6.0268	Normal (337)
RBM39	6.6649	Normal (337)
RBM39	5.0277	Normal (337)
RBM39	8.1122	Normal (337)
RBM39	5.4611	Normal (337)
RBM39	6.4527	Normal (337)
RBM39	6.32	Normal (337)
RBM39	5.7921	Normal (337)
RBM39	5.8902	Normal (337)
RBM39	7.8074	Normal (337)
RBM39	6.1665	Normal (337)
RBM39	6.6047	Normal (337)
RBM39	7.239	Normal (337)
RBM39	6.8613	Normal (337)
RBM39	7.1159	Normal (337)
RBM39	8.058	Normal (337)
RBM39	4.5916	Normal (337)
RBM39	6.9526	Normal (337)
RBM39	2.8936	Normal (337)
RBM39	3.6382	Normal (337)
RBM39	3.3549	Normal (337)
RBM39	6.8873	Normal (337)
RBM39	7.5153	Normal (337)
RBM39	8.664	Normal (337)
RBM39	5.1334	Normal (337)
RBM39	8.4589	Normal (337)
RBM39	2.6873	Normal (337)
RBM39	5.0985	Normal (337)
RBM39	5.3958	Normal (337)
RBM39	7.1295	Normal (337)
RBM39	6.0191	Normal (337)
RBM39	6.344	Normal (337)
RBM39	7.9657	Normal (337)
RBM39	4.5614	Normal (337)
RBM39	4.0225	Normal (337)
RBM39	4.7825	Normal (337)
RBM39	4.8182	Normal (337)
RBM39	3.3177	Normal (337)
RBM39	7.3899	Normal (337)
RBM39	7.5319	Normal (337)
RBM39	5.2525	Normal (337)
RBM39	5.7822	Normal (337)
RBM39	6.193	Normal (337)
RBM39	6.7248	Normal (337)
RBM39	6.1406	Normal (337)
RBM39	5.6233	Normal (337)
RBM39	6.8069	Normal (337)
RBM39	5.996	Normal (337)
RBM39	4.518	Normal (337)
RBM39	3.868	Normal (337)
RBM39	6.3639	Normal (337)
RBM39	7.2354	Normal (337)
RBM39	7.6371	Normal (337)
RBM39	6.3684	Normal (337)
RBM39	5.2052	Normal (337)
RBM39	5.3111	Normal (337)
RBM39	8.0793	Normal (337)
RBM39	5.1595	Normal (337)
RBM39	7.023	Normal (337)
RBM39	5.61	Normal (337)
RBM39	4.8505	Normal (337)
RBM39	4.2173	Normal (337)
RBM39	5.7277	Normal (337)
RBM39	7.0686	Normal (337)
RBM39	7.7719	Normal (337)
RBM39	5.851	Normal (337)
RBM39	6.9828	Normal (337)
RBM39	5.756	Normal (337)
RBM39	5.5445	Normal (337)
RBM39	6.1381	Normal (337)
RBM39	7.2458	Normal (337)
RBM39	6.8727	Normal (337)
RBM39	7.4323	Normal (337)
RBM39	5.281	Normal (337)
RBM39	7.4373	Normal (337)
RBM39	7.6819	Normal (337)
RBM39	7.7745	Normal (337)
RBM39	3.741	Normal (337)
RBM39	7.7705	Normal (337)
RBM39	6.5046	Normal (337)
RBM39	6.3751	Normal (337)
RBM39	7.047	Normal (337)
RBM39	7.3334	Normal (337)
RBM39	6.2754	Normal (337)
RBM39	5.8294	Normal (337)
RBM39	5.0291	Normal (337)
RBM39	4.8997	Normal (337)
RBM39	5.3882	Normal (337)
RBM39	5.6297	Normal (337)
RBM39	4.4848	Normal (337)
RBM39	7.7234	Normal (337)
RBM39	5.9334	Normal (337)
RBM39	6.142	Normal (337)
RBM39	4.6159	Normal (337)
RBM39	7.3529	Normal (337)
RBM39	5.7187	Normal (337)
RBM39	5.8583	Normal (337)
RBM39	4.656	Normal (337)
RBM39	6.1435	Normal (337)
RBM39	7.2116	Normal (337)
RBM39	4.4523	Normal (337)
RBM39	6.7395	Normal (337)
RBM39	9.0745	Normal (337)
RBM39	6.5741	Normal (337)
RBM39	6.7145	Normal (337)
RBM39	5.5116	Normal (337)
RBM39	6.816	Normal (337)
RBM39	4.2714	Normal (337)
RBM39	6.9571	Normal (337)
RBM39	4.5473	Normal (337)
RBM39	4.8635	Normal (337)
RBM39	7.8885	Normal (337)
RBM39	7.214	Normal (337)
RBM39	4.7565	Normal (337)
RBM39	3.6382	Normal (337)
RBM39	7.0703	Normal (337)
RBM39	6.086	Normal (337)
RBM39	7.0572	Normal (337)
RBM39	7.1784	Normal (337)
RBM39	7.2146	Normal (337)
RBM39	6.987	Normal (337)
RBM39	7.821	Normal (337)
RBM39	8.5664	Normal (337)
RBM39	6.9349	Normal (337)
RBM39	6.4378	Normal (337)
RBM39	4.3392	Normal (337)
RBM39	6.8466	Normal (337)
RBM39	7.0549	Normal (337)
RBM39	6.1991	Normal (337)
RBM39	4.4958	Normal (337)
RBM39	5.5411	Normal (337)
RBM39	7.0491	Normal (337)
RBM39	6.2774	Normal (337)
RBM39	5.8814	Normal (337)
RBM39	6.3245	Normal (337)
RBM39	7.0166	Normal (337)
RBM39	7.462	Normal (337)
RBM39	5.7885	Normal (337)
RBM39	5.2499	Normal (337)
RBM39	7.5784	Normal (337)
RBM39	5.9486	Normal (337)
RBM39	6.3949	Normal (337)
RBM39	5.4699	Normal (337)
RBM39	6.8354	Normal (337)
RBM39	6.8333	Normal (337)
RBM39	4.866	Normal (337)
RBM39	8.234	Normal (337)
RBM39	5.1408	Normal (337)
RBM39	6.5471	Normal (337)
RBM39	7.0069	Normal (337)
RBM39	5.4832	Normal (337)
RBM39	5.4552	Normal (337)
RBM39	5.7209	Normal (337)
RBM39	7.6185	Normal (337)
RBM39	7.1139	Normal (337)
RBM39	6.397	Normal (337)
RBM39	6.8983	Normal (337)
RBM39	7.9261	Normal (337)
RBM39	8.9259	Normal (337)
RBM39	6.1683	Normal (337)
RBM39	7.1917	Normal (337)
RBM39	6.4413	Normal (337)
RBM39	3.2944	Normal (337)
RBM39	5.2854	Normal (337)
RBM39	5.2589	Normal (337)
RBM39	7.2696	Normal (337)
RBM39	5.4479	Normal (337)
RBM39	4.6259	Normal (337)
RBM39	6.8875	Normal (337)
RBM39	5.096	Normal (337)
RBM39	5.5638	Normal (337)
RBM39	7.7054	Normal (337)
RBM39	7.9967	Normal (337)
RBM39	6.8375	Normal (337)
RBM39	4.9477	Normal (337)
RBM39	7.3853	Normal (337)
RBM39	3.8239	Normal (337)
RBM39	6.0575	Normal (337)
RBM39	3.7389	Normal (337)
RBM39	5.2795	Normal (337)
RBM39	6.7409	Normal (337)
RBM39	5.0726	Normal (337)
RBM39	7.375	Normal (337)
RBM39	5.382	Normal (337)
RBM39	6.377	Normal (337)
RBM39	5.7474	Normal (337)
RBM39	5.8953	Normal (337)
RBM39	6.6902	Normal (337)
RBM39	5.0009	Normal (337)
RBM39	6.8732	Normal (337)
RBM39	5.6401	Normal (337)
RBM39	5.4407	Normal (337)
RBM39	7.9183	Normal (337)
RBM39	4.551	Normal (337)
RBM39	4.6804	Normal (337)
RBM39	6.9608	Normal (337)
RBM39	5.1396	Normal (337)
RBM39	6.8901	Normal (337)
RBM39	5.5414	Normal (337)
RBM39	6.4371	Normal (337)
RBM39	4.9184	Normal (337)
RBM39	4.3104	Normal (337)
RBM39	4.9412	Normal (337)
RBM39	6.3054	Normal (337)
RBM39	6.5508	Normal (337)
RBM39	7.2257	Normal (337)
RBM39	7.11	Normal (337)
RBM39	7.1206	Normal (337)
RBM39	4.0189	Normal (337)
RBM39	6.5159	Normal (337)
RBM39	7.1097	Normal (337)
RBM39	5.4575	Normal (337)
RBM39	7.1712	Normal (337)
RBM39	6.9962	Normal (337)
RBM39	6.2498	Normal (337)
RBM39	7.3367	Normal (337)
RBM39	7.3999	Normal (337)
RBM39	4.0028	Normal (337)
RBM39	5.7837	Normal (337)
RBM39	6.8779	Normal (337)
RBM39	7.242	Normal (337)
RBM39	5.0117	Normal (337)
RBM39	7.6389	Normal (337)
RBM39	7.9369	Normal (337)
RBM39	5.9411	Normal (337)
RBM39	4.6106	Normal (337)
RBM39	7.3505	Normal (337)
RBM39	7.8797	Normal (337)
RBM39	6.7614	Normal (337)
RBM39	4.3328	Normal (337)
RBM39	6.6628	Normal (337)
RBM39	7.4963	Normal (337)
RBM39	6.5844	Normal (337)
RBM39	6.2784	Normal (337)
RBM39	6.9262	Normal (337)
RBM39	5.2381	Normal (337)
RBM39	7.3009	Normal (337)
RBM39	5.407	Normal (337)
RBM39	4.4764	Normal (337)
RBM39	3.186	Normal (337)
RBM39	7.5645	Normal (337)
RBM39	4.9303	Normal (337)
RBM39	7.0237	Normal (337)
RBM39	7.8536	Normal (337)
RBM39	5.3758	Normal (337)
RBM39	4.1474	Normal (337)
RBM39	5.3086	Normal (337)
RBM39	5.5186	Normal (337)
RBM39	5.9465	Normal (337)
RBM39	4.1978	Normal (337)
RBM39	4.7127	Normal (337)
RBM39	5.3449	Normal (337)
RBM39	6.8071	Normal (337)
RBM39	7.3897	Normal (337)
RBM39	7.1342	Normal (337)
RBM39	5.2142	Normal (337)
RBM39	6.6907	Normal (337)
RBM39	5.935	Normal (337)
RBM39	5.5223	Normal (337)
RBM39	6.3539	Normal (337)
RBM39	5.533	Normal (337)
RBM39	6.876	Normal (337)
RBM39	5.3295	Normal (337)
RBM39	4.3371	Normal (337)
RBM39	7.8629	Normal (337)
RBM39	6.0124	Normal (337)
RBM39	6.9398	Normal (337)
RBM39	8.1138	Normal (337)
RBM39	3.5486	Normal (337)
RBM39	7.2554	Normal (337)
RBM39	6.9201	Normal (337)
RBM39	6.09	Normal (337)
RBM39	7.24014612914888	T-ALL (60)
RBM39	8.28641336937035	T-ALL (60)
RBM39	7.93838316227882	T-ALL (60)
RBM39	8.26259827688981	T-ALL (60)
RBM39	7.97353377219991	T-ALL (60)
RBM39	7.38068180976334	T-ALL (60)
RBM39	7.9411839382493	T-ALL (60)
RBM39	7.96602923348446	T-ALL (60)
RBM39	7.73095484883502	T-ALL (60)
RBM39	8.36623015424963	T-ALL (60)
RBM39	8.14789413951809	T-ALL (60)
RBM39	8.09687211644024	T-ALL (60)
RBM39	7.31087470586187	T-ALL (60)
RBM39	8.22548959905277	T-ALL (60)
RBM39	9.05389788238952	T-ALL (60)
RBM39	8.79555963247545	T-ALL (60)
RBM39	8.17222132103926	T-ALL (60)
RBM39	8.58251356752644	T-ALL (60)
RBM39	8.03201713179786	T-ALL (60)
RBM39	8.21928745075817	T-ALL (60)
RBM39	7.98357712659391	T-ALL (60)
RBM39	8.23128666941798	T-ALL (60)
RBM39	8.6060315923694	T-ALL (60)
RBM39	8.57858633405343	T-ALL (60)
RBM39	8.71295787030482	T-ALL (60)
RBM39	8.46715824120782	T-ALL (60)
RBM39	8.53259194686602	T-ALL (60)
RBM39	8.52521180827951	T-ALL (60)
RBM39	8.02487402103489	T-ALL (60)
RBM39	7.81917445235586	T-ALL (60)
RBM39	8.03826847243829	T-ALL (60)
RBM39	8.77080431060258	T-ALL (60)
RBM39	7.55412848177535	T-ALL (60)
RBM39	8.23454001429845	T-ALL (60)
RBM39	8.13458236928453	T-ALL (60)
RBM39	8.39168084774585	T-ALL (60)
RBM39	8.30545407976322	T-ALL (60)
RBM39	7.81459821130271	T-ALL (60)
RBM39	8.09139228731433	T-ALL (60)
RBM39	8.69707127834975	T-ALL (60)
RBM39	8.50384914682454	T-ALL (60)
RBM39	8.19786668354473	T-ALL (60)
RBM39	7.61524133516056	T-ALL (60)
RBM39	7.96473604567542	T-ALL (60)
RBM39	7.66995326057454	T-ALL (60)
RBM39	7.99517600241648	T-ALL (60)
RBM39	8.58468191057865	T-ALL (60)
RBM39	8.26548027301801	T-ALL (60)
RBM39	8.06425940923787	T-ALL (60)
RBM39	9.4379313464679	T-ALL (60)
RBM39	8.76499172409089	T-ALL (60)
RBM39	8.27236765951411	T-ALL (60)
RBM39	8.60982790089462	T-ALL (60)
RBM39	8.07233348730812	T-ALL (60)
RBM39	8.11985538413055	T-ALL (60)
RBM39	8.39985393462671	T-ALL (60)
RBM39	8.45005700130093	T-ALL (60)
RBM39	8.78535168687253	T-ALL (60)
RBM39	8.48554743046846	T-ALL (60)
RBM39	8.77328572433414	T-ALL (60)
