# Supplementary material for: Targeting RBM39 through indisulam induced mis-splicing of mRNA to exert anti-cancer effects in T-cell acute lymphoblastic leukemia
Source: J Exp Clin Cancer Res. 2024 Jul 24;43:205. doi: 10.1186/s13046-024-03130-8 (PMC11267830; doi:10.1186/s13046-024-03130-8)
Supplement: Supplementary file 13 — Supplementary Material 13: Supplementary Table 4. Exon events occurring in RNA following indisulam treatment. [file 13046_2024_3130_MOESM13_ESM.xls]

ID	GeneID	geneSymbol	chr	strand	exonStart_0base	exonEnd	upstreamES	upstreamEE	downstreamES	downstreamEE	ID	IJC_SAMPLE_1	SJC_SAMPLE_1	IJC_SAMPLE_2	SJC_SAMPLE_2	IncFormLen	SkipFormLen	PValue	FDR	IncLevel1	IncLevel2	IncLevelDifference
77	ENSG00000185973.10	TMLHE	chrX	-	155545095	155545277	155524270	155524632	155612791	155612877	77	202,171	5,2	127,139	28,29	298	149	9.40358901858e-14	2.493463814355448e-12	0.953,0.977	0.694,0.706	0.265
112	ENSG00000130830.14	MPP1	chrX	-	154799744	154799893	154789953	154790022	154805271	154805527	112	4,8	4,4	0,0	3,1	298	149	1.00253359014e-05	8.9584709774776e-05	0.333,0.5	0.0,0.0	0.416
145	ENSG00000147403.16	RPL10	chrX	+	154400463	154400626	154399802	154399941	154400701	154400811	145	31627,29093	893,859	25327,24764	4669,4817	298	149	0	0.0	0.947,0.944	0.731,0.72	0.22
172	ENSG00000169057.21	MECP2	chrX	-	154039791	154039903	154032434	154032557	154048516	154049479	172	5,1	0,0	2,1	4,0	261	149	0.00547065220999	0.02614209192382394	1.0,1.0	0.222,1.0	0.389
203	ENSG00000172534.13	HCFC1	chrX	-	153956624	153956763	153954065	153955542	153957313	153957533	203	1,2	0,0	0,1	1,2	288	149	1.29340316701e-06	1.3674699405672007e-05	1.0,1.0	0.0,0.206	0.897
265	ENSG00000063587.14	ZNF275	chrX	+	153336633	153336710	153334154	153334285	153345519	153345621	265	98,141	4,1	34,44	17,9	226	149	2.80580381151e-09	4.460421773678776e-08	0.942,0.989	0.569,0.763	0.3
287	ENSG00000102181.20	CD99L2	chrX	-	150777335	150777482	150776173	150776293	150793690	150793756	287	22,29	0,2	42,27	23,27	296	149	7.28803262184e-09	1.0938549655613971e-07	1.0,0.88	0.479,0.335	0.533
345	ENSG00000269556.7	TMEM185A	chrX	-	149611286	149611463	149600302	149600479	149631542	149631698	345	72,73	8,10	78,82	36,28	298	149	4.20939218303e-05	0.0003313470741072383	0.818,0.785	0.52,0.594	0.245
350	ENSG00000241489.7	AC244197.3	chrX	-	149486924	149487098	149482542	149483218	149490313	149490440	350	569,506	29,28	474,445	132,137	298	149	0	0.0	0.907,0.9	0.642,0.619	0.273
364	ENSG00000176988.8	FMR1NB	chrX	+	148008617	148008711	148006701	148006842	148024864	148025013	364	5,1	0,0	0,0	1,1	243	149	2.91874091563e-09	4.6284201493508607e-08	1.0,1.0	0.0,0.0	1.0
395	ENSG00000165359.15	INTS6L	chrX	+	135569336	135569431	135521240	135521318	135572814	135573033	395	10,2	0,0	2,1	1,6	244	149	3.56159264303e-08	4.854793788122981e-07	1.0,1.0	0.55,0.092	0.679
405	ENSG00000165359.15	INTS6L	chrX	+	135581527	135581564	135581049	135581143	135582240	135582510	405	49,22	3,0	15,15	8,8	186	149	1.10453671198e-06	1.1834866165189791e-05	0.929,1.0	0.6,0.6	0.365
406	ENSG00000165359.15	INTS6L	chrX	+	135581527	135581631	135581049	135581143	135582240	135582502	406	95,77	3,0	32,49	8,8	253	149	1.64120265e-06	1.707570484371846e-05	0.949,1.0	0.702,0.783	0.232
445	ENSG00000165675.16	ENOX2	chrX	-	130709242	130709331	130703119	130703254	130901683	130901731	445	14,2	7,8	0,0	1,1	238	149	6.44959222712e-05	0.00048796665053396757	0.556,0.135	0.0,0.0	0.346
451	ENSG00000056277.15	ZNF280C	chrX	-	130226758	130226905	130220348	130220480	130227681	130227782	451	118,125	2,7	35,26	7,5	296	149	0.000601583525861	0.0036805902093279405	0.967,0.9	0.716,0.724	0.214
452	ENSG00000056277.15	ZNF280C	chrX	-	130227681	130227782	130215790	130216101	130228976	130229134	452	50,70	0,2	25,26	2,8	250	149	0.000110808213073	0.0007970927817492041	1.0,0.954	0.882,0.66	0.206
486	ENSG00000102038.15	SMARCA1	chrX	-	129493039	129493075	129491940	129492093	129496749	129496871	486	54,67	49,49	1,5	33,53	185	149	0	0.0	0.47,0.524	0.024,0.071	0.45
519	ENSG00000125354.22	SEPT6	chrX	-	119618712	119618786	119616711	119616742	119625334	119625379	519	122,146	59,45	12,18	70,48	223	149	0	0.0	0.58,0.684	0.103,0.2	0.481
521	ENSG00000125354.22	SEPT6	chrX	-	119625334	119625379	119615723	119616742	119629317	119629508	521	931,850	186,170	327,311	925,793	194	149	0	0.0	0.794,0.793	0.214,0.231	0.571
584	ENSG00000101901.11	ALG13	chrX	+	111708964	111709048	111684964	111685103	111713224	111713297	584	8,8	0,0	8,8	4,0	233	149	0.00924160723616	0.04133213842247069	1.0,1.0	0.561,1.0	0.22
590	ENSG00000101901.11	ALG13	chrX	+	111716952	111717004	111689086	111689197	111717845	111717927	590	2,2	4,1	0,0	1,2	201	149	0.00214069712962	0.011402494554747076	0.27,0.597	0.0,0.0	0.433
596	ENSG00000101901.11	ALG13	chrX	+	111721602	111721711	111720094	111720170	111722792	111722857	596	116,120	1,1	11,18	6,6	258	149	3.45874329177e-10	6.20974610676525e-09	0.985,0.986	0.514,0.634	0.411
597	ENSG00000101901.11	ALG13	chrX	+	111721602	111721711	111720094	111720170	111723797	111723881	597	69,79	4,5	9,11	8,11	258	149	7.48303863318e-10	1.2841148675453589e-08	0.909,0.901	0.394,0.366	0.525
598	ENSG00000101901.11	ALG13	chrX	+	111721602	111721711	111720094	111720170	111724933	111725061	598	57,66	2,3	3,9	12,17	258	149	0	0.0	0.943,0.927	0.126,0.234	0.755
599	ENSG00000101901.11	ALG13	chrX	+	111722792	111722857	111720094	111720170	111723797	111723898	599	31,29	4,5	6,12	8,11	214	149	2.01580441358e-05	0.00016946689078762347	0.844,0.802	0.343,0.432	0.435
603	ENSG00000101901.11	ALG13	chrX	+	111723797	111723898	111720094	111720170	111724933	111725061	603	73,74	2,3	46,30	12,17	250	149	7.82392602927e-08	1.0121803517391625e-06	0.956,0.936	0.696,0.513	0.341
612	ENSG00000101901.11	ALG13	chrX	+	111730394	111730427	111728184	111728305	111752789	111752830	612	17,18	0,0	12,3	0,11	182	149	0.002105294323	0.011234304855326595	1.0,1.0	1.0,0.183	0.408
618	ENSG00000101901.11	ALG13	chrX	+	111744667	111744904	111728184	111728305	111752789	111752830	618	38,34	0,0	9,18	0,11	298	149	0.000193348716519	0.0013226755338063179	1.0,1.0	1.0,0.45	0.275
620	ENSG00000101901.11	ALG13	chrX	+	111744667	111744904	111736713	111736879	111752789	111752830	620	77,77	3,2	19,21	8,5	298	149	1.14966373576e-05	0.0001015560050417758	0.928,0.951	0.543,0.677	0.329
636	ENSG00000089682.16	RBM41	chrX	-	107088435	107088839	107069254	107069402	107115351	107115556	636	159,154	5,5	75,73	16,13	298	149	3.52933851588e-07	4.12927493844417e-06	0.941,0.939	0.701,0.737	0.221
637	ENSG00000089682.16	RBM41	chrX	-	107088734	107088839	107069309	107069402	107113396	107113468	637	50,62	7,5	33,43	9,18	254	149	0.0014410172798	0.008023813102414266	0.807,0.879	0.683,0.584	0.21
638	ENSG00000089682.16	RBM41	chrX	-	107088734	107088839	107069309	107069402	107115351	107115454	638	74,106	5,5	20,44	16,13	254	149	1.48863313387e-06	1.5579723689929012e-05	0.897,0.926	0.423,0.665	0.367
656	ENSG00000123562.16	MORF4L2	chrX	-	103678498	103678620	103676825	103677051	103685170	103685260	656	1420,1296	141,88	1369,1240	424,405	271	149	0	0.0	0.847,0.89	0.64,0.627	0.235
658	ENSG00000123562.16	MORF4L2	chrX	-	103678498	103678651	103675499	103677051	103685170	103685260	658	2039,1863	141,88	1432,1306	424,405	298	149	0	0.0	0.879,0.914	0.628,0.617	0.274
659	ENSG00000123562.16	MORF4L2	chrX	-	103684680	103684729	103676494	103677051	103685170	103685260	659	253,270	141,88	28,20	424,405	198	149	0	0.0	0.575,0.698	0.047,0.036	0.595
660	ENSG00000123562.16	MORF4L2	chrX	-	103684680	103684729	103678498	103678600	103685170	103685260	660	377,447	1014,801	61,43	1630,1604	198	149	0	0.0	0.219,0.296	0.027,0.02	0.234
661	ENSG00000123562.16	MORF4L2	chrX	-	103684680	103684729	103678498	103678620	103685170	103685260	661	280,317	67,61	29,22	139,110	198	149	0	0.0	0.759,0.796	0.136,0.131	0.644
662	ENSG00000123562.16	MORF4L2	chrX	-	103684680	103684729	103678498	103678651	103685170	103685260	662	352,387	431,412	32,27	123,92	198	149	3.8039682515e-11	7.602414411179942e-10	0.381,0.414	0.164,0.181	0.225
703	ENSG00000102384.13	CENPI	chrX	+	101126708	101126798	101120737	101120784	101127137	101127266	703	139,133	35,20	33,17	24,36	239	149	7.00566661127e-07	7.773864455839742e-06	0.712,0.806	0.462,0.227	0.414
736	ENSG00000188419.13	CHM	chrX	-	85901083	85901188	85894187	85894284	85911260	85911338	736	63,44	2,0	37,38	6,14	254	149	8.69931551128e-07	9.486403895792932e-06	0.949,1.0	0.783,0.614	0.276
749	ENSG00000147180.16	ZNF711	chrX	+	85246929	85247183	85245902	85246022	85247546	85247651	749	157,104	46,40	13,14	50,44	298	149	0	0.0	0.631,0.565	0.115,0.137	0.472
783	ENSG00000165288.10	BRWD3	chrX	-	80707426	80707503	80704677	80704846	80716156	80716250	783	23,53	4,2	60,47	21,15	226	149	0.000618913607223	0.0037713822222251734	0.791,0.946	0.653,0.674	0.205
784	ENSG00000165288.10	BRWD3	chrX	-	80709427	80709577	80704677	80704846	80716156	80716250	784	89,80	4,2	41,42	21,15	298	149	1.01085473325e-10	1.9237680276893495e-09	0.918,0.952	0.494,0.583	0.397
785	ENSG00000165288.10	BRWD3	chrX	-	80709427	80709577	80707426	80707503	80716156	80716250	785	151,142	4,3	67,74	13,28	298	149	1.44049550066e-10	2.695689077787463e-09	0.95,0.959	0.72,0.569	0.31
792	ENSG00000165288.10	BRWD3	chrX	-	80791853	80791952	80745568	80745729	80808538	80808598	792	50,52	0,6	34,44	10,12	248	149	0.000379478361676	0.0024284049479067586	1.0,0.839	0.671,0.688	0.24
796	ENSG00000147138.2	GPR174	chrX	+	79156821	79156918	79144662	79145217	79170451	79175315	796	767,689	36,45	483,415	155,174	246	149	0	0.0	0.928,0.903	0.654,0.591	0.293
807	ENSG00000102383.13	ZDHHC15	chrX	-	75424651	75424784	75421863	75421990	75429947	75429980	807	47,36	1,0	16,11	2,2	282	149	0.0047546153052	0.02308464527133372	0.961,1.0	0.809,0.744	0.204
808	ENSG00000102383.13	ZDHHC15	chrX	-	75424651	75424784	75421863	75421990	75431450	75431520	808	44,33	0,0	15,6	0,4	282	149	0.00913891727356	0.04092851195942411	1.0,1.0	1.0,0.442	0.279
809	ENSG00000102383.13	ZDHHC15	chrX	-	75429077	75429198	75421863	75421990	75429947	75429980	809	27,26	1,0	6,7	2,2	270	149	0.00106385483957	0.006122952091381693	0.937,1.0	0.623,0.659	0.328
827	ENSG00000225470.7	JPX	chrX	+	73994839	73994961	73944583	73944662	74062035	74062148	827	84,77	5,0	20,18	3,9	271	149	0.000103986650898	0.0007529849219768391	0.902,1.0	0.786,0.524	0.296
828	ENSG00000225470.7	JPX	chrX	+	73994839	73994961	73944583	73944662	74069168	74070408	828	82,74	0,1	20,15	10,1	271	149	4.26866340253e-06	4.116182016422433e-05	1.0,0.976	0.524,0.892	0.28
832	ENSG00000225470.7	JPX	chrX	+	73998767	73998844	73944583	73944662	74004269	74004351	832	41,45	2,0	12,6	3,3	226	149	0.000390152516021	0.002489873452432374	0.931,1.0	0.725,0.569	0.319
840	ENSG00000225470.7	JPX	chrX	+	74062035	74062148	73944583	73944662	74069168	74070408	840	11,4	0,1	10,10	10,1	262	149	0.00167480287895	0.009176271634883791	1.0,0.695	0.363,0.85	0.241
876	ENSG00000147099.20	HDAC8	chrX	-	72488932	72489041	72460154	72464731	72495155	72495268	876	126,130	0,0	35,36	6,6	258	149	9.7529750942e-09	1.4392112528776109e-07	1.0,1.0	0.771,0.776	0.226
877	ENSG00000147099.20	HDAC8	chrX	-	72488932	72489041	72460154	72464731	72567888	72568030	877	107,109	1,6	27,30	9,9	258	149	2.57772797552e-07	3.082891408590316e-06	0.984,0.913	0.634,0.658	0.302
885	ENSG00000147099.20	HDAC8	chrX	-	72495155	72495268	72464558	72464731	72567888	72568030	885	89,47	1,6	27,20	9,9	262	149	2.57036900155e-05	0.00021150943780193275	0.981,0.817	0.63,0.558	0.305
886	ENSG00000147099.20	HDAC8	chrX	-	72495155	72495268	72464558	72464731	72572056	72572109	886	8,9	0,0	8,12	0,9	262	149	0.000504238617704	0.0031387513236435806	1.0,1.0	1.0,0.431	0.284
891	ENSG00000147099.20	HDAC8	chrX	-	72567888	72568030	72464558	72464731	72572056	72572095	891	5,8	0,0	10,12	0,9	291	149	0.000635735443366	0.0038597153813419004	1.0,1.0	1.0,0.406	0.297
947	ENSG00000184634.15	MED12	chrX	+	71125662	71125713	71125350	71125495	71126035	71126154	947	332,304	14,7	137,112	36,28	200	149	1.88737914186e-15	5.866078958302276e-14	0.946,0.97	0.739,0.749	0.214
1019	ENSG00000169188.4	APEX2	chrX	+	55002250	55002431	55001545	55001629	55002961	55003108	1019	731,701	53,31	493,452	195,179	298	149	0	0.0	0.873,0.919	0.558,0.558	0.338
1054	ENSG00000086758.15	HUWE1	chrX	-	53543840	53543968	53542442	53542539	53546435	53546592	1054	327,299	6,13	248,307	74,84	277	149	0	0.0	0.967,0.925	0.643,0.663	0.293
1057	ENSG00000086758.15	HUWE1	chrX	-	53543885	53543968	53542442	53542539	53546435	53546592	1057	315,280	6,13	153,169	74,84	232	149	0	0.0	0.971,0.933	0.57,0.564	0.385
1062	ENSG00000086758.15	HUWE1	chrX	-	53545028	53545161	53542442	53542539	53546435	53546592	1062	650,582	6,13	420,428	74,84	282	149	0	0.0	0.983,0.959	0.75,0.729	0.231
1075	ENSG00000086758.15	HUWE1	chrX	-	53563745	53563821	53560187	53560416	53565066	53565239	1075	23,15	2,1	9,8	8,12	225	149	6.45382399411e-07	7.207722018200726e-06	0.884,0.909	0.427,0.306	0.53
1100	ENSG00000086758.15	HUWE1	chrX	-	53625785	53626034	53625156	53625258	53627409	53627515	1100	823,838	138,185	296,247	447,414	298	149	0	0.0	0.749,0.694	0.249,0.23	0.482
1121	ENSG00000158423.16	RIBC1	chrX	+	53429853	53429972	53428002	53428084	53430395	53430790	1121	13,24	0,0	1,2	7,0	268	149	0.00165479653546	0.009077329976639044	1.0,1.0	0.074,1.0	0.463
1212	ENSG00000147144.12	CCDC120	chrX	+	49065035	49065098	49064369	49064664	49065453	49065628	1212	37,35	0,2	22,23	9,7	212	149	2.05547166687e-06	2.102004755504636e-05	1.0,0.925	0.632,0.698	0.297
1240	ENSG00000068400.13	GRIPAP1	chrX	-	48997249	48997357	48993427	48993578	48999237	48999299	1240	216,212	2,1	174,212	58,53	257	149	0	0.0	0.984,0.992	0.635,0.699	0.321
1242	ENSG00000068400.13	GRIPAP1	chrX	-	48998153	48998180	48993427	48993578	48999237	48999299	1242	67,35	2,1	46,33	58,53	176	149	0	0.0	0.966,0.967	0.402,0.345	0.593
1273	ENSG00000094631.19	HDAC6	chrX	+	48808257	48808326	48808032	48808137	48814439	48814566	1273	201,244	6,3	106,136	24,31	218	149	9.43689570931e-15	2.7456743251064485e-13	0.958,0.982	0.751,0.75	0.22
1278	ENSG00000094631.19	HDAC6	chrX	+	48817325	48817459	48816464	48816633	48818040	48818109	1278	188,152	6,2	52,54	27,14	283	149	5.89528426076e-13	1.4446308227338099e-11	0.943,0.976	0.503,0.67	0.373
1279	ENSG00000094631.19	HDAC6	chrX	+	48817359	48817459	48816472	48816633	48818040	48818109	1279	76,73	6,2	23,26	27,14	249	149	5.72210057115e-11	1.1212096529127685e-09	0.883,0.956	0.338,0.526	0.487
1286	ENSG00000094631.19	HDAC6	chrX	+	48823921	48824068	48823671	48823785	48824543	48824795	1286	186,208	4,8	80,90	23,29	296	149	1.88737914186e-14	5.356283855577951e-13	0.959,0.929	0.636,0.61	0.321
1287	ENSG00000094631.19	HDAC6	chrX	+	48824165	48824294	48823671	48823785	48824543	48824795	1287	166,165	4,8	70,89	23,29	278	149	3.95350419069e-13	9.851397361383688e-12	0.957,0.917	0.62,0.622	0.316
1314	ENSG00000102317.17	RBM3	chrX	+	48575814	48576083	48575167	48575283	48576313	48576419	1314	55,60	13,16	70,71	54,48	298	149	2.88530394937e-05	0.00023507756830805262	0.679,0.652	0.393,0.425	0.256
1408	ENSG00000147121.15	KRBOX4	chrX	+	46471141	46471185	46463197	46463308	46472749	46474639	1408	13,24	16,29	3,9	38,34	193	149	1.88222722365e-05	0.0001592761001604001	0.385,0.39	0.057,0.17	0.274
1419	ENSG00000147044.21	CASK	chrX	-	41557031	41557100	41553718	41553915	41559778	41559847	1419	63,51	12,7	42,34	42,21	218	149	4.53457856819e-07	5.204862744607815e-06	0.782,0.833	0.406,0.525	0.342
1421	ENSG00000147044.21	CASK	chrX	-	41557031	41557100	41555599	41555635	41559778	41559847	1421	38,21	7,2	22,14	13,31	218	149	4.63860965995e-05	0.0003618653171424742	0.788,0.878	0.536,0.236	0.447
1443	ENSG00000182220.14	ATP6AP2	chrX	+	40597248	40597344	40591233	40591365	40597526	40597661	1443	911,759	24,19	654,645	249,235	245	149	0	0.0	0.958,0.96	0.615,0.625	0.339
1444	ENSG00000182220.14	ATP6AP2	chrX	+	40597252	40597344	40591233	40591365	40597526	40597664	1444	398,349	24,19	311,290	249,235	241	149	0	0.0	0.911,0.919	0.436,0.433	0.481
1458	ENSG00000183337.16	BCOR	chrX	-	40071636	40071690	40070972	40071159	40072348	40075180	1458	261,272	168,171	91,98	326,313	203	149	0	0.0	0.533,0.539	0.17,0.187	0.358
1478	ENSG00000198814.12	GK	chrX	+	30665510	30665584	30653358	30653615	30677374	30677452	1478	56,45	3,1	38,42	18,8	223	149	1.44536899309e-05	0.0001253377311937869	0.926,0.968	0.585,0.778	0.266
1479	ENSG00000198814.12	GK	chrX	+	30668011	30668118	30653358	30653615	30677374	30677452	1479	78,73	3,1	45,74	18,8	256	149	2.57478196488e-05	0.00021184379260383142	0.938,0.977	0.593,0.843	0.24
1483	ENSG00000198814.12	GK	chrX	+	30691122	30691199	30677374	30677452	30696041	30696086	1483	63,58	0,0	29,53	18,14	226	149	2.61979327121e-12	5.98177901231877e-11	1.0,1.0	0.515,0.714	0.385
1484	ENSG00000198814.12	GK	chrX	+	30694399	30694537	30677374	30677452	30696041	30696062	1484	105,73	0,0	58,61	18,14	287	149	2.9531932455e-14	8.23251882371873e-13	1.0,1.0	0.626,0.693	0.341
1500	ENSG00000101868.10	POLA1	chrX	+	24716883	24716971	24716361	24716454	24717289	24717491	1500	308,314	4,12	72,84	25,41	237	149	0	0.0	0.98,0.943	0.644,0.563	0.358
1513	ENSG00000101868.10	POLA1	chrX	+	24745417	24745542	24743229	24743329	24748310	24748460	1513	449,435	25,13	68,78	28,43	274	149	0	0.0	0.907,0.948	0.569,0.497	0.395
1524	ENSG00000067992.13	PDK3	chrX	+	24498828	24498900	24465220	24465561	24518932	24519010	1524	6,3	0,2	1,3	2,4	221	149	0.00734035821081	0.03380465571733961	1.0,0.503	0.252,0.336	0.458
1526	ENSG00000067992.13	PDK3	chrX	+	24528075	24528186	24527573	24527675	24531656	24531770	1526	253,222	21,10	150,141	93,65	260	149	0	0.0	0.873,0.927	0.48,0.554	0.383
1530	ENSG00000005889.15	ZFX	chrX	+	24151690	24151800	24149172	24149253	24152719	24152830	1530	34,38	0,0	32,43	9,4	259	149	3.27500860176e-06	3.2279030436090755e-05	1.0,1.0	0.672,0.861	0.234
1531	ENSG00000005889.15	ZFX	chrX	+	24151690	24151800	24149744	24149794	24152719	24152830	1531	53,38	0,4	35,52	23,19	259	149	1.93438908891e-07	2.3591393966354003e-06	1.0,0.845	0.467,0.612	0.383
1567	ENSG00000184831.13	APOO	chrX	-	23874402	23874457	23858641	23858733	23878914	23879034	1567	157,135	2,3	89,90	32,22	204	149	1.44328993201e-15	4.53350951109348e-14	0.983,0.97	0.67,0.749	0.267
1570	ENSG00000184831.13	APOO	chrX	-	23880844	23880952	23878914	23879034	23907693	23907903	1570	489,415	24,18	235,229	57,46	257	149	3.4083846856e-14	9.447097264466054e-13	0.922,0.93	0.705,0.743	0.202
1574	ENSG00000149970.15	CNKSR2	chrX	+	21516484	21516631	21501474	21501588	21526866	21527000	1574	49,57	39,38	10,10	70,69	296	149	0	0.0	0.387,0.43	0.067,0.068	0.341
1576	ENSG00000149970.15	CNKSR2	chrX	+	21561470	21561560	21531855	21532067	21563237	21563452	1576	36,43	42,25	12,9	45,45	239	149	1.0950997229e-06	1.1741019613166443e-05	0.348,0.517	0.143,0.111	0.305
1610	ENSG00000180815.14	MAP3K15	chrX	-	19362737	19362850	19361492	19361593	19369053	19369219	1610	39,23	0,0	10,8	5,2	262	149	1.13227805631e-06	1.211175623150884e-05	1.0,1.0	0.532,0.695	0.387
1618	ENSG00000180815.14	MAP3K15	chrX	-	19414259	19414332	19413356	19413464	19415106	19415257	1618	10,4	3,2	0,2	2,3	222	149	0.00302026400962	0.015457708385250072	0.691,0.573	0.0,0.309	0.477
1623	ENSG00000131828.13	PDHA1	chrX	+	19351259	19351407	19349936	19350110	19357651	19357719	1623	9,10	0,0	8,5	9,13	297	149	3.6723157848e-10	6.567883111309265e-09	1.0,1.0	0.308,0.162	0.765
1630	ENSG00000131828.13	PDHA1	chrX	+	19354490	19354583	19351259	19351407	19355348	19355445	1630	733,664	4,1	154,145	33,23	242	149	0	0.0	0.991,0.998	0.742,0.795	0.226
1643	ENSG00000044446.11	PHKA2	chrX	-	18899172	18899226	18897162	18897333	18905757	18905859	1643	23,3	0,1	2,3	2,11	203	149	1.88071914597e-07	2.2966725730526904e-06	1.0,0.688	0.423,0.167	0.549
1653	ENSG00000044446.11	PHKA2	chrX	-	18920031	18920201	18918680	18918854	18924055	18924134	1653	283,273	1,2	78,79	22,12	298	149	0	0.0	0.993,0.986	0.639,0.767	0.286
1671	ENSG00000047634.14	SCML1	chrX	+	17744070	17744219	17737468	17737680	17746014	17746098	1671	1,6	7,2	0,0	21,5	298	149	0.00046772965564	0.0029336499917217477	0.067,0.6	0.0,0.0	0.334
1693	ENSG00000102054.17	RBBP7	chrX	-	16862954	16863100	16849243	16849301	16869075	16869220	1693	1660,1455	9,13	1010,864	189,201	295	149	0	0.0	0.989,0.983	0.73,0.685	0.278
1694	ENSG00000102054.17	RBBP7	chrX	-	16862954	16863100	16849243	16849301	16870037	16870361	1694	1,2	0,1	3,4	14,11	295	149	0.00332878500906	0.016850748398346934	1.0,0.503	0.098,0.155	0.625
1730	ENSG00000165195.15	PIGA	chrX	-	15331873	15331992	15325606	15326046	15335500	15335523	1730	47,23	5,0	31,25	9,10	268	149	0.000871334107122	0.005123216197332907	0.839,1.0	0.657,0.582	0.3
1749	ENSG00000068438.14	FTSJ1	chrX	+	48481150	48481203	48476217	48476396	48481425	48481528	1749	6,5	1,0	11,10	6,16	202	149	6.01537654542e-05	0.0004583201680590679	0.816,1.0	0.575,0.316	0.462
1778	ENSG00000285756.1	BX890604.2	chrX	-	3818441	3818500	3817527	3817778	3828505	3828859	1778	146,117	28,20	75,65	61,58	208	149	7.59947660356e-13	1.8413835789490023e-11	0.789,0.807	0.468,0.445	0.342
1789	ENSG00000285756.1	BX890604.2	chrX	-	3825087	3825231	3822373	3822580	3826600	3826729	1789	63,53	0,0	15,27	3,5	293	149	2.85318452464e-06	2.8431404139594117e-05	1.0,1.0	0.718,0.733	0.274
1817	ENSG00000079974.17	RABL2B	chr22	-	50769454	50769549	50769040	50769124	50775771	50775851	1817	63,68	4,1	44,53	22,22	244	149	1.14959708419e-10	2.176527362772103e-09	0.906,0.976	0.55,0.595	0.369
1819	ENSG00000079974.17	RABL2B	chr22	-	50769454	50769552	50769040	50769124	50775771	50775851	1819	66,74	4,1	58,74	22,22	247	149	4.73631645015e-09	7.30229333887214e-08	0.909,0.978	0.614,0.67	0.301
1830	ENSG00000079974.17	RABL2B	chr22	-	50783038	50783286	50782233	50782347	50783500	50783663	1830	20,21	16,43	8,6	44,40	298	149	0.000137288761827	0.0009686266317625939	0.385,0.196	0.083,0.07	0.214
1831	ENSG00000100299.17	ARSA	chr22	-	50625578	50625681	50625017	50625464	50625935	50626063	1831	137,152	2,3	91,68	14,18	252	149	1.04382402721e-09	1.7595849247884502e-08	0.976,0.968	0.794,0.691	0.23
1845	ENSG00000100288.19	CHKB	chr22	-	50579973	50580082	50579726	50579802	50580189	50580253	1845	359,301	4,8	232,217	37,44	258	149	0	0.0	0.981,0.956	0.784,0.74	0.206
1849	ENSG00000100288.19	CHKB	chr22	-	50580056	50580082	50579726	50579802	50580189	50580271	1849	94,73	4,8	72,51	37,44	175	149	3.95650179286e-12	8.856949468007662e-11	0.952,0.886	0.624,0.497	0.359
1901	ENSG00000100241.20	SBF1	chr22	-	50457033	50457111	50456491	50456673	50459254	50459392	1901	487,403	64,67	230,215	97,110	227	149	4.99378316476e-13	1.2324441189183204e-11	0.833,0.798	0.609,0.562	0.23
1917	ENSG00000100239.15	PPP6R2	chr22	+	50391866	50392015	50388985	50389111	50393892	50394135	1917	12,11	11,15	3,4	27,21	298	149	6.41750872588e-05	0.0004857516038721815	0.353,0.268	0.053,0.087	0.24
1921	ENSG00000100239.15	PPP6R2	chr22	+	50406688	50406875	50343303	50343550	50437505	50437603	1921	1,1	0,0	0,1	2,0	298	149	0.00119563786934	0.006793330647148263	1.0,1.0	0.0,1.0	0.5
1931	ENSG00000100239.15	PPP6R2	chr22	+	50436987	50437068	50436366	50436452	50437505	50437603	1931	374,328	57,57	112,118	124,120	230	149	0	0.0	0.81,0.788	0.369,0.389	0.42
1945	ENSG00000100429.17	HDAC10	chr22	-	50247691	50247776	50246874	50246966	50247889	50247948	1945	106,109	8,12	42,21	35,32	234	149	4.21884749358e-15	1.2676632230709428e-13	0.894,0.853	0.433,0.295	0.509
1946	ENSG00000100429.17	HDAC10	chr22	-	50247695	50247776	50246874	50246966	50247889	50248145	1946	43,52	8,12	21,7	35,32	230	149	3.22608606496e-12	7.290557338967244e-11	0.777,0.737	0.28,0.124	0.555
1977	ENSG00000100429.17	HDAC10	chr22	-	50249102	50249168	50248365	50248472	50249634	50249703	1977	3,4	0,1	0,4	5,0	215	149	0.010946315926	0.047938406125894735	1.0,0.735	0.0,1.0	0.367
1979	ENSG00000100429.17	HDAC10	chr22	-	50249102	50249168	50248830	50248859	50249327	50249454	1979	32,42	2,5	14,9	6,14	215	149	7.72662594481e-05	0.0005745036126584149	0.917,0.853	0.618,0.308	0.422
1989	ENSG00000100429.17	HDAC10	chr22	-	50249327	50249516	50248365	50248472	50249634	50249703	1989	5,10	0,1	4,3	5,0	298	149	0.011391427725	0.04967226647492082	1.0,0.833	0.286,1.0	0.273
2038	ENSG00000054611.13	TBC1D22A	chr22	+	46797443	46797620	46793500	46793841	46878652	46878723	2038	261,270	7,3	162,128	24,22	298	149	1.37153621793e-11	2.882795903446484e-10	0.949,0.978	0.771,0.744	0.206
2065	ENSG00000100416.13	TRMU	chr22	+	46343261	46343368	46337778	46337944	46346421	46346544	2065	666,649	104,63	526,534	659,606	256	149	0	0.0	0.788,0.857	0.317,0.339	0.494
2134	ENSG00000236117.1	LINC01639	chr22	+	43404778	43404882	43402104	43402231	43409085	43409681	2134	11,4	0,0	1,2	4,0	253	149	0.00628742065853	0.029531425433132766	1.0,1.0	0.128,1.0	0.436
2168	ENSG00000100227.17	POLDIP3	chr22	-	42601969	42602056	42599697	42599793	42602769	42603012	2168	908,828	272,268	929,823	783,732	236	149	0	0.0	0.678,0.661	0.428,0.415	0.248
2169	ENSG00000100227.17	POLDIP3	chr22	-	42601969	42602107	42596185	42596365	42602769	42603160	2169	2,3	0,0	2,3	3,2	287	149	6.08374295719e-07	6.815772394576317e-06	1.0,1.0	0.257,0.438	0.652
2170	ENSG00000100227.17	POLDIP3	chr22	-	42601969	42602107	42599697	42599793	42602769	42603160	2170	407,326	272,268	353,301	783,732	287	149	0	0.0	0.437,0.387	0.19,0.176	0.229
2212	ENSG00000100147.13	CCDC134	chr22	+	41813263	41813445	41809878	41810000	41825697	41826299	2212	1,1	0,0	13,2	7,12	298	149	1.3758951396e-06	1.448240208104424e-05	1.0,1.0	0.481,0.077	0.721
2217	ENSG00000100147.13	CCDC134	chr22	+	41813750	41813822	41810206	41810291	41825697	41826299	2217	57,50	1,1	55,66	12,13	221	149	8.15883058447e-07	8.938047228227773e-06	0.975,0.971	0.756,0.774	0.208
2225	ENSG00000167077.12	MEI1	chr22	+	41794370	41794477	41781350	41781845	41795734	41795847	2225	2,1	0,0	4,2	2,2	256	149	0.000126488504126	0.0008988407092423691	1.0,1.0	0.538,0.368	0.547
2231	ENSG00000100138.14	SNU13	chr22	-	41682355	41682587	41674614	41675195	41688793	41688895	2231	30,20	0,0	35,28	13,1	298	149	3.20389266684e-05	0.00025858237583971735	1.0,1.0	0.574,0.933	0.246
2261	ENSG00000100418.7	DESI1	chr22	-	41607261	41607331	41603258	41603381	41620751	41621096	2261	4,8	0,1	3,2	2,2	219	149	0.000766663411484	0.004566509617901159	1.0,0.845	0.505,0.405	0.467
2263	ENSG00000100418.7	DESI1	chr22	-	41607261	41607331	41604043	41604153	41620751	41621096	2263	189,156	8,4	72,64	17,20	219	149	3.20700688228e-10	5.781775264910514e-09	0.941,0.964	0.742,0.685	0.239
2265	ENSG00000100418.7	DESI1	chr22	-	41607839	41607861	41604043	41604153	41620751	41621096	2265	29,25	8,4	12,12	17,20	171	149	6.49889171589e-07	7.251369765734991e-06	0.76,0.845	0.381,0.343	0.441
2310	ENSG00000196236.12	XPNPEP3	chr22	+	40860677	40860793	40857096	40857245	40861617	40862770	2310	35,20	17,19	5,3	14,14	265	149	0.000129439960134	0.0009181446165195766	0.537,0.372	0.167,0.108	0.317
2314	ENSG00000196236.12	XPNPEP3	chr22	+	40870047	40870139	40868998	40869115	40886312	40886515	2314	16,13	5,4	8,12	43,45	241	149	2.30871766149e-10	4.2296349935707916e-09	0.664,0.668	0.103,0.142	0.544
2339	ENSG00000100372.14	SLC25A17	chr22	-	40792524	40792676	40779008	40779125	40819194	40819350	2339	453,396	25,40	299,326	133,133	298	149	0	0.0	0.901,0.832	0.529,0.551	0.327
2344	ENSG00000100372.14	SLC25A17	chr22	-	40794513	40794580	40779008	40779125	40799022	40799040	2344	142,154	8,9	129,115	33,32	216	149	1.77893030306e-08	2.53643596653319e-07	0.924,0.922	0.729,0.713	0.202
2351	ENSG00000100372.14	SLC25A17	chr22	-	40797283	40797336	40779008	40779125	40799022	40799083	2351	3,5	8,9	0,0	33,32	202	149	3.41187527175e-06	3.349720526118768e-05	0.217,0.291	0.0,0.0	0.254
2355	ENSG00000100372.14	SLC25A17	chr22	-	40799022	40799083	40779008	40779125	40819194	40819326	2355	144,135	25,40	155,165	133,133	210	149	1.94154470279e-10	3.58843667173782e-09	0.803,0.705	0.453,0.468	0.293
2361	ENSG00000284431.1	AL022238.4	chr22	+	40349831	40350035	40346528	40346711	40358863	40359035	2361	1533,1398	7,9	946,909	142,117	298	149	0	0.0	0.991,0.987	0.769,0.795	0.207
2367	ENSG00000284431.1	AL022238.4	chr22	+	40362980	40363071	40360401	40360492	40364275	40364365	2367	789,682	52,57	369,351	407,317	240	149	0	0.0	0.904,0.881	0.36,0.407	0.509
2369	ENSG00000100359.20	SGSM3	chr22	+	40401592	40401675	40400695	40400813	40402138	40402205	2369	240,264	106,73	57,78	146,136	232	149	0	0.0	0.593,0.699	0.2,0.269	0.411
2390	ENSG00000100354.20	TNRC6B	chr22	+	40270121	40270280	40261831	40262173	40273424	40273600	2390	28,32	0,1	17,29	4,3	298	149	0.00041776141191	0.0026493211147257285	1.0,0.941	0.68,0.829	0.216
2402	ENSG00000100354.20	TNRC6B	chr22	+	40310816	40310993	40308511	40308649	40312504	40312651	2402	197,203	2,4	169,128	49,38	298	149	0	0.0	0.98,0.962	0.633,0.627	0.341
2432	ENSG00000239713.8	APOBEC3G	chr22	+	39083730	39083884	39081470	39081585	39086278	39086567	2432	7,16	0,0	1,0	1,1	298	149	0.000271213470901	0.0017944055425054204	1.0,1.0	0.333,0.0	0.834
2461	ENSG00000100226.15	GTPBP1	chr22	+	38735173	38735310	38734323	38734397	38736028	38736175	2461	14,17	29,12	10,4	42,31	286	149	0.00100822609073	0.00583382402063812	0.201,0.425	0.11,0.063	0.227
2470	ENSG00000100211.10	CBY1	chr22	+	38665545	38665685	38656650	38656750	38670883	38670989	2470	1,4	0,5	0,0	4,6	289	149	0.0103632325692	0.045700373174524744	1.0,0.292	0.0,0.0	0.646
2471	ENSG00000100211.10	CBY1	chr22	+	38665545	38665685	38656955	38657143	38668016	38668132	2471	9,14	6,5	0,0	1,2	289	149	1.09803666937e-05	9.72792238153669e-05	0.436,0.591	0.0,0.0	0.513
2494	ENSG00000184949.15	FAM227A	chr22	-	38623171	38623279	38607388	38607476	38636450	38636551	2494	2,2	0,0	20,4	2,5	257	149	6.19884107689e-05	0.0004704974123370497	1.0,1.0	0.853,0.317	0.415
2499	ENSG00000184949.15	FAM227A	chr22	-	38626179	38626303	38623171	38623279	38636450	38636551	2499	31,33	2,3	26,20	15,4	273	149	0.0024393234329	0.012806765147456265	0.894,0.857	0.486,0.732	0.266
2502	ENSG00000184949.15	FAM227A	chr22	-	38628833	38628935	38607388	38607476	38636450	38636551	2502	12,15	0,0	20,10	2,5	251	149	4.88827897618e-05	0.0003793151697445458	1.0,1.0	0.856,0.543	0.3
2519	ENSG00000100206.9	DMC1	chr22	-	38552665	38552707	38538538	38538612	38555356	38555409	2519	83,63	24,10	15,29	22,21	191	149	3.24471273091e-05	0.0002615284656877176	0.73,0.831	0.347,0.519	0.347
2520	ENSG00000100206.9	DMC1	chr22	-	38552665	38552707	38538538	38538612	38562286	38562369	2520	33,21	0,3	4,7	5,1	191	149	0.0096061280282	0.0427459559112114	1.0,0.845	0.384,0.845	0.308
2569	ENSG00000100116.16	GCAT	chr22	+	37809948	37810157	37807904	37808163	37812886	37812988	2569	463,457	54,23	148,119	37,40	298	149	1.29572998997e-08	1.8791031810491433e-07	0.811,0.909	0.667,0.598	0.228
2570	ENSG00000100116.16	GCAT	chr22	+	37809948	37810157	37807904	37808163	37815125	37815280	2570	30,20	0,0	12,14	12,2	298	149	7.93482040184e-07	8.706814249829904e-06	1.0,1.0	0.333,0.778	0.445
2614	ENSG00000100379.17	KCTD17	chr22	+	37061538	37061629	37059312	37059438	37062524	37063374	2614	44,36	6,5	31,20	24,13	240	149	4.1368597512e-06	3.9986343751187366e-05	0.82,0.817	0.445,0.489	0.352
2615	ENSG00000100379.17	KCTD17	chr22	+	37061538	37061629	37060822	37060922	37062524	37063374	2615	79,93	2,3	56,48	24,10	240	149	2.39593248574e-08	3.3507100601682154e-07	0.961,0.951	0.592,0.749	0.285
2619	ENSG00000100360.14	IFT27	chr22	-	36762903	36763013	36758201	36758409	36763918	36764036	2619	630,563	10,1	146,142	41,39	259	149	0	0.0	0.973,0.997	0.672,0.677	0.31
2621	ENSG00000100360.14	IFT27	chr22	-	36766137	36766197	36758210	36764036	36767305	36767365	2621	338,311	10,11	145,129	43,52	209	149	0	0.0	0.96,0.953	0.706,0.639	0.284
2646	ENSG00000100342.20	APOL1	chr22	+	36257082	36257136	36254897	36254999	36257318	36257407	2646	4,8	0,0	0,2	1,2	203	149	0.000388198448721	0.002479100651491571	1.0,1.0	0.0,0.423	0.788
2665	ENSG00000128284.19	APOL3	chr22	-	36149258	36149371	36149045	36149142	36160668	36160929	2665	7,4	10,1	0,0	13,8	262	149	3.0351849557e-06	3.0111261689564885e-05	0.285,0.695	0.0,0.0	0.49
2680	ENSG00000100281.13	HMGXB4	chr22	+	35263981	35264096	35263795	35263874	35264647	35265567	2680	198,218	200,230	98,110	586,498	264	149	0	0.0	0.358,0.349	0.086,0.111	0.255
2693	ENSG00000133424.20	LARGE1	chr22	-	33604434	33604558	33564847	33565019	33626243	33626326	2693	9,8	0,0	5,5	4,0	273	149	0.00617259046116	0.029056287817168135	1.0,1.0	0.406,1.0	0.297
2696	ENSG00000133424.20	LARGE1	chr22	-	33856739	33856802	33761370	33761558	33919994	33920421	2696	4,2	6,4	1,0	4,4	212	149	0.00259644167161	0.013534878077487832	0.319,0.26	0.149,0.0	0.215
2704	ENSG00000205853.10	RFPL3S	chr22	-	32370898	32370941	32368496	32368567	32377260	32377349	2704	6,5	0,0	2,6	1,3	192	149	0.000462824215609	0.0029061925660548134	1.0,1.0	0.608,0.608	0.392
2706	ENSG00000205853.10	RFPL3S	chr22	-	32377260	32377349	32368496	32368567	32381147	32381255	2706	2,1	1,0	5,17	12,5	238	149	0.00553637640232	0.02642489358601712	0.556,1.0	0.207,0.68	0.335
2730	ENSG00000100150.17	DEPDC5	chr22	+	31821501	31821637	31819021	31819225	31833914	31833980	2730	57,48	17,25	12,32	32,47	285	149	1.02908012067e-06	1.1084202949805462e-05	0.637,0.501	0.164,0.263	0.355
2731	ENSG00000100150.17	DEPDC5	chr22	+	31822692	31822790	31819021	31819225	31833914	31833980	2731	33,41	17,25	10,6	32,47	247	149	2.05745420701e-11	4.2514871582410974e-10	0.539,0.497	0.159,0.072	0.403
2751	ENSG00000100150.17	DEPDC5	chr22	+	31876086	31876265	31874272	31874405	31879524	31879752	2751	28,31	13,12	10,12	7,25	298	149	0.00697691862873	0.032353504007804366	0.519,0.564	0.417,0.194	0.236
2806	ENSG00000100003.17	SEC14L2	chr22	+	30399642	30399718	30396856	30397170	30406341	30406385	2806	117,112	8,3	39,54	16,11	225	149	3.48811491502e-06	3.4206904499312204e-05	0.906,0.961	0.617,0.765	0.242
2842	ENSG00000100330.15	MTMR3	chr22	+	30022028	30022139	30019479	30020884	30022608	30022697	2842	147,170	17,22	139,156	47,64	260	149	2.19400218326e-07	2.6548916550770627e-06	0.832,0.816	0.629,0.583	0.218
2853	ENSG00000186575.17	NF2	chr22	+	29636750	29636876	29603555	29604112	29642201	29642285	2853	116,155	15,7	121,103	48,24	275	149	8.4064806487e-06	7.642668044059001e-05	0.807,0.923	0.577,0.699	0.227
2905	ENSG00000183765.21	CHEK2	chr22	-	28696900	28696987	28695709	28695873	28699837	28699937	2905	654,573	59,38	334,371	351,327	236	149	0	0.0	0.875,0.905	0.375,0.417	0.494
2916	ENSG00000183765.21	CHEK2	chr22	-	28719394	28719485	28711908	28712017	28725242	28725367	2916	195,156	4,1	296,246	74,68	240	149	0	0.0	0.968,0.99	0.713,0.692	0.277
2920	ENSG00000183765.21	CHEK2	chr22	-	28724564	28724923	28711908	28712017	28725242	28725367	2920	8,14	4,1	2,4	74,68	298	149	4.78872497212e-12	1.0614043319105053e-10	0.5,0.875	0.013,0.029	0.666
2921	ENSG00000183765.21	CHEK2	chr22	-	28724564	28724923	28719394	28719485	28725242	28725367	2921	14,20	0,0	6,2	42,38	298	149	0	0.0	1.0,1.0	0.067,0.026	0.954
2922	ENSG00000183765.21	CHEK2	chr22	-	28724885	28724923	28711908	28712017	28725242	28725367	2922	17,19	4,1	5,8	74,68	187	149	0	0.0	0.772,0.938	0.051,0.086	0.786
2923	ENSG00000183765.21	CHEK2	chr22	-	28724885	28724923	28719394	28719485	28725242	28725367	2923	8,17	0,0	16,3	42,38	187	149	0	0.0	1.0,1.0	0.233,0.059	0.854
2924	ENSG00000183765.21	CHEK2	chr22	-	28724976	28725124	28711908	28712017	28725242	28725248	2924	416,399	4,1	429,435	74,68	297	149	0	0.0	0.981,0.995	0.744,0.762	0.235
3053	ENSG00000100031.18	GGT1	chr22	+	24608989	24609231	24607953	24608023	24609961	24610033	3053	1,6	5,4	0,0	4,7	298	149	0.000191332803989	0.0013102165876596951	0.091,0.429	0.0,0.0	0.26
3055	ENSG00000100031.18	GGT1	chr22	+	24608989	24609231	24607953	24608023	24610357	24610531	3055	1,6	1,4	0,0	3,1	298	149	3.35082068459e-05	0.00026916763531325264	0.333,0.429	0.0,0.0	0.381
3080	ENSG00000258555.6	SPECC1L-ADORA2A	chr22	+	24276699	24276803	24270897	24270983	24313312	24313466	3080	53,39	0,0	41,16	0,7	253	149	0.000856941948437	0.005046921925868427	1.0,1.0	1.0,0.574	0.213
3089	ENSG00000258555.6	SPECC1L-ADORA2A	chr22	+	24411587	24411704	24369217	24369320	24414533	24414744	3089	221,121	0,0	152,194	47,35	266	149	0	0.0	1.0,1.0	0.644,0.756	0.3
3090	ENSG00000258555.6	SPECC1L-ADORA2A	chr22	+	24412647	24412707	24369217	24369320	24414533	24414744	3090	163,119	0,0	138,213	47,35	209	149	0	0.0	1.0,1.0	0.677,0.813	0.255
3100	ENSG00000099991.17	CABIN1	chr22	+	24041138	24041273	24038347	24038461	24042903	24043084	3100	371,333	54,64	201,229	109,95	284	149	2.26195839836e-10	4.147106293554944e-09	0.783,0.732	0.492,0.558	0.233
3173	ENSG00000101974.14	ATP11C	chrX	-	139731650	139731755	139726348	139728962	139732434	139732525	3173	28,33	1,2	2,6	4,12	254	149	7.67726993089e-11	1.4846234743291065e-09	0.943,0.906	0.227,0.227	0.698
3187	ENSG00000101974.14	ATP11C	chrX	-	139782546	139782728	139774689	139774953	139783163	139783267	3187	462,389	2,0	129,142	30,31	298	149	0	0.0	0.991,1.0	0.683,0.696	0.306
3232	ENSG00000161180.10	CCDC116	chr22	+	21633119	21633253	21632715	21632827	21636431	21637327	3232	21,18	3,8	2,2	1,7	283	149	0.00967977566083	0.043031012397199433	0.787,0.542	0.513,0.131	0.343
3357	ENSG00000070010.18	UFD1	chr22	-	19451877	19452000	19450624	19450744	19454801	19454830	3357	0,8	5,2	0,0	9,13	272	149	0.00410172776203	0.020258980057297836	0.0,0.687	0.0,0.0	0.344
3360	ENSG00000070010.18	UFD1	chr22	-	19471686	19471808	19458070	19458139	19479082	19479144	3360	57,62	1,4	46,48	14,8	271	149	0.000117040041028	0.0008368528712596941	0.969,0.895	0.644,0.767	0.226
3376	ENSG00000070371.15	CLTCL1	chr22	-	19225452	19225633	19223890	19224054	19226218	19226383	3376	19,22	4,2	3,0	6,8	298	149	3.3860860893e-08	4.634855969843787e-07	0.704,0.846	0.2,0.0	0.675
3384	ENSG00000100075.9	SLC25A1	chr22	-	19177726	19177865	19177119	19177204	19178132	19178240	3384	466,452	12,14	166,133	38,53	288	149	0	0.0	0.953,0.944	0.693,0.565	0.319
3385	ENSG00000100075.9	SLC25A1	chr22	-	19177726	19178041	19177119	19177204	19178132	19178240	3385	601,592	12,14	210,184	38,53	298	149	0	0.0	0.962,0.955	0.734,0.634	0.274
3386	ENSG00000100075.9	SLC25A1	chr22	-	19177941	19178041	19177119	19177204	19178132	19178240	3386	135,146	12,14	46,54	38,53	249	149	0	0.0	0.871,0.862	0.42,0.379	0.467
3405	ENSG00000274602.4	PI4KAP1	chr22	-	18537294	18537412	18536649	18536808	18538639	18538744	3405	2,6	0,0	0,0	1,3	267	149	1.67647340454e-10	3.1180243461288006e-09	1.0,1.0	0.0,0.0	1.0
3457	ENSG00000099968.17	BCL2L13	chr22	+	17696140	17696210	17683213	17683321	17702242	17702386	3457	122,126	18,18	75,82	50,58	219	149	6.38289421317e-12	1.3948087554207626e-10	0.822,0.826	0.505,0.49	0.326
3484	ENSG00000177663.13	IL17RA	chr22	+	17097061	17097086	17084958	17085229	17097796	17097943	3484	129,145	0,4	108,104	49,32	174	149	0	0.0	1.0,0.969	0.654,0.736	0.289
3490	ENSG00000177663.13	IL17RA	chr22	+	17105852	17105954	17105590	17105602	17107726	17107768	3490	259,261	29,25	245,182	94,85	251	149	5.7842619583e-14	1.5624858523343626e-12	0.841,0.861	0.607,0.56	0.267
3570	ENSG00000160285.14	LSS	chr21	-	46191880	46191959	46188473	46188821	46205835	46205941	3570	4,1	0,0	3,0	0,4	228	149	0.00403524860222	0.019967261830426297	1.0,1.0	1.0,0.0	0.5
3583	ENSG00000160285.14	LSS	chr21	-	46221853	46221975	46216388	46216524	46228433	46228599	3583	13,22	0,3	0,4	1,3	271	149	0.00382235384435	0.01903274887800301	1.0,0.801	0.0,0.423	0.689
3626	ENSG00000141959.16	PFKL	chr21	+	44305799	44305935	44305256	44305417	44306680	44306754	3626	18,21	5,5	6,3	21,21	285	149	6.03137539912e-11	1.1791402168052062e-09	0.653,0.687	0.13,0.069	0.571
3640	ENSG00000160207.8	HSF2BP	chr21	-	43613829	43613947	43529191	43529962	43630321	43630454	3640	26,25	7,5	1,0	13,3	267	149	9.90996174011e-12	2.1212220578406477e-10	0.675,0.736	0.041,0.0	0.685
3650	ENSG00000160201.11	U2AF1	chr21	-	43100452	43100519	43095693	43095743	43101365	43101432	3650	13,16	10,19	3,10	18,20	216	149	0.0106393766753	0.046776809513933294	0.473,0.367	0.103,0.256	0.24
3654	ENSG00000160201.11	U2AF1	chr21	-	43101365	43101432	43095693	43095743	43104314	43104402	3654	19,25	0,0	23,25	5,8	216	149	1.35144001145e-06	1.4241076825884179e-05	1.0,1.0	0.76,0.683	0.278
3696	ENSG00000141956.13	PRDM15	chr21	-	41823317	41823449	41821902	41822037	41825959	41826054	3696	145,80	1,3	98,102	16,35	281	149	3.10226511147e-10	5.6012760474636875e-09	0.987,0.934	0.765,0.607	0.275
3714	ENSG00000157578.13	LCA5L	chr21	-	39427758	39427905	39423239	39423490	39429130	39429211	3714	9,8	4,19	0,0	6,3	296	149	2.40598650992e-05	0.00019921410446270356	0.531,0.175	0.0,0.0	0.353
3715	ENSG00000157578.13	LCA5L	chr21	-	39428171	39428503	39421559	39423490	39429130	39429211	3715	10,3	4,19	0,0	6,3	298	149	0.000183934011458	0.0012634070391291312	0.556,0.073	0.0,0.0	0.315
3720	ENSG00000157578.13	LCA5L	chr21	-	39435419	39435573	39429130	39429211	39444134	39444201	3720	8,13	3,7	0,0	5,4	298	149	1.20918280166e-07	1.5212348368298266e-06	0.571,0.481	0.0,0.0	0.526
3746	ENSG00000157554.18	ERG	chr21	-	38445403	38445621	38423409	38423561	38575661	38575747	3746	9,6	0,0	10,7	0,5	298	149	0.00217099606588	0.011549664750954805	1.0,1.0	1.0,0.412	0.294
3761	ENSG00000157540.20	DYRK1A	chr21	+	37421773	37421866	37420298	37420384	37430268	37430400	3761	9,9	11,5	0,0	7,8	242	149	2.75286361262e-07	3.2745697829763205e-06	0.335,0.526	0.0,0.0	0.43
3913	ENSG00000159147.17	DONSON	chr21	-	33582164	33582246	33581950	33582055	33584589	33584768	3913	216,205	25,20	121,127	139,208	231	149	0	0.0	0.848,0.869	0.36,0.283	0.537
3915	ENSG00000159147.17	DONSON	chr21	-	33583487	33583666	33582164	33582246	33584589	33584726	3915	603,595	85,70	146,146	83,61	298	149	1.36557432029e-14	3.922286867040637e-13	0.78,0.81	0.468,0.545	0.288
3929	ENSG00000159147.17	DONSON	chr21	-	33587521	33587602	33579349	33579562	33588320	33588646	3929	88,55	3,0	23,41	6,8	230	149	7.34304790762e-06	6.752884014756173e-05	0.95,1.0	0.713,0.769	0.234
3932	ENSG00000159147.17	DONSON	chr21	-	33587521	33587602	33585977	33586181	33588320	33588646	3932	320,226	16,11	116,129	51,69	230	149	0	0.0	0.928,0.93	0.596,0.548	0.357
3967	ENSG00000142188.16	TMEM50B	chr21	-	33460412	33460505	33448781	33450863	33467009	33467122	3967	7,2	0,0	11,8	1,3	242	149	0.00468954717645	0.022803452519416834	1.0,1.0	0.871,0.621	0.254
3997	ENSG00000166979.12	EVA1C	chr21	+	32457596	32457720	32412436	32413013	32467695	32467848	3997	4,7	7,3	2,1	7,9	273	149	0.00739109604186	0.03400729435507283	0.238,0.56	0.135,0.057	0.303
4037	ENSG00000142149.8	HUNK	chr21	+	31990128	31990176	31983525	31983609	31995767	31995927	4037	176,188	10,16	115,125	40,41	197	149	1.27215127321e-10	2.394340081589839e-09	0.93,0.899	0.685,0.698	0.223
4078	ENSG00000156253.6	RWDD2B	chr21	-	29007760	29008123	29004383	29006651	29008394	29008621	4078	248,194	28,24	112,152	67,81	298	149	1.44328993201e-15	4.53350951109348e-14	0.816,0.802	0.455,0.484	0.339
4129	ENSG00000180530.10	NRIP1	chr21	-	15014343	15014466	14961234	14968526	15043494	15043574	4129	42,42	5,6	8,14	6,11	272	149	5.82796664272e-05	0.00044532307142667975	0.821,0.793	0.422,0.411	0.39
4130	ENSG00000180530.10	NRIP1	chr21	-	15014343	15014466	14961234	14968526	15064744	15065000	4130	21,19	1,0	2,5	1,5	272	149	3.85538809389e-06	3.751409351465435e-05	0.92,1.0	0.523,0.354	0.521
4132	ENSG00000180530.10	NRIP1	chr21	-	15043494	15043574	14961234	14968526	15064744	15064805	4132	28,25	1,0	10,15	1,5	229	149	0.000387111587216	0.0024733331407231743	0.948,1.0	0.867,0.661	0.21
4141	ENSG00000185272.13	RBM11	chr21	+	14219552	14219725	14216129	14216282	14221096	14221169	4141	48,30	2,4	26,19	21,12	298	149	1.55034226901e-07	1.916798311818548e-06	0.923,0.789	0.382,0.442	0.444
4142	ENSG00000185272.13	RBM11	chr21	+	14219562	14219725	14216153	14216282	14221096	14221169	4142	57,31	2,4	22,19	21,12	298	149	2.20808412665e-08	3.105570096492928e-07	0.934,0.795	0.344,0.442	0.472
4199	ENSG00000198276.15	UCKL1	chr20	-	63943652	63943669	63941109	63941208	63944544	63944734	4199	9,11	0,0	8,8	4,1	166	149	0.000626533972105	0.0038108316237246225	1.0,1.0	0.642,0.878	0.24
4340	ENSG00000101158.13	NELFCD	chr20	+	58989857	58990232	58989487	58989640	58990909	58991075	4340	853,832	3,7	404,366	73,54	298	149	0	0.0	0.993,0.983	0.735,0.772	0.234
4380	ENSG00000124222.22	STX16	chr20	+	58669290	58669453	58667986	58668127	58670511	58670603	4380	593,591	221,265	310,313	387,351	298	149	0	0.0	0.573,0.527	0.286,0.308	0.253
4384	ENSG00000124222.22	STX16	chr20	+	58671153	58671297	58670511	58670603	58673630	58673711	4384	902,970	48,46	615,620	180,149	293	149	0	0.0	0.905,0.915	0.635,0.679	0.253
4385	ENSG00000124222.22	STX16	chr20	+	58671163	58671297	58670511	58670603	58673630	58673711	4385	322,325	48,46	188,216	180,149	283	149	0	0.0	0.779,0.788	0.355,0.433	0.39
4406	ENSG00000132819.16	RBM38	chr20	+	57393278	57393333	57392653	57392777	57407542	57407776	4406	737,729	35,42	532,534	216,272	204	149	0	0.0	0.939,0.927	0.643,0.589	0.317
4425	ENSG00000087586.17	AURKA	chr20	-	56373407	56373556	56369388	56370340	56388155	56388202	4425	2,4	0,0	38,40	4,13	298	149	0.000183179790212	0.001258868792544343	1.0,1.0	0.826,0.606	0.284
4431	ENSG00000087586.17	AURKA	chr20	-	56381432	56381571	56369388	56370340	56388155	56388202	4431	2,1	0,0	14,10	4,13	288	149	9.3243619439e-06	8.392757044779887e-05	1.0,1.0	0.644,0.285	0.535
4433	ENSG00000087586.17	AURKA	chr20	-	56381432	56381571	56369664	56370659	56386256	56386533	4433	15,13	0,0	23,26	20,13	288	149	3.95735322289e-09	6.156153796347835e-08	1.0,1.0	0.373,0.509	0.559
4434	ENSG00000087586.17	AURKA	chr20	-	56381432	56381571	56369664	56370659	56388155	56388202	4434	13,13	0,1	24,28	28,49	288	149	1.71572311913e-10	3.1851561037210813e-09	1.0,0.871	0.307,0.228	0.668
4448	ENSG00000087586.17	AURKA	chr20	-	56388686	56388784	56388155	56388202	56391942	56392220	4448	139,144	87,92	78,67	150,212	247	149	5.77315972805e-15	1.7121905688438522e-13	0.491,0.486	0.239,0.16	0.289
4449	ENSG00000087586.17	AURKA	chr20	-	56388686	56388784	56388155	56388202	56392153	56392215	4449	141,139	91,68	77,70	144,144	247	149	8.11350986396e-13	1.9616203293523885e-11	0.483,0.552	0.244,0.227	0.282
4468	ENSG00000054793.13	ATP9A	chr20	-	51610100	51610165	51608517	51608626	51613676	51613832	4468	31,20	2,0	15,10	3,6	214	149	0.000438506481827	0.0027669954947209434	0.915,1.0	0.777,0.537	0.3
4491	ENSG00000101126.16	ADNP	chr20	-	50928650	50928825	50903888	50904001	50930825	50930990	4491	188,181	50,40	47,67	63,63	298	149	6.35047570086e-14	1.7097174046902017e-12	0.653,0.693	0.272,0.347	0.364
4492	ENSG00000101126.16	ADNP	chr20	-	50928650	50928825	50904765	50904849	50930825	50930990	4492	80,52	0,0	24,18	6,2	298	149	1.87323345602e-06	1.9285008469046146e-05	1.0,1.0	0.667,0.818	0.258
4509	ENSG00000177410.12	ZFAS1	chr20	+	49280902	49280964	49279103	49279208	49289044	49289260	4509	188,124	170,164	80,87	649,531	211	149	0	0.0	0.438,0.348	0.08,0.104	0.301
4511	ENSG00000177410.12	ZFAS1	chr20	+	49280902	49280964	49280484	49280570	49289044	49289260	4511	1595,1352	977,925	962,999	3365,3195	211	149	0	0.0	0.535,0.508	0.168,0.181	0.347
4522	ENSG00000124228.14	DDX27	chr20	+	49228714	49228888	49225112	49225199	49233305	49233405	4522	2,16	0,0	12,9	5,1	298	149	3.77579693095e-05	0.00029992482938529663	1.0,1.0	0.545,0.818	0.319
4559	ENSG00000124198.8	ARFGEF2	chr20	+	48974765	48974874	48969146	48969277	48976015	48976199	4559	105,114	0,1	63,70	15,12	258	149	8.5164097996e-12	1.8355809998952844e-10	1.0,0.985	0.708,0.771	0.253
4574	ENSG00000101040.19	ZMYND8	chr20	-	47212641	47212725	47209213	47210897	47221313	47221474	4574	24,47	6,4	40,42	18,23	233	149	0.00142802781833	0.007960266230160861	0.719,0.883	0.587,0.539	0.238
4611	ENSG00000101040.19	ZMYND8	chr20	-	47290186	47290274	47262287	47262428	47294665	47294779	4611	1,1	0,0	1,9	1,3	237	149	0.00112467893462	0.0064314690025055335	1.0,1.0	0.386,0.654	0.48
4632	ENSG00000196132.12	MYT1	chr20	+	64217066	64217281	64213533	64213647	64218910	64219035	4632	102,117	0,2	57,71	8,15	298	149	1.82309622954e-09	2.9743031834262063e-08	1.0,0.967	0.781,0.703	0.242
4655	ENSG00000062598.17	ELMO2	chr20	-	46398696	46398771	46389038	46389220	46406547	46406559	4655	2,7	0,0	5,2	5,0	224	149	0.00185790395148	0.01006523183516098	1.0,1.0	0.399,1.0	0.3
4656	ENSG00000062598.17	ELMO2	chr20	-	46398696	46398771	46393980	46394089	46406547	46406559	4656	3,3	0,0	3,0	1,3	224	149	3.05335293154e-05	0.0002475870519790738	1.0,1.0	0.666,0.0	0.667
4734	ENSG00000101104.12	PABPC1L	chr20	+	44933056	44933185	44930459	44930726	44935390	44935497	4734	200,188	0,1	74,89	25,34	278	149	0	0.0	1.0,0.99	0.613,0.584	0.396
4735	ENSG00000101104.12	PABPC1L	chr20	+	44933071	44933185	44930517	44930726	44935390	44935497	4735	148,147	0,1	48,51	25,34	263	149	0	0.0	1.0,0.988	0.521,0.459	0.504
4749	ENSG00000166913.12	YWHAB	chr20	+	44886878	44886978	44885751	44885886	44887544	44887742	4749	4,2	0,0	1,0	3,7	249	149	6.14730488735e-13	1.503043959055958e-11	1.0,1.0	0.166,0.0	0.917
4840	ENSG00000101452.14	DHX35	chr20	+	39023689	39023767	39021840	39021935	39025229	39025359	4840	222,264	28,23	74,97	61,48	227	149	8.00470800755e-14	2.132335937842343e-12	0.839,0.883	0.443,0.57	0.355
4841	ENSG00000101452.14	DHX35	chr20	+	39023689	39023767	39021840	39021935	39030703	39030775	4841	75,106	11,4	30,42	26,27	227	149	5.68313174298e-11	1.1137540875534018e-09	0.817,0.946	0.431,0.505	0.413
4846	ENSG00000101452.14	DHX35	chr20	+	39028417	39028499	39021840	39021935	39030703	39030775	4846	78,100	11,4	39,46	26,27	231	149	6.85514756071e-10	1.1812186563435328e-08	0.821,0.942	0.492,0.524	0.373
4848	ENSG00000101452.14	DHX35	chr20	+	39028417	39028499	39025229	39025359	39030703	39030775	4848	245,319	7,7	122,135	45,43	231	149	0	0.0	0.958,0.967	0.636,0.669	0.31
4858	ENSG00000171100.14	MTM1	chrX	+	150598591	150598686	150596497	150596570	150614588	150614699	4858	219,180	0,2	33,69	8,19	244	149	2.22044604925e-16	7.43741995462361e-15	1.0,0.982	0.716,0.689	0.289
4859	ENSG00000171100.14	MTM1	chrX	+	150598591	150598686	150596497	150596570	150619037	150619139	4859	69,65	0,1	13,30	5,3	244	149	2.35392236262e-05	0.00019529028424031925	1.0,0.975	0.614,0.859	0.251
4885	ENSG00000170471.14	RALGAPB	chr20	+	38548688	38548795	38546242	38546430	38551070	38551223	4885	338,402	6,3	167,228	35,31	256	149	0	0.0	0.97,0.987	0.735,0.811	0.205
4890	ENSG00000170471.14	RALGAPB	chr20	+	38562531	38562697	38558294	38558453	38574149	38574298	4890	234,260	9,5	118,117	27,38	298	149	9.99200722163e-16	3.185662260302415e-14	0.929,0.963	0.686,0.606	0.3
4894	ENSG00000170471.14	RALGAPB	chr20	+	38565355	38565478	38562531	38562697	38574149	38574298	4894	107,120	0,1	38,42	10,3	272	149	2.87917729103e-07	3.417774712550133e-06	1.0,0.985	0.675,0.885	0.212
4898	ENSG00000170471.14	RALGAPB	chr20	+	38565358	38565478	38562531	38562697	38574149	38574298	4898	129,104	0,1	36,48	10,3	269	149	4.90321216073e-07	5.5930134610372e-06	1.0,0.983	0.666,0.899	0.209
4899	ENSG00000170471.14	RALGAPB	chr20	+	38567095	38567232	38558294	38558453	38569887	38569996	4899	106,126	0,0	43,51	7,7	286	149	6.52356668684e-09	9.857110891045643e-08	1.0,1.0	0.762,0.791	0.224
4903	ENSG00000170471.14	RALGAPB	chr20	+	38567095	38567232	38562531	38562697	38574149	38574298	4903	25,13	0,1	31,31	10,3	286	149	0.000272542565179	0.0018020562602502979	1.0,0.871	0.618,0.843	0.205
4908	ENSG00000170471.14	RALGAPB	chr20	+	38569887	38569996	38567095	38567232	38574149	38574298	4908	70,81	15,7	61,74	31,31	258	149	0.000167820519237	0.0011633456283458845	0.729,0.87	0.532,0.58	0.243
4911	ENSG00000170471.14	RALGAPB	chr20	+	38570768	38570847	38567095	38567232	38574149	38574298	4911	102,152	15,7	45,38	31,31	228	149	4.45310455177e-13	1.1046325197707596e-11	0.816,0.934	0.487,0.445	0.409
4912	ENSG00000170471.14	RALGAPB	chr20	+	38570768	38570847	38568466	38569996	38574149	38574298	4912	251,361	0,3	74,82	32,38	228	149	0	0.0	1.0,0.987	0.602,0.585	0.4
4921	ENSG00000196756.11	SNHG17	chr20	-	38427679	38427766	38426418	38426503	38431040	38431112	4921	236,277	412,376	94,113	991,943	236	149	0	0.0	0.266,0.317	0.057,0.07	0.228
4993	ENSG00000149636.15	DSN1	chr20	-	36766768	36766841	36758557	36758617	36770872	36770974	4993	10,12	0,0	14,10	0,5	222	149	0.00266798897325	0.013857163683751351	1.0,1.0	1.0,0.573	0.214
5003	ENSG00000149636.15	DSN1	chr20	-	36767968	36768042	36762460	36762548	36773661	36773720	5003	1,3	0,0	5,4	8,5	223	149	1.31863704966e-06	1.3922049310710964e-05	1.0,1.0	0.295,0.348	0.678
5011	ENSG00000149636.15	DSN1	chr20	-	36770872	36770977	36766768	36766841	36773661	36773720	5011	4,4	0,0	17,16	7,3	254	149	2.45972640895e-05	0.00020328861033979835	1.0,1.0	0.588,0.758	0.327
5015	ENSG00000149636.15	DSN1	chr20	-	36770872	36771024	36762460	36762548	36773661	36773770	5015	5,1	0,0	10,10	8,5	298	149	3.23428612192e-06	3.190881370055796e-05	1.0,1.0	0.385,0.5	0.557
5017	ENSG00000149636.15	DSN1	chr20	-	36770872	36771024	36766768	36766841	36773661	36773770	5017	8,7	0,0	18,23	7,3	298	149	2.08725117208e-05	0.00017499381692762269	1.0,1.0	0.562,0.793	0.323
5022	ENSG00000149636.15	DSN1	chr20	-	36770872	36771193	36762460	36762548	36773661	36773760	5022	29,30	0,0	25,18	8,5	298	149	7.04471669888e-08	9.182157261997952e-07	1.0,1.0	0.61,0.643	0.373
5025	ENSG00000149636.15	DSN1	chr20	-	36770872	36771193	36766768	36766841	36773661	36773760	5025	32,36	0,0	33,31	7,3	298	149	8.94311930832e-06	8.08142604938901e-05	1.0,1.0	0.702,0.838	0.23
5030	ENSG00000149636.15	DSN1	chr20	-	36770872	36771473	36762460	36762548	36773661	36773798	5030	17,36	0,0	24,24	8,5	298	149	3.25836368664e-07	3.833711540874131e-06	1.0,1.0	0.6,0.706	0.347
5031	ENSG00000149636.15	DSN1	chr20	-	36770872	36771473	36766768	36766841	36773661	36773798	5031	20,42	0,0	32,37	7,3	298	149	1.78174231875e-05	0.0001515243895838832	1.0,1.0	0.696,0.86	0.222
5034	ENSG00000149636.15	DSN1	chr20	-	36771424	36771473	36766768	36766841	36773661	36773720	5034	16,25	0,0	10,13	7,3	198	149	1.0752752061e-06	1.1542480239405249e-05	1.0,1.0	0.518,0.765	0.359
5052	ENSG00000101079.20	NDRG3	chr20	-	36688678	36688784	36684412	36684475	36721678	36721783	5052	7,3	0,0	21,20	7,1	255	149	0.00017908104949	0.001233710184681706	1.0,1.0	0.637,0.921	0.221
5057	ENSG00000101084.17	RAB5IF	chr20	+	36607889	36608000	36607714	36607818	36612009	36612557	5057	59,48	39,42	42,32	139,118	260	149	3.42004202736e-12	7.708742915324999e-11	0.464,0.396	0.148,0.135	0.289
5107	ENSG00000025293.16	PHF20	chr20	+	35858301	35858381	35842572	35842744	35869437	35869551	5107	1,1	1,0	0,1	2,5	229	149	0.00983392485461	0.043629826197887384	0.394,1.0	0.0,0.115	0.64
5177	ENSG00000088298.12	EDEM2	chr20	-	35134737	35134949	35131641	35131783	35142372	35142478	5177	98,79	6,3	41,48	23,20	298	149	6.35684838102e-11	1.239171190759992e-09	0.891,0.929	0.471,0.545	0.402
5180	ENSG00000088298.12	EDEM2	chr20	-	35137879	35138005	35126250	35126375	35142372	35142478	5180	132,102	16,10	106,65	30,36	275	149	3.19549838577e-05	0.0002579736259297708	0.817,0.847	0.657,0.495	0.256
5181	ENSG00000088298.12	EDEM2	chr20	-	35137879	35138005	35131641	35131783	35142372	35142478	5181	136,92	6,3	112,77	23,20	275	149	1.5129755071e-07	1.8736584752752652e-06	0.925,0.943	0.725,0.676	0.233
5191	ENSG00000088298.12	EDEM2	chr20	-	35144978	35145018	35142372	35142478	35147151	35147319	5191	58,29	0,0	41,55	35,36	189	149	0	0.0	1.0,1.0	0.48,0.546	0.487
5193	ENSG00000088298.12	EDEM2	chr20	-	35146824	35146935	35142372	35142478	35147151	35147364	5193	80,80	0,0	81,71	35,36	260	149	0	0.0	1.0,1.0	0.57,0.531	0.45
5220	ENSG00000100983.10	GSS	chr20	-	34935575	34935642	34931938	34932133	34936942	34937009	5220	171,131	0,2	66,49	15,14	216	149	1.90958360236e-14	5.410427329118772e-13	1.0,0.978	0.752,0.707	0.259
5226	ENSG00000100983.10	GSS	chr20	-	34941712	34941829	34936942	34937023	34942930	34943006	5226	318,293	29,17	84,58	48,75	266	149	1.11022302463e-16	3.8038953585965425e-15	0.86,0.906	0.495,0.302	0.485
5227	ENSG00000100983.10	GSS	chr20	-	34942487	34942585	34936942	34937023	34942930	34942980	5227	18,41	29,17	13,13	48,75	247	149	0.000111182512368	0.0007993106894379265	0.272,0.593	0.14,0.095	0.315
5229	ENSG00000100983.10	GSS	chr20	-	34942487	34942627	34936942	34937023	34942930	34943006	5229	393,405	29,17	98,127	48,75	289	149	0	0.0	0.875,0.925	0.513,0.466	0.41
5318	ENSG00000101391.20	CDK5RAP1	chr20	-	33372641	33372697	33370498	33370629	33392141	33392242	5318	163,86	2,0	102,138	19,34	205	149	1.89848137211e-14	5.385268442844081e-13	0.983,1.0	0.796,0.747	0.22
5322	ENSG00000101391.20	CDK5RAP1	chr20	-	33374114	33374212	33370498	33370629	33392141	33392242	5322	3,5	2,0	19,2	19,34	247	149	0.00292153981718	0.015017240213680168	0.475,1.0	0.376,0.034	0.532
5343	ENSG00000101391.20	CDK5RAP1	chr20	-	33385649	33385770	33370498	33370629	33392141	33392242	5343	34,36	2,0	79,83	19,34	270	149	3.25810951884e-07	3.833711540874131e-06	0.904,1.0	0.696,0.574	0.317
5350	ENSG00000101391.20	CDK5RAP1	chr20	-	33387322	33387533	33370498	33370629	33392141	33392242	5350	116,135	2,0	83,123	19,34	298	149	3.33066907388e-16	1.098603919517315e-14	0.967,1.0	0.686,0.644	0.319
5352	ENSG00000101391.20	CDK5RAP1	chr20	-	33387322	33387533	33370498	33370629	33396760	33396936	5352	1,3	0,0	3,2	7,0	298	149	0.00150637747865	0.008348611358344226	1.0,1.0	0.176,1.0	0.412
5353	ENSG00000101391.20	CDK5RAP1	chr20	-	33387322	33387533	33370498	33370629	33401427	33401486	5353	3,3	2,0	2,1	16,14	298	149	0.000403668360617	0.0025680505712160706	0.429,1.0	0.059,0.034	0.668
5355	ENSG00000101391.20	CDK5RAP1	chr20	-	33387322	33387533	33372641	33372697	33401427	33401486	5355	3,3	0,1	1,1	1,3	298	149	8.81416559285e-05	0.000647615858999917	1.0,0.6	0.333,0.143	0.562
5356	ENSG00000101391.20	CDK5RAP1	chr20	-	33387322	33387533	33385649	33385770	33392141	33392242	5356	248,275	46,47	171,220	113,119	298	149	5.66879876374e-13	1.3911004817189154e-11	0.729,0.745	0.431,0.48	0.281
5358	ENSG00000101391.20	CDK5RAP1	chr20	-	33387322	33387533	33385649	33385770	33401427	33401486	5358	135,143	9,3	90,98	27,21	298	149	1.72231503504e-08	2.4612162199241105e-07	0.882,0.96	0.625,0.7	0.259
5386	ENSG00000101391.20	CDK5RAP1	chr20	-	33395012	33395116	33379460	33379691	33401427	33401505	5386	7,1	1,0	0,4	10,2	253	149	3.47751399614e-05	0.0002783513461085975	0.805,1.0	0.0,0.541	0.632
5399	ENSG00000101391.20	CDK5RAP1	chr20	-	33396760	33397084	33370498	33370629	33401427	33401561	5399	77,85	2,0	55,52	16,14	298	149	3.71008779254e-11	7.422136001350828e-10	0.951,1.0	0.632,0.65	0.335
5400	ENSG00000101391.20	CDK5RAP1	chr20	-	33396760	33397084	33385649	33385770	33401427	33401561	5400	77,88	9,3	50,53	27,21	298	149	6.64059034428e-08	8.698462551521359e-07	0.811,0.936	0.481,0.558	0.354
5402	ENSG00000101391.20	CDK5RAP1	chr20	-	33396760	33397084	33392141	33392242	33401427	33401561	5402	83,86	32,49	59,61	76,75	298	149	1.00975381646e-05	9.017668758054099e-05	0.565,0.467	0.28,0.289	0.232
5433	ENSG00000171456.18	ASXL1	chr20	+	32360793	32360806	32358965	32359851	32366383	32366466	5433	3,9	0,0	13,1	3,3	162	149	4.91937010959e-05	0.00038155667574714955	1.0,1.0	0.799,0.235	0.483
5446	ENSG00000171456.18	ASXL1	chr20	+	32429900	32430053	32429337	32429431	32431320	32431484	5446	489,473	138,140	237,255	474,430	298	149	0	0.0	0.639,0.628	0.2,0.229	0.419
5483	ENSG00000022277.12	RTF2	chr20	+	56470599	56470751	56468685	56468766	56471613	56471669	5483	5,14	2,1	20,16	10,22	298	149	0.0111129414066	0.04857156020391801	0.556,0.875	0.5,0.267	0.332
5484	ENSG00000022277.12	RTF2	chr20	+	56470599	56470941	56468657	56468766	56471613	56471669	5484	6,19	2,1	17,17	10,22	298	149	0.00148637635706	0.008252484689543703	0.6,0.905	0.459,0.279	0.383
5498	ENSG00000022277.12	RTF2	chr20	+	56516934	56516989	56513314	56513428	56517105	56517201	5498	1754,1819	48,37	1547,1548	504,472	204	149	0	0.0	0.964,0.973	0.692,0.705	0.27
5558	ENSG00000282826.1	FRG1CP	chr20	-	28590556	28590614	28588642	28588757	28600391	28600461	5558	168,112	37,27	131,110	80,126	207	149	1.30199990678e-07	1.6310608283136238e-06	0.766,0.749	0.541,0.386	0.294
5559	ENSG00000282826.1	FRG1CP	chr20	-	28591393	28591519	28588642	28588757	28600391	28600461	5559	267,206	37,27	171,194	80,126	275	149	8.1379347705e-14	2.1663965574942125e-12	0.796,0.805	0.537,0.455	0.304
5580	ENSG00000100997.18	ABHD12	chr20	-	25306832	25306915	25303262	25303628	25307965	25308045	5580	469,511	1,0	223,200	50,38	232	149	0	0.0	0.997,1.0	0.741,0.772	0.242
5585	ENSG00000100997.18	ABHD12	chr20	-	25314924	25314970	25309445	25309575	25317047	25317078	5585	440,377	13,14	170,149	63,33	195	149	0	0.0	0.963,0.954	0.673,0.775	0.234
5604	ENSG00000181704.11	YIPF6	chrX	+	68510678	68510776	68499080	68499157	68511848	68511977	5604	8,1	5,10	1,0	9,15	247	149	0.000675420637687	0.004075638415437681	0.491,0.057	0.063,0.0	0.243
5625	ENSG00000197586.12	ENTPD6	chr20	+	25206521	25206590	25195700	25195867	25207075	25207397	5625	184,206	69,61	57,61	121,125	218	149	0	0.0	0.646,0.698	0.244,0.25	0.425
5626	ENSG00000197586.12	ENTPD6	chr20	+	25206521	25206590	25195700	25195867	25207078	25207397	5626	116,141	4,8	47,58	16,17	218	149	1.99547051105e-08	2.825563854075848e-07	0.952,0.923	0.668,0.7	0.254
5628	ENSG00000197586.12	ENTPD6	chr20	+	25206521	25206590	25196153	25196254	25207075	25207397	5628	84,63	8,7	45,33	25,19	218	149	6.87831707147e-08	8.979761528477732e-07	0.878,0.86	0.552,0.543	0.321
5629	ENSG00000197586.12	ENTPD6	chr20	+	25206521	25206590	25196153	25196254	25207078	25207397	5629	42,27	3,0	30,28	9,6	218	149	0.000402893307789	0.002563620274435553	0.905,1.0	0.695,0.761	0.225
5632	ENSG00000197586.12	ENTPD6	chr20	+	25206521	25206590	25197104	25197226	25207078	25207397	5632	43,31	1,1	19,32	5,8	218	149	5.52571282038e-05	0.0004241327671152292	0.967,0.955	0.722,0.732	0.234
5655	ENSG00000101474.11	APMAP	chr20	-	24968891	24969084	24962924	24964022	24969525	24969660	5655	1089,961	30,46	627,662	368,392	298	149	0	0.0	0.948,0.913	0.46,0.458	0.471
5671	ENSG00000125812.15	GZF1	chr20	+	23369583	23369741	23368761	23368929	23370090	23373045	5671	241,204	13,25	81,102	67,50	298	149	2.17603712827e-14	6.13238544229279e-13	0.903,0.803	0.377,0.505	0.412
5694	ENSG00000188559.14	RALGAPA2	chr20	-	20637362	20637501	20635350	20635617	20639784	20639900	5694	238,172	7,3	69,80	13,15	288	149	1.33712090289e-08	1.9368109950613256e-07	0.946,0.967	0.733,0.734	0.223
5695	ENSG00000188559.14	RALGAPA2	chr20	-	20637362	20637501	20635350	20635617	20640700	20640806	5695	140,82	1,0	31,44	9,3	288	149	7.01636224787e-07	7.784122108573577e-06	0.986,1.0	0.641,0.884	0.231
5704	ENSG00000188559.14	RALGAPA2	chr20	-	20653529	20653587	20643505	20643549	20712374	20712488	5704	43,29	1,0	21,32	8,3	207	149	4.31508373679e-05	0.00033880818203472596	0.969,1.0	0.654,0.885	0.215
5707	ENSG00000188559.14	RALGAPA2	chr20	-	20680690	20680801	20653529	20653587	20712374	20712488	5707	36,38	4,2	14,18	4,7	260	149	0.0057822973807	0.02744620327012092	0.838,0.916	0.667,0.596	0.246
5743	ENSG00000101310.16	SEC23B	chr20	+	18530679	18530803	18526372	18526531	18535652	18535742	5743	5,2	0,0	13,12	1,4	273	149	0.000436322422968	0.002754629191632055	1.0,1.0	0.876,0.621	0.252
5751	ENSG00000089050.15	RBBP9	chr20	-	18495837	18495880	18493957	18494063	18497068	18497243	5751	158,115	34,28	4,2	91,72	192	149	0	0.0	0.783,0.761	0.033,0.021	0.745
5772	ENSG00000089091.16	DZANK1	chr20	-	18452614	18452682	18448983	18449069	18453730	18453827	5772	29,26	3,0	7,6	17,25	217	149	2.22044604925e-16	7.43741995462361e-15	0.869,1.0	0.22,0.141	0.754
5799	ENSG00000101247.17	NDUFAF5	chr20	+	13793159	13793227	13787149	13787352	13798460	13798500	5799	14,11	0,0	51,50	18,10	217	149	3.87417791547e-06	3.767574272074341e-05	1.0,1.0	0.66,0.774	0.283
5804	ENSG00000101247.17	NDUFAF5	chr20	+	13793179	13793227	13787151	13787352	13798460	13798500	5804	5,8	0,0	28,37	18,10	197	149	8.76664720373e-06	7.938536826566236e-05	1.0,1.0	0.541,0.737	0.361
5809	ENSG00000101247.17	NDUFAF5	chr20	+	13794837	13794941	13788588	13788652	13798460	13798500	5809	219,175	5,4	246,231	49,42	253	149	2.92765811594e-13	7.407928906899811e-12	0.963,0.963	0.747,0.764	0.207
5811	ENSG00000101247.17	NDUFAF5	chr20	+	13794837	13794941	13793159	13793227	13798460	13798500	5811	424,392	55,30	552,517	196,153	253	149	5.46673817325e-13	1.3436929664548264e-11	0.819,0.885	0.624,0.666	0.207
5825	ENSG00000101247.17	NDUFAF5	chr20	+	13814417	13814515	13808841	13808902	13816874	13816957	5825	34,17	3,1	45,34	59,71	247	149	4.57411886146e-14	1.2478352810258994e-12	0.872,0.911	0.315,0.224	0.622
5832	ENSG00000132640.14	BTBD3	chr20	+	11919085	11919176	11917777	11918601	11919717	11919836	5832	242,299	77,81	70,78	228,253	240	149	0	0.0	0.661,0.696	0.16,0.161	0.518
5872	ENSG00000089195.14	TRMT6	chr20	-	5944804	5944914	5944161	5944253	5950277	5950477	5872	503,429	2,2	362,299	70,73	259	149	0	0.0	0.993,0.992	0.748,0.702	0.267
5879	ENSG00000253352.9	TUG1	chr22	+	30972047	30972172	30971196	30971610	30972854	30973587	5879	54,37	10,8	15,7	18,11	274	149	3.11185597179e-07	3.6770464712211267e-06	0.746,0.716	0.312,0.257	0.447
5881	ENSG00000253352.9	TUG1	chr22	+	30972047	30972172	30971366	30971779	30972854	30973587	5881	90,87	134,154	26,13	342,351	274	149	0	0.0	0.268,0.235	0.04,0.02	0.222
5911	ENSG00000204044.6	SLC12A5-AS1	chr20	-	46019730	46019848	46013499	46014788	46021523	46022073	5911	1,6	0,0	1,1	1,1	267	149	0.00236811093388	0.012473972863540425	1.0,1.0	0.358,0.358	0.642
5930	ENSG00000101224.17	CDC25B	chr20	+	3800742	3800865	3800461	3800498	3800970	3801093	5930	794,811	143,102	402,337	365,425	272	149	0	0.0	0.753,0.813	0.376,0.303	0.443
5992	ENSG00000012174.11	MBTPS2	chrX	+	21869497	21869678	21853375	21853503	21878041	21878136	5992	43,46	0,1	24,21	5,10	298	149	9.34408888043e-08	1.1964225914625401e-06	1.0,0.958	0.706,0.512	0.37
6067	ENSG00000196476.11	C20orf96	chr20	-	289558	289676	283962	284081	290258	290307	6067	410,417	164,181	304,325	369,362	267	149	2.88657986403e-15	8.8244997145335e-14	0.582,0.562	0.315,0.334	0.248
6144	ENSG00000268750.6	AC010522.1	chr19	+	57820493	57820549	57819718	57819945	57856106	57856233	6144	153,151	4,6	93,128	26,50	205	149	3.33066907388e-15	1.0110679519887491e-13	0.965,0.948	0.722,0.65	0.27
6145	ENSG00000268750.6	AC010522.1	chr19	+	57820493	57820549	57819718	57819945	57858575	57858941	6145	117,118	2,6	84,94	34,41	205	149	5.55111512313e-16	1.8098188896594343e-14	0.977,0.935	0.642,0.625	0.323
6147	ENSG00000268750.6	AC010522.1	chr19	+	57839022	57839149	57819718	57819945	57856106	57856233	6147	77,48	4,6	20,48	26,50	276	149	1.7763568394e-15	5.5337923323987865e-14	0.912,0.812	0.293,0.341	0.545
6148	ENSG00000268750.6	AC010522.1	chr19	+	57839022	57839149	57819718	57819945	57858575	57858641	6148	85,49	2,6	35,56	34,41	276	149	4.65183447318e-13	1.1522777552539425e-11	0.958,0.815	0.357,0.424	0.496
6152	ENSG00000268750.6	AC010522.1	chr19	+	57856103	57856233	57819805	57819945	57858575	57858641	6152	51,70	2,6	67,80	34,41	279	149	5.25463450529e-10	9.187609750106713e-09	0.932,0.862	0.513,0.51	0.385
6155	ENSG00000268750.6	AC010522.1	chr19	+	57856106	57856233	57819730	57819945	57858575	57858813	6155	42,49	2,6	71,110	34,41	276	149	7.27879326512e-06	6.698369628984566e-05	0.919,0.815	0.53,0.592	0.306
6175	ENSG00000213762.11	ZNF134	chr19	+	57619411	57619508	57614250	57614503	57620159	57620318	6175	196,189	61,40	171,169	134,136	246	149	2.58867483005e-10	4.719685974570619e-09	0.661,0.741	0.436,0.429	0.269
6179	ENSG00000251369.8	ZNF550	chr19	-	57543650	57544583	57541839	57543243	57546456	57547993	6179	66,63	41,54	23,15	109,101	298	149	0	0.0	0.446,0.368	0.095,0.069	0.325
6180	ENSG00000251369.8	ZNF550	chr19	-	57544236	57544583	57541839	57543243	57546456	57547993	6180	44,41	41,54	17,7	109,101	298	149	3.33066907388e-15	1.0110679519887491e-13	0.349,0.275	0.072,0.033	0.26
6185	ENSG00000025772.7	TOMM34	chr20	-	44948729	44948877	44943452	44943579	44951832	44952002	6185	1385,1273	74,63	378,373	87,91	297	149	0	0.0	0.904,0.91	0.686,0.673	0.228
6203	ENSG00000188785.11	ZNF548	chr19	+	57392787	57392948	57390745	57390845	57394187	57394223	6203	10,0	0,3	0,0	16,19	298	149	0.00596778946667	0.028224923074094466	1.0,0.0	0.0,0.0	0.5
6212	ENSG00000204524.6	ZNF805	chr19	+	57243922	57244049	57240891	57240921	57248604	57248700	6212	96,117	6,5	116,109	26,24	276	149	3.20571161228e-06	3.1655259047269266e-05	0.896,0.927	0.707,0.71	0.203
6216	ENSG00000105146.12	AURKC	chr19	+	57232541	57232680	57232032	57232224	57234883	57235058	6216	9,1	0,0	12,22	8,2	288	149	3.33039047595e-05	0.00026775729440725626	1.0,1.0	0.437,0.851	0.356
6218	ENSG00000105146.12	AURKC	chr19	+	57233459	57233608	57232541	57232685	57234883	57235058	6218	11,5	0,0	10,11	2,2	298	149	0.00172802150479	0.009430751896406058	1.0,1.0	0.714,0.733	0.276
6287	ENSG00000105063.18	PPP6R1	chr19	-	55242165	55242279	55239825	55239911	55245119	55245185	6287	1,1	0,0	2,1	0,6	263	149	0.00230659775915	0.012183856457819185	1.0,1.0	1.0,0.086	0.457
6338	ENSG00000243811.9	APOBEC3D	chr22	+	39025069	39025349	39022821	39023014	39031693	39031973	6338	22,18	12,19	1,0	12,4	298	149	3.73052522651e-07	4.343269193178354e-06	0.478,0.321	0.04,0.0	0.379
6359	ENSG00000159110.19	IFNAR2	chr21	+	33260596	33260727	33252661	33252830	33262792	33262855	6359	858,698	100,108	630,649	340,293	280	149	0	0.0	0.82,0.775	0.496,0.541	0.279
6391	ENSG00000170906.15	NDUFA3	chr19	+	54106352	54106446	54105933	54106011	54106763	54106961	6391	21,17	15,15	15,12	50,45	243	149	6.92115611167e-06	6.402320418729815e-05	0.462,0.41	0.155,0.141	0.288
6448	ENSG00000167554.14	ZNF610	chr19	+	52353681	52353808	52349144	52349235	52354250	52354315	6448	9,1	0,0	25,28	3,5	276	149	0.000260417108369	0.0017304768271786469	1.0,1.0	0.818,0.751	0.216
6538	ENSG00000062822.13	POLD1	chr19	+	50395024	50395150	50387659	50387804	50398850	50399053	6538	29,46	9,18	4,15	16,15	275	149	0.000245404086014	0.0016384435042856899	0.636,0.581	0.119,0.351	0.374
6586	ENSG00000105053.10	VRK3	chr19	-	49992859	49992952	49980954	49981013	50000789	50000854	6586	6,3	0,0	18,9	4,3	242	149	9.45947133907e-05	0.0006911867327794985	1.0,1.0	0.735,0.649	0.308
6590	ENSG00000105053.10	VRK3	chr19	-	49994813	49994919	49980954	49981013	50000789	50000854	6590	2,2	0,0	9,6	4,3	255	149	2.71108607059e-05	0.00022207809305214312	1.0,1.0	0.568,0.539	0.447
6592	ENSG00000105053.10	VRK3	chr19	-	49994813	49994919	49989638	49989771	50000789	50000854	6592	4,3	0,1	6,6	2,6	255	149	0.001790431932	0.009739769629817431	1.0,0.637	0.637,0.369	0.316
6601	ENSG00000105053.10	VRK3	chr19	-	49997503	49997570	49995190	49995275	50000789	50000854	6601	463,403	54,55	114,82	86,82	216	149	0	0.0	0.855,0.835	0.478,0.408	0.402
6602	ENSG00000105053.10	VRK3	chr19	-	50009235	50009289	50007568	50007826	50016023	50016163	6602	133,174	105,96	76,50	125,107	203	149	2.59163043248e-08	3.610639491212247e-07	0.482,0.571	0.309,0.255	0.244
6639	ENSG00000126453.9	BCL2L12	chr19	+	49667018	49667161	49666684	49666799	49668850	49668937	6639	1041,1002	107,90	613,578	209,184	292	149	0	0.0	0.832,0.85	0.599,0.616	0.234
6641	ENSG00000126453.9	BCL2L12	chr19	+	49667021	49667161	49666684	49666799	49668850	49668937	6641	523,561	107,90	312,290	209,184	289	149	0	0.0	0.716,0.763	0.435,0.448	0.298
6698	ENSG00000090554.12	FLT3LG	chr19	+	49480297	49480476	49478908	49479047	49480551	49480620	6698	98,80	30,21	28,15	49,38	298	149	5.44009282066e-15	1.6173696329045406e-13	0.62,0.656	0.222,0.165	0.445
6703	ENSG00000090554.12	FLT3LG	chr19	+	49478962	49479047	49476422	49476566	49486014	49486231	6703	26,12	11,9	7,11	20,13	234	149	0.00582895967612	0.027639535134297077	0.601,0.459	0.182,0.35	0.264
6704	ENSG00000090554.12	FLT3LG	chr19	+	49480297	49480476	49476422	49476566	49486014	49486029	6704	42,38	11,9	7,12	20,13	298	149	1.35971128556e-06	1.432449927549262e-05	0.656,0.679	0.149,0.316	0.435
6706	ENSG00000090554.12	FLT3LG	chr19	+	49480551	49480620	49476422	49476566	49485963	49486151	6706	10,6	0,0	12,10	6,7	218	149	9.0820091625e-07	9.87527889117932e-06	1.0,1.0	0.578,0.494	0.464
6707	ENSG00000090554.12	FLT3LG	chr19	+	49480551	49480620	49476422	49476566	49486014	49486029	6707	19,15	11,9	8,5	20,13	218	149	0.000357274476525	0.002300165659472675	0.541,0.533	0.215,0.208	0.326
6724	ENSG00000104888.9	SLC17A7	chr19	-	49431337	49431448	49431014	49431142	49432518	49432651	6724	2,1	1,0	0,1	1,2	260	149	0.000240651713369	0.0016102638008439793	0.534,1.0	0.0,0.223	0.655
6738	ENSG00000130529.15	TRPM4	chr19	+	49181348	49181461	49172008	49172108	49182577	49182867	6738	8,3	2,0	6,1	6,2	262	149	0.00442485110276	0.021666129494169923	0.695,1.0	0.363,0.221	0.555
6777	ENSG00000105559.11	PLEKHA4	chr19	-	48857421	48857496	48854216	48854264	48859201	48859374	6777	55,49	20,9	57,43	29,41	224	149	0.00543785100672	0.026005862912649173	0.647,0.784	0.567,0.411	0.227
6784	ENSG00000105552.14	BCAT2	chr19	-	48806516	48806717	48800186	48800297	48810983	48811020	6784	461,517	66,41	211,151	103,110	298	149	0	0.0	0.777,0.863	0.506,0.407	0.364
6802	ENSG00000142235.9	LMTK3	chr19	-	48510458	48510592	48510022	48510173	48511500	48511613	6802	31,24	0,0	16,14	1,4	283	149	0.000632499665501	0.003842958850289727	1.0,1.0	0.894,0.648	0.229
6807	ENSG00000105464.3	GRIN2D	chr19	+	48421784	48421945	48419584	48419814	48441768	48441956	6807	9,3	0,1	11,1	2,3	298	149	0.0019116150599	0.010319757050931504	1.0,0.6	0.733,0.143	0.362
6813	ENSG00000161558.10	TMEM143	chr19	-	48360071	48360176	48342746	48343451	48363290	48363531	6813	48,57	0,1	19,16	1,6	254	149	0.000147675305933	0.0010355477608609606	1.0,0.971	0.918,0.61	0.222
6825	ENSG00000142227.10	EMP3	chr19	+	48326829	48326922	48325324	48325610	48329351	48329439	6825	68,88	10,7	98,63	31,36	242	149	2.21330617128e-05	0.00018462301656769112	0.807,0.886	0.661,0.519	0.256
6842	ENSG00000105483.17	CARD8	chr19	-	48191913	48191982	48180769	48183092	48193016	48193181	6842	11,3	0,0	2,2	5,0	218	149	0.00398936954719	0.019761227384952285	1.0,1.0	0.215,1.0	0.392
6847	ENSG00000105483.17	CARD8	chr19	-	48218870	48219012	48215339	48215384	48221729	48221855	6847	313,257	53,56	102,110	63,67	291	149	1.30911725904e-10	2.4608560770708158e-09	0.751,0.701	0.453,0.457	0.271
6848	ENSG00000105483.17	CARD8	chr19	-	48218870	48219012	48215339	48215384	48230437	48230498	6848	167,129	2,3	52,64	35,50	291	149	0	0.0	0.977,0.957	0.432,0.396	0.553
6850	ENSG00000105483.17	CARD8	chr19	-	48221729	48221855	48215137	48215384	48230437	48230647	6850	175,186	2,3	155,149	35,50	275	149	0	0.0	0.979,0.971	0.706,0.618	0.313
6855	ENSG00000105483.17	CARD8	chr19	-	48223718	48223868	48221729	48221855	48230437	48230498	6855	83,67	135,139	2,1	95,98	298	149	0	0.0	0.235,0.194	0.01,0.005	0.207
6856	ENSG00000105483.17	CARD8	chr19	-	48223718	48223868	48221729	48221855	48231659	48232114	6856	52,33	18,36	0,1	32,49	298	149	2.10942374679e-15	6.514425331916952e-14	0.591,0.314	0.0,0.01	0.448
6859	ENSG00000105483.17	CARD8	chr19	-	48230437	48230700	48215339	48215384	48231659	48231810	6859	2,3	0,0	36,50	4,11	298	149	0.000297981218797	0.0019532013536598036	1.0,1.0	0.818,0.694	0.244
6870	ENSG00000105483.17	CARD8	chr19	-	48238382	48238526	48233820	48234543	48240961	48241063	6870	52,58	74,89	12,22	189,187	293	149	0	0.0	0.263,0.249	0.031,0.056	0.213
6871	ENSG00000105483.17	CARD8	chr19	-	48238382	48238532	48232452	48234543	48240961	48241063	6871	181,161	74,89	72,64	189,187	298	149	0	0.0	0.55,0.475	0.16,0.146	0.359
6908	ENSG00000105486.13	LIG1	chr19	-	48162261	48162351	48161173	48161507	48165549	48165623	6908	1241,1173	58,77	702,551	177,146	239	149	0	0.0	0.93,0.905	0.712,0.702	0.211
6958	ENSG00000105402.7	NAPA	chr19	-	47500632	47500749	47493070	47493493	47514842	47514945	6958	7,9	0,0	11,9	2,4	266	149	3.17326875615e-05	0.0002562985708967232	1.0,1.0	0.755,0.558	0.343
7022	ENSG00000090372.14	STRN4	chr19	-	46740163	46740285	46739309	46739386	46746148	46746881	7022	5,2	2,3	0,0	3,1	271	149	2.25073123848e-05	0.00018749954686400947	0.579,0.268	0.0,0.0	0.423
7069	ENSG00000104936.17	DMPK	chr19	-	45770970	45771056	45769719	45770640	45771567	45771665	7069	15,31	7,1	13,9	20,11	235	149	0.000276819898346	0.0018273461736181874	0.576,0.952	0.292,0.342	0.447
7071	ENSG00000104936.17	DMPK	chr19	-	45770970	45771060	45769716	45770640	45771567	45771665	7071	17,29	7,1	16,10	20,11	239	149	0.000389345818328	0.0024853812266368916	0.602,0.948	0.333,0.362	0.427
7072	ENSG00000104936.17	DMPK	chr19	-	45771349	45771396	45769716	45770640	45771567	45771665	7072	32,14	7,1	17,15	20,11	196	149	0.000109579396837	0.0007893312970804581	0.777,0.914	0.393,0.509	0.395
7086	ENSG00000011478.11	QPCTL	chr19	+	45695632	45695718	45693412	45693556	45698546	45698699	7086	83,92	9,9	39,58	26,9	235	149	0.0100722240243	0.044582590515216604	0.854,0.866	0.487,0.803	0.215
7095	ENSG00000010310.8	GIPR	chr19	+	45674681	45674826	45672850	45672954	45676948	45677108	7095	7,8	4,2	0,0	2,4	294	149	6.3180921317e-07	7.065905085753886e-06	0.47,0.67	0.0,0.0	0.57
7102	ENSG00000125753.13	VASP	chr19	+	45521321	45521406	45517662	45517834	45522167	45522217	7102	28,33	0,0	31,23	5,7	234	149	1.56526333861e-06	1.6326714076562955e-05	1.0,1.0	0.798,0.677	0.262
7116	ENSG00000125744.11	RTN2	chr19	-	45493159	45493378	45489345	45489553	45494165	45494420	7116	7,14	3,0	0,2	2,2	298	149	0.000651482467284	0.003947604475162107	0.538,1.0	0.0,0.333	0.603
7125	ENSG00000104881.15	PPP1R13L	chr19	-	45398263	45398339	45398004	45398147	45406291	45406309	7125	33,15	5,1	10,4	7,4	225	149	0.000882380234367	0.005179115844873348	0.814,0.909	0.486,0.398	0.419
7133	ENSG00000104884.15	ERCC2	chr19	-	45363742	45363911	45361523	45361642	45363985	45364057	7133	313,268	18,2	134,106	26,36	298	149	7.39253103177e-12	1.606205020733499e-10	0.897,0.985	0.72,0.596	0.283
7184	ENSG00000073008.14	PVR	chr19	+	44658741	44658765	44657761	44657910	44661291	44661323	7184	34,59	16,21	5,14	94,89	173	149	0	0.0	0.647,0.708	0.044,0.119	0.596
7185	ENSG00000073008.14	PVR	chr19	+	44658741	44658900	44657761	44657910	44661291	44661323	7185	132,158	16,21	33,58	94,89	298	149	0	0.0	0.805,0.79	0.149,0.246	0.6
7211	ENSG00000124459.11	ZNF45	chr19	-	43931246	43931365	43924401	43924561	43932603	43932690	7211	25,44	2,0	8,19	3,5	268	149	0.000203125290593	0.0013833849685717656	0.874,1.0	0.597,0.679	0.299
7212	ENSG00000124459.11	ZNF45	chr19	-	43931246	43931365	43925324	43925458	43932603	43932690	7212	29,59	44,53	8,25	96,95	268	149	2.49549347853e-09	3.998069636483293e-08	0.268,0.382	0.044,0.128	0.239
7227	ENSG00000105755.7	ETHE1	chr19	-	43526200	43526349	43511436	43511566	43526936	43527192	7227	255,260	3,5	219,211	27,38	298	149	2.3037127761e-13	5.886931243409981e-12	0.977,0.963	0.802,0.735	0.202
7229	ENSG00000105755.7	ETHE1	chr19	-	43526514	43526659	43511436	43511566	43526936	43527192	7229	44,55	3,5	42,43	27,38	294	149	7.96134269621e-11	1.5351465706370108e-09	0.881,0.848	0.441,0.364	0.462
7230	ENSG00000105755.7	ETHE1	chr19	-	43526514	43526659	43511436	43511566	43527096	43527201	7230	183,140	17,18	96,72	36,33	294	149	2.9633265064e-08	4.095983261875331e-07	0.845,0.798	0.575,0.525	0.271
7234	ENSG00000176531.10	PHLDB3	chr19	-	43486265	43486322	43479376	43479593	43494701	43494750	7234	1,4	0,0	6,3	1,3	206	149	0.00143724286408	0.008004636025790475	1.0,1.0	0.813,0.42	0.384
7253	ENSG00000079435.9	LIPE	chr19	-	42406160	42406388	42405384	42405561	42407173	42407468	7253	79,58	4,5	34,42	13,18	298	149	7.41344785227e-07	8.1821447954652e-06	0.908,0.853	0.567,0.538	0.328
7275	ENSG00000105429.12	MEGF8	chr19	+	42359097	42359242	42358143	42358307	42362089	42362213	7275	16,18	0,0	12,7	4,3	294	149	3.86595864443e-06	3.760486725732504e-05	1.0,1.0	0.603,0.542	0.427
7285	ENSG00000160570.13	DEDD2	chr19	-	42202050	42202072	42199464	42199829	42204461	42204559	7285	5,1	3,2	0,0	5,7	171	149	7.84966912482e-06	7.173592168742497e-05	0.592,0.303	0.0,0.0	0.448
7301	ENSG00000160570.13	DEDD2	chr19	-	42216679	42217045	42215132	42215252	42217631	42217669	7301	212,192	145,134	148,196	357,328	298	149	7.81597009336e-14	2.085727772578746e-12	0.422,0.417	0.172,0.23	0.218
7310	ENSG00000076928.17	ARHGEF1	chr19	+	41897314	41897326	41896376	41896482	41897945	41898113	7310	184,187	4,0	49,51	47,28	161	149	0	0.0	0.977,1.0	0.491,0.628	0.429
7343	ENSG00000105341.18	DMAC2	chr19	-	41436391	41436472	41433439	41433673	41438217	41438414	7343	511,511	77,76	412,440	333,367	230	149	0	0.0	0.811,0.813	0.445,0.437	0.371
7408	ENSG00000167578.17	RAB4B	chr19	+	40783777	40783840	40780018	40780499	40783920	40783973	7408	150,164	49,57	34,41	45,42	212	149	8.71743688347e-09	1.29634824267357e-07	0.683,0.669	0.347,0.407	0.299
7411	ENSG00000167578.17	RAB4B	chr19	+	40783920	40784075	40778215	40778391	40796569	40796935	7411	2,8	0,0	1,3	1,8	298	149	2.70306110828e-10	4.915448977765519e-09	1.0,1.0	0.333,0.158	0.754
7415	ENSG00000167578.17	RAB4B	chr19	+	40786664	40786760	40778215	40778391	40796569	40796890	7415	12,9	0,0	9,2	1,8	245	149	1.76314211022e-05	0.00015012171827772397	1.0,1.0	0.846,0.132	0.511
7431	ENSG00000123815.11	COQ8B	chr19	-	40705324	40705447	40705095	40705181	40710058	40710136	7431	196,186	11,8	92,138	27,46	272	149	1.1179945858e-12	2.6605240632261166e-11	0.907,0.927	0.651,0.622	0.28
7450	ENSG00000090006.17	LTBP4	chr19	+	40612072	40612192	40611858	40611984	40613064	40613180	7450	245,198	1,2	84,88	24,26	269	149	0	0.0	0.993,0.982	0.66,0.652	0.332
7456	ENSG00000090006.17	LTBP4	chr19	+	40616888	40617020	40614191	40614446	40619346	40619382	7456	215,185	105,102	45,39	168,166	281	149	0	0.0	0.521,0.49	0.124,0.111	0.388
7458	ENSG00000090006.17	LTBP4	chr19	+	40616888	40617042	40614179	40614446	40619346	40619493	7458	168,129	105,102	36,36	168,166	298	149	0	0.0	0.444,0.387	0.097,0.098	0.318
7459	ENSG00000090006.17	LTBP4	chr19	+	40617099	40617225	40614175	40614446	40619346	40619376	7459	161,160	105,102	39,57	168,166	275	149	0	0.0	0.454,0.459	0.112,0.157	0.322
7463	ENSG00000090006.17	LTBP4	chr19	+	40622949	40623021	40619346	40619493	40623603	40623732	7463	94,104	20,25	40,61	84,83	221	149	0	0.0	0.76,0.737	0.243,0.331	0.461
7464	ENSG00000090006.17	LTBP4	chr19	+	40622949	40623021	40622400	40622667	40623603	40623732	7464	212,244	51,37	94,140	76,50	221	149	0.000322499098176	0.002098469882497382	0.737,0.816	0.455,0.654	0.222
7477	ENSG00000105223.19	PLD3	chr19	+	40365552	40365585	40348703	40348768	40366418	40366510	7477	24,20	8,4	3,0	6,7	182	149	9.18792201687e-06	8.283488079980908e-05	0.711,0.804	0.29,0.0	0.613
7510	ENSG00000187187.13	ZNF546	chr19	+	39998247	39998332	39997860	39997915	40006095	40006182	7510	15,17	39,24	0,0	72,86	234	149	1.88737914186e-15	5.866078958302276e-14	0.197,0.311	0.0,0.0	0.254
7545	ENSG00000090924.14	PLEKHG2	chr19	+	39416550	39416597	39416347	39416414	39416849	39417000	7545	81,106	1,0	36,25	21,15	196	149	0	0.0	0.984,1.0	0.566,0.559	0.429
7567	ENSG00000130669.17	PAK4	chr19	+	39168229	39168302	39125833	39125919	39169531	39169757	7567	292,249	40,58	220,249	130,99	222	149	4.859327013e-07	5.545565055378448e-06	0.83,0.742	0.532,0.628	0.206
7569	ENSG00000130669.17	PAK4	chr19	+	39168229	39168312	39125797	39125919	39169531	39169757	7569	238,191	40,58	183,193	130,99	232	149	2.32097362418e-06	2.3522720136912778e-05	0.793,0.679	0.475,0.556	0.22
7668	ENSG00000130244.12	FAM98C	chr19	+	38405343	38405421	38404907	38405113	38406909	38407077	7668	79,85	0,4	32,26	12,6	227	149	1.63709581003e-07	2.0170592044824017e-06	1.0,0.933	0.636,0.74	0.279
7670	ENSG00000130244.12	FAM98C	chr19	+	38405518	38405635	38404907	38405113	38408750	38409084	7670	20,12	0,1	14,13	5,5	266	149	3.98069553565e-05	0.0003146944375432749	1.0,0.87	0.611,0.593	0.333
7711	ENSG00000189144.13	ZNF573	chr19	-	37758475	37758596	37738286	37740194	37759046	37759139	7711	3,4	2,0	0,0	1,3	270	149	1.17252554022e-06	1.2498136041591891e-05	0.453,1.0	0.0,0.0	0.727
7719	ENSG00000189144.13	ZNF573	chr19	-	37770406	37770597	37770004	37770097	37771563	37771696	7719	34,12	25,33	2,2	23,20	298	149	3.14257444015e-05	0.00025401360544950795	0.405,0.154	0.042,0.048	0.235
7768	ENSG00000188283.11	ZNF383	chr19	+	37224817	37224939	37217925	37218274	37230408	37230462	7768	32,46	10,13	47,26	29,32	271	149	0.00165761289009	0.009089075214310191	0.638,0.66	0.471,0.309	0.259
7770	ENSG00000131845.14	ZNF304	chr19	+	57352654	57352735	57351325	57351697	57353724	57353851	7770	22,14	45,20	4,6	43,62	230	149	1.02769369226e-06	1.1070253952581446e-05	0.241,0.312	0.057,0.059	0.218
7792	ENSG00000189042.13	ZNF567	chr19	+	36694801	36694876	36689400	36689497	36712385	36712512	7792	62,37	30,25	51,63	72,98	224	149	2.90377832648e-05	0.00023650322810736467	0.579,0.496	0.32,0.3	0.227
7797	ENSG00000233527.8	ZNF529-AS1	chr19	+	36594155	36594299	36593845	36593931	36594441	36594708	7797	7,2	1,0	2,0	1,2	293	149	6.52384911679e-05	0.0004929691063415095	0.781,1.0	0.504,0.0	0.639
7813	ENSG00000167635.11	ZNF146	chr19	+	36218121	36218195	36215132	36215196	36228747	36228819	7813	311,274	86,97	260,266	202,200	223	149	8.07777067457e-10	1.3812816835081223e-08	0.707,0.654	0.462,0.471	0.214
7819	ENSG00000196357.11	ZNF565	chr19	-	36201976	36202050	36194826	36195156	36213018	36213130	7819	4,14	1,0	7,6	4,2	223	149	0.000825341496371	0.0048824107894696964	0.728,1.0	0.539,0.667	0.261
7834	ENSG00000161277.10	THAP8	chr19	-	36039943	36040136	36039322	36039718	36054134	36054762	7834	162,104	11,14	101,104	53,60	298	149	1.62914126633e-12	3.806629174511324e-11	0.88,0.788	0.488,0.464	0.358
7858	ENSG00000239382.10	ALKBH6	chr19	-	36013327	36013422	36013020	36013089	36014174	36014202	7858	6,2	0,2	0,0	11,7	244	149	4.7783570345e-07	5.460361360533334e-06	1.0,0.379	0.0,0.0	0.69
7977	ENSG00000089327.14	FXYD5	chr19	+	35166250	35166325	35166141	35166171	35169565	35169633	7977	816,677	5,15	592,610	157,126	224	149	0	0.0	0.991,0.968	0.715,0.763	0.241
7978	ENSG00000089327.14	FXYD5	chr19	+	35166250	35166428	35166141	35166171	35169565	35169879	7978	290,205	5,15	207,217	157,126	298	149	0	0.0	0.967,0.872	0.397,0.463	0.489
7988	ENSG00000089351.14	GRAMD1A	chr19	+	35013255	35013368	35011473	35011554	35013540	35013691	7988	607,471	47,45	348,409	163,158	262	149	0	0.0	0.88,0.856	0.548,0.595	0.296
8099	ENSG00000131943.17	C19orf12	chr19	-	29705273	29705394	29702841	29702977	29708253	29708423	8099	29,30	14,13	1,4	24,7	270	149	2.59627423449e-07	3.1023159686057055e-06	0.533,0.56	0.022,0.24	0.415
8114	ENSG00000105171.9	POP4	chr19	+	29608656	29608744	29606297	29606325	29610408	29610632	8114	6,4	0,0	16,8	0,5	237	149	0.00294974763626	0.015147839336562033	1.0,1.0	1.0,0.501	0.25
8128	ENSG00000283269.1	AC005524.1	chr19	-	28726298	28726337	28724275	28724318	28727579	28727777	8128	2,6	3,0	2,0	6,1	188	149	0.00349145564392	0.017578723940165224	0.346,1.0	0.209,0.0	0.569
8129	ENSG00000283269.1	AC005524.1	chr19	-	28726298	28726337	28724818	28724989	28727579	28727777	8129	4,4	0,3	0,0	2,9	188	149	1.11921021895e-07	1.414948935054058e-06	1.0,0.514	0.0,0.0	0.757
8134	ENSG00000283403.1	AC005394.2	chr19	-	28726293	28726337	28724203	28724318	28727579	28727680	8134	3,3	3,0	0,0	6,1	193	149	2.35009821581e-06	2.3790031671274494e-05	0.436,1.0	0.0,0.0	0.718
8141	ENSG00000213096.10	ZNF254	chr19	+	24105939	24106066	24046183	24046279	24126253	24126320	8141	5,2	0,0	7,6	5,4	276	149	2.55974902541e-06	2.5699735968051075e-05	1.0,1.0	0.43,0.447	0.561
8151	ENSG00000167232.13	ZNF91	chr19	-	23373741	23373837	23357695	23362725	23374637	23374764	8151	95,61	2,2	82,90	49,29	245	149	1.08035802526e-12	2.576526288903534e-11	0.967,0.949	0.504,0.654	0.379
8188	ENSG00000196705.8	ZNF431	chr19	+	21175452	21175474	21169802	21169882	21182622	21184092	8188	1,5	5,2	0,0	1,3	171	149	9.1550016014e-05	0.0006708278420302484	0.148,0.685	0.0,0.0	0.417
8233	ENSG00000105717.13	PBX4	chr19	-	19599291	19599365	19570585	19570833	19618510	19618681	8233	70,73	14,3	21,29	12,10	223	149	0.00146394376836	0.008136139980015172	0.77,0.942	0.539,0.66	0.256
8251	ENSG00000167491.17	GATAD2A	chr19	+	19436130	19436219	19385825	19386138	19465344	19465614	8251	40,31	51,35	7,15	60,53	238	149	3.99082275671e-07	4.620338507746291e-06	0.329,0.357	0.068,0.151	0.233
8255	ENSG00000167491.17	GATAD2A	chr19	+	19436130	19436219	19405837	19406019	19492305	19492438	8255	8,21	0,0	3,1	4,2	238	149	6.76025356805e-08	8.838962230481261e-07	1.0,1.0	0.32,0.238	0.721
8275	ENSG00000213999.15	MEF2B	chr19	-	19146272	19146384	19145568	19146022	19146554	19146648	8275	47,71	16,11	45,42	26,36	261	149	0.000665652071828	0.00402266214729532	0.626,0.787	0.497,0.4	0.258
8276	ENSG00000213999.15	MEF2B	chr19	-	19146272	19146405	19145568	19146022	19146554	19146648	8276	20,24	16,11	19,15	26,36	282	149	0.00285038644611	0.01469802165222893	0.398,0.535	0.279,0.18	0.237
8281	ENSG00000213999.15	MEF2B	chr19	-	19157024	19157142	19150681	19150764	19170204	19170289	8281	3,10	0,0	17,7	3,1	267	149	0.003387888243	0.017115609708349775	1.0,1.0	0.76,0.796	0.222
8311	ENSG00000064607.16	SUGP2	chr19	-	18993637	18993740	18990887	18991149	18994365	18994486	8311	510,458	70,46	112,112	221,184	252	149	0	0.0	0.812,0.855	0.231,0.265	0.586
8313	ENSG00000064607.16	SUGP2	chr19	-	18993647	18993740	18990889	18991149	18994365	18995280	8313	480,430	70,46	106,104	221,184	242	149	0	0.0	0.809,0.852	0.228,0.258	0.588
8408	ENSG00000160218.12	TRAPPC10	chr21	+	44074323	44074470	44063537	44063785	44075038	44075153	8408	252,227	12,13	174,156	43,30	296	149	3.61123742021e-09	5.6467299423500504e-08	0.914,0.898	0.671,0.724	0.209
8461	ENSG00000130475.14	FCHO1	chr19	+	17754316	17754466	17751480	17751577	17762761	17762780	8461	21,13	0,0	30,31	2,9	298	149	3.66901983943e-05	0.0002921326837451521	1.0,1.0	0.882,0.633	0.242
8463	ENSG00000130475.14	FCHO1	chr19	+	17754591	17754685	17754211	17754361	17755117	17755191	8463	87,67	23,22	33,33	31,28	243	149	1.71246133457e-05	0.00014632069652713498	0.699,0.651	0.395,0.42	0.268
8508	ENSG00000167483.17	FAM129C	chr19	+	17533524	17533701	17532262	17532388	17537375	17537505	8508	34,13	1,1	1,7	2,6	298	149	4.94402056539e-06	4.706356404008244e-05	0.944,0.867	0.2,0.368	0.621
8509	ENSG00000167483.17	FAM129C	chr19	+	17533586	17533701	17532262	17532388	17537375	17537543	8509	55,25	1,1	8,9	2,6	264	149	3.16469275488e-05	0.0002556740841819297	0.969,0.934	0.693,0.458	0.376
8516	ENSG00000167483.17	FAM129C	chr19	+	17546685	17546797	17543523	17543631	17549443	17549527	8516	37,54	0,0	17,8	0,6	261	149	0.0013051077901	0.007337529304663566	1.0,1.0	1.0,0.432	0.284
8520	ENSG00000167483.17	FAM129C	chr19	+	17549443	17549527	17543523	17543631	17553312	17553634	8520	3,1	0,0	0,2	3,0	233	149	0.0050254149043	0.024266204323864234	1.0,1.0	0.0,1.0	0.5
8544	ENSG00000130304.16	SLC27A1	chr19	+	17488847	17488939	17487459	17487529	17489007	17489065	8544	45,57	17,11	18,16	26,23	241	149	8.84915528965e-07	9.641122856579827e-06	0.621,0.762	0.3,0.301	0.391
8675	ENSG00000127527.13	EPS15L1	chr19	-	16377121	16377254	16355238	16355851	16392303	16392440	8675	34,19	0,0	19,26	3,8	282	149	1.47408601381e-06	1.543681119760646e-05	1.0,1.0	0.77,0.632	0.299
8721	ENSG00000196172.9	ZNF681	chr19	-	23755424	23755551	23754822	23754918	23758746	23758891	8721	19,15	0,0	0,5	6,0	276	149	0.0013720981114	0.00767852697086853	1.0,1.0	0.0,1.0	0.5
8727	ENSG00000011451.19	WIZ	chr19	-	15429585	15430089	15426981	15427533	15432433	15432557	8727	39,40	1,0	25,40	6,5	298	149	2.55053795194e-05	0.00021020596867580606	0.951,1.0	0.676,0.8	0.238
8733	ENSG00000011451.19	WIZ	chr19	-	15442675	15442748	15436805	15437129	15448102	15448367	8733	2,3	0,0	1,3	6,0	222	149	0.00330340402907	0.016739752590341668	1.0,1.0	0.101,1.0	0.45
8769	ENSG00000127507.17	ADGRE2	chr19	-	14752328	14752526	14751435	14751671	14764432	14764610	8769	41,27	3,2	18,14	11,10	298	149	2.12255103038e-06	2.1642089078656605e-05	0.872,0.871	0.45,0.412	0.44
8775	ENSG00000127507.17	ADGRE2	chr19	-	14756237	14756345	14751435	14751671	14764432	14764610	8775	24,14	3,2	11,8	11,10	257	149	1.36629474273e-05	0.00011894038993405545	0.823,0.802	0.367,0.317	0.471
8825	ENSG00000123159.15	GIPC1	chr19	-	14492856	14492912	14491655	14491743	14496036	14496052	8825	130,126	41,36	90,85	71,58	205	149	5.65377711814e-06	5.3197142390252976e-05	0.697,0.718	0.48,0.516	0.21
8869	ENSG00000072071.16	ADGRL1	chr19	-	14164620	14164705	14162947	14163406	14167015	14167030	8869	79,96	44,40	97,69	111,114	234	149	2.57397238079e-07	3.0787037405219674e-06	0.533,0.604	0.358,0.278	0.251
8877	ENSG00000169239.12	CA5B	chrX	+	15749970	15750165	15721496	15721592	15764577	15764665	8877	51,37	3,1	25,31	5,6	298	149	0.00567827245907	0.027011703508765847	0.895,0.949	0.714,0.721	0.204
9007	ENSG00000105607.12	GCDH	chr19	+	12891486	12891660	12891270	12891395	12891830	12891974	9007	243,223	1,0	135,110	32,27	298	149	0	0.0	0.992,1.0	0.678,0.671	0.321
9075	ENSG00000188033.9	ZNF490	chr19	-	12609869	12609974	12609157	12609202	12610563	12610803	9075	47,38	33,17	5,7	40,35	254	149	2.42217357282e-12	5.5614567717051235e-11	0.455,0.567	0.068,0.105	0.424
9108	ENSG00000197054.11	ZNF763	chr19	+	11977370	11977431	11976821	11977164	11978115	11978275	9108	19,18	0,1	12,13	11,2	210	149	4.17655663134e-05	0.00032897613224114406	1.0,0.927	0.436,0.822	0.335
9126	ENSG00000197933.12	ZNF823	chr19	-	11724193	11724254	11721264	11723342	11738816	11738945	9126	26,26	5,1	14,41	8,16	210	149	0.0030917970816	0.015786919771768847	0.787,0.949	0.554,0.645	0.268
9143	ENSG00000100077.14	GRK3	chr22	+	25644591	25644665	25564848	25565153	25667738	25667800	9143	48,24	2,2	25,8	4,5	223	149	0.00854731887443	0.03858715070334414	0.941,0.889	0.807,0.517	0.253
9192	ENSG00000100077.14	GRK3	chr22	+	25674436	25674528	25604376	25604453	25687536	25687667	9192	1,2	0,0	28,20	8,5	241	149	0.000162708031603	0.001131297083836092	1.0,1.0	0.684,0.712	0.302
9210	ENSG00000100077.14	GRK3	chr22	+	25678815	25678915	25667738	25667800	25687536	25687667	9210	24,13	0,0	40,43	4,11	249	149	1.74835213127e-05	0.00014904049916100693	1.0,1.0	0.857,0.701	0.221
9247	ENSG00000100077.14	GRK3	chr22	+	25718244	25718381	25711067	25711163	25722288	25723018	9247	9,6	0,1	0,2	5,0	286	149	0.00260299526476	0.013563205123057222	1.0,0.758	0.0,1.0	0.379
9248	ENSG00000100077.14	GRK3	chr22	+	25718244	25718381	25714407	25714570	25721283	25721397	9248	4277,4031	26,21	1881,1870	533,585	286	149	0	0.0	0.988,0.99	0.648,0.625	0.352
9267	ENSG00000130159.13	ECSIT	chr19	-	11507701	11507729	11507456	11507562	11507990	11508048	9267	61,43	5,6	49,43	30,25	177	149	1.13535148838e-07	1.4344572272417745e-06	0.911,0.858	0.579,0.591	0.3
9276	ENSG00000130159.13	ECSIT	chr19	-	11519074	11519193	11513803	11514221	11529061	11529096	9276	354,328	25,26	231,198	84,78	268	149	0	0.0	0.887,0.875	0.605,0.585	0.286
9388	ENSG00000129351.17	ILF3	chr19	+	10684415	10684476	10683916	10683970	10688549	10688678	9388	335,381	87,100	164,133	140,138	210	149	0	0.0	0.732,0.73	0.454,0.406	0.301
9415	ENSG00000130734.9	ATG4D	chr19	+	10546838	10547071	10544956	10545130	10551896	10551975	9415	245,139	2,0	101,72	23,10	298	149	1.69864122768e-14	4.836516616119562e-13	0.984,1.0	0.687,0.783	0.257
9419	ENSG00000130734.9	ATG4D	chr19	+	10546838	10547115	10544956	10545130	10548903	10549034	9419	245,139	36,33	109,76	57,44	298	149	5.07903136771e-07	5.771288766280265e-06	0.773,0.678	0.489,0.463	0.25
9420	ENSG00000130734.9	ATG4D	chr19	+	10546838	10547115	10544956	10545130	10551896	10551975	9420	247,139	2,0	101,71	23,10	298	149	1.25455201783e-14	3.613682502713746e-13	0.984,1.0	0.687,0.78	0.258
9421	ENSG00000130734.9	ATG4D	chr19	+	10546838	10547253	10544956	10545130	10548903	10549034	9421	365,280	36,33	170,140	57,44	298	149	1.32093718186e-08	1.9138266139285187e-07	0.835,0.809	0.599,0.614	0.216
9424	ENSG00000130734.9	ATG4D	chr19	+	10547188	10547253	10544956	10545130	10548903	10549034	9424	119,136	36,33	72,68	57,44	214	149	3.05600595985e-06	3.0302932889813978e-05	0.697,0.742	0.468,0.518	0.227
9534	ENSG00000171466.9	ZNF562	chr19	-	9658008	9658135	9653707	9653881	9660719	9660874	9534	28,24	6,3	6,10	30,11	276	149	6.65732788896e-08	8.715675258302162e-07	0.716,0.812	0.097,0.329	0.551
9535	ENSG00000171466.9	ZNF562	chr19	-	9658008	9658135	9653707	9653881	9675014	9675044	9535	20,21	2,0	6,12	7,12	276	149	4.77368616858e-08	6.40084567797227e-07	0.844,1.0	0.316,0.351	0.588
9549	ENSG00000267106.5	ZNF561-AS1	chr19	+	9626783	9626860	9621290	9621350	9632227	9632372	9549	5,8	2,2	0,0	6,1	226	149	5.52249564967e-08	7.324955035568424e-07	0.622,0.725	0.0,0.0	0.673
9551	ENSG00000267106.5	ZNF561-AS1	chr19	+	9626783	9626860	9621504	9621645	9632227	9632372	9551	13,10	4,11	0,4	5,13	226	149	0.00113097788536	0.0064647432303437	0.682,0.375	0.0,0.169	0.444
9561	ENSG00000171469.10	ZNF561	chr19	-	9617044	9617171	9614020	9614103	9618090	9618166	9561	230,265	11,11	230,214	82,75	276	149	0	0.0	0.919,0.929	0.602,0.606	0.32
9563	ENSG00000171469.10	ZNF561	chr19	-	9617044	9617226	9614020	9614103	9618090	9618179	9563	140,148	11,11	195,175	82,75	298	149	9.44799793956e-14	2.5046911299202914e-12	0.864,0.871	0.543,0.538	0.327
9565	ENSG00000171469.10	ZNF561	chr19	-	9617048	9617171	9614020	9614103	9618090	9618179	9565	94,119	11,11	72,73	82,75	272	149	0	0.0	0.824,0.856	0.325,0.348	0.503
9566	ENSG00000171469.10	ZNF561	chr19	-	9617620	9617758	9614020	9614103	9618090	9618179	9566	10,17	11,11	24,15	82,75	287	149	2.66005238405e-05	0.00021826662135619748	0.321,0.445	0.132,0.094	0.27
9583	ENSG00000188629.12	ZNF177	chr19	+	9378961	9379088	9378255	9378344	9379526	9379619	9583	78,78	4,2	72,98	70,46	276	149	4.17443857259e-14	1.1444706538728754e-12	0.913,0.955	0.357,0.535	0.488
9589	ENSG00000188321.13	ZNF559	chr19	+	9337714	9338017	9333014	9333113	9338493	9338582	9589	7,5	0,0	0,2	1,2	298	149	6.1303059256e-05	0.00046602172522952325	1.0,1.0	0.0,0.333	0.834
9590	ENSG00000188321.13	ZNF559	chr19	+	9337795	9337858	9324251	9324780	9338493	9338582	9590	39,47	15,23	5,3	10,16	212	149	2.72872440865e-06	2.727643725715881e-05	0.646,0.59	0.26,0.116	0.43
9592	ENSG00000188321.13	ZNF559	chr19	+	9337795	9338017	9324694	9324780	9338493	9338582	9592	21,18	15,23	2,6	10,16	298	149	0.00398687347896	0.019751285860681332	0.412,0.281	0.091,0.158	0.222
9593	ENSG00000188321.13	ZNF559	chr19	+	9337795	9338017	9333014	9333113	9338493	9338582	9593	8,6	0,0	0,2	1,2	298	149	6.1303059256e-05	0.00046602172522952325	1.0,1.0	0.0,0.333	0.834
9599	ENSG00000130803.14	ZNF317	chr19	+	9157833	9158075	9157267	9157394	9158825	9158908	9599	171,144	74,63	142,185	317,308	298	149	0	0.0	0.536,0.533	0.183,0.231	0.327
9600	ENSG00000130803.14	ZNF317	chr19	+	9157979	9158075	9156611	9157394	9158825	9158908	9600	451,419	74,63	471,496	317,308	245	149	0	0.0	0.788,0.802	0.475,0.495	0.31
9627	ENSG00000099783.11	HNRNPM	chr19	+	8483157	8483211	8474166	8474244	8485602	8485648	9627	4264,4508	585,616	3581,3354	1782,1746	203	149	0	0.0	0.843,0.843	0.596,0.585	0.252
9658	ENSG00000090661.11	CERS4	chr19	+	8257878	8257985	8256948	8257077	8261929	8262418	9658	74,42	11,1	16,21	7,6	256	149	0.00936346496029	0.041796636338714645	0.797,0.961	0.571,0.671	0.258
9814	ENSG00000125648.14	SLC25A23	chr19	-	6438446	6438534	6436080	6436464	6444150	6444301	9814	14,8	8,5	2,3	11,7	237	149	0.000612291954687	0.0037355420935763634	0.524,0.501	0.103,0.212	0.355
9824	ENSG00000125648.14	SLC25A23	chr19	-	6452311	6452479	6444150	6444301	6454322	6454405	9824	217,244	3,8	94,81	31,22	298	149	0	0.0	0.973,0.938	0.603,0.648	0.33
9826	ENSG00000125648.14	SLC25A23	chr19	-	6453980	6454088	6444150	6444301	6454322	6454405	9826	237,225	3,8	71,92	31,22	257	149	4.77395900589e-15	1.428085633287865e-13	0.979,0.942	0.57,0.708	0.321
9893	ENSG00000087903.12	RFX2	chr19	-	6039979	6040241	6026162	6026237	6110392	6110446	9893	61,47	2,2	24,59	8,12	298	149	5.72789842798e-05	0.00043818043211885647	0.938,0.922	0.6,0.711	0.274
9903	ENSG00000087903.12	RFX2	chr19	-	6047406	6047504	6044192	6044282	6110392	6110446	9903	59,75	15,16	18,20	21,9	247	149	0.00349711665252	0.017603568085678204	0.704,0.739	0.341,0.573	0.265
10003	ENSG00000008382.15	MPND	chr19	+	4357514	4357585	4355096	4355173	4359162	4359255	10003	3,10	0,0	3,3	1,6	220	149	1.04347185403e-06	1.1229232728676724e-05	1.0,1.0	0.67,0.253	0.538
10046	ENSG00000011132.11	APBA3	chr19	-	3753764	3753926	3752819	3752990	3754018	3754105	10046	265,287	2,0	120,164	21,29	298	149	0	0.0	0.985,1.0	0.741,0.739	0.252
10259	ENSG00000115286.19	NDUFS7	chr19	+	1386517	1386639	1384050	1384156	1387810	1387847	10259	14,8	0,2	0,8	5,6	271	149	8.1231386269e-05	0.0006009247670062825	1.0,0.687	0.0,0.423	0.632
10382	ENSG00000157625.15	TAB3	chrX	-	30834050	30834152	30827441	30831575	30842965	30843049	10382	158,168	16,15	205,189	73,66	251	149	1.46083778407e-09	2.4118754322110745e-08	0.854,0.869	0.625,0.63	0.234
10393	ENSG00000157625.15	TAB3	chrX	-	30867464	30867549	30867114	30867218	30871698	30871801	10393	146,109	1,2	104,125	19,24	234	149	1.39762645901e-11	2.934071058083166e-10	0.989,0.972	0.777,0.768	0.208
10445	ENSG00000101546.12	RBFA	chr18	+	80042134	80042219	80037329	80037506	80045773	80046392	10445	9,4	0,0	7,8	2,2	234	149	0.00141785195438	0.007910822509765394	1.0,1.0	0.69,0.718	0.296
10457	ENSG00000060069.16	CTDP1	chr18	+	79728906	79729069	79717809	79718016	79736354	79736521	10457	457,491	131,150	376,346	309,293	298	149	4.21884749358e-15	1.2676632230709428e-13	0.636,0.621	0.378,0.371	0.254
10472	ENSG00000166377.20	ATP9B	chr18	+	79154503	79154555	79126266	79126375	79193182	79193263	10472	6,15	0,1	39,21	21,9	201	149	1.15372660415e-05	0.0001018703341928291	1.0,0.917	0.579,0.634	0.352
10474	ENSG00000166377.20	ATP9B	chr18	+	79176812	79176907	79126266	79126375	79193182	79193263	10474	47,42	0,1	41,31	21,9	244	149	2.2444757164e-10	4.1169223617455385e-09	1.0,0.962	0.544,0.678	0.37
10475	ENSG00000166377.20	ATP9B	chr18	+	79176812	79176907	79154501	79154555	79193182	79193263	10475	166,151	18,15	126,85	53,45	244	149	4.31409352686e-11	8.571024253298503e-10	0.849,0.86	0.592,0.536	0.29
10479	ENSG00000166377.20	ATP9B	chr18	+	79213961	79214038	79206935	79207012	79277053	79277196	10479	32,48	0,0	31,28	3,13	226	149	6.25936950605e-07	7.004111336445641e-06	1.0,1.0	0.872,0.587	0.27
10498	ENSG00000269533.5	AC003002.3	chr19	+	57413595	57413636	57397047	57397174	57417911	57418012	10498	6,5	0,0	2,2	0,4	190	149	0.00897529951637	0.04028211776718005	1.0,1.0	1.0,0.282	0.359
10525	ENSG00000130856.16	ZNF236	chr18	+	76947520	76947652	76927926	76928106	76959686	76959816	10525	6,2	0,0	3,3	14,6	281	149	8.00775712406e-09	1.1963938723567853e-07	1.0,1.0	0.102,0.21	0.844
10527	ENSG00000130856.16	ZNF236	chr18	+	76955984	76956182	76927926	76928106	76959686	76959816	10527	85,74	0,0	82,66	14,6	298	149	2.00714763698e-08	2.84110235442693e-07	1.0,1.0	0.745,0.846	0.205
10530	ENSG00000101493.10	ZNF516	chr18	-	76370527	76370595	76358189	76362557	76371466	76371571	10530	47,47	4,4	24,33	25,10	217	149	9.10714657973e-05	0.0006674827721884145	0.89,0.89	0.397,0.694	0.345
10555	ENSG00000141665.12	FBXO15	chr18	-	74129404	74129614	74125974	74126101	74130415	74130658	10555	36,9	1,0	4,6	3,2	298	149	4.00894304299e-05	0.00031673894387560257	0.947,1.0	0.4,0.6	0.474
10575	ENSG00000176225.13	RTTN	chr18	-	70006380	70006484	70003030	70004236	70017406	70017643	10575	99,92	0,3	67,49	14,7	253	149	2.26586054697e-07	2.734743345153511e-06	1.0,0.948	0.738,0.805	0.202
10584	ENSG00000176225.13	RTTN	chr18	-	70047970	70048188	70030875	70030981	70051410	70051548	10584	256,203	8,5	121,116	20,22	298	149	2.62844246368e-09	4.1955344052669215e-08	0.941,0.953	0.752,0.725	0.209
10591	ENSG00000176225.13	RTTN	chr18	-	70114444	70114599	70109497	70109717	70121555	70121700	10591	144,127	7,20	78,81	50,30	298	149	3.98664736778e-07	4.617056704916189e-06	0.911,0.76	0.438,0.574	0.33
10595	ENSG00000176225.13	RTTN	chr18	-	70128357	70128546	70121555	70121700	70134472	70134541	10595	87,95	6,8	55,60	24,29	298	149	3.45354222997e-09	5.418331368108333e-08	0.879,0.856	0.534,0.508	0.346
10597	ENSG00000176225.13	RTTN	chr18	-	70139598	70139716	70135183	70135280	70142287	70142387	10597	43,50	1,0	28,35	8,9	267	149	5.32469109915e-08	7.081196224415157e-07	0.96,1.0	0.661,0.685	0.307
10599	ENSG00000176225.13	RTTN	chr18	-	70140099	70140188	70135183	70135280	70142287	70142387	10599	63,78	1,0	23,16	8,9	238	149	3.13896686421e-11	6.331870022190641e-10	0.975,1.0	0.643,0.527	0.403
10624	ENSG00000166479.9	TMX3	chr18	-	68700404	68700485	68697930	68698031	68701744	68701790	10624	290,268	122,138	108,120	178,182	230	149	3.33066907388e-16	1.098603919517315e-14	0.606,0.557	0.282,0.299	0.291
10625	ENSG00000166479.9	TMX3	chr18	-	68700404	68700485	68697930	68698031	68710020	68710144	10625	76,49	31,23	25,35	69,63	230	149	1.4236833934e-11	2.986702865406005e-10	0.614,0.58	0.19,0.265	0.369
10671	ENSG00000134444.14	RELCH	chr18	+	62264728	62264852	62263988	62264145	62266700	62266749	10671	144,138	10,10	66,66	28,50	273	149	2.59470223085e-12	5.930076677455937e-11	0.887,0.883	0.563,0.419	0.394
10704	ENSG00000197563.10	PIGN	chr18	-	62105542	62105634	62102793	62102902	62106788	62106881	10704	157,190	0,0	25,35	5,10	241	149	2.46902498446e-12	5.65778919836009e-11	1.0,1.0	0.756,0.684	0.28
10706	ENSG00000197563.10	PIGN	chr18	-	62106985	62107085	62102793	62102902	62138242	62138298	10706	20,9	0,0	25,16	16,18	249	149	5.31115373903e-10	9.278397949401046e-09	1.0,1.0	0.483,0.347	0.585
10709	ENSG00000197563.10	PIGN	chr18	-	62109833	62109973	62106985	62107085	62113133	62113316	10709	298,214	0,0	13,12	2,2	289	149	0.00366844641474	0.018346320744626644	1.0,1.0	0.77,0.756	0.237
10711	ENSG00000197563.10	PIGN	chr18	-	62109833	62109973	62106985	62107085	62138242	62138298	10711	137,111	23,15	11,6	34,21	289	149	0	0.0	0.754,0.792	0.143,0.128	0.637
10715	ENSG00000197563.10	PIGN	chr18	-	62114560	62114639	62106985	62107085	62138242	62138298	10715	79,81	23,15	4,9	34,21	228	149	2.33146835171e-15	7.16363311555592e-14	0.692,0.779	0.071,0.219	0.591
10719	ENSG00000197563.10	PIGN	chr18	-	62140419	62140479	62138982	62139075	62143305	62143346	10719	195,157	0,4	40,40	28,32	209	149	0	0.0	1.0,0.965	0.505,0.471	0.494
10730	ENSG00000197563.10	PIGN	chr18	-	62154544	62154651	62148213	62148253	62157128	62157227	10730	176,136	3,0	62,52	13,15	256	149	2.14384066055e-13	5.498107191087079e-12	0.972,1.0	0.735,0.669	0.284
10742	ENSG00000197563.10	PIGN	chr18	-	62162252	62162329	62161132	62161385	62163530	62163656	10742	49,59	21,32	1,0	8,11	226	149	9.41177136227e-11	1.7990768761150759e-09	0.606,0.549	0.076,0.0	0.539
10743	ENSG00000197563.10	PIGN	chr18	-	62162252	62162329	62161132	62161385	62186843	62186975	10743	29,40	70,72	0,0	60,52	226	149	1.11022302463e-16	3.8038953585965425e-15	0.215,0.268	0.0,0.0	0.241
10745	ENSG00000197563.10	PIGN	chr18	-	62163530	62163656	62161132	62161226	62186843	62186989	10745	23,24	5,1	2,5	3,3	275	149	0.00750336705319	0.03444015754777023	0.714,0.929	0.265,0.475	0.452
10804	ENSG00000041353.9	RAB27B	chr18	+	54884332	54884436	54879368	54879454	54887994	54888118	10804	4,6	0,0	12,4	3,1	253	149	0.00153385307885	0.008485746755963067	1.0,1.0	0.702,0.702	0.298
10864	ENSG00000141644.17	MBD1	chr18	-	50271468	50271540	50268840	50269818	50272676	50272738	10864	234,229	78,92	108,109	212,201	221	149	0	0.0	0.669,0.627	0.256,0.268	0.386
10865	ENSG00000141644.17	MBD1	chr18	-	50271468	50271540	50269556	50269811	50272676	50272738	10865	174,154	55,33	80,79	74,51	221	149	4.03272074623e-07	4.66595534187047e-06	0.681,0.759	0.422,0.511	0.253
10873	ENSG00000141644.17	MBD1	chr18	-	50274185	50274350	50272823	50272955	50274976	50275045	10873	19,15	0,0	12,12	4,3	298	149	8.58162277417e-06	7.786300658086104e-05	1.0,1.0	0.6,0.667	0.367
10876	ENSG00000141644.17	MBD1	chr18	-	50274185	50274350	50273563	50273863	50275128	50275245	10876	273,292	48,79	263,310	190,168	298	149	2.29637286964e-09	3.699603269981719e-08	0.74,0.649	0.409,0.48	0.25
10880	ENSG00000141644.17	MBD1	chr18	-	50274185	50274353	50273563	50273863	50275128	50275245	10880	280,303	48,79	310,345	190,168	298	149	2.21120576294e-08	3.1092386326799775e-07	0.745,0.657	0.449,0.507	0.223
10882	ENSG00000141644.17	MBD1	chr18	-	50274976	50275045	50273563	50273863	50275128	50275155	10882	542,496	48,79	501,443	190,168	218	149	1.4921397451e-13	3.876811374616238e-12	0.885,0.811	0.643,0.643	0.205
10895	ENSG00000130827.6	PLXNA3	chrX	+	154464753	154464868	154464401	154464501	154465017	154465218	10895	9,26	0,0	10,2	9,1	264	149	9.4011957108e-09	1.3903487094175313e-07	1.0,1.0	0.385,0.53	0.542
10960	ENSG00000175387.15	SMAD2	chr18	-	47920071	47920169	47896520	47896809	47930799	47931146	10960	32,52	76,67	11,6	112,69	247	149	5.20041232299e-10	9.105945277567343e-09	0.203,0.319	0.056,0.05	0.208
10973	ENSG00000167216.16	KATNAL2	chr18	+	46946056	46946275	46917491	46917926	46946853	46946923	10973	48,41	0,0	21,29	2,6	298	149	1.02618437153e-05	9.149564982308106e-05	1.0,1.0	0.84,0.707	0.227
10979	ENSG00000167216.16	KATNAL2	chr18	+	47067020	47067119	47063283	47063361	47069219	47069283	10979	52,21	0,0	16,12	5,11	248	149	1.39407230204e-09	2.308565439266677e-08	1.0,1.0	0.658,0.396	0.473
11004	ENSG00000078043.15	PIAS2	chr18	-	46903526	46903635	46893430	46893531	46917321	46917420	11004	11,8	0,1	0,2	3,3	258	149	1.20013824101e-07	1.5109544650820276e-06	1.0,0.822	0.0,0.278	0.772
11013	ENSG00000185252.18	ZNF74	chr22	+	20395332	20395418	20394114	20394662	20405376	20406968	11013	13,18	0,1	24,18	4,7	235	149	0.000196724709541	0.001343984097642765	1.0,0.919	0.792,0.62	0.254
11043	ENSG00000152234.15	ATP5F1A	chr18	-	46098171	46098279	46091681	46091851	46104136	46104227	11043	1,1	0,0	16,8	10,5	257	149	3.76371463738e-05	0.00029900429885105687	1.0,1.0	0.481,0.481	0.519
11071	ENSG00000078142.12	PIK3C3	chr18	+	42033825	42033957	42029324	42029441	42037691	42037817	11071	376,311	3,1	271,205	64,47	281	149	0	0.0	0.985,0.994	0.692,0.698	0.295
11073	ENSG00000078142.12	PIK3C3	chr18	+	42057882	42058051	42049530	42049605	42064739	42064830	11073	177,183	8,11	108,92	30,39	298	149	1.50073287131e-11	3.140728775694405e-10	0.917,0.893	0.643,0.541	0.313
11074	ENSG00000078142.12	PIK3C3	chr18	+	42057882	42058051	42049530	42049605	42081122	42081479	11074	123,119	1,1	81,68	13,16	298	149	2.57419641159e-11	5.256515146754622e-10	0.984,0.983	0.757,0.68	0.265
11077	ENSG00000078142.12	PIK3C3	chr18	+	42067387	42067513	42049291	42049605	42081122	42081184	11077	124,105	1,1	94,83	13,16	275	149	5.49651768544e-10	9.58701570150341e-09	0.985,0.983	0.797,0.738	0.216
11081	ENSG00000267374.1	AC016205.1	chr18	-	39327765	39327951	39207626	39208789	39535457	39535615	11081	4,4	4,2	2,1	8,12	298	149	0.00249628611547	0.013074098887317198	0.333,0.5	0.111,0.04	0.341
11082	ENSG00000267374.1	AC016205.1	chr18	-	39327765	39327951	39214127	39214269	39535457	39535615	11082	2,4	0,0	2,0	0,4	298	149	0.00107217472304	0.006164101553919332	1.0,1.0	1.0,0.0	0.5
11094	ENSG00000141424.12	SLC39A6	chr18	-	36126218	36127016	36124519	36124700	36129113	36129318	11094	829,834	1,8	583,593	146,174	298	149	0	0.0	0.998,0.981	0.666,0.63	0.342
11113	ENSG00000132005.8	RFX1	chr19	-	13998117	13998317	13993524	13993895	14006102	14006262	11113	11,4	0,0	2,0	5,1	298	149	3.16328852001e-10	5.706353942469498e-09	1.0,1.0	0.167,0.0	0.916
11116	ENSG00000186814.13	ZSCAN30	chr18	-	35263512	35263657	35251065	35254381	35263944	35264455	11116	63,59	1,1	53,45	11,16	294	149	1.48097786257e-08	2.132185739822705e-07	0.97,0.968	0.709,0.588	0.321
11124	ENSG00000235437.7	LINC01278	chrX	-	63516909	63517082	63432363	63432491	63560831	63560993	11124	76,45	37,63	8,23	60,56	298	149	4.07287265013e-05	0.00032135243719215223	0.507,0.263	0.062,0.17	0.269
11125	ENSG00000235437.7	LINC01278	chrX	-	63516909	63517082	63509941	63510079	63560831	63560993	11125	26,28	3,2	9,20	5,12	298	149	0.00015385340203	0.001075571111525595	0.812,0.875	0.474,0.455	0.379
11139	ENSG00000141434.11	MEP1B	chr18	+	32207251	32207470	32204181	32204360	32208118	32208271	11139	4,1	0,0	0,0	4,2	298	149	4.09967837456e-10	7.288103219878109e-09	1.0,1.0	0.0,0.0	1.0
11156	ENSG00000134758.13	RNF138	chr18	+	32124733	32124845	32092689	32092886	32129118	32129302	11156	7,7	0,0	22,11	11,8	261	149	1.27975712905e-06	1.3543425550197903e-05	1.0,1.0	0.533,0.44	0.513
11218	ENSG00000141384.12	TAF4B	chr18	+	26295194	26295314	26293425	26293531	26321069	26321200	11218	1,4	2,4	0,0	7,6	269	149	0.000490302540636	0.0030608096770821185	0.217,0.356	0.0,0.0	0.286
11223	ENSG00000141380.13	SS18	chr18	-	26035830	26035923	26035004	26035127	26038554	26038659	11223	143,124	154,200	19,16	274,257	242	149	0	0.0	0.364,0.276	0.041,0.037	0.281
11257	ENSG00000141447.17	OSBPL1A	chr18	-	24172375	24172483	24171408	24171498	24178012	24178195	11257	92,83	1,0	18,50	8,5	257	149	4.9456525808e-07	5.633468422988733e-06	0.982,1.0	0.566,0.853	0.281
11270	ENSG00000141447.17	OSBPL1A	chr18	-	24341546	24341658	24334244	24334330	24377412	24377535	11270	43,40	1,1	11,13	7,3	261	149	1.38028358513e-05	0.00012006326601498404	0.961,0.958	0.473,0.712	0.367
11290	ENSG00000168234.12	TTC39C	chr18	+	24069156	24069271	24066011	24066140	24080584	24080939	11290	275,278	1,4	125,142	18,25	264	149	2.10942374679e-15	6.514425331916952e-14	0.994,0.975	0.797,0.762	0.205
11291	ENSG00000168234.12	TTC39C	chr18	+	24069156	24069271	24066011	24066140	24114553	24114647	11291	101,102	12,8	60,56	20,25	264	149	3.13614881886e-06	3.102904873030026e-05	0.826,0.878	0.629,0.558	0.258
11340	ENSG00000134490.13	TMEM241	chr18	-	23370215	23370261	23356593	23356663	23371421	23371470	11340	20,8	6,4	3,9	9,9	195	149	0.00714350795094	0.03303119252212827	0.718,0.604	0.203,0.433	0.343
11354	ENSG00000134490.13	TMEM241	chr18	-	23376826	23376941	23356593	23356663	23377645	23377671	11354	42,51	4,8	18,21	12,13	264	149	3.14100541452e-05	0.00025392972639792273	0.856,0.783	0.458,0.477	0.352
11361	ENSG00000134490.13	TMEM241	chr18	-	23399565	23399647	23377645	23377671	23421366	23421444	11361	41,37	1,2	39,40	9,12	231	149	4.7998542703e-05	0.0003731228389832439	0.964,0.923	0.737,0.683	0.234
11364	ENSG00000134490.13	TMEM241	chr18	-	23399565	23399647	23384989	23385067	23421366	23421444	11364	122,119	25,9	68,86	33,27	231	149	0.000434919298228	0.0027477754911826584	0.759,0.895	0.571,0.673	0.205
11390	ENSG00000141446.10	ESCO1	chr18	-	21540576	21540700	21539919	21540009	21564202	21564317	11390	19,16	1,4	6,7	14,5	273	149	0.000160650136088	0.0011183752966346823	0.912,0.686	0.19,0.433	0.488
11446	ENSG00000283294.1	AP005212.4	chr18	+	14244561	14244784	14234686	14234815	14249431	14249485	11446	24,7	3,1	1,5	4,8	298	149	6.48951469995e-06	6.036683698774128e-05	0.8,0.778	0.111,0.238	0.615
11448	ENSG00000101654.17	RNMT	chr18	+	13730626	13730755	13726660	13726729	13731475	13731821	11448	209,192	22,24	170,155	128,95	278	149	0	0.0	0.836,0.811	0.416,0.467	0.382
11449	ENSG00000101654.17	RNMT	chr18	+	13730626	13730755	13726660	13726729	13734463	13734599	11449	51,48	5,0	37,24	14,7	278	149	3.35802857757e-05	0.0002697108712740392	0.845,1.0	0.586,0.648	0.305
11454	ENSG00000101654.17	RNMT	chr18	+	13759941	13760208	13754113	13754147	13762038	13762344	11454	184,191	18,5	247,207	122,94	298	149	0	0.0	0.836,0.95	0.503,0.524	0.379
11456	ENSG00000177150.12	FAM210A	chr18	-	13671861	13671973	13663346	13666713	13681604	13682105	11456	400,350	87,58	115,126	212,150	261	149	0	0.0	0.724,0.775	0.236,0.324	0.47
11457	ENSG00000177150.12	FAM210A	chr18	-	13671861	13671973	13663346	13666713	13726328	13726560	11457	198,160	14,12	62,64	92,73	261	149	0	0.0	0.89,0.884	0.278,0.334	0.581
11460	ENSG00000177150.12	FAM210A	chr18	-	13681604	13682105	13666002	13666713	13726328	13726505	11460	198,163	14,12	297,221	92,73	298	149	1.03185238132e-11	2.2043904020751302e-10	0.876,0.872	0.617,0.602	0.265
11464	ENSG00000177150.12	FAM210A	chr18	-	13687742	13687882	13666493	13666713	13726328	13726663	11464	23,16	14,12	22,16	92,73	289	149	5.4487189205e-09	8.332784582888361e-08	0.459,0.407	0.11,0.102	0.327
11475	ENSG00000101639.18	CEP192	chr18	+	13012972	13013025	13008455	13008631	13018479	13018615	11475	65,58	0,0	37,36	17,12	202	149	1.20348175869e-13	3.167591180291351e-12	1.0,1.0	0.616,0.689	0.348
11477	ENSG00000101639.18	CEP192	chr18	+	13015327	13015448	13008455	13008631	13018479	13018615	11477	10,1	0,0	19,16	17,12	270	149	6.29117695827e-07	7.037753193428689e-06	1.0,1.0	0.381,0.424	0.598
11487	ENSG00000101639.18	CEP192	chr18	+	13037236	13037301	13030464	13030608	13048858	13049681	11487	78,54	37,26	54,53	60,63	214	149	7.11858296463e-05	0.0005336492564388675	0.595,0.591	0.385,0.369	0.216
11488	ENSG00000101639.18	CEP192	chr18	+	13038369	13038579	13030464	13030608	13040829	13040956	11488	73,73	22,8	18,12	14,6	298	149	0.00460633944626	0.02245944143754452	0.624,0.82	0.391,0.5	0.276
11491	ENSG00000101639.18	CEP192	chr18	+	13038369	13038579	13037236	13037301	13040829	13040956	11491	156,128	35,24	51,31	46,52	298	149	3.69315689142e-12	8.302715600469768e-11	0.69,0.727	0.357,0.23	0.415
11492	ENSG00000101639.18	CEP192	chr18	+	13038369	13038579	13037236	13037301	13042203	13042334	11492	87,60	1,0	34,20	3,6	298	149	9.84537743276e-06	8.813915367869205e-05	0.978,1.0	0.85,0.625	0.251
11493	ENSG00000101639.18	CEP192	chr18	+	13038369	13038579	13037236	13037301	13048858	13049681	11493	85,58	2,0	35,19	4,5	298	149	7.52180378457e-05	0.0005609957966684466	0.955,1.0	0.814,0.655	0.243
11494	ENSG00000101639.18	CEP192	chr18	+	13038514	13038579	13030464	13030608	13040829	13040956	11494	35,33	22,8	7,6	14,6	214	149	0.00756551601908	0.03469387171140392	0.526,0.742	0.258,0.41	0.3
11497	ENSG00000101639.18	CEP192	chr18	+	13038514	13038579	13037236	13037301	13040829	13040956	11497	40,34	35,24	8,6	46,52	214	149	1.82764914314e-12	4.251600403027981e-11	0.443,0.497	0.108,0.074	0.379
11498	ENSG00000101639.18	CEP192	chr18	+	13038514	13038579	13037236	13037301	13042203	13042334	11498	5,2	1,0	1,0	3,6	214	149	6.20660007833e-08	8.171506332208608e-07	0.777,1.0	0.188,0.0	0.795
11507	ENSG00000101639.18	CEP192	chr18	+	13042203	13042334	13030464	13030608	13048858	13049681	11507	103,67	37,26	48,42	60,63	280	149	2.9402866808e-09	4.6571004308050936e-08	0.597,0.578	0.299,0.262	0.307
11514	ENSG00000101639.18	CEP192	chr18	+	13057584	13057733	13055779	13056698	13059081	13059312	11514	199,175	9,14	123,131	35,51	298	149	7.58693108338e-12	1.6449031399671685e-10	0.917,0.862	0.637,0.562	0.29
11521	ENSG00000101639.18	CEP192	chr18	+	13071038	13071212	13069737	13069856	13072754	13072845	11521	312,317	7,13	276,323	64,48	298	149	4.96713781217e-13	1.2263678015488482e-11	0.957,0.924	0.683,0.771	0.213
11533	ENSG00000101639.18	CEP192	chr18	+	13114129	13114251	13113585	13113705	13116373	13116503	11533	312,262	21,20	228,199	68,52	271	149	2.46307418905e-11	5.042351540246461e-10	0.891,0.878	0.648,0.678	0.222
11534	ENSG00000101639.18	CEP192	chr18	+	13114129	13114251	13113585	13113705	13116376	13116503	11534	310,256	13,5	205,188	69,54	271	149	0	0.0	0.929,0.966	0.62,0.657	0.309
11551	ENSG00000175354.19	PTPN2	chr18	-	12817155	12817365	12801969	12802151	12830942	12831041	11551	37,55	2,0	88,91	22,10	298	149	1.73230766989e-05	0.0001477975625510657	0.902,1.0	0.667,0.82	0.208
11557	ENSG00000175354.19	PTPN2	chr18	-	12821335	12821425	12817155	12817265	12825809	12825944	11557	11,8	13,21	0,1	39,42	239	149	3.38311045844e-09	5.314712114379187e-08	0.345,0.192	0.0,0.015	0.261
11608	ENSG00000141385.9	AFG3L2	chr18	-	12370848	12370926	12366964	12367117	12376968	12377314	11608	1,2	0,1	2,12	4,2	227	149	0.00832199895709	0.0377217456468635	1.0,0.568	0.247,0.798	0.262
11660	ENSG00000154845.15	PPP4R1	chr18	-	9584720	9584828	9584514	9584580	9588088	9588235	11660	561,625	9,2	342,310	59,84	257	149	0	0.0	0.973,0.995	0.771,0.681	0.258
11674	ENSG00000101745.16	ANKRD12	chr18	+	9204475	9204544	9182381	9182519	9208656	9208803	11674	43,30	8,7	13,18	37,26	218	149	1.5294565614e-10	2.8546714115965615e-09	0.786,0.745	0.194,0.321	0.508
11678	ENSG00000101745.16	ANKRD12	chr18	+	9216757	9216900	9211583	9211784	9221851	9221999	11678	494,372	15,20	201,244	63,57	292	149	0	0.0	0.944,0.905	0.619,0.686	0.272
11767	ENSG00000101574.14	METTL4	chr18	-	2544194	2544286	2537529	2539145	2547354	2547529	11767	78,53	2,5	23,29	6,8	241	149	0.000699751102518	0.004206459324302137	0.96,0.868	0.703,0.691	0.217
11768	ENSG00000101574.14	METTL4	chr18	-	2544652	2544759	2537524	2539145	2547354	2547529	11768	66,79	2,5	18,14	6,8	256	149	1.00246422844e-05	8.9584709774776e-05	0.951,0.902	0.636,0.505	0.356
11769	ENSG00000101574.14	METTL4	chr18	-	2544652	2544759	2537524	2539145	2552694	2552764	11769	3,7	4,5	3,6	38,30	256	149	0.000750818221866	0.004482267133907048	0.304,0.449	0.044,0.104	0.302
11771	ENSG00000101574.14	METTL4	chr18	-	2547354	2547529	2537530	2539145	2552694	2552764	11771	93,106	4,5	32,39	38,30	298	149	0	0.0	0.921,0.914	0.296,0.394	0.573
11782	ENSG00000132199.19	ENOSF1	chr18	-	675320	675402	670323	674406	683245	683380	11782	443,496	10,33	211,268	106,111	231	149	0	0.0	0.966,0.906	0.562,0.609	0.35
11792	ENSG00000132199.19	ENOSF1	chr18	-	678695	678737	673858	674406	683245	683380	11792	98,95	10,33	20,19	106,111	191	149	0	0.0	0.884,0.692	0.128,0.118	0.665
11793	ENSG00000132199.19	ENOSF1	chr18	-	678695	678737	675320	675402	683245	683380	11793	138,168	167,190	32,34	92,133	191	149	4.52904280746e-09	7.00054343211781e-08	0.392,0.408	0.213,0.166	0.211
11794	ENSG00000132199.19	ENOSF1	chr18	-	678695	678737	677344	677444	683245	683380	11794	161,178	10,5	26,38	16,7	191	149	4.87686420692e-06	4.648271988016457e-05	0.926,0.965	0.559,0.809	0.261
11795	ENSG00000132199.19	ENOSF1	chr18	-	678695	678737	677742	677872	683245	683380	11795	265,260	2,11	52,48	13,21	191	149	9.24815779513e-14	2.453860738492312e-12	0.99,0.949	0.757,0.641	0.27
11806	ENSG00000132199.19	ENOSF1	chr18	-	691067	691106	690548	690631	693881	693908	11806	108,134	69,36	17,25	112,65	188	149	1.39843692182e-12	3.291692829849167e-11	0.554,0.747	0.107,0.234	0.48
11808	ENSG00000132199.19	ENOSF1	chr18	-	691067	691106	690548	690745	693881	693908	11808	16,15	19,6	0,6	41,24	188	149	7.70571302433e-07	8.477683838754342e-06	0.4,0.665	0.0,0.165	0.45
11809	ENSG00000132199.19	ENOSF1	chr18	-	691203	691276	690548	690631	693881	693908	11809	20,56	69,36	5,14	112,65	222	149	0.000113085425556	0.0008114982809311445	0.163,0.511	0.029,0.126	0.26
11810	ENSG00000132199.19	ENOSF1	chr18	-	691203	691276	690548	690745	693881	693908	11810	17,47	19,6	2,10	41,24	222	149	5.11411550533e-05	0.0003952193160054476	0.375,0.84	0.032,0.219	0.482
11818	ENSG00000132199.19	ENOSF1	chr18	-	694247	694334	690548	690631	706469	706578	11818	75,84	2,5	70,49	23,11	236	149	7.22694821431e-07	7.999627501691048e-06	0.959,0.914	0.658,0.738	0.239
11822	ENSG00000132199.19	ENOSF1	chr18	-	697239	697355	693881	693908	706469	706578	11822	177,158	0,0	74,51	26,14	265	149	0	0.0	1.0,1.0	0.615,0.672	0.357
11823	ENSG00000132199.19	ENOSF1	chr18	-	697239	697355	694247	694334	706469	706578	11823	491,440	149,152	157,139	130,98	265	149	6.01754956975e-09	9.134671914225686e-08	0.649,0.619	0.404,0.444	0.21
11864	ENSG00000079134.11	THOC1	chr18	-	260185	260304	259681	259730	265302	265363	11864	714,658	0,0	256,288	78,51	268	149	0	0.0	1.0,1.0	0.646,0.758	0.298
11870	ENSG00000079134.11	THOC1	chr18	-	264025	264092	259681	259730	265302	265363	11870	460,424	0,0	114,106	78,51	216	149	0	0.0	1.0,1.0	0.502,0.589	0.455
11917	ENSG00000141556.20	TBCD	chr17	+	82889667	82889697	82884144	82884202	82900650	82900731	11917	90,99	16,23	49,39	29,38	179	149	2.47658315555e-06	2.4968211904900855e-05	0.824,0.782	0.584,0.461	0.28
11918	ENSG00000141556.20	TBCD	chr17	+	82889667	82889697	82884144	82884202	82905935	82906053	11918	90,98	1,6	47,39	17,21	179	149	2.77262657278e-11	5.637007124441057e-10	0.987,0.931	0.697,0.607	0.307
11920	ENSG00000141556.20	TBCD	chr17	+	82889667	82889697	82884144	82884202	82911757	82911765	11920	91,98	0,8	48,39	11,17	179	149	5.12219297644e-07	5.818150417041616e-06	1.0,0.911	0.784,0.656	0.236
11929	ENSG00000141556.20	TBCD	chr17	+	82893546	82893632	82884144	82884202	82905935	82906053	11929	10,4	1,6	0,5	17,21	235	149	0.000682466973618	0.0041127257654082735	0.864,0.297	0.0,0.131	0.515
11930	ENSG00000141556.20	TBCD	chr17	+	82893546	82893632	82884144	82884202	82909284	82909307	11930	3,1	0,0	0,1	3,1	235	149	3.40343387917e-08	4.657549094422273e-07	1.0,1.0	0.0,0.388	0.806
11931	ENSG00000141556.20	TBCD	chr17	+	82893546	82893632	82884144	82884202	82911757	82911765	11931	9,14	0,8	8,13	11,17	235	149	0.0114149227354	0.04975859818080743	1.0,0.526	0.316,0.327	0.442
11932	ENSG00000141556.20	TBCD	chr17	+	82893546	82893632	82884144	82884202	82920555	82920606	11932	8,9	3,0	2,0	3,1	235	149	0.00134027385744	0.007518143271440452	0.628,1.0	0.297,0.0	0.666
11933	ENSG00000141556.20	TBCD	chr17	+	82893546	82893632	82884144	82884202	82924938	82925056	11933	3,1	0,0	0,0	3,1	235	149	1.12810638608e-09	1.893230986097301e-08	1.0,1.0	0.0,0.0	1.0
11943	ENSG00000141556.20	TBCD	chr17	+	82900650	82900731	82884144	82884202	82905935	82906053	11943	14,32	1,6	20,34	17,21	230	149	0.000237899912159	0.0015936110891234749	0.901,0.776	0.433,0.512	0.366
11945	ENSG00000141556.20	TBCD	chr17	+	82900650	82900731	82884144	82884202	82911757	82911765	11945	22,37	0,8	30,36	11,17	230	149	0.00684445168385	0.031815736935041694	1.0,0.75	0.639,0.578	0.266
11966	ENSG00000141556.20	TBCD	chr17	+	82903404	82903478	82884144	82884202	82911757	82911765	11966	5,4	0,8	2,0	11,17	223	149	0.000286872132665	0.0018869174557049828	1.0,0.25	0.108,0.0	0.571
11982	ENSG00000141556.20	TBCD	chr17	+	82905935	82906053	82884800	82884936	82911757	82911765	11982	7,9	0,0	1,1	1,2	267	149	0.000166918804415	0.0011578235997072072	1.0,1.0	0.358,0.218	0.712
11998	ENSG00000141556.20	TBCD	chr17	+	82909284	82909307	82884144	82884202	82911757	82911765	11998	66,49	0,8	36,37	11,17	172	149	4.72551283498e-05	0.0003679813157112077	1.0,0.841	0.739,0.653	0.225
12018	ENSG00000141556.20	TBCD	chr17	+	82911757	82911789	82900541	82900731	82924938	82925056	12018	1,2	0,0	5,8	1,4	181	149	0.000244309393399	0.00163230417631256	1.0,1.0	0.805,0.622	0.286
12094	ENSG00000178927.17	CYBC1	chr17	-	82449173	82449292	82445863	82445960	82450699	82450743	12094	20,14	11,9	3,1	5,6	268	149	0.00347865670579	0.01752156559347566	0.503,0.464	0.25,0.085	0.316
12104	ENSG00000181396.12	OGFOD3	chr17	-	82403894	82403988	82398195	82398319	82405323	82405380	12104	5,5	1,0	2,1	2,2	243	149	0.00016912873899	0.0011714759010986494	0.754,1.0	0.38,0.235	0.57
12199	ENSG00000169683.7	LRRC45	chr17	+	82024277	82024339	82023301	82023863	82024692	82024763	12199	95,125	13,1	11,18	18,41	211	149	0	0.0	0.838,0.989	0.301,0.237	0.644
12220	ENSG00000183010.16	PYCR1	chr17	-	81934325	81934489	81932383	81933376	81934652	81934745	12220	989,1012	121,106	521,493	193,136	298	149	1.30784272301e-13	3.4162949887474674e-12	0.803,0.827	0.574,0.644	0.206
12314	ENSG00000182446.13	NPLOC4	chr17	-	81606690	81606814	81588943	81589104	81610209	81610258	12314	3,6	0,0	10,5	0,4	273	149	0.00792728230921	0.0361546054266715	1.0,1.0	1.0,0.406	0.297
12329	ENSG00000182446.13	NPLOC4	chr17	-	81610209	81610258	81606690	81606814	81613317	81613402	12329	206,190	6,2	194,215	48,42	198	149	7.77156117238e-16	2.5014351199686016e-14	0.963,0.986	0.753,0.794	0.201
12412	ENSG00000181523.12	SGSH	chr17	-	80213803	80213885	80211533	80212274	80214171	80214328	12412	32,35	0,0	10,7	3,3	231	149	1.28597117784e-05	0.0001124895163448893	1.0,1.0	0.683,0.601	0.358
12440	ENSG00000089063.14	TMEM230	chr20	-	5111763	5111808	5109331	5109445	5112719	5113050	12440	12,13	13,21	1,5	24,16	194	149	0.000731897956293	0.004380973379486637	0.415,0.322	0.031,0.194	0.256
12445	ENSG00000089063.14	TMEM230	chr20	-	5111763	5111808	5111499	5111605	5112729	5112753	12445	8,6	7,3	0,0	1,5	194	149	1.94206571325e-06	1.994110901700687e-05	0.467,0.606	0.0,0.0	0.536
12477	ENSG00000108679.12	LGALS3BP	chr17	-	78972969	78973343	78972469	78972704	78974687	78974819	12477	86,59	1,0	71,45	8,12	298	149	8.41358631654e-08	1.08415529613003e-06	0.977,1.0	0.816,0.652	0.254
12535	ENSG00000267123.6	LINC02081	chr17	-	78627917	78628035	78624191	78624315	78630031	78630280	12535	20,31	24,19	7,11	19,30	267	149	0.00166949677062	0.009149268229707977	0.317,0.477	0.171,0.17	0.227
12537	ENSG00000267123.6	LINC02081	chr17	-	78628317	78628438	78624191	78624315	78630031	78630141	12537	44,27	24,19	9,8	19,30	270	149	2.94193190664e-06	2.9250979108529062e-05	0.503,0.44	0.207,0.128	0.304
12587	ENSG00000089685.14	BIRC5	chr17	+	78215965	78216781	78214679	78214789	78222827	78222979	12587	88,81	0,0	78,63	14,14	298	149	1.10604858605e-11	2.3574946920677273e-10	1.0,1.0	0.736,0.692	0.286
12604	ENSG00000183077.15	AFMID	chr17	+	78205439	78205518	78190969	78191060	78205945	78206050	12604	8,1	4,0	0,2	9,2	228	149	0.00260502300952	0.013571436149188005	0.567,1.0	0.0,0.395	0.586
12617	ENSG00000183077.15	AFMID	chr17	+	78205945	78206050	78202702	78202751	78206910	78207052	12617	269,227	23,30	147,136	107,113	254	149	0	0.0	0.873,0.816	0.446,0.414	0.415
12645	ENSG00000167895.14	TMC8	chr17	+	78131881	78132030	78131280	78131737	78132358	78132508	12645	199,211	59,42	65,52	71,67	298	149	8.99280649946e-15	2.620872006308824e-13	0.628,0.715	0.314,0.28	0.374
12646	ENSG00000167895.14	TMC8	chr17	+	78131881	78132214	78131280	78131737	78132358	78132465	12646	131,120	59,42	37,32	71,67	298	149	6.77236045021e-15	1.99631390088526e-13	0.526,0.588	0.207,0.193	0.357
12679	ENSG00000078687.17	TNRC6C	chr17	+	78097744	78097861	78093619	78093763	78098342	78098537	12679	253,243	133,143	158,178	260,272	266	149	1.73527858749e-13	4.483524662648506e-12	0.516,0.488	0.254,0.268	0.241
12745	ENSG00000257949.6	TEN1	chr17	+	75991465	75991577	75979240	75979511	76000140	76000521	12745	3,2	0,0	1,1	2,4	261	149	5.83998804871e-09	8.886287767863778e-08	1.0,1.0	0.222,0.125	0.827
12762	ENSG00000188878.19	FBF1	chr17	-	75938146	75938232	75932994	75933088	75940847	75940943	12762	23,22	0,2	14,16	3,4	235	149	0.0043471349766	0.021331933115356767	1.0,0.875	0.747,0.717	0.206
12808	ENSG00000161526.14	SAP30BP	chr17	+	75703310	75703371	75702479	75702571	75704755	75704768	12808	180,181	11,6	256,210	96,118	210	149	0	0.0	0.921,0.955	0.654,0.558	0.332
12809	ENSG00000161526.14	SAP30BP	chr17	+	75703807	75703859	75702479	75702571	75704755	75704768	12809	271,264	11,6	317,304	96,118	201	149	0	0.0	0.948,0.97	0.71,0.656	0.276
12857	ENSG00000177728.16	TMEM94	chr17	+	75487931	75488134	75485870	75486426	75489265	75489368	12857	128,103	9,16	77,77	33,28	298	149	4.61873114277e-06	4.423984775333321e-05	0.877,0.763	0.538,0.579	0.262
12977	ENSG00000167862.9	MRPL58	chr17	+	75018585	75018694	75012736	75012872	75019699	75019759	12977	6,3	1,0	7,5	1,7	258	149	0.00188401734853	0.01019225114607625	0.776,1.0	0.802,0.292	0.341
12988	ENSG00000167861.15	HID1	chr17	-	74963739	74963910	74962964	74963081	74964482	74964632	12988	42,31	0,1	12,20	5,1	298	149	0.000492434192589	0.0030728502343828237	1.0,0.939	0.545,0.909	0.242
12992	ENSG00000167861.15	HID1	chr17	-	74963770	74963910	74962964	74963081	74964482	74964632	12992	26,25	0,1	5,8	5,1	289	149	0.000119133826429	0.0008507191641828485	1.0,0.928	0.34,0.805	0.391
13036	ENSG00000069188.16	SDK2	chr17	-	73399167	73399289	73398319	73398429	73401019	73401211	13036	82,86	0,0	64,53	9,13	271	149	3.05102276776e-10	5.514745368302852e-09	1.0,1.0	0.796,0.692	0.256
13084	ENSG00000227036.7	LINC00511	chr17	-	72431127	72431224	72427333	72428298	72592202	72592368	13084	0,6	2,5	0,0	9,5	246	149	0.00107008916081	0.006153571388383004	0.0,0.421	0.0,0.0	0.21
13120	ENSG00000158201.9	ABHD3	chr18	-	21683919	21683965	21659169	21659343	21702315	21702498	13120	132,126	7,4	60,62	26,45	195	149	6.66133814775e-16	2.158423212827515e-14	0.935,0.96	0.638,0.513	0.372
13121	ENSG00000158201.9	ABHD3	chr18	-	21683919	21683965	21663677	21664230	21702315	21702498	13121	417,410	13,11	152,143	62,51	195	149	0	0.0	0.961,0.966	0.652,0.682	0.296
13145	ENSG00000171634.17	BPTF	chr17	+	67875555	67875744	67874816	67875020	67886127	67886316	13145	184,165	129,113	49,63	98,110	298	149	9.71115432513e-09	1.4337384460128562e-07	0.416,0.422	0.2,0.223	0.207
13146	ENSG00000171634.17	BPTF	chr17	+	67875555	67875744	67874816	67875020	67891843	67892034	13146	158,150	123,92	53,62	295,287	298	149	0	0.0	0.391,0.449	0.082,0.097	0.331
13147	ENSG00000171634.17	BPTF	chr17	+	67886127	67886316	67874919	67875020	67891843	67891962	13147	284,229	123,92	192,208	295,287	298	149	0	0.0	0.536,0.554	0.246,0.266	0.289
13169	ENSG00000171634.17	BPTF	chr17	+	67963332	67963506	67959540	67959875	67964211	67964404	13169	295,280	162,155	88,100	160,186	298	149	8.881784197e-16	2.8444248454531956e-14	0.477,0.475	0.216,0.212	0.262
13221	ENSG00000154240.16	CEP112	chr17	-	66096584	66096632	66069914	66070001	66129745	66129823	13221	15,23	4,0	8,5	16,11	197	149	1.29633401902e-07	1.624634934026182e-06	0.739,1.0	0.274,0.256	0.604
13245	ENSG00000176809.10	LRRC37A3	chr17	-	64858778	64858883	64855839	64855889	64859441	64860973	13245	30,20	0,0	1,9	6,0	254	149	0.00347273244359	0.017494635161787002	1.0,1.0	0.089,1.0	0.456
13249	ENSG00000176809.10	LRRC37A3	chr17	-	64868461	64868536	64862899	64863018	64889680	64889752	13249	6,11	0,0	0,1	2,0	224	149	0.00279492333884	0.0144427618830089	1.0,1.0	0.0,1.0	0.5
13251	ENSG00000176809.10	LRRC37A3	chr17	-	64889680	64889752	64869094	64869166	64892528	64892600	13251	18,6	5,2	0,2	4,5	221	149	1.83078394875e-05	0.00015541139080644617	0.708,0.669	0.0,0.212	0.583
13258	ENSG00000214176.9	PLEKHM1P1	chr17	-	64824624	64824872	64821766	64822393	64829160	64829208	13258	147,136	15,4	102,99	38,22	298	149	1.79287598678e-06	1.8519098947085903e-05	0.831,0.944	0.573,0.692	0.255
13281	ENSG00000258890.6	CEP95	chr17	+	64516722	64516828	64514228	64514358	64519320	64519436	13281	379,407	91,55	177,163	92,114	255	149	2.63717936377e-10	4.80378220236751e-09	0.709,0.812	0.529,0.455	0.268
13314	ENSG00000108654.14	DDX5	chr17	-	64501056	64501143	64500823	64500882	64502009	64502069	13314	15,21	20,11	9,12	49,64	236	149	9.24963838356e-06	8.333547924779215e-05	0.321,0.547	0.104,0.106	0.329
13343	ENSG00000178607.15	ERN1	chr17	-	64049054	64049202	64047857	64047985	64052779	64052979	13343	123,143	1,0	109,102	19,23	297	149	8.43769498715e-15	2.467995227144367e-13	0.984,1.0	0.742,0.69	0.276
13358	ENSG00000108622.10	ICAM2	chr17	-	64007740	64007822	64006630	64006735	64020405	64020579	13358	46,31	67,58	7,8	70,117	231	149	5.43676215159e-13	1.3368674816103748e-11	0.307,0.256	0.061,0.042	0.23
13416	ENSG00000266173.6	STRADA	chr17	-	63707246	63707418	63706634	63706739	63710490	63710614	13416	261,293	44,55	161,155	152,151	298	149	0	0.0	0.748,0.727	0.346,0.339	0.395
13442	ENSG00000198909.7	MAP3K3	chr17	+	63692241	63692419	63691732	63691862	63693548	63693874	13442	272,207	10,17	188,169	64,75	298	149	0	0.0	0.932,0.859	0.595,0.53	0.333
13484	ENSG00000146872.17	TLK2	chr17	+	62523133	62523177	62522203	62522273	62536169	62536337	13484	287,238	20,19	249,235	136,135	193	149	0	0.0	0.917,0.906	0.586,0.573	0.332
13485	ENSG00000146872.17	TLK2	chr17	+	62524235	62524331	62522203	62522273	62536169	62536337	13485	89,94	20,19	73,62	136,135	245	149	0	0.0	0.73,0.751	0.246,0.218	0.508
13495	ENSG00000146872.17	TLK2	chr17	+	62553662	62553755	62536169	62536337	62565000	62565137	13495	4,1	0,0	11,20	3,3	242	149	0.00018042372822	0.0012420419070009344	1.0,1.0	0.693,0.804	0.252
13508	ENSG00000146872.17	TLK2	chr17	+	62600650	62600820	62586134	62586226	62606129	62606241	13508	8,4	0,0	10,7	4,9	298	149	4.39285653409e-07	5.05272339141813e-06	1.0,1.0	0.556,0.28	0.582
13521	ENSG00000175063.16	UBE2C	chr20	+	45815389	45815540	45813436	45813464	45815853	45815913	13521	30,49	8,21	54,49	53,39	298	149	0.00188955484268	0.010215231963425586	0.652,0.538	0.337,0.386	0.233
13522	ENSG00000175063.16	UBE2C	chr20	+	45815389	45815540	45814383	45814470	45815853	45815913	13522	73,79	24,25	91,79	106,118	298	149	1.71104241886e-11	3.561790569239291e-10	0.603,0.612	0.3,0.251	0.332
13609	ENSG00000068097.14	HEATR6	chr17	-	60049579	60049702	60048263	60048388	60055514	60055598	13609	84,91	1,1	89,110	15,33	272	149	3.91919829923e-11	7.819807515617802e-10	0.979,0.98	0.765,0.646	0.274
13610	ENSG00000068097.14	HEATR6	chr17	-	60050842	60050977	60048263	60048388	60055514	60055598	13610	108,109	1,1	134,117	15,33	284	149	4.0800796075e-10	7.2596534675846676e-09	0.983,0.983	0.824,0.65	0.246
13622	ENSG00000068097.14	HEATR6	chr17	-	60073745	60073886	60073163	60073279	60076129	60076237	13622	87,85	8,14	70,58	50,30	290	149	1.46962442216e-08	2.1163430166828518e-07	0.848,0.757	0.418,0.498	0.345
13624	ENSG00000068097.14	HEATR6	chr17	-	60073745	60074159	60073163	60073279	60076129	60076185	13624	74,87	8,14	58,62	50,30	298	149	1.84584718732e-07	2.256590095239078e-06	0.822,0.757	0.367,0.508	0.352
13635	ENSG00000189050.15	RNFT1	chr17	-	59960067	59960168	59958290	59958444	59962539	59962599	13635	61,54	9,17	5,13	4,21	250	149	4.17033739908e-05	0.00032856391166844227	0.802,0.654	0.427,0.27	0.379
13636	ENSG00000189050.15	RNFT1	chr17	-	59960067	59960168	59958290	59958444	59962826	59962966	13636	20,21	12,1	5,5	38,34	250	149	6.95868043188e-08	9.077829780156411e-07	0.498,0.926	0.073,0.081	0.635
13637	ENSG00000189050.15	RNFT1	chr17	-	59962539	59962616	59958290	59958444	59962826	59962966	13637	40,37	12,1	8,28	38,34	226	149	1.49267398664e-07	1.8504086649893512e-06	0.687,0.961	0.122,0.352	0.587
13647	ENSG00000062716.12	VMP1	chr17	+	59735337	59735473	59707464	59707748	59773753	59773804	13647	7,8	0,0	2,4	3,4	285	149	7.80222498831e-08	1.0095644150205416e-06	1.0,1.0	0.258,0.343	0.7
13653	ENSG00000062716.12	VMP1	chr17	+	59737452	59737543	59707663	59707748	59764970	59765111	13653	2,4	1,8	1,0	11,11	240	149	0.000536976221691	0.003322391257357031	0.554,0.237	0.053,0.0	0.369
13655	ENSG00000062716.12	VMP1	chr17	+	59737452	59737543	59731420	59731522	59764970	59765111	13655	2,5	0,0	1,2	7,4	240	149	2.68844280171e-10	4.8912783047420014e-09	1.0,1.0	0.081,0.237	0.841
13660	ENSG00000062716.12	VMP1	chr17	+	59738836	59738947	59707464	59707748	59773753	59773881	13660	2,3	0,0	1,7	3,4	260	149	1.71183201725e-07	2.103365847402353e-06	1.0,1.0	0.16,0.501	0.669
13751	ENSG00000182628.12	SKA2	chr17	-	59119318	59119495	59109950	59112345	59154955	59155177	13751	730,718	10,3	338,375	55,52	298	149	0	0.0	0.973,0.992	0.754,0.783	0.214
13752	ENSG00000182628.12	SKA2	chr17	-	59119318	59119495	59109950	59112345	59155130	59155184	13752	755,734	48,32	367,394	112,78	298	149	1.11022302463e-16	3.8038953585965425e-15	0.887,0.92	0.621,0.716	0.235
13754	ENSG00000182628.12	SKA2	chr17	-	59131280	59131367	59111955	59112345	59154955	59155177	13754	301,277	10,3	229,193	55,52	236	149	0	0.0	0.95,0.983	0.724,0.701	0.254
13793	ENSG00000108395.13	TRIM37	chr17	-	59104292	59104394	59091299	59091340	59106440	59106459	13793	184,208	17,20	146,159	56,72	251	149	1.59028346047e-12	3.7215766235824114e-11	0.865,0.861	0.607,0.567	0.276
13833	ENSG00000005379.16	TSPOAP1	chr17	-	58305060	58305171	58301230	58302447	58305539	58305643	13833	25,14	0,0	3,4	7,3	260	149	3.36015770763e-10	6.044392377057012e-09	1.0,1.0	0.197,0.433	0.685
13843	ENSG00000005379.16	TSPOAP1	chr17	-	58325533	58325713	58324810	58325002	58326292	58326421	13843	5,13	7,2	4,0	11,6	298	149	0.00385914708267	0.019188352103736185	0.263,0.765	0.154,0.0	0.437
13850	ENSG00000011143.16	MKS1	chr17	-	58206464	58206547	58206282	58206380	58207893	58208001	13850	36,29	0,1	19,9	6,3	232	149	7.71647645892e-06	7.061458992001479e-05	1.0,0.949	0.67,0.658	0.31
13854	ENSG00000011143.16	MKS1	chr17	-	58210979	58211022	58210658	58210724	58212377	58212434	13854	348,293	3,2	121,146	37,30	192	149	0	0.0	0.989,0.991	0.717,0.791	0.236
13897	ENSG00000153944.10	MSI2	chr17	+	57676986	57677059	57674917	57675126	57679548	57680121	13897	900,899	6,5	423,410	165,87	222	149	0	0.0	0.99,0.992	0.632,0.76	0.295
13927	ENSG00000166263.13	STXBP4	chr17	+	55007505	55007597	55000807	55000883	55031167	55031264	13927	73,120	4,3	24,39	26,42	241	149	0	0.0	0.919,0.961	0.363,0.365	0.576
13928	ENSG00000166263.13	STXBP4	chr17	+	55007505	55007597	55000807	55000883	55043235	55043325	13928	35,49	0,0	9,16	10,6	241	149	1.84494641786e-10	3.4161538807362788e-09	1.0,1.0	0.358,0.622	0.51
13930	ENSG00000166263.13	STXBP4	chr17	+	55031167	55031264	55000807	55000883	55043235	55043325	13930	2,3	0,0	21,28	10,6	246	149	9.71908928299e-05	0.0007083481350013863	1.0,1.0	0.56,0.739	0.351
13932	ENSG00000166263.13	STXBP4	chr17	+	55034167	55034259	55000807	55000883	55043235	55043325	13932	68,57	0,0	43,51	10,6	241	149	7.54766672495e-08	9.792406500976038e-07	1.0,1.0	0.727,0.84	0.217
13938	ENSG00000141198.15	TOM1L1	chr17	+	54903679	54903792	54900721	54900923	54905488	54905567	13938	72,82	2,1	27,20	14,10	262	149	3.4355851497e-12	7.742336533788214e-11	0.953,0.979	0.523,0.532	0.438
13939	ENSG00000141198.15	TOM1L1	chr17	+	54903707	54903792	54900393	54900923	54905488	54905567	13939	149,150	2,1	44,27	14,10	234	149	2.65343302885e-14	7.429367189998502e-13	0.979,0.99	0.667,0.632	0.335
13940	ENSG00000141198.15	TOM1L1	chr17	+	54903707	54903792	54900393	54900923	54912665	54912815	13940	24,31	16,19	11,1	114,95	234	149	0	0.0	0.489,0.51	0.058,0.007	0.467
13941	ENSG00000141198.15	TOM1L1	chr17	+	54903712	54903792	54900833	54900923	54905488	54905567	13941	79,85	2,1	25,19	14,10	229	149	5.41344746807e-13	1.3314047658376305e-11	0.963,0.982	0.537,0.553	0.427
13942	ENSG00000141198.15	TOM1L1	chr17	+	54905488	54905567	54900805	54900923	54912665	54912815	13942	71,61	16,19	48,61	114,95	228	149	1.11022302463e-16	3.8038953585965425e-15	0.744,0.677	0.216,0.296	0.455
13945	ENSG00000141198.15	TOM1L1	chr17	+	54905488	54905567	54900805	54900923	54930072	54930206	13945	2,1	0,0	3,2	4,1	228	149	2.85081591711e-06	2.8412475319982784e-05	1.0,1.0	0.329,0.567	0.552
13964	ENSG00000141198.15	TOM1L1	chr17	+	54947260	54947312	54937108	54937226	54960565	54960627	13964	4,1	0,0	5,0	1,4	201	149	5.19111296748e-05	0.00040055647298652125	1.0,1.0	0.788,0.0	0.606
13977	ENSG00000011258.15	MBTD1	chr17	-	51193427	51193510	51191583	51193016	51195213	51195361	13977	281,233	3,2	58,97	37,22	232	149	0	0.0	0.984,0.987	0.502,0.739	0.365
13978	ENSG00000011258.15	MBTD1	chr17	-	51193427	51193510	51191583	51193016	51201591	51201696	13978	130,104	5,2	37,72	101,98	232	149	0	0.0	0.943,0.971	0.19,0.321	0.702
13979	ENSG00000011258.15	MBTD1	chr17	-	51195213	51195361	51191583	51193016	51201591	51201696	13979	204,194	5,2	128,110	101,98	297	149	0	0.0	0.953,0.98	0.389,0.36	0.592
13982	ENSG00000011258.15	MBTD1	chr17	-	51202021	51202077	51201591	51201696	51202700	51202935	13982	388,380	6,3	188,171	60,62	205	149	0	0.0	0.979,0.989	0.695,0.667	0.303
13988	ENSG00000011258.15	MBTD1	chr17	-	51209313	51209430	51203790	51203925	51217333	51217416	13988	20,6	4,0	16,8	7,19	266	149	0.00314625202466	0.016037307526573896	0.737,1.0	0.561,0.191	0.493
13993	ENSG00000011258.15	MBTD1	chr17	-	51259142	51259206	51225007	51225209	51260119	51260163	13993	75,73	26,28	33,36	39,23	213	149	0.00254030813871	0.013279974611477622	0.669,0.646	0.372,0.523	0.21
14103	ENSG00000133142.17	TCEAL4	chrX	+	103585858	103586291	103585532	103585624	103586648	103587694	14103	164,170	1,6	134,116	20,20	298	149	6.03131566912e-09	9.153275159028264e-08	0.988,0.934	0.77,0.744	0.204
14126	ENSG00000136444.9	RSAD1	chr17	+	50483339	50483487	50482090	50482456	50484441	50484642	14126	7,4	0,0	11,24	3,3	297	149	0.000129219195836	0.0009166323563395439	1.0,1.0	0.648,0.801	0.275
14230	ENSG00000121067.17	SPOP	chr17	-	49636758	49636809	49622732	49622876	49675894	49676016	14230	22,40	31,37	4,10	21,26	200	149	0.00145521701194	0.008093208383701565	0.346,0.446	0.124,0.223	0.223
14240	ENSG00000198740.8	ZNF652	chr17	-	49311311	49311456	49294564	49298924	49311926	49312042	14240	202,159	5,1	79,88	56,46	294	149	0	0.0	0.953,0.988	0.417,0.492	0.516
14247	ENSG00000198740.8	ZNF652	chr17	-	49322384	49322508	49317365	49317983	49362412	49362473	14247	2,2	0,0	0,2	4,5	273	149	1.565958474e-11	3.272145585409589e-10	1.0,1.0	0.0,0.179	0.91
14254	ENSG00000159210.9	SNF8	chr17	-	48931642	48931714	48930373	48930612	48933204	48933346	14254	738,720	50,35	389,385	159,179	221	149	0	0.0	0.909,0.933	0.623,0.592	0.314
14256	ENSG00000159210.9	SNF8	chr17	-	48931642	48931714	48930373	48930612	48936169	48936242	14256	647,668	25,16	338,361	147,138	221	149	0	0.0	0.946,0.966	0.608,0.638	0.333
14259	ENSG00000159210.9	SNF8	chr17	-	48931642	48931717	48929315	48930612	48936169	48936242	14259	676,690	25,16	397,435	147,138	224	149	0	0.0	0.947,0.966	0.642,0.677	0.297
14263	ENSG00000159210.9	SNF8	chr17	-	48933204	48933346	48929315	48930612	48936169	48936242	14263	1189,1118	25,16	829,907	147,138	291	149	0	0.0	0.961,0.973	0.743,0.771	0.21
14378	ENSG00000108439.10	PNPO	chr17	+	47945558	47945612	47944615	47944715	47945860	47945989	14378	317,314	5,0	193,173	23,57	203	149	0	0.0	0.979,1.0	0.86,0.69	0.215
14379	ENSG00000108439.10	PNPO	chr17	+	47945558	47945612	47944615	47944715	47946322	47946393	14379	89,72	0,2	53,38	89,78	203	149	0	0.0	1.0,0.964	0.304,0.263	0.699
14380	ENSG00000108439.10	PNPO	chr17	+	47945558	47945616	47944615	47944715	47945860	47945989	14380	77,61	5,0	49,29	23,57	207	149	3.05115377408e-10	5.514745368302852e-09	0.917,1.0	0.605,0.268	0.522
14381	ENSG00000108439.10	PNPO	chr17	+	47945597	47945612	47944615	47944715	47945860	47945989	14381	18,21	5,0	16,13	23,57	164	149	1.66073567121e-08	2.3757403239867031e-07	0.766,1.0	0.387,0.172	0.604
14382	ENSG00000108439.10	PNPO	chr17	+	47945860	47945989	47944615	47944715	47946322	47946393	14382	202,211	0,2	204,231	89,78	278	149	0	0.0	1.0,0.983	0.551,0.613	0.409
14461	ENSG00000214425.7	LRRC37A4P	chr17	-	45539162	45539243	45521306	45521425	45542763	45542835	14461	14,4	3,4	1,0	2,1	230	149	0.000678641599005	0.004092319297329837	0.751,0.393	0.245,0.0	0.45
14469	ENSG00000225190.10	PLEKHM1	chr17	-	45477804	45478147	45475695	45475726	45482436	45482525	14469	135,93	1,2	141,89	14,26	298	149	3.85000922254e-08	5.225591724503316e-07	0.985,0.959	0.834,0.631	0.24
14471	ENSG00000225190.10	PLEKHM1	chr17	-	45478100	45478147	45475365	45475726	45482436	45482525	14471	26,22	1,2	34,16	14,26	196	149	7.43121101909e-06	6.825671549543531e-05	0.952,0.893	0.649,0.319	0.439
14506	ENSG00000108883.12	EFTUD2	chr17	-	44868381	44868479	44867806	44867897	44872445	44872526	14506	1,2	0,0	5,8	5,0	247	149	0.00283498474192	0.014626072965681209	1.0,1.0	0.376,1.0	0.312
14527	ENSG00000161692.17	DBF4B	chr17	+	44709303	44709366	44708607	44708839	44722879	44723022	14527	251,265	21,35	204,220	118,74	212	149	2.05743755366e-10	3.790490792290394e-09	0.894,0.842	0.549,0.676	0.255
14536	ENSG00000161692.17	DBF4B	chr17	+	44729904	44730096	44722879	44723022	44736829	44736866	14536	193,212	0,0	113,98	16,15	298	149	4.66293670343e-15	1.395908345673218e-13	1.0,1.0	0.779,0.766	0.228
14541	ENSG00000161692.17	DBF4B	chr17	+	44732177	44732265	44730964	44731015	44734089	44734163	14541	155,129	67,81	30,38	104,75	237	149	1.83519865971e-13	4.730595489812467e-12	0.593,0.5	0.154,0.242	0.348
14545	ENSG00000161692.17	DBF4B	chr17	+	44741335	44741452	44738378	44738424	44747082	44747191	14545	222,183	25,24	61,81	68,83	266	149	0	0.0	0.833,0.81	0.334,0.353	0.478
14565	ENSG00000030582.17	GRN	chr17	+	44346088	44346228	44345301	44345605	44349157	44349275	14565	7,16	11,33	2,1	54,46	289	149	3.43158046423e-09	5.3859675657778595e-08	0.247,0.2	0.019,0.011	0.209
14625	ENSG00000108840.15	HDAC5	chr17	-	44085021	44085155	44084554	44084675	44086571	44086737	14625	148,99	2,4	57,63	11,18	283	149	6.98286539702e-09	1.0497432790417757e-07	0.975,0.929	0.732,0.648	0.262
14665	ENSG00000108852.14	MPP2	chr17	-	43904429	43904493	43898226	43898380	43907473	43907526	14665	6,1	2,3	0,0	1,4	213	149	5.45738326587e-05	0.0004192865098780406	0.677,0.189	0.0,0.0	0.433
14678	ENSG00000161647.18	MPP3	chr17	-	43825755	43825841	43823930	43824005	43827750	43827832	14678	30,22	2,2	12,15	7,9	235	149	6.49654680659e-05	0.0004911204534581254	0.905,0.875	0.521,0.514	0.372
14709	ENSG00000198496.11	NBR2	chr17	+	43131207	43131270	43125609	43125770	43138656	43138922	14709	44,77	2,2	30,23	4,9	212	149	0.000276654534452	0.0018265510260818047	0.939,0.964	0.841,0.642	0.21
14747	ENSG00000012048.21	BRCA1	chr17	-	43095845	43095922	43091097	43094860	43099774	43099877	14747	156,112	29,40	65,121	68,101	226	149	5.79447008153e-08	7.663882525300465e-07	0.78,0.649	0.387,0.441	0.3
14749	ENSG00000012048.21	BRCA1	chr17	-	43097243	43097289	43091097	43094860	43099774	43099877	14749	58,45	29,40	46,39	68,101	195	149	0.000147609700187	0.00103520754831001	0.604,0.462	0.341,0.228	0.248
14781	ENSG00000266967.6	AARSD1	chr17	-	42953723	42953778	42951799	42951894	42954875	42954967	14781	1055,1050	121,95	293,286	186,149	204	149	0	0.0	0.864,0.89	0.535,0.584	0.318
14782	ENSG00000108825.17	PTGES3L-AARSD1	chr17	-	42953723	42953778	42951799	42951894	42955157	42955224	14782	383,344	14,8	98,110	89,85	204	149	0	0.0	0.952,0.969	0.446,0.486	0.494
14784	ENSG00000108825.17	PTGES3L-AARSD1	chr17	-	42954875	42954967	42951799	42951894	42955157	42955224	14784	534,447	14,8	346,317	89,85	241	149	0	0.0	0.959,0.972	0.706,0.697	0.264
14814	ENSG00000131467.10	PSME3	chr17	+	42833775	42833939	42833417	42833673	42834514	42834577	14814	3,3	0,3	0,5	33,22	298	149	0.00190843882045	0.010305824826171536	1.0,0.333	0.0,0.102	0.615
14833	ENSG00000126581.12	BECN1	chr17	-	42811654	42811797	42810133	42810928	42814523	42814593	14833	642,495	77,100	124,131	340,322	292	149	0	0.0	0.81,0.716	0.157,0.172	0.599
14835	ENSG00000126581.12	BECN1	chr17	-	42811654	42811797	42810133	42810928	42818220	42818415	14835	640,494	1,0	123,124	16,22	292	149	0	0.0	0.997,1.0	0.797,0.742	0.229
14838	ENSG00000126581.12	BECN1	chr17	-	42813947	42814008	42810307	42810928	42814523	42814673	14838	244,180	77,100	53,92	340,322	210	149	0	0.0	0.692,0.561	0.1,0.169	0.492
14839	ENSG00000126581.12	BECN1	chr17	-	42813947	42814008	42810307	42810928	42815907	42815995	14839	39,11	0,1	7,9	2,2	210	149	0.00425289746673	0.020912845770251612	1.0,0.886	0.713,0.761	0.206
14850	ENSG00000126581.12	BECN1	chr17	-	42815907	42816054	42813547	42814673	42818220	42818415	14850	1022,960	35,28	457,441	203,194	296	149	0	0.0	0.936,0.945	0.531,0.534	0.408
14861	ENSG00000126581.12	BECN1	chr17	-	42818543	42818680	42818220	42818415	42819547	42819609	14861	673,587	33,35	335,315	142,134	286	149	0	0.0	0.914,0.897	0.551,0.55	0.355
14863	ENSG00000126581.12	BECN1	chr17	-	42818786	42818877	42818220	42818415	42819547	42819609	14863	283,247	33,35	120,98	142,134	240	149	0	0.0	0.842,0.814	0.344,0.312	0.5
14907	ENSG00000108799.12	EZH1	chr17	-	42717975	42718067	42712288	42712485	42720272	42720304	14907	10,3	0,0	11,6	5,9	241	149	5.21284247879e-07	5.912247631439488e-06	1.0,1.0	0.576,0.292	0.566
14967	ENSG00000068120.14	COASY	chr17	+	42564708	42564898	42563306	42564577	42564982	42565047	14967	939,914	49,53	256,263	66,67	298	149	0	0.0	0.905,0.896	0.66,0.662	0.24
14968	ENSG00000068120.14	COASY	chr17	+	42564982	42565047	42563306	42564577	42565226	42565311	14968	322,294	19,18	199,183	175,175	214	149	0	0.0	0.922,0.919	0.442,0.421	0.489
15001	ENSG00000089558.8	KCNH4	chr17	-	42176053	42176297	42175578	42175736	42178099	42178227	15001	3,9	0,0	0,0	1,2	298	149	1.0461920219e-10	1.9866497780129908e-09	1.0,1.0	0.0,0.0	1.0
15022	ENSG00000141696.12	P3H4	chr17	-	41807858	41808004	41806795	41806879	41810862	41811034	15022	68,63	4,2	55,28	12,9	295	149	6.458628216e-05	0.0004886197862025928	0.896,0.941	0.698,0.611	0.264
15024	ENSG00000141696.12	P3H4	chr17	-	41809705	41809834	41806795	41806879	41810862	41811034	15024	53,63	4,2	42,31	12,9	278	149	6.33241169243e-05	0.0004797900821521447	0.877,0.944	0.652,0.649	0.26
15041	ENSG00000184319.15	RPL23AP82	chr22	+	50788749	50788798	50785172	50785293	50788891	50789353	15041	33,20	8,4	6,8	24,7	198	149	3.75022229251e-05	0.0002980887883362889	0.756,0.79	0.158,0.462	0.463
15042	ENSG00000184319.15	RPL23AP82	chr22	+	50788749	50788798	50785172	50785293	50788894	50788954	15042	49,35	7,14	19,14	21,21	198	149	2.25811549265e-05	0.00018804648778249152	0.84,0.653	0.405,0.334	0.377
15052	ENSG00000073584.19	SMARCE1	chr17	-	40630207	40630286	40627742	40629013	40630713	40630924	15052	88,78	3,1	18,11	11,9	228	149	3.24729132473e-12	7.334374320911428e-11	0.95,0.981	0.517,0.444	0.485
15053	ENSG00000073584.19	SMARCE1	chr17	-	40630207	40630286	40627780	40629568	40630713	40630924	15053	93,79	5,9	18,11	11,11	228	149	5.84546048232e-08	7.72457709810245e-07	0.924,0.852	0.517,0.395	0.432
15100	ENSG00000171475.13	WIPF2	chr17	+	40262524	40262641	40256390	40256522	40273789	40273999	15100	18,14	0,4	3,7	16,7	266	149	1.52010278294e-05	0.0001311612366346748	1.0,0.662	0.095,0.359	0.604
15103	ENSG00000171475.13	WIPF2	chr17	+	40262524	40262641	40260534	40260667	40273789	40273999	15103	120,154	0,4	120,106	40,49	266	149	0	0.0	1.0,0.956	0.627,0.548	0.39
15105	ENSG00000171475.13	WIPF2	chr17	+	40264489	40265146	40260534	40260667	40273789	40273999	15105	210,149	0,4	167,180	40,49	298	149	0	0.0	1.0,0.949	0.676,0.647	0.313
15200	ENSG00000141736.13	ERBB2	chr17	+	39699536	39699587	39694987	39695181	39706989	39707141	15200	9,4	14,0	2,1	5,8	200	149	0.0110687105217	0.048390459624891684	0.324,1.0	0.23,0.085	0.505
15290	ENSG00000277791.4	PSMB3	chr17	+	38760430	38760608	38755882	38755990	38762410	38762505	15290	7984,7671	349,353	5909,6133	1465,1436	298	149	0	0.0	0.92,0.916	0.669,0.681	0.243
15292	ENSG00000277791.4	PSMB3	chr17	+	38760507	38760608	38755882	38755990	38762410	38762505	15292	2086,1985	349,353	1530,1679	1465,1436	250	149	0	0.0	0.781,0.77	0.384,0.411	0.378
15293	ENSG00000277791.4	PSMB3	chr17	+	38760507	38760608	38755882	38755990	38764118	38764225	15293	7,11	3,10	4,7	62,56	250	149	1.17680462375e-07	1.4831951028730263e-06	0.582,0.396	0.037,0.069	0.436
15378	ENSG00000278259.4	MYO19	chr17	-	36503949	36504020	36501068	36501235	36505296	36505404	15378	89,71	0,1	43,28	3,18	220	149	9.36701559207e-07	1.016601874953386e-05	1.0,0.98	0.907,0.513	0.28
15392	ENSG00000278259.4	MYO19	chr17	-	36512657	36512779	36507802	36507924	36513428	36513457	15392	6,18	0,0	6,2	0,4	271	149	0.00730653353204	0.033670593451113714	1.0,1.0	1.0,0.216	0.392
15472	ENSG00000172716.16	SLFN11	chr17	-	35366946	35367043	35363438	35363826	35373473	35373622	15472	121,136	27,41	117,90	86,95	246	149	3.24041760091e-09	5.101794323397639e-08	0.731,0.668	0.452,0.365	0.291
15475	ENSG00000172716.16	SLFN11	chr17	-	35366946	35367063	35362738	35363826	35373473	35373620	15475	140,176	27,41	132,110	86,95	266	149	5.08943998057e-11	1.0032473682492949e-09	0.744,0.706	0.462,0.393	0.297
15477	ENSG00000172716.16	SLFN11	chr17	-	35367540	35367700	35366946	35367043	35373473	35373620	15477	41,42	17,4	15,20	24,12	298	149	0.00368552030135	0.018421063391606717	0.547,0.84	0.238,0.455	0.347
15479	ENSG00000172716.16	SLFN11	chr17	-	35367540	35367700	35366946	35367063	35373473	35373620	15479	48,48	12,21	15,17	29,19	298	149	1.64419720228e-05	0.00014101499323986022	0.667,0.533	0.205,0.309	0.343
15481	ENSG00000172716.16	SLFN11	chr17	-	35367602	35367700	35362738	35363826	35373473	35373695	15481	40,36	27,41	13,15	86,95	247	149	9.17788067767e-12	1.97288608917863e-10	0.472,0.346	0.084,0.087	0.324
15483	ENSG00000172716.16	SLFN11	chr17	-	35367602	35367700	35366946	35367043	35373473	35373695	15483	57,63	17,4	17,21	24,12	247	149	0.000220284296911	0.0014878677113988666	0.669,0.905	0.299,0.514	0.381
15485	ENSG00000172716.16	SLFN11	chr17	-	35367602	35367700	35366946	35367063	35373473	35373695	15485	109,108	12,21	37,32	29,19	247	149	1.06494853269e-07	1.3507186414620906e-06	0.846,0.756	0.435,0.504	0.331
15525	ENSG00000005156.11	LIG3	chr17	+	34996573	34996653	34996063	34996195	34997737	34997825	15525	659,687	3,2	259,229	43,41	229	149	0	0.0	0.993,0.996	0.797,0.784	0.204
15573	ENSG00000010244.18	ZNF207	chr17	+	32361467	32361515	32360891	32360967	32362913	32362984	15573	2143,2158	61,59	957,1027	1545,1415	197	149	0	0.0	0.964,0.965	0.319,0.354	0.628
15575	ENSG00000010244.18	ZNF207	chr17	+	32366664	32366757	32365329	32365487	32367771	32368014	15575	776,728	1438,1300	73,96	2361,2313	242	149	0	0.0	0.249,0.256	0.019,0.025	0.231
15608	ENSG00000126858.17	RHOT1	chr17	+	32209349	32209445	32208106	32208309	32211115	32211238	15608	172,167	34,43	48,52	37,31	245	149	1.02243354105e-06	1.10165304487095e-05	0.755,0.703	0.441,0.505	0.256
15609	ENSG00000126858.17	RHOT1	chr17	+	32209349	32209445	32208106	32208309	32224615	32225727	15609	277,269	170,185	81,80	174,158	245	149	3.29736238314e-14	9.151936940256064e-13	0.498,0.469	0.221,0.235	0.256
15643	ENSG00000108651.9	UTP6	chr17	-	31878701	31878781	31878249	31878327	31880572	31880754	15643	1059,956	11,16	275,226	78,55	229	149	0	0.0	0.984,0.975	0.696,0.728	0.268
15644	ENSG00000108651.9	UTP6	chr17	-	31884423	31884505	31880180	31880754	31885979	31886061	15644	1535,1475	33,45	425,416	93,106	231	149	0	0.0	0.968,0.955	0.747,0.717	0.23
15662	ENSG00000131242.17	RAB11FIP4	chr17	+	31521165	31521360	31517650	31517877	31521914	31522049	15662	67,61	0,2	34,18	12,6	298	149	4.15141199195e-09	6.443970091591626e-08	1.0,0.938	0.586,0.6	0.376
15672	ENSG00000196712.17	NF1	chr17	+	31252937	31253000	31248983	31249119	31258343	31258502	15672	160,175	28,49	67,74	58,83	212	149	7.54507567535e-13	1.8285677299860037e-11	0.801,0.715	0.448,0.385	0.342
15686	ENSG00000196712.17	NF1	chr17	+	31338001	31338139	31337816	31337880	31340504	31340645	15686	1,1	0,0	0,4	6,1	287	149	4.79480548154e-07	5.478124044695719e-06	1.0,1.0	0.0,0.675	0.662
15708	ENSG00000176208.8	ATAD5	chr17	+	30844834	30844916	30840616	30840781	30855142	30855327	15708	68,57	2,1	38,33	9,21	231	149	3.08152376949e-08	4.2428999627372715e-07	0.956,0.974	0.731,0.503	0.348
15723	ENSG00000176208.8	ATAD5	chr17	+	30865703	30865800	30860432	30860612	30868332	30868412	15723	434,285	10,3	201,223	60,83	246	149	0	0.0	0.963,0.983	0.67,0.619	0.328
15780	ENSG00000264538.6	SUZ12P1	chr17	+	30787438	30787661	30784645	30784892	30790637	30790908	15780	11,18	12,14	0,1	1,2	298	149	0.00161181406207	0.008871677672432176	0.314,0.391	0.0,0.2	0.253
15827	ENSG00000152223.13	EPG5	chr18	-	45870566	45870742	45860103	45860346	45882273	45882487	15827	2,2	0,0	9,10	6,0	298	149	0.00121004493171	0.006866802359198554	1.0,1.0	0.429,1.0	0.285
15837	ENSG00000152223.13	EPG5	chr18	-	45889797	45889940	45884616	45884811	45899403	45899566	15837	55,64	2,2	35,50	10,9	292	149	5.01218546233e-05	0.0003881344155527032	0.933,0.942	0.641,0.739	0.248
15848	ENSG00000152223.13	EPG5	chr18	-	45916437	45916582	45916008	45916206	45922340	45922600	15848	40,59	1,0	28,33	6,7	294	149	7.54049844232e-07	8.310256229272742e-06	0.953,1.0	0.703,0.705	0.272
15849	ENSG00000152223.13	EPG5	chr18	-	45916437	45916582	45916008	45916206	45923267	45923387	15849	37,57	3,4	26,33	6,12	294	149	0.0015481300981	0.008558198258655112	0.862,0.878	0.687,0.582	0.235
15850	ENSG00000152223.13	EPG5	chr18	-	45917678	45917819	45916008	45916206	45922340	45922600	15850	49,51	1,0	29,15	6,7	290	149	1.68503933362e-07	2.072336669848038e-06	0.962,1.0	0.713,0.524	0.362
15856	ENSG00000152223.13	EPG5	chr18	-	45922340	45922600	45916008	45916206	45923267	45923387	15856	58,64	3,4	32,31	6,12	298	149	0.000548824927341	0.003390680142642368	0.906,0.889	0.727,0.564	0.252
15859	ENSG00000152223.13	EPG5	chr18	-	45934808	45934966	45930675	45930830	45939599	45939755	15859	91,85	0,3	37,80	20,9	298	149	1.8963279329e-06	1.950122415131999e-05	1.0,0.934	0.481,0.816	0.319
15863	ENSG00000152223.13	EPG5	chr18	-	45948502	45948576	45946662	45946768	45949483	45949591	15863	93,89	0,0	83,71	18,19	223	149	7.52731210696e-14	2.012243857860587e-12	1.0,1.0	0.755,0.714	0.266
15864	ENSG00000167549.18	CORO6	chr17	-	29616937	29617042	29616701	29616847	29617241	29617340	15864	11,28	0,1	4,9	2,2	254	149	0.00286909386904	0.014784418375310882	1.0,0.943	0.54,0.725	0.339
15876	ENSG00000108262.15	GIT1	chr17	-	29575811	29575829	29575629	29575703	29576077	29576131	15876	35,30	0,0	21,28	34,20	167	149	3.77475828373e-15	1.1393111997769233e-13	1.0,1.0	0.355,0.555	0.545
15945	ENSG00000196535.16	MYO18A	chr17	-	29125892	29125967	29124652	29124688	29165941	29167021	15945	4,1	0,2	0,1	2,1	224	149	0.00152620084601	0.00844726962838885	1.0,0.25	0.0,0.399	0.425
15949	ENSG00000196535.16	MYO18A	chr17	-	29137015	29137084	29122165	29122253	29140339	29140379	15949	45,50	26,67	10,4	28,22	218	149	0.000329476094561	0.0021392726195537956	0.542,0.338	0.196,0.111	0.287
15989	ENSG00000132591.11	ERAL1	chr17	+	28858373	28858486	28856263	28856391	28858963	28859113	15989	2,5	1,0	36,18	17,19	262	149	0.00170315054156	0.009306756321820266	0.532,1.0	0.546,0.35	0.318
16006	ENSG00000173065.13	FAM222B	chr17	-	28790377	28790425	28766585	28766707	28834292	28834326	16006	10,7	14,13	3,1	18,15	197	149	0.0010454423013	0.006027861492818276	0.351,0.289	0.112,0.048	0.24
16023	ENSG00000198242.13	RPL23A	chr17	+	28720413	28720430	28720078	28720213	28720706	28720890	16023	16,13	16,12	3,6	23,30	166	149	1.04164984358e-05	9.275169913964735e-05	0.473,0.493	0.105,0.152	0.354
16050	ENSG00000076382.16	SPAG5	chr17	-	28586424	28586499	28586089	28586182	28591697	28591753	16050	1221,1105	7,3	624,566	195,200	224	149	0	0.0	0.991,0.996	0.68,0.653	0.327
16057	ENSG00000087111.20	PIGS	chr17	-	28556165	28556266	28554850	28555061	28556826	28556972	16057	268,290	5,10	189,211	38,39	250	149	9.13713549267e-14	2.426528363016124e-12	0.97,0.945	0.748,0.763	0.202
16085	ENSG00000228315.11	GUSBP11	chr22	-	23686830	23686995	23638486	23638942	23690235	23693151	16085	32,26	0,4	5,20	5,9	298	149	0.000289729520266	0.0019043679925817292	1.0,0.765	0.333,0.526	0.453
16087	ENSG00000228315.11	GUSBP11	chr22	-	23686830	23686995	23659864	23660000	23690235	23693151	16087	53,43	31,31	9,15	27,40	298	149	3.00651354368e-07	3.561951191511044e-06	0.461,0.41	0.143,0.158	0.285
16096	ENSG00000228315.11	GUSBP11	chr22	-	23694118	23695517	23659864	23660000	23709785	23709867	16096	2,3	0,0	16,12	5,3	298	149	6.02613604923e-05	0.00045911107699428557	1.0,1.0	0.615,0.667	0.359
16103	ENSG00000228315.11	GUSBP11	chr22	-	23705428	23705541	23659864	23660000	23709785	23709867	16103	8,5	0,0	16,14	5,3	262	149	4.00349198201e-05	0.0003163521136214946	1.0,1.0	0.645,0.726	0.315
16105	ENSG00000228315.11	GUSBP11	chr22	-	23705428	23705541	23694118	23695517	23709785	23709867	16105	16,15	2,1	31,28	14,12	262	149	0.00177287300518	0.009653353272969319	0.82,0.895	0.557,0.57	0.294
16106	ENSG00000228315.11	GUSBP11	chr22	-	23709129	23709241	23694118	23695517	23709785	23709867	16106	73,90	2,1	49,52	14,12	261	149	6.25667484488e-09	9.477477754524903e-08	0.954,0.981	0.666,0.712	0.278
16176	ENSG00000109046.14	WSB1	chr17	+	27310060	27310172	27309099	27309272	27311508	27311616	16176	338,286	6,4	86,77	337,282	261	149	0	0.0	0.97,0.976	0.127,0.135	0.842
16177	ENSG00000109046.14	WSB1	chr17	+	27310060	27310174	27307743	27309272	27311508	27311616	16177	723,639	6,4	157,179	337,282	263	149	0	0.0	0.986,0.989	0.209,0.264	0.751
16184	ENSG00000168591.15	TMUB2	chr17	+	44187906	44188009	44187271	44187743	44188934	44189299	16184	49,45	25,9	7,12	19,16	252	149	6.08709785268e-05	0.0004632603046974605	0.537,0.747	0.179,0.307	0.399
16217	ENSG00000008086.11	CDKL5	chrX	+	18564476	18564522	18510819	18510854	18575353	18575390	16217	16,25	2,0	8,9	2,3	195	149	0.008485304438	0.0383371845337526	0.859,1.0	0.753,0.696	0.205
16226	ENSG00000108599.14	AKAP10	chr17	-	19924407	19924512	19920035	19920118	19931804	19931877	16226	112,94	5,4	112,113	14,38	254	149	2.44275308591e-05	0.00020199605614918323	0.929,0.932	0.824,0.636	0.201
16234	ENSG00000108599.14	AKAP10	chr17	-	19940886	19941010	19939712	19939849	19941825	19941910	16234	245,222	43,36	176,169	91,115	273	149	1.30984112445e-12	3.095179869501978e-11	0.757,0.771	0.514,0.445	0.284
16278	ENSG00000181035.13	SLC25A42	chr19	+	19106268	19106385	19101780	19101886	19107893	19107988	16278	56,53	2,1	41,27	2,11	266	149	0.00251266341736	0.013150777533264157	0.94,0.967	0.92,0.579	0.204
16291	ENSG00000273018.6	FAM106A	chr17	-	18523776	18523877	18519481	18519674	18528572	18528694	16291	26,18	21,27	11,5	44,62	250	149	6.77128096038e-07	7.528257602202054e-06	0.425,0.284	0.13,0.046	0.266
16303	ENSG00000273018.6	FAM106A	chr17	-	18542087	18542187	18519481	18519674	18543672	18543715	16303	19,16	0,0	31,23	2,7	249	149	7.78023938908e-05	0.0005780642478019257	1.0,1.0	0.903,0.663	0.217
16304	ENSG00000273018.6	FAM106A	chr17	-	18542087	18542187	18519481	18519674	18551505	18551554	16304	3,3	0,0	2,3	2,1	249	149	0.00753203463444	0.03455733772747386	1.0,1.0	0.374,0.642	0.492
16368	ENSG00000108591.9	DRG2	chr17	+	18100362	18100435	18093812	18093973	18100568	18100605	16368	261,215	4,5	169,216	96,115	222	149	0	0.0	0.978,0.967	0.542,0.558	0.422
16377	ENSG00000171953.15	ATPAF2	chr17	-	18021122	18021238	18015058	18016260	18024623	18024704	16377	23,7	3,0	16,8	18,8	265	149	1.19024787171e-05	0.00010475910654079907	0.812,1.0	0.333,0.36	0.559
16439	ENSG00000141030.12	COPS3	chr17	-	17261599	17261692	17260373	17260474	17264801	17264981	16439	69,40	6,1	26,14	30,24	242	149	3.33066907388e-16	1.098603919517315e-14	0.876,0.961	0.348,0.264	0.613
16508	ENSG00000175061.17	LRRC75A-AS1	chr17	+	16439659	16439703	16439044	16439414	16440110	16440253	16508	44,30	8,6	11,6	13,21	193	149	1.33827947724e-07	1.6732222417603766e-06	0.809,0.794	0.395,0.181	0.514
16555	ENSG00000141027.20	NCOR1	chr17	-	16067893	16068115	16065484	16065691	16070164	16070525	16555	20,18	0,0	30,22	16,13	298	149	7.33760829874e-10	1.260408224314403e-08	1.0,1.0	0.484,0.458	0.529
16587	ENSG00000141027.20	NCOR1	chr17	-	16198600	16198719	16194461	16194639	16215361	16215530	16587	106,94	189,177	21,9	272,280	268	149	0	0.0	0.238,0.228	0.041,0.018	0.203
16589	ENSG00000269335.5	IKBKG	chrX	+	154560406	154560559	154558531	154558650	154561687	154561763	16589	35,33	14,15	15,31	23,26	298	149	0.0046617589896	0.022687519617137625	0.556,0.524	0.246,0.373	0.231
16597	ENSG00000214941.7	ZSWIM7	chr17	-	15981039	15981144	15976559	15978163	15993756	15993778	16597	224,226	1,0	151,180	29,32	254	149	0	0.0	0.992,1.0	0.753,0.767	0.236
16599	ENSG00000214941.7	ZSWIM7	chr17	-	15986799	15986892	15977726	15978163	15987265	15987368	16599	7,19	9,7	9,0	47,61	242	149	1.46044460303e-07	1.8139817976859805e-06	0.324,0.626	0.105,0.0	0.422
16606	ENSG00000214941.7	ZSWIM7	chr17	-	15990864	15991104	15978043	15978163	15993756	15993778	16606	3,3	1,0	0,1	29,32	298	149	1.26681886092e-08	1.8402594560932837e-07	0.6,1.0	0.0,0.015	0.793
16626	ENSG00000259024.6	TVP23C-CDRT4	chr17	-	15440207	15440285	15436020	15438200	15545784	15545916	16626	35,21	2,4	15,9	9,9	227	149	0.00011396139775	0.0008170099568144861	0.92,0.775	0.522,0.396	0.389
16627	ENSG00000259024.6	TVP23C-CDRT4	chr17	-	15503097	15503232	15437887	15438200	15540432	15540561	16627	11,1	0,1	1,2	5,1	284	149	0.000383566005651	0.0024526198720974273	1.0,0.344	0.095,0.512	0.368
16628	ENSG00000259024.6	TVP23C-CDRT4	chr17	-	15503097	15503232	15437887	15438200	15545784	15545916	16628	8,1	2,4	0,2	9,9	284	149	0.00414880654901	0.02045972437085893	0.677,0.116	0.0,0.104	0.345
16631	ENSG00000259024.6	TVP23C-CDRT4	chr17	-	15540432	15540561	15437887	15438200	15545784	15545916	16631	15,22	2,4	17,17	9,9	278	149	0.0111497764423	0.04871146787124625	0.801,0.747	0.503,0.503	0.271
16655	ENSG00000006744.18	ELAC2	chr17	-	13003478	13003499	13002440	13002579	13004988	13005101	16655	112,135	4,1	57,69	26,9	170	149	1.46634990816e-08	2.112380785652798e-07	0.961,0.992	0.658,0.87	0.212
16685	ENSG00000065559.14	MAP2K4	chr17	+	12107789	12107909	12095574	12095694	12110374	12110426	16685	394,359	7,7	300,283	62,60	269	149	0	0.0	0.969,0.966	0.728,0.723	0.242
16692	ENSG00000154957.13	ZNF18	chr17	-	11993501	11993654	11992539	11992911	11996809	11997110	16692	6,5	2,5	1,0	7,10	298	149	7.00376929408e-06	6.47280995893188e-05	0.6,0.333	0.067,0.0	0.433
16727	ENSG00000109063.14	MYH3	chr17	-	10647362	10647426	10647181	10647280	10648556	10648649	16727	8,14	0,2	1,0	1,1	213	149	0.000801584339917	0.004754408398591226	1.0,0.83	0.412,0.0	0.709
16743	ENSG00000154914.16	USP43	chr17	+	9674890	9674983	9666647	9666751	9680230	9680366	16743	31,14	8,1	6,5	9,9	242	149	3.32572999512e-05	0.00026747134915611936	0.705,0.896	0.291,0.255	0.527
16744	ENSG00000154914.16	USP43	chr17	+	9676745	9676881	9666647	9666751	9680230	9680366	16744	42,45	8,1	24,16	9,9	285	149	0.00197433912494	0.010616267971449598	0.733,0.959	0.582,0.482	0.314
16791	ENSG00000276231.4	PIK3R6	chr17	-	8827171	8827294	8823386	8823497	8828111	8828190	16791	15,1	1,2	0,0	1,2	272	149	1.11622303116e-05	9.876042698539131e-05	0.892,0.215	0.0,0.0	0.553
16824	ENSG00000125434.10	SLC25A35	chr17	-	8289853	8289984	8287762	8288432	8290614	8290678	16824	6,5	0,0	2,3	6,0	280	149	0.00242470835634	0.012739419176343454	1.0,1.0	0.151,1.0	0.424
16827	ENSG00000125434.10	SLC25A35	chr17	-	8291332	8291485	8290841	8290976	8292522	8292588	16827	69,51	0,0	29,23	5,3	298	149	7.68357092407e-06	7.035598099863416e-05	1.0,1.0	0.744,0.793	0.232
16828	ENSG00000125434.10	SLC25A35	chr17	-	8291332	8291485	8290841	8290976	8294432	8294807	16828	53,40	0,6	28,17	10,3	298	149	0.00694570640443	0.032227269055551434	1.0,0.769	0.583,0.739	0.224
16833	ENSG00000178971.14	CTC1	chr17	-	8229141	8229206	8228502	8228629	8229301	8229446	16833	46,38	20,34	17,5	28,10	214	149	0.00575292412603	0.02733033737419758	0.616,0.438	0.297,0.258	0.25
16834	ENSG00000178971.14	CTC1	chr17	-	8229141	8229206	8228726	8228892	8229301	8229446	16834	82,94	10,3	18,16	8,3	214	149	0.00681187708978	0.03168884280539978	0.851,0.956	0.61,0.788	0.204
16835	ENSG00000178971.14	CTC1	chr17	-	8231275	8231469	8230562	8230651	8231725	8231815	16835	172,215	6,14	63,64	42,31	298	149	0	0.0	0.935,0.885	0.429,0.508	0.442
16867	ENSG00000132518.6	GUCY2D	chr17	+	8016204	8016290	8015926	8016021	8016442	8016554	16867	41,39	0,0	26,8	2,6	235	149	1.94700961622e-05	0.0001642532616282191	1.0,1.0	0.892,0.458	0.325
16924	ENSG00000141504.11	SAT2	chr17	-	7626706	7626793	7626341	7626614	7627142	7627226	16924	15,17	1,0	59,45	19,11	236	149	2.05310873002e-05	0.00017242356083417652	0.904,1.0	0.662,0.721	0.26
16928	ENSG00000141504.11	SAT2	chr17	-	7626942	7627044	7626706	7626793	7627142	7627226	16928	156,155	50,84	73,45	136,114	251	149	7.34967642302e-14	1.9664929284490262e-12	0.649,0.523	0.242,0.19	0.37
16931	ENSG00000141504.11	SAT2	chr17	-	7627362	7627414	7627142	7627226	7627552	7627802	16931	133,130	4,4	131,93	33,34	201	149	7.03881397612e-13	1.7110080072931184e-11	0.961,0.96	0.746,0.67	0.252
16958	ENSG00000161960.14	EIF4A1	chr17	+	7578226	7578244	7577826	7577916	7578341	7578631	16958	830,765	68,56	822,810	724,692	167	149	0	0.0	0.916,0.924	0.503,0.511	0.413
17011	ENSG00000181856.14	SLC2A4	chr17	+	7283472	7283645	7283244	7283361	7283737	7283862	17011	10,8	0,0	6,12	4,0	298	149	0.00777032055313	0.03551476499237204	1.0,1.0	0.429,1.0	0.285
17012	ENSG00000181856.14	SLC2A4	chr17	+	7283973	7284089	7283737	7283862	7284216	7284379	17012	8,10	0,0	7,3	20,10	265	149	2.35611530286e-12	5.418528496053431e-11	1.0,1.0	0.164,0.144	0.846
17098	ENSG00000215067.9	ALOX12-AS1	chr17	-	7009795	7009889	7001131	7002620	7012195	7012317	17098	54,52	46,22	11,24	26,34	243	149	0.00196370709374	0.010565663357498268	0.419,0.592	0.206,0.302	0.251
17126	ENSG00000198920.9	KIAA0753	chr17	-	6590509	6590578	6589806	6590003	6594971	6595053	17126	81,71	0,2	76,78	26,33	218	149	3.5527136788e-15	1.0749709480868571e-13	1.0,0.96	0.666,0.618	0.338
17127	ENSG00000198920.9	KIAA0753	chr17	-	6590509	6590630	6589778	6590003	6594971	6594999	17127	237,232	0,2	156,174	26,33	270	149	0	0.0	1.0,0.985	0.768,0.744	0.236
17129	ENSG00000198920.9	KIAA0753	chr17	-	6599236	6599320	6596157	6596343	6606872	6606928	17129	78,75	7,3	80,81	16,36	233	149	2.25411646514e-05	0.00018775573598119028	0.877,0.941	0.762,0.59	0.233
17130	ENSG00000198920.9	KIAA0753	chr17	-	6600379	6600458	6596157	6596343	6606872	6606928	17130	48,47	7,3	50,47	16,36	228	149	0.000104270739626	0.0007546812024116824	0.818,0.911	0.671,0.46	0.299
17133	ENSG00000198920.9	KIAA0753	chr17	-	6606872	6606962	6596157	6596343	6608347	6608464	17133	2,1	0,0	19,23	2,10	239	149	0.00012800336742	0.0009087526498486869	1.0,1.0	0.856,0.589	0.278
17136	ENSG00000198920.9	KIAA0753	chr17	-	6611918	6612148	6609993	6610160	6620787	6620998	17136	259,258	16,9	183,179	60,95	298	149	0	0.0	0.89,0.935	0.604,0.485	0.368
17141	ENSG00000198920.9	KIAA0753	chr17	-	6623606	6623688	6622881	6623097	6628116	6628741	17141	8,3	0,0	6,5	5,4	231	149	1.07393964188e-06	1.153150186059078e-05	1.0,1.0	0.436,0.446	0.559
17142	ENSG00000198920.9	KIAA0753	chr17	-	6623606	6624006	6622881	6623097	6628116	6628282	17142	4,5	0,0	7,13	5,4	298	149	1.25274240492e-06	1.3279573702062107e-05	1.0,1.0	0.412,0.619	0.485
17143	ENSG00000198920.9	KIAA0753	chr17	-	6624754	6624861	6623508	6623571	6628116	6628487	17143	158,156	13,19	61,73	44,61	256	149	0	0.0	0.876,0.827	0.447,0.411	0.422
17154	ENSG00000129195.15	PIMREG	chr17	+	6450027	6450072	6449311	6449407	6450361	6450365	17154	171,165	36,27	100,145	73,93	194	149	1.40277789384e-11	2.943865362801034e-10	0.785,0.824	0.513,0.545	0.275
17164	ENSG00000005100.12	DHX33	chr17	-	5450806	5450934	5450202	5450406	5453579	5453668	17164	757,733	19,38	280,310	82,89	277	149	0	0.0	0.955,0.912	0.647,0.652	0.284
17169	ENSG00000005100.12	DHX33	chr17	-	5463528	5463689	5462318	5462546	5468570	5469060	17169	356,325	70,86	136,131	129,91	298	149	1.42108547152e-14	4.0749667939784863e-13	0.718,0.654	0.345,0.419	0.304
17181	ENSG00000129197.14	RPAIN	chr17	+	5425970	5428211	5422768	5422829	5432541	5432704	17181	537,562	747,659	174,145	944,888	298	149	0	0.0	0.264,0.299	0.084,0.075	0.202
17182	ENSG00000129197.14	RPAIN	chr17	+	5426235	5426299	5422768	5422829	5428070	5428211	17182	289,279	11,7	54,47	14,12	213	149	1.30935828846e-09	2.179601200377932e-08	0.948,0.965	0.73,0.733	0.225
17219	ENSG00000184922.13	FMNL1	chr17	+	45245618	45245733	45245252	45245416	45245877	45245973	17219	588,590	35,48	248,286	168,150	264	149	0	0.0	0.905,0.874	0.454,0.518	0.403
17220	ENSG00000184922.13	FMNL1	chr17	+	45245631	45245733	45245252	45245416	45245877	45245973	17220	1262,1250	35,48	576,605	168,150	251	149	0	0.0	0.955,0.939	0.671,0.705	0.259
17231	ENSG00000108509.20	CAMTA2	chr17	-	4973584	4973769	4973174	4973253	4974384	4974500	17231	254,202	14,10	175,121	47,40	298	149	6.19726492346e-13	1.5146480532721925e-11	0.901,0.91	0.651,0.602	0.279
17238	ENSG00000108509.20	CAMTA2	chr17	-	4982088	4982160	4981224	4981359	4982756	4982892	17238	41,49	2,3	13,11	14,8	221	149	2.40772513038e-09	3.8681967245166124e-08	0.933,0.917	0.385,0.481	0.492
17239	ENSG00000108509.20	CAMTA2	chr17	-	4982088	4982160	4981677	4981831	4982756	4982892	17239	154,132	29,31	38,41	59,58	221	149	0	0.0	0.782,0.742	0.303,0.323	0.449
17240	ENSG00000108509.20	CAMTA2	chr17	-	4982088	4982175	4981224	4981359	4982756	4982892	17240	8,14	2,3	10,4	14,8	236	149	0.000223000377375	0.0015047867728492815	0.716,0.747	0.311,0.24	0.456
17241	ENSG00000108509.20	CAMTA2	chr17	-	4982088	4982175	4981677	4981831	4982756	4982892	17241	60,66	29,31	29,23	59,58	236	149	9.1506913158e-11	1.7519351363650467e-09	0.566,0.573	0.237,0.2	0.351
17242	ENSG00000108509.20	CAMTA2	chr17	-	4982088	4982227	4981224	4981359	4982756	4982892	17242	23,20	2,3	4,11	14,8	288	149	8.4671915449e-06	7.690937097373854e-05	0.856,0.775	0.129,0.416	0.543
17243	ENSG00000108509.20	CAMTA2	chr17	-	4982088	4982227	4981677	4981742	4982756	4982892	17243	28,14	11,13	6,11	16,15	288	149	0.0111357411628	0.0486606785700828	0.568,0.358	0.162,0.275	0.244
17244	ENSG00000108509.20	CAMTA2	chr17	-	4982088	4982227	4981677	4981831	4982756	4982892	17244	79,64	29,31	17,32	59,58	288	149	4.37028191413e-12	9.742571226917353e-11	0.585,0.516	0.13,0.222	0.374
17253	ENSG00000108515.17	ENO3	chr17	+	4951827	4951914	4950189	4950630	4953711	4953845	17253	6,7	0,0	13,5	0,8	236	149	0.00154711395298	0.00855481285401337	1.0,1.0	1.0,0.283	0.359
17300	ENSG00000141480.17	ARRB2	chr17	+	4715012	4715043	4710488	4710744	4716411	4716515	17300	6,4	0,0	3,13	12,13	180	149	1.13732027684e-07	1.436345524650471e-06	1.0,1.0	0.171,0.453	0.688
17309	ENSG00000141480.17	ARRB2	chr17	+	4716146	4716191	4715588	4716033	4716411	4716515	17309	943,923	111,113	466,494	468,484	194	149	0	0.0	0.867,0.863	0.433,0.439	0.429
17312	ENSG00000141480.17	ARRB2	chr17	+	4716411	4716671	4710692	4710744	4717216	4717276	17312	1,1	0,0	13,16	5,3	298	149	1.86362970872e-05	0.00015792447106412143	1.0,1.0	0.565,0.727	0.354
17323	ENSG00000141480.17	ARRB2	chr17	+	4720392	4720472	4720215	4720299	4720585	4720640	17323	1560,1598	0,10	1201,1105	359,377	229	149	0	0.0	1.0,0.99	0.685,0.656	0.324
17324	ENSG00000141480.17	ARRB2	chr17	+	4720392	4720472	4720215	4720299	4720945	4721061	17324	539,612	3,4	379,407	88,49	229	149	0	0.0	0.992,0.99	0.737,0.844	0.201
17366	ENSG00000185722.17	ANKFY1	chr17	-	4182180	4182352	4181253	4181372	4183397	4183551	17366	234,179	3,0	177,188	29,25	298	149	8.99280649946e-15	2.620872006308824e-13	0.975,1.0	0.753,0.79	0.216
17385	ENSG00000074356.16	NCBP3	chr17	-	3814321	3814483	3802164	3813279	3818262	3818572	17385	533,433	16,12	380,342	77,75	298	149	0	0.0	0.943,0.947	0.712,0.695	0.241
17404	ENSG00000083454.21	P2RX5	chr17	-	3690955	3691027	3690604	3690680	3691643	3691773	17404	141,133	32,20	54,44	100,98	221	149	0	0.0	0.748,0.818	0.267,0.232	0.533
17407	ENSG00000040531.14	CTNS	chr17	+	3640187	3640267	3637103	3637316	3654997	3655101	17407	44,40	5,0	21,20	9,13	229	149	3.6699735364e-06	3.5856825313059095e-05	0.851,1.0	0.603,0.5	0.374
17411	ENSG00000040531.14	CTNS	chr17	+	3648846	3648931	3647443	3647522	3654997	3655088	17411	149,144	6,3	38,49	15,7	234	149	2.44397319638e-06	2.4672297365871995e-05	0.941,0.968	0.617,0.817	0.237
17476	ENSG00000167720.12	SRR	chr17	+	2315556	2315728	2303703	2304017	2317869	2317900	17476	193,174	2,0	16,30	3,7	298	149	2.26531581271e-08	3.1794200804152217e-07	0.98,1.0	0.727,0.682	0.285
17477	ENSG00000167720.12	SRR	chr17	+	2315556	2315728	2307035	2307317	2317869	2317900	17477	154,123	0,0	11,21	4,3	298	149	1.12882097525e-06	1.2079042465420244e-05	1.0,1.0	0.579,0.778	0.322
17522	ENSG00000131196.17	NFATC1	chr18	+	79461310	79461366	79451675	79451816	79486247	79486630	17522	19,24	2,0	8,10	3,3	205	149	0.00270589001255	0.014030557962784403	0.873,1.0	0.66,0.708	0.253
17601	ENSG00000197879.16	MYO1C	chr17	-	1478409	1478492	1478086	1478192	1478615	1478735	17601	63,56	0,0	20,24	8,5	232	149	6.86468470956e-09	1.033644397132256e-07	1.0,1.0	0.616,0.755	0.315
17617	ENSG00000141252.19	VPS53	chr17	-	627173	627316	601794	601896	653290	653410	17617	4,3	0,0	1,4	4,2	292	149	6.73967989195e-08	8.813964791337721e-07	1.0,1.0	0.113,0.505	0.691
17629	ENSG00000141252.19	VPS53	chr17	-	697417	697484	655837	655953	710532	710613	17629	19,21	0,0	30,31	8,7	216	149	2.17140048153e-06	2.210110989988428e-05	1.0,1.0	0.721,0.753	0.263
17634	ENSG00000241525.4	AC141424.1	chr17	-	413128	413413	404534	404592	413978	414023	17634	1,3	0,0	1,0	0,2	298	149	0.0011956381525	0.006793330647148263	1.0,1.0	1.0,0.0	0.5
17651	ENSG00000141013.16	GAS8	chr16	+	90035632	90035687	90032717	90032924	90036380	90036586	17651	194,166	41,23	55,32	67,50	204	149	0	0.0	0.776,0.841	0.375,0.319	0.462
17664	ENSG00000223959.8	AFG3L1P	chr16	+	89985445	89985570	89984530	89984599	89988681	89988951	17664	5,6	0,0	3,1	4,7	274	149	1.95862326358e-10	3.6183459229832898e-09	1.0,1.0	0.29,0.072	0.819
17666	ENSG00000223959.8	AFG3L1P	chr16	+	89985445	89985570	89984530	89984599	89990865	89991003	17666	5,7	7,1	1,1	24,15	274	149	1.39425019823e-05	0.00012123462284932244	0.28,0.792	0.022,0.035	0.508
17667	ENSG00000223959.8	AFG3L1P	chr16	+	89985445	89985570	89984530	89984599	89993767	89993893	17667	5,6	1,1	1,2	2,5	274	149	0.000634620717867	0.003854106431952618	0.731,0.765	0.214,0.179	0.551
17671	ENSG00000223959.8	AFG3L1P	chr16	+	89988681	89988951	89984530	89984599	89990865	89991003	17671	100,104	7,1	65,93	24,15	298	149	5.20383247193e-06	4.93390758834922e-05	0.877,0.981	0.575,0.756	0.264
17729	ENSG00000275066.4	SYNRG	chr17	-	37520178	37520214	37514796	37519071	37520537	37520648	17729	371,286	68,87	207,200	195,236	185	149	0	0.0	0.815,0.726	0.461,0.406	0.337
17745	ENSG00000275066.4	SYNRG	chr17	-	37577379	37577613	37576340	37576418	37584647	37584759	17745	351,319	63,44	318,336	152,178	298	149	1.20681242777e-13	3.1742887374987203e-12	0.736,0.784	0.511,0.486	0.262
17747	ENSG00000275066.4	SYNRG	chr17	-	37579131	37579434	37577379	37577613	37584647	37584759	17747	325,374	113,104	113,86	131,148	298	149	0	0.0	0.59,0.643	0.301,0.225	0.354
17779	ENSG00000187741.14	FANCA	chr16	-	89758576	89758705	89752137	89752222	89761948	89762022	17779	437,382	75,86	180,199	125,114	278	149	4.16333634234e-14	1.1419436824704e-12	0.757,0.704	0.436,0.483	0.271
17798	ENSG00000187741.14	FANCA	chr16	-	89791402	89791536	89784853	89784964	89791926	89792068	17798	343,285	4,5	113,152	32,29	283	149	0	0.0	0.978,0.968	0.65,0.734	0.281
17801	ENSG00000187741.14	FANCA	chr16	-	89795905	89796018	89792470	89792547	89799165	89799232	17801	381,379	72,59	225,149	75,83	262	149	8.49360238964e-06	7.712035649476621e-05	0.751,0.785	0.63,0.505	0.201
17833	ENSG00000178773.14	CPNE7	chr16	+	89587555	89587582	89587042	89587102	89588674	89588808	17833	59,64	20,10	13,5	10,7	176	149	0.00245307171445	0.012871694068562796	0.714,0.844	0.524,0.377	0.328
17851	ENSG00000197912.15	SPG7	chr16	+	89528631	89529524	89526328	89526468	89530682	89530808	17851	19,12	4,3	14,9	23,23	298	149	8.01287308172e-07	8.790072433869445e-06	0.704,0.667	0.233,0.164	0.487
17855	ENSG00000197912.15	SPG7	chr16	+	89529134	89529524	89526328	89526468	89530682	89530808	17855	20,17	4,3	22,14	23,23	298	149	6.45636678442e-06	6.007232537178802e-05	0.714,0.739	0.324,0.233	0.448
17880	ENSG00000197912.15	SPG7	chr16	+	89546131	89546181	89545962	89545995	89546657	89546760	17880	2,3	0,0	8,3	1,3	199	149	0.0025973379376	0.013538967636869256	1.0,1.0	0.857,0.428	0.358
17909	ENSG00000182944.17	EWSR1	chr22	+	29288605	29288755	29286922	29287134	29292136	29292169	17909	2629,2524	301,299	1766,1678	1125,1131	298	149	0	0.0	0.814,0.808	0.44,0.426	0.378
17915	ENSG00000182944.17	EWSR1	chr22	+	29288605	29288786	29286922	29287134	29292136	29292169	17915	2633,2543	301,299	1794,1696	1125,1131	298	149	0	0.0	0.814,0.81	0.444,0.428	0.376
17916	ENSG00000182944.17	EWSR1	chr22	+	29288605	29291599	29286922	29287134	29292136	29292169	17916	3322,3143	301,299	2126,2096	1125,1131	298	149	0	0.0	0.847,0.84	0.486,0.481	0.36
17918	ENSG00000182944.17	EWSR1	chr22	+	29288986	29289062	29286922	29287134	29291564	29291599	17918	21,19	6,8	9,21	13,20	225	149	0.00382056147324	0.01902538795700491	0.699,0.611	0.314,0.41	0.293
17920	ENSG00000182944.17	EWSR1	chr22	+	29288986	29289062	29288605	29288755	29292136	29292169	17920	3,2	4,1	0,0	3,4	225	149	0.000138770504952	0.000978427760923279	0.332,0.57	0.0,0.0	0.451
17921	ENSG00000182944.17	EWSR1	chr22	+	29291561	29291599	29286922	29287134	29292136	29292169	17921	438,407	301,299	253,289	1125,1131	187	149	0	0.0	0.537,0.52	0.152,0.169	0.368
17924	ENSG00000182944.17	EWSR1	chr22	+	29291564	29291599	29286922	29287134	29292136	29292169	17924	424,400	301,299	248,304	1125,1131	184	149	0	0.0	0.533,0.52	0.151,0.179	0.361
17944	ENSG00000141012.12	GALNS	chr16	-	88842705	88842829	88841896	88841971	88856757	88856966	17944	53,83	9,12	1,4	6,7	273	149	1.18776029234e-07	1.496303784315022e-06	0.763,0.791	0.083,0.238	0.617
17998	ENSG00000158545.15	ZC3H18	chr16	+	88587541	88587613	88586599	88586684	88598177	88598326	17998	282,269	428,398	34,45	593,628	221	149	0	0.0	0.308,0.313	0.037,0.046	0.269
17999	ENSG00000158545.15	ZC3H18	chr16	+	88587541	88587613	88586599	88586684	88598619	88598712	17999	94,96	3,5	18,12	28,16	221	149	0	0.0	0.955,0.928	0.302,0.336	0.623
18003	ENSG00000158545.15	ZC3H18	chr16	+	88608933	88609051	88586599	88586684	88622196	88622388	18003	32,18	0,0	10,7	4,1	267	149	0.000116562169886	0.000833878949278339	1.0,1.0	0.582,0.796	0.311
18029	ENSG00000172530.20	BANP	chr16	+	87981035	87981127	87951431	87951515	88004294	88004301	18029	5,6	0,0	2,2	5,0	241	149	0.00363855267037	0.018221640753995797	1.0,1.0	0.198,1.0	0.401
18099	ENSG00000103248.18	MTHFSD	chr16	-	86552032	86552146	86548463	86548577	86555168	86555235	18099	91,46	0,0	34,12	8,3	263	149	3.4206769195e-08	4.6795601868932253e-07	1.0,1.0	0.707,0.694	0.3
18103	ENSG00000103248.18	MTHFSD	chr16	-	86554644	86554748	86548463	86548577	86555168	86555203	18103	35,11	0,0	16,40	8,3	253	149	2.23278868833e-05	0.00018613775064684677	1.0,1.0	0.541,0.887	0.286
18107	ENSG00000103248.18	MTHFSD	chr16	-	86554644	86554751	86548463	86548577	86555168	86555178	18107	27,14	0,0	20,36	8,3	256	149	2.19383951964e-05	0.00018317577221462804	1.0,1.0	0.593,0.875	0.266
18120	ENSG00000131149.18	GSE1	chr16	+	85633913	85634132	85555966	85556363	85648551	85648751	18120	619,614	115,106	423,428	271,228	298	149	0	0.0	0.729,0.743	0.438,0.484	0.275
18128	ENSG00000135709.12	KIAA0513	chr16	+	85081314	85081392	85078924	85079003	85086643	85086724	18128	64,74	3,0	32,22	4,9	227	149	3.17453753133e-05	0.00025636686508178383	0.933,1.0	0.84,0.616	0.239
18180	ENSG00000140943.16	MBTPS1	chr16	-	84074596	84074741	84070587	84070776	84081746	84081908	18180	765,750	16,16	439,530	77,83	294	149	0	0.0	0.96,0.96	0.743,0.764	0.206
18224	ENSG00000140905.10	GCSH	chr16	-	81090600	81090680	81084462	81084594	81096130	81096163	18224	358,311	31,24	150,148	70,69	229	149	0	0.0	0.883,0.894	0.582,0.583	0.306
18257	ENSG00000166451.13	CENPN	chr16	+	81022596	81022652	81017754	81017834	81022754	81022885	18257	3,1	0,0	2,0	1,4	205	149	4.31203730611e-07	4.969672219461936e-06	1.0,1.0	0.592,0.0	0.704
18261	ENSG00000166451.13	CENPN	chr16	+	81022596	81022698	81020099	81020276	81024714	81024778	18261	504,445	54,34	416,361	135,100	251	149	3.2596148003e-13	8.199934640488904e-12	0.847,0.886	0.647,0.682	0.202
18275	ENSG00000103121.8	CMC2	chr16	-	80980769	80980879	80975801	80976179	81006733	81006839	18275	208,163	10,11	205,195	49,63	259	149	2.55500065549e-11	5.219956819796365e-10	0.923,0.895	0.706,0.64	0.236
18279	ENSG00000103121.8	CMC2	chr16	-	80981805	80981877	80966447	80976179	81006733	81006873	18279	175,153	10,11	199,190	49,63	221	149	3.69614672202e-10	6.605628671871472e-09	0.922,0.904	0.732,0.67	0.212
18281	ENSG00000103121.8	CMC2	chr16	-	80981805	80981877	80980769	80980879	81006733	81006873	18281	189,176	31,19	126,139	62,67	221	149	3.14862136364e-10	5.681587361449408e-09	0.804,0.862	0.578,0.583	0.252
18312	ENSG00000260643.2	AC092718.3	chr16	-	81087600	81087664	81063745	81063993	81096130	81096233	18312	1,10	0,2	8,2	13,3	213	149	0.000655246197126	0.003967037493089259	1.0,0.778	0.301,0.318	0.58
18318	ENSG00000184708.17	EIF4ENIF1	chr22	-	31444605	31444690	31442961	31443094	31454143	31454376	18318	70,44	0,0	56,40	7,9	234	149	1.39132951049e-07	1.7345374856440055e-06	1.0,1.0	0.836,0.739	0.213
18328	ENSG00000184708.17	EIF4ENIF1	chr22	-	31449347	31449531	31444605	31444690	31454143	31454376	18328	3,6	0,0	13,20	7,0	298	149	0.00100580133452	0.00582313118989616	1.0,1.0	0.481,1.0	0.26
18369	ENSG00000140873.15	ADAMTS18	chr16	-	77362104	77362264	77359317	77359423	77363801	77363885	18369	8,9	0,1	0,0	2,7	298	149	1.70996550253e-12	3.988558732431932e-11	1.0,0.818	0.0,0.0	0.909
18382	ENSG00000065427.14	KARS	chr16	-	75634172	75634292	75631692	75631855	75635679	75635805	18382	6191,5488	45,44	3678,3563	927,1012	269	149	0	0.0	0.987,0.986	0.687,0.661	0.312
18412	ENSG00000153774.8	CFDP1	chr16	-	75391379	75391508	75362874	75363035	75395089	75395136	18412	15,29	0,0	3,16	5,0	278	149	0.0046288915459	0.022550141484131925	1.0,1.0	0.243,1.0	0.379
18437	ENSG00000103091.14	WDR59	chr16	-	74887682	74887755	74886269	74886396	74892483	74892565	18437	162,145	0,3	77,89	19,46	222	149	0	0.0	1.0,0.97	0.731,0.565	0.337
18439	ENSG00000103091.14	WDR59	chr16	-	74888168	74888319	74886269	74886396	74892483	74892565	18439	6,9	0,3	25,36	19,46	298	149	0.00789809210237	0.03603893090227601	1.0,0.6	0.397,0.281	0.461
18441	ENSG00000103091.14	WDR59	chr16	-	74889702	74889815	74886269	74886396	74892483	74892565	18441	145,117	0,3	31,40	19,46	262	149	0	0.0	1.0,0.957	0.481,0.331	0.572
18442	ENSG00000103091.14	WDR59	chr16	-	74889702	74889815	74888168	74888319	74892483	74892565	18442	406,375	6,9	92,112	25,35	262	149	0	0.0	0.975,0.96	0.677,0.645	0.306
18446	ENSG00000103091.14	WDR59	chr16	-	74908907	74908977	74903946	74904100	74909500	74909657	18446	417,361	3,5	102,95	42,43	219	149	0	0.0	0.99,0.98	0.623,0.601	0.373
18447	ENSG00000103091.14	WDR59	chr16	-	74909821	74909917	74909500	74909657	74912197	74912235	18447	330,313	6,1	89,110	21,23	245	149	0	0.0	0.971,0.995	0.72,0.744	0.251
18508	ENSG00000108423.14	TUBD1	chr17	-	59866595	59866749	59860033	59860424	59880893	59881110	18508	1,2	0,0	0,3	4,0	298	149	0.00193365003941	0.010426168034830225	1.0,1.0	0.0,1.0	0.5
18521	ENSG00000108423.14	TUBD1	chr17	-	59874538	59874703	59859481	59860424	59878102	59878334	18521	72,60	7,3	21,20	9,8	298	149	7.46072502994e-05	0.0005569203689632106	0.837,0.909	0.538,0.556	0.326
18524	ENSG00000108423.14	TUBD1	chr17	-	59874538	59874703	59863663	59863847	59878102	59878334	18524	76,64	7,2	21,21	6,6	298	149	0.00217877823967	0.011587504007572427	0.844,0.941	0.636,0.636	0.256
18527	ENSG00000108423.14	TUBD1	chr17	-	59874538	59874703	59866595	59866749	59878102	59878334	18527	116,129	32,31	47,31	45,50	298	149	1.36869293677e-10	2.5660768597270047e-09	0.644,0.675	0.343,0.237	0.369
18529	ENSG00000108423.14	TUBD1	chr17	-	59874538	59874703	59866595	59866749	59886082	59886230	18529	44,72	5,2	27,12	8,15	298	149	4.47695503129e-05	0.00035049567428164526	0.815,0.947	0.628,0.286	0.424
18539	ENSG00000108423.14	TUBD1	chr17	-	59880893	59881110	59866595	59866749	59884660	59884756	18539	2,1	0,0	2,4	0,4	298	149	0.00471247313549	0.022901145018487147	1.0,1.0	1.0,0.333	0.334
18595	ENSG00000261008.6	LINC01572	chr16	-	72540577	72540611	72523331	72523415	72664891	72664947	18595	8,5	0,0	13,11	12,7	183	149	6.35975064056e-07	7.111181445363407e-06	1.0,1.0	0.469,0.561	0.485
18600	ENSG00000261008.6	LINC01572	chr16	-	72555264	72555326	72540577	72540611	72561972	72562086	18600	22,17	0,1	7,4	5,0	211	149	0.00528957788736	0.025374321700768757	1.0,0.923	0.497,1.0	0.213
18603	ENSG00000261008.6	LINC01572	chr16	-	72555264	72555326	72540577	72540611	72664891	72664947	18603	12,10	3,0	8,3	6,2	211	149	0.0077402176198	0.0353985438910091	0.739,1.0	0.485,0.514	0.37
18608	ENSG00000261008.6	LINC01572	chr16	-	72570434	72570515	72523331	72523415	72664891	72664947	18608	6,5	0,0	8,2	12,7	230	149	1.54634677285e-08	2.2208979176704636e-07	1.0,1.0	0.302,0.156	0.771
18649	ENSG00000102967.11	DHODH	chr16	+	72021123	72021311	72017023	72017106	72023164	72023318	18649	195,167	7,8	72,82	33,36	298	149	0	0.0	0.933,0.913	0.522,0.532	0.396
18650	ENSG00000102967.11	DHODH	chr16	+	72021123	72021311	72017023	72017106	72024144	72025416	18650	195,167	18,18	72,82	51,67	298	149	0	0.0	0.844,0.823	0.414,0.38	0.436
18652	ENSG00000102967.11	DHODH	chr16	+	72022361	72022475	72017023	72017106	72023164	72023318	18652	164,134	7,8	114,113	33,36	263	149	8.11096745323e-11	1.5620091064913702e-09	0.93,0.905	0.662,0.64	0.266
18660	ENSG00000102967.11	DHODH	chr16	+	72023473	72023633	72017023	72017106	72024144	72025416	18660	254,265	18,18	213,180	51,67	298	149	1.86149429204e-10	3.445214733718761e-09	0.876,0.88	0.676,0.573	0.253
18679	ENSG00000182149.20	IST1	chr16	+	71923287	71923380	71922473	71922680	71924768	71924817	18679	1009,817	55,45	739,738	262,231	242	149	0	0.0	0.919,0.918	0.635,0.663	0.27
18719	ENSG00000166747.12	AP1G1	chr16	-	71806685	71806728	71789278	71789482	71807800	71807838	18719	19,7	13,13	1,0	31,38	192	149	1.07606923372e-10	2.040506179427852e-09	0.531,0.295	0.024,0.0	0.401
18722	ENSG00000166747.12	AP1G1	chr16	-	71807800	71808150	71774467	71774592	71808762	71808813	18722	18,9	2,0	1,7	6,3	298	149	0.000127808472599	0.0009074753602715847	0.818,1.0	0.077,0.538	0.602
18723	ENSG00000166747.12	AP1G1	chr16	-	71808014	71808150	71774331	71774592	71808762	71809150	18723	18,8	2,0	2,6	6,3	285	149	0.000115088851283	0.0008244098924281923	0.825,1.0	0.148,0.511	0.583
18725	ENSG00000166747.12	AP1G1	chr16	-	71808014	71808150	71789278	71789482	71808504	71808677	18725	55,34	27,33	24,14	67,52	285	149	8.46224423312e-07	9.244831312663124e-06	0.516,0.35	0.158,0.123	0.292
18732	ENSG00000040199.18	PHLPP2	chr16	-	71663898	71664099	71658652	71658815	71667177	71667333	18732	148,113	12,3	112,96	36,13	298	149	0.000128571267135	0.0009124101544013308	0.86,0.95	0.609,0.787	0.207
18744	ENSG00000040199.18	PHLPP2	chr16	-	71714511	71714801	71690518	71690709	71723768	71723812	18744	47,27	4,0	23,24	3,10	298	149	0.00481469863862	0.02335483542064743	0.855,1.0	0.793,0.545	0.258
18749	ENSG00000157429.15	ZNF19	chr16	-	71482081	71482143	71478219	71479005	71484588	71484610	18749	6,4	0,1	3,8	1,5	211	149	0.00158777969891	0.008759286283973605	1.0,0.739	0.679,0.53	0.265
18762	ENSG00000261611.6	AC010547.4	chr16	-	71463545	71463648	71456763	71456828	71478227	71478341	18762	3,1	0,0	4,16	4,5	252	149	4.18723946882e-06	4.044749131928565e-05	1.0,1.0	0.372,0.654	0.487
18763	ENSG00000167377.18	ZNF23	chr16	-	71450589	71450715	71447596	71449882	71453242	71453350	18763	10,5	6,0	1,3	12,10	275	149	0.0002540919857	0.0016913220290932585	0.475,1.0	0.043,0.14	0.646
18877	ENSG00000102908.20	NFAT5	chr16	+	69568494	69568548	69565093	69566374	69626402	69626528	18877	20,23	13,16	2,14	27,31	203	149	1.93449380664e-05	0.00016334527018542602	0.53,0.513	0.052,0.249	0.371
18938	ENSG00000141076.17	UTP4	chr16	+	69160355	69160462	69153583	69153680	69168820	69169020	18938	3,1	0,0	5,20	16,0	256	149	0.00135792587447	0.007606946665917115	1.0,1.0	0.154,1.0	0.423
19029	ENSG00000132600.16	PRMT7	chr16	+	68347210	68347294	68346120	68346280	68352247	68352409	19029	91,105	42,31	86,91	100,91	233	149	7.27094630171e-07	8.043724892583585e-06	0.581,0.684	0.355,0.39	0.26
19031	ENSG00000132600.16	PRMT7	chr16	+	68348341	68348431	68346144	68346280	68352247	68352409	19031	133,188	42,31	119,120	100,91	239	149	2.01169341185e-08	2.8472042083230285e-07	0.664,0.791	0.426,0.451	0.289
19074	ENSG00000072736.18	NFATC3	chr16	+	68214328	68214432	68183239	68183366	68226349	68226934	19074	43,27	4,1	6,9	5,2	253	149	0.00850900771192	0.03843137870245049	0.864,0.941	0.414,0.726	0.333
19176	ENSG00000124074.11	ENKD1	chr16	-	67663936	67664062	67663419	67663556	67666070	67666274	19176	44,43	52,27	10,14	122,105	275	149	3.88578058619e-15	1.1710698745723657e-13	0.314,0.463	0.043,0.067	0.334
19177	ENSG00000124074.11	ENKD1	chr16	-	67663936	67664062	67663656	67663820	67664995	67665168	19177	340,318	16,6	104,120	42,50	275	149	0	0.0	0.92,0.966	0.573,0.565	0.374
19178	ENSG00000124074.11	ENKD1	chr16	-	67663936	67664062	67663656	67663820	67666070	67666274	19178	162,183	8,12	64,52	60,47	275	149	0	0.0	0.916,0.892	0.366,0.375	0.534
19179	ENSG00000124074.11	ENKD1	chr16	-	67664995	67665168	67663419	67663556	67666070	67666129	19179	246,175	52,27	139,136	122,105	298	149	0	0.0	0.703,0.764	0.363,0.393	0.356
19180	ENSG00000124074.11	ENKD1	chr16	-	67664995	67665168	67663786	67663820	67666070	67666129	19180	260,179	8,12	180,183	60,47	298	149	9.10382880193e-15	2.650677882747954e-13	0.942,0.882	0.6,0.661	0.281
19209	ENSG00000159753.13	CARMIL2	chr16	+	67656800	67656881	67656423	67656645	67657238	67657316	19209	489,408	210,161	190,171	237,203	230	149	2.22044604925e-15	6.832905251682397e-14	0.601,0.621	0.342,0.353	0.263
19217	ENSG00000102974.15	CTCF	chr16	+	67611950	67612121	67610589	67611613	67616744	67616878	19217	1872,1586	235,200	1517,1419	594,599	298	149	0	0.0	0.799,0.799	0.561,0.542	0.247
19241	ENSG00000159708.17	LRRC36	chr16	+	67347494	67347591	67326843	67326932	67350201	67350290	19241	7,9	0,0	0,1	4,3	246	149	1.39244171748e-12	3.278855178933663e-11	1.0,1.0	0.0,0.168	0.916
19260	ENSG00000159708.17	LRRC36	chr16	+	67370943	67371242	67365303	67365355	67375257	67375412	19260	3,2	2,1	0,0	1,1	298	149	0.000277011799948	0.0018285133261033073	0.429,0.5	0.0,0.0	0.465
19266	ENSG00000159708.17	LRRC36	chr16	+	67376726	67376872	67375246	67375412	67384869	67385173	19266	10,2	0,0	0,0	1,2	295	149	1.03395181306e-10	1.9652546290531083e-09	1.0,1.0	0.0,0.0	1.0
19271	ENSG00000159708.17	LRRC36	chr16	+	67382132	67382247	67378588	67378712	67384869	67385125	19271	30,30	1,3	17,8	9,15	264	149	1.68976135129e-06	1.753623156000395e-05	0.944,0.849	0.516,0.231	0.523
19276	ENSG00000168676.10	KCTD19	chr16	-	67291308	67291463	67290884	67290986	67293543	67294171	19276	24,16	0,0	4,5	2,4	298	149	2.58606876247e-07	3.091645971094982e-06	1.0,1.0	0.5,0.385	0.557
19283	ENSG00000168676.10	KCTD19	chr16	-	67304420	67304571	67301790	67303337	67320588	67320885	19283	17,25	25,21	1,2	17,19	298	149	4.65423151796e-07	5.32957898737136e-06	0.254,0.373	0.029,0.05	0.274
19318	ENSG00000135723.13	FHOD1	chr16	-	67231187	67231349	67230600	67230791	67231429	67231549	19318	523,562	37,38	335,315	86,76	298	149	1.62869717713e-13	4.219844320009703e-12	0.876,0.881	0.661,0.675	0.211
19327	ENSG00000135723.13	FHOD1	chr16	-	67236410	67236434	67233947	67234267	67236556	67236616	19327	7,6	4,2	0,0	4,3	173	149	1.24785951461e-07	1.5674512795648598e-06	0.601,0.721	0.0,0.0	0.661
19384	ENSG00000172840.6	PDP2	chr16	+	66883014	66883102	66880530	66880756	66884230	66884594	19384	29,12	5,2	17,7	17,7	237	149	8.5579179687e-05	0.0006301640295046146	0.785,0.79	0.386,0.386	0.402
19397	ENSG00000159593.14	NAE1	chr16	-	66813786	66813846	66810696	66810772	66818527	66818637	19397	3,3	0,0	12,13	1,4	209	149	0.00107006033863	0.006153571388383004	1.0,1.0	0.895,0.699	0.203
19455	ENSG00000254788.7	CKLF-CMTM1	chr16	+	66558189	66558348	66552678	66552793	66563071	66563217	19455	629,526	106,107	128,126	269,258	298	149	0	0.0	0.748,0.711	0.192,0.196	0.536
19457	ENSG00000254788.7	CKLF-CMTM1	chr16	+	66558189	66558348	66552678	66552793	66566082	66566428	19457	637,542	2,4	132,131	22,27	298	149	0	0.0	0.994,0.985	0.75,0.708	0.261
19459	ENSG00000254788.7	CKLF-CMTM1	chr16	+	66558189	66558348	66552678	66552793	66577103	66577202	19459	631,539	40,36	135,129	84,83	298	149	0	0.0	0.887,0.882	0.446,0.437	0.443
19463	ENSG00000254788.7	CKLF-CMTM1	chr16	+	66563121	66563217	66552648	66552793	66577103	66577202	19463	806,763	40,36	289,264	84,83	245	149	0	0.0	0.925,0.928	0.677,0.659	0.259
19465	ENSG00000254788.7	CKLF-CMTM1	chr16	+	66563121	66563217	66558189	66558348	66577103	66577202	19465	295,292	7,13	30,39	10,5	245	149	5.18835343983e-05	0.00040036904200145486	0.962,0.932	0.646,0.826	0.211
19466	ENSG00000217555.12	CKLF	chr16	+	66558189	66558348	66552566	66552793	66565885	66566072	19466	702,591	40,37	164,171	75,48	298	149	0	0.0	0.898,0.889	0.522,0.64	0.312
19481	ENSG00000166548.15	TK2	chr16	-	66541878	66541953	66536963	66537017	66548977	66549009	19481	179,172	13,12	71,74	25,25	224	149	5.93653048941e-09	9.021858277132468e-08	0.902,0.905	0.654,0.663	0.245
19497	ENSG00000103042.8	SLC38A7	chr16	-	58670112	58670167	58665108	58667487	58675939	58676022	19497	17,31	4,0	20,38	12,12	204	149	0.00208258601403	0.011128681226700889	0.756,1.0	0.549,0.698	0.255
19536	ENSG00000181938.13	GINS3	chr16	+	58403097	58403331	58392393	58392787	58404498	58405481	19536	674,595	220,226	421,434	439,406	298	149	1.11022302463e-16	3.8038953585965425e-15	0.605,0.568	0.324,0.348	0.251
19575	ENSG00000088682.13	COQ9	chr16	+	57456503	57456626	57452800	57452936	57459564	57459720	19575	349,284	41,31	284,306	94,117	272	149	3.22510906869e-11	6.49914194760364e-10	0.823,0.834	0.623,0.589	0.223
19578	ENSG00000088682.13	COQ9	chr16	+	57456503	57456646	57452800	57452936	57459564	57459720	19578	373,312	41,31	308,336	94,117	292	149	3.66568997379e-11	7.343017058607904e-10	0.823,0.837	0.626,0.594	0.22
19583	ENSG00000088682.13	COQ9	chr16	+	57458245	57458350	57452800	57452936	57459564	57459597	19583	260,271	41,31	243,166	94,117	254	149	5.11729725261e-09	7.856682255078022e-08	0.788,0.837	0.603,0.454	0.284
19654	ENSG00000102900.12	NUP93	chr16	+	56839520	56839604	56834733	56834778	56844498	56844764	19654	5,6	0,0	6,3	1,4	233	149	6.14203763177e-05	0.00046679640120707555	1.0,1.0	0.793,0.324	0.442
19658	ENSG00000102900.12	NUP93	chr16	+	56839520	56839604	56837607	56837726	56844498	56844764	19658	10,17	1,0	17,35	53,74	233	149	8.16013923099e-14	2.1718303781039115e-12	0.865,1.0	0.17,0.232	0.732
19741	ENSG00000103494.13	RPGRIP1L	chr16	-	53638309	53638411	53637694	53637854	53641032	53641116	19741	123,73	50,47	22,23	52,79	251	149	1.61504143392e-12	3.776597178194863e-11	0.594,0.48	0.201,0.147	0.363
19743	ENSG00000103494.13	RPGRIP1L	chr16	-	53645624	53646003	53641284	53641475	53648963	53649115	19743	203,131	2,0	108,123	11,22	298	149	1.66254787715e-11	3.463817719905018e-10	0.981,1.0	0.831,0.737	0.206
19782	ENSG00000177200.17	CHD9	chr16	+	53321162	53321217	53319812	53319951	53321525	53321630	19782	4,7	4,5	1,0	5,7	204	149	3.22136451741e-05	0.00025981942215115924	0.422,0.506	0.127,0.0	0.4
19807	ENSG00000121274.12	TENT4B	chr16	+	50222305	50222434	50217555	50217663	50223173	50223387	19807	469,442	5,2	202,291	64,75	278	149	0	0.0	0.98,0.992	0.628,0.675	0.335
19825	ENSG00000155393.12	HEATR3	chr16	+	50086214	50086351	50078740	50079018	50100229	50100373	19825	2,2	0,0	4,9	4,0	286	149	0.00729799805661	0.033642824114547186	1.0,1.0	0.343,1.0	0.329
19840	ENSG00000102910.13	LONP2	chr16	+	48256609	48256741	48252130	48252365	48258617	48258740	19840	591,419	109,127	108,145	181,175	281	149	0	0.0	0.742,0.636	0.24,0.305	0.417
19841	ENSG00000102910.13	LONP2	chr16	+	48256609	48256741	48252130	48252365	48261423	48261587	19841	351,216	56,49	75,80	87,112	281	149	0	0.0	0.769,0.7	0.314,0.275	0.44
19935	ENSG00000131797.12	CLUHP3	chr16	+	31701662	31701858	31700589	31700738	31703155	31703367	19935	14,24	8,2	11,24	42,93	298	149	1.87293479048e-06	1.9283572340973312e-05	0.467,0.857	0.116,0.114	0.547
19936	ENSG00000131797.12	CLUHP3	chr16	+	31702534	31702681	31700634	31700738	31703155	31703367	19936	132,118	8,2	101,105	42,93	296	149	3.99680288865e-15	1.203630781918282e-13	0.893,0.967	0.548,0.362	0.475
19989	ENSG00000099364.16	FBXL19	chr16	+	30928466	30928628	30927744	30927963	30930072	30930584	19989	222,266	9,6	221,189	33,48	298	149	4.32108793191e-11	8.583512791060179e-10	0.925,0.957	0.77,0.663	0.225
19990	ENSG00000099364.16	FBXL19	chr16	+	30928466	30928630	30927744	30927963	30930072	30930584	19990	126,168	9,6	115,110	33,48	298	149	8.63997762224e-12	1.8618829044639281e-10	0.875,0.933	0.635,0.534	0.32
20016	ENSG00000196118.11	CCDC189	chr16	-	30760605	30760668	30760036	30760453	30761197	30761229	20016	94,93	9,7	71,51	17,29	212	149	4.45911963404e-05	0.0003491444851697887	0.88,0.903	0.746,0.553	0.242
20191	ENSG00000169592.14	INO80E	chr16	+	30001211	30004657	30000757	30000836	30005220	30005774	20191	51,70	2,1	18,25	4,3	298	149	0.00517108177017	0.024876385745697102	0.927,0.972	0.692,0.806	0.201
20231	ENSG00000174938.14	SEZ6L2	chr16	-	29872704	29872743	29872408	29872526	29873239	29873431	20231	12,25	4,2	11,4	17,6	188	149	2.04500537679e-05	0.00017176684096565593	0.704,0.908	0.339,0.346	0.464
20269	ENSG00000171208.9	NETO2	chr16	-	47086225	47086339	47077702	47083801	47109482	47109711	20269	901,869	304,214	555,577	479,423	263	149	5.55111512313e-16	1.8098188896594343e-14	0.627,0.697	0.396,0.436	0.246
20271	ENSG00000171208.9	NETO2	chr16	-	47086225	47086339	47077702	47083801	47122656	47122784	20271	320,298	1,0	188,222	32,34	263	149	0	0.0	0.995,1.0	0.769,0.787	0.22
20327	ENSG00000196296.13	ATP2A1	chr16	+	28903699	28903741	28903322	28903440	28904179	28904464	20327	27,33	2,6	12,13	13,12	191	149	3.39516081937e-06	3.3360139788184445e-05	0.913,0.811	0.419,0.458	0.424
20380	ENSG00000168488.18	ATXN2L	chr16	+	28836325	28836490	28835932	28836122	28836750	28837237	20380	35,31	55,34	1,2	23,21	298	149	3.22031727951e-08	4.4224425192382176e-07	0.241,0.313	0.021,0.045	0.244
20381	ENSG00000168488.18	ATXN2L	chr16	+	28836325	28836490	28835932	28836176	28836727	28837237	20381	48,56	55,53	17,3	127,121	298	149	0	0.0	0.304,0.346	0.063,0.012	0.287
20383	ENSG00000168488.18	ATXN2L	chr16	+	28836325	28836490	28835932	28836176	28836750	28837237	20383	29,32	35,25	7,2	31,15	298	149	7.07990738391e-06	6.537690086703233e-05	0.293,0.39	0.101,0.062	0.26
20406	ENSG00000188603.19	CLN3	chr16	-	28486346	28486490	28484005	28484118	28487455	28487541	20406	145,140	0,9	90,76	50,45	293	149	0	0.0	1.0,0.888	0.478,0.462	0.474
20408	ENSG00000188603.19	CLN3	chr16	-	28486577	28486650	28484005	28484118	28487455	28487541	20408	202,201	0,9	147,127	50,45	222	149	0	0.0	1.0,0.937	0.664,0.654	0.309
20414	ENSG00000188603.19	CLN3	chr16	-	28487661	28487741	28486577	28487541	28488590	28488604	20414	476,492	17,20	286,252	79,60	229	149	0	0.0	0.948,0.941	0.702,0.732	0.227
20426	ENSG00000188603.19	CLN3	chr16	-	28489289	28489386	28484005	28484118	28491713	28491811	20426	11,19	0,0	24,54	7,3	246	149	0.000185060785494	0.0012703543704554983	1.0,1.0	0.675,0.916	0.204
20450	ENSG00000261832.6	AC138894.1	chr16	-	28491481	28491513	28487455	28487541	28491713	28491835	20450	1,1	0,0	6,2	7,2	181	149	6.54111959386e-06	6.0795529039917665e-05	1.0,1.0	0.414,0.452	0.567
20459	ENSG00000047578.12	KIAA0556	chr16	+	27648603	27648735	27631064	27631162	27677728	27677996	20459	63,61	18,10	65,55	35,53	281	149	0.000155256586512	0.0010840044933783902	0.65,0.764	0.496,0.355	0.282
20460	ENSG00000047578.12	KIAA0556	chr16	+	27654607	27654736	27631064	27631162	27677728	27677818	20460	21,49	18,10	21,15	35,53	278	149	0.000308797528813	0.002017768092915839	0.385,0.724	0.243,0.132	0.367
20461	ENSG00000047578.12	KIAA0556	chr16	+	27654607	27654736	27648603	27648735	27677728	27677818	20461	62,84	18,24	46,24	31,18	278	149	0.000948343236045	0.005522141677079873	0.649,0.652	0.443,0.417	0.221
20470	ENSG00000047578.12	KIAA0556	chr16	+	27754172	27754251	27751718	27751924	27761412	27761590	20470	87,62	4,2	31,53	8,12	228	149	3.75982787915e-05	0.0002987151073609947	0.934,0.953	0.717,0.743	0.214
20496	ENSG00000077238.13	IL4R	chr16	+	27360765	27360815	27358915	27358994	27362251	27362296	20496	30,28	0,3	31,18	5,8	199	149	0.00238687085712	0.012559684593545964	1.0,0.875	0.823,0.628	0.212
20504	ENSG00000155666.11	KDM8	chr16	+	27218960	27219046	27215944	27215989	27220565	27221194	20504	28,31	0,0	32,19	2,10	235	149	1.48557106089e-05	0.0001284561452922313	1.0,1.0	0.91,0.546	0.272
20507	ENSG00000155666.11	KDM8	chr16	+	27218960	27219110	27215944	27215989	27220565	27220667	20507	39,52	0,0	51,38	2,10	298	149	1.49120657211e-05	0.00012890664190101374	1.0,1.0	0.927,0.655	0.209
20528	ENSG00000205629.11	LCMT1	chr16	+	25151553	25151615	25111728	25111996	25164597	25164718	20528	1,1	0,0	1,0	3,1	211	149	3.30766265488e-08	4.535196310140581e-07	1.0,1.0	0.191,0.0	0.904
20530	ENSG00000205629.11	LCMT1	chr16	+	25151553	25151615	25132401	25132523	25164597	25164718	20530	1,1	0,0	3,0	11,14	211	149	1.00855151097e-06	1.088340898343613e-05	1.0,1.0	0.161,0.0	0.919
20532	ENSG00000205629.11	LCMT1	chr16	+	25151553	25151615	25140170	25140247	25164597	25164718	20532	337,231	84,58	106,131	186,176	211	149	0	0.0	0.739,0.738	0.287,0.345	0.422
20544	ENSG00000140750.16	ARHGAP17	chr16	-	24927683	24927732	24919394	24920260	24929612	24929660	20544	20,13	12,12	2,2	3,12	198	149	0.00356597836613	0.01789517898324007	0.556,0.449	0.334,0.111	0.28
20551	ENSG00000140750.16	ARHGAP17	chr16	-	24939363	24939597	24930783	24931404	24941986	24942143	20551	188,173	5,4	120,122	38,17	298	149	2.24880725153e-09	3.627313222438591e-08	0.949,0.956	0.612,0.782	0.255
20552	ENSG00000140750.16	ARHGAP17	chr16	-	24939363	24939597	24935469	24935639	24941986	24942143	20552	366,346	104,97	207,195	269,232	298	149	0	0.0	0.638,0.641	0.278,0.296	0.352
20587	ENSG00000090905.18	TNRC6A	chr16	+	24750725	24750813	24730252	24730300	24776932	24777358	20587	77,60	5,11	76,49	24,22	237	149	0.000583306621865	0.003581792389872706	0.906,0.774	0.666,0.583	0.216
20591	ENSG00000090905.18	TNRC6A	chr16	+	24758338	24758360	24730252	24730300	24776932	24777358	20591	34,34	5,11	44,26	24,22	171	149	0.00350284942475	0.017625834344283425	0.856,0.729	0.615,0.507	0.232
20599	ENSG00000090905.18	TNRC6A	chr16	+	24793472	24793649	24789231	24791817	24794543	24794719	20599	177,122	141,171	25,34	215,223	298	149	0	0.0	0.386,0.263	0.055,0.071	0.262
20600	ENSG00000090905.18	TNRC6A	chr16	+	24795906	24795939	24794543	24794719	24797489	24797503	20600	304,303	34,23	166,144	131,122	182	149	0	0.0	0.88,0.915	0.509,0.491	0.397
20625	ENSG00000129646.14	QRICH2	chr17	-	76291014	76294021	76289991	76290077	76304414	76304525	20625	36,43	4,1	56,47	13,20	298	149	0.000277588260367	0.0018319192134210035	0.818,0.956	0.683,0.54	0.275
20631	ENSG00000166851.14	PLK1	chr16	+	23682063	23682157	23677655	23680252	23687468	23687624	20631	3,5	0,0	4,4	19,24	243	149	1.04698516523e-09	1.764668151613035e-08	1.0,1.0	0.114,0.093	0.896
20710	ENSG00000168434.12	COG7	chr16	-	23418699	23418827	23413447	23413564	23433544	23433667	20710	8,3	0,0	7,10	3,5	277	149	7.1956594303e-06	6.63294933652671e-05	1.0,1.0	0.557,0.518	0.462
20726	ENSG00000103319.11	EEF2K	chr16	+	22257642	22257770	22257252	22257385	22258493	22258695	20726	283,258	15,10	81,142	36,48	277	149	0	0.0	0.91,0.933	0.548,0.614	0.341
20757	ENSG00000248124.7	RRN3P1	chr16	-	21800706	21800837	21799649	21799834	21802635	21802728	20757	221,180	3,2	140,170	25,28	280	149	1.21569421196e-13	3.194183152621512e-12	0.975,0.98	0.749,0.764	0.221
20761	ENSG00000248124.7	RRN3P1	chr16	-	21809645	21809715	21806130	21806229	21811777	21811837	20761	40,26	0,3	12,15	16,7	219	149	4.57705714663e-07	5.247654276791121e-06	1.0,0.855	0.338,0.593	0.462
20780	ENSG00000180747.15	SMG1P3	chr16	-	21487577	21487616	21484371	21484535	21501776	21501886	20780	59,58	11,12	20,36	17,27	188	149	6.01710562764e-06	5.633573268932313e-05	0.81,0.793	0.483,0.514	0.303
20781	ENSG00000180747.15	SMG1P3	chr16	-	21487577	21487616	21484371	21484535	21519827	21520179	20781	161,184	54,65	38,70	113,90	188	149	1.71688219197e-11	3.572105638357366e-10	0.703,0.692	0.21,0.381	0.402
20886	ENSG00000147162.13	OGT	chrX	+	71536177	71536358	71533082	71533336	71547906	71548023	20886	874,818	12,12	547,560	81,85	298	149	0	0.0	0.973,0.971	0.772,0.767	0.202
20888	ENSG00000147162.13	OGT	chrX	+	71536207	71536358	71533103	71533336	71547906	71548023	20888	75,88	12,12	84,121	81,85	298	149	1.53055346175e-12	3.586646286227002e-11	0.758,0.786	0.341,0.416	0.394
20894	ENSG00000147162.13	OGT	chrX	+	71544566	71544635	71533082	71533336	71547906	71548023	20894	301,295	12,12	134,125	81,85	218	149	0	0.0	0.945,0.944	0.531,0.501	0.428
20911	ENSG00000147162.13	OGT	chrX	+	71555189	71555385	71554512	71554592	71555953	71556094	20911	1562,1432	175,153	691,710	309,276	298	149	0	0.0	0.817,0.824	0.528,0.563	0.275
20912	ENSG00000147162.13	OGT	chrX	+	71555189	71555385	71554512	71554592	71556679	71556778	20912	658,586	0,1	327,353	56,62	298	149	0	0.0	1.0,0.997	0.745,0.74	0.256
20963	ENSG00000157106.16	SMG1	chr16	-	18829925	18830115	18828030	18828168	18832939	18833166	20963	19,25	0,0	79,64	24,26	298	149	4.74981121101e-09	7.321548885336745e-08	1.0,1.0	0.622,0.552	0.413
20965	ENSG00000157106.16	SMG1	chr16	-	18829925	18830115	18829285	18829755	18832939	18833166	20965	444,379	16,12	300,337	99,87	298	149	0	0.0	0.933,0.94	0.602,0.659	0.306
20966	ENSG00000157106.16	SMG1	chr16	-	18830218	18830369	18829285	18829755	18832939	18833166	20966	259,212	16,12	110,136	99,87	298	149	0	0.0	0.89,0.898	0.357,0.439	0.496
20967	ENSG00000157106.16	SMG1	chr16	-	18830218	18830369	18829925	18830115	18832939	18833166	20967	683,566	19,25	255,341	79,60	298	149	1.11022302463e-16	3.8038953585965425e-15	0.947,0.919	0.617,0.74	0.255
20993	ENSG00000157106.16	SMG1	chr16	-	18899986	18900044	18896792	18896956	18925678	18925750	20993	30,32	3,4	5,9	12,5	207	149	8.48067221457e-05	0.0006251101478161697	0.878,0.852	0.231,0.564	0.468
20994	ENSG00000157106.16	SMG1	chr16	-	18899986	18900044	18896792	18896956	18925949	18926158	20994	115,74	130,118	34,25	179,226	207	149	0	0.0	0.389,0.311	0.12,0.074	0.253
21106	ENSG00000103222.18	ABCC1	chr16	+	16086823	16086991	16079351	16079478	16102626	16102717	21106	15,16	0,0	19,16	3,4	298	149	3.25142021317e-05	0.0002620342324658896	1.0,1.0	0.76,0.667	0.286
21146	ENSG00000166780.10	C16orf45	chr16	+	15532986	15533135	15515304	15515428	15581216	15581331	21146	4,6	0,0	0,1	4,0	298	149	0.000116855941114	0.000835832505481363	1.0,1.0	0.0,1.0	0.5
21167	ENSG00000157045.8	NTAN1	chr16	-	15047854	15047920	15047215	15047550	15055890	15055917	21167	231,173	7,6	60,65	15,34	215	149	2.0380364063e-12	4.7168221064175494e-11	0.958,0.952	0.735,0.57	0.302
21168	ENSG00000157045.8	NTAN1	chr16	-	15047996	15048099	15047427	15047550	15055890	15056064	21168	78,94	7,6	26,19	15,34	252	149	1.07840625319e-09	1.8145982553677065e-08	0.868,0.903	0.506,0.248	0.508
21253	ENSG00000122299.11	ZC3H7A	chr16	-	11761467	11761511	11758430	11758539	11761909	11762043	21253	153,142	25,9	80,85	76,55	193	149	9.7699626167e-15	2.839852473460745e-13	0.825,0.924	0.448,0.544	0.379
21254	ENSG00000122299.11	ZC3H7A	chr16	-	11762670	11762747	11761909	11762043	11763477	11763659	21254	535,529	0,0	300,233	52,38	226	149	0	0.0	1.0,1.0	0.792,0.802	0.203
21257	ENSG00000122299.11	ZC3H7A	chr16	-	11769030	11769095	11768314	11768501	11770782	11770841	21257	420,376	21,19	119,176	115,86	214	149	0	0.0	0.933,0.932	0.419,0.588	0.429
21273	ENSG00000153066.12	TXNDC11	chr16	-	11700451	11700564	11698124	11698325	11721576	11721670	21273	282,246	38,43	115,88	71,79	262	149	2.44249065418e-15	7.491458930005452e-14	0.808,0.765	0.479,0.388	0.353
21285	ENSG00000153066.12	TXNDC11	chr16	-	11730644	11730774	11721576	11721670	11733981	11734079	21285	298,245	38,35	106,90	44,45	279	149	2.06177175333e-09	3.346567141739499e-08	0.807,0.789	0.563,0.516	0.259
21315	ENSG00000166669.13	ATF7IP2	chr16	+	10457371	10457529	10440363	10440462	10472109	10472183	21315	39,43	5,10	1,9	6,8	298	149	0.000125217472787	0.0008909059938390078	0.796,0.683	0.077,0.36	0.521
21329	ENSG00000187555.14	USP7	chr16	-	8899603	8899757	8898359	8898437	8900989	8901057	21329	1,2	0,0	20,27	6,9	298	149	9.47914187591e-05	0.0006924431694605055	1.0,1.0	0.625,0.6	0.387
21332	ENSG00000187555.14	USP7	chr16	-	8899603	8899757	8899120	8899188	8900989	8901057	21332	2599,2533	18,4	1684,1734	515,584	298	149	0	0.0	0.986,0.997	0.62,0.598	0.383
21335	ENSG00000187555.14	USP7	chr16	-	8900529	8900630	8899120	8899188	8900989	8901057	21335	1697,1679	18,4	1132,1097	515,584	250	149	0	0.0	0.983,0.996	0.567,0.528	0.442
21364	ENSG00000140650.11	PMM2	chr16	+	8804766	8804843	8801798	8801910	8806315	8806407	21364	797,625	39,19	187,150	138,103	226	149	0	0.0	0.931,0.956	0.472,0.49	0.463
21366	ENSG00000140650.11	PMM2	chr16	+	8806315	8806407	8801798	8801910	8811078	8811111	21366	431,329	9,7	231,165	49,29	241	149	0	0.0	0.967,0.967	0.745,0.779	0.205
21367	ENSG00000140650.11	PMM2	chr16	+	8806315	8806407	8801798	8801910	8811637	8811713	21367	75,58	3,3	198,170	47,38	241	149	1.76658841544e-06	1.8266227662849758e-05	0.939,0.923	0.723,0.734	0.203
21369	ENSG00000140650.11	PMM2	chr16	+	8806315	8806407	8801798	8801910	8812990	8813067	21369	23,12	0,2	100,72	49,51	241	149	5.59167168057e-06	5.271103388145165e-05	1.0,0.788	0.558,0.466	0.382
21372	ENSG00000140650.11	PMM2	chr16	+	8811078	8811178	8801798	8801910	8811637	8811667	21372	367,349	3,3	185,174	47,38	249	149	0	0.0	0.987,0.986	0.702,0.733	0.269
21376	ENSG00000140650.11	PMM2	chr16	+	8811078	8811178	8806315	8806407	8811637	8811667	21376	927,743	71,61	303,269	105,107	249	149	0	0.0	0.887,0.879	0.633,0.601	0.266
21378	ENSG00000140650.11	PMM2	chr16	+	8811637	8811713	8801798	8801910	8812990	8813106	21378	324,322	0,2	247,292	49,51	225	149	0	0.0	1.0,0.991	0.769,0.791	0.216
21380	ENSG00000140650.11	PMM2	chr16	+	8811641	8811713	8801798	8801910	8812990	8813067	21380	291,308	0,2	182,241	49,51	221	149	0	0.0	1.0,0.99	0.715,0.761	0.257
21396	ENSG00000067365.14	METTL22	chr16	+	8635038	8635079	8628729	8629110	8635167	8635282	21396	281,224	92,100	67,30	138,149	190	149	0	0.0	0.705,0.637	0.276,0.136	0.465
21400	ENSG00000067365.14	METTL22	chr16	+	8639090	8639162	8628729	8629110	8641130	8641184	21400	110,80	6,2	58,55	15,20	221	149	3.44852129075e-08	4.714457813325931e-07	0.925,0.964	0.723,0.65	0.258
21428	ENSG00000033011.12	ALG1	chr16	+	5079063	5079106	5078756	5078878	5079747	5079807	21428	76,95	3,3	119,117	57,43	192	149	1.93178806285e-14	5.470780443908444e-13	0.952,0.961	0.618,0.679	0.308
21466	ENSG00000067836.12	ROGDI	chr16	-	4797937	4797987	4797702	4797840	4798070	4798184	21466	105,127	0,0	78,48	23,14	199	149	1.11022302463e-16	3.8038953585965425e-15	1.0,1.0	0.717,0.72	0.282
21490	ENSG00000168096.14	ANKS3	chr16	-	4724749	4724831	4714050	4714186	4729979	4730151	21490	61,54	5,8	44,81	31,26	231	149	0.000109974660153	0.0007918489258799629	0.887,0.813	0.478,0.668	0.277
21496	ENSG00000168096.14	ANKS3	chr16	-	4726658	4726780	4714050	4714186	4729979	4730151	21496	6,9	5,8	5,11	31,26	271	149	0.00457349265449	0.022315255017187775	0.398,0.382	0.081,0.189	0.255
21501	ENSG00000168096.14	ANKS3	chr16	-	4726978	4727177	4714050	4714186	4729979	4730151	21501	27,57	5,8	27,18	31,26	298	149	3.0764357728e-10	5.557953276860507e-09	0.73,0.781	0.303,0.257	0.476
21502	ENSG00000168096.14	ANKS3	chr16	-	4726978	4727177	4714050	4714186	4734155	4734249	21502	1,2	0,0	2,0	6,3	298	149	3.62861962699e-11	7.273569243035945e-10	1.0,1.0	0.143,0.0	0.928
21549	ENSG00000153406.13	NMRAL1	chr16	-	4469503	4469698	4466152	4466402	4474092	4474166	21549	152,182	22,34	31,33	10,26	298	149	0.00137017806637	0.007669199034273886	0.776,0.728	0.608,0.388	0.254
21550	ENSG00000153406.13	NMRAL1	chr16	-	4471313	4471449	4466162	4466402	4474092	4474166	21550	77,95	22,34	10,14	10,26	285	149	4.88540442189e-06	4.6556793559412985e-05	0.647,0.594	0.343,0.22	0.339
21613	ENSG00000213918.10	DNASE1	chr16	+	3655848	3655937	3655372	3655520	3656101	3656185	21613	30,17	29,42	6,0	90,76	238	149	5.34761124271e-12	1.1788096748122308e-10	0.393,0.202	0.04,0.0	0.277
21637	ENSG00000103351.12	CLUAP1	chr16	+	3504719	3504831	3500923	3501089	3506330	3506415	21637	185,208	0,2	74,126	21,15	261	149	1.97397653778e-13	5.073211826582999e-12	1.0,0.983	0.668,0.827	0.244
21648	ENSG00000162086.14	ZNF75A	chr16	+	3308312	3308836	3305405	3305643	3311752	3311948	21648	56,68	2,0	64,45	15,9	298	149	1.07376649572e-07	1.3611903158885576e-06	0.933,1.0	0.681,0.714	0.269
21652	ENSG00000162086.14	ZNF75A	chr16	+	3313048	3313175	3312676	3312768	3316911	3316924	21652	54,48	21,17	48,48	51,52	276	149	2.16212955159e-05	0.00018072741785168462	0.581,0.604	0.337,0.333	0.258
21661	ENSG00000006194.9	ZNF263	chr16	+	3285058	3285239	3282942	3284205	3289392	3291460	21661	121,96	30,57	123,143	156,141	298	149	0.000264931652945	0.0017575840333803876	0.669,0.457	0.283,0.336	0.254
21665	ENSG00000006194.9	ZNF263	chr16	+	3288453	3288570	3283954	3284205	3289392	3289875	21665	282,251	30,57	357,351	156,141	266	149	3.14338678886e-06	3.1098121528986343e-05	0.84,0.712	0.562,0.582	0.204
21721	ENSG00000215301.10	DDX3X	chrX	+	41337690	41339083	41337407	41337465	41341483	41341616	21721	626,528	0,0	373,433	98,110	298	149	0	0.0	1.0,1.0	0.656,0.663	0.341
21723	ENSG00000215301.10	DDX3X	chrX	+	41339038	41339083	41337407	41337465	41341483	41341616	21723	651,554	0,0	400,467	98,110	194	149	0	0.0	1.0,1.0	0.758,0.765	0.238
21757	ENSG00000260565.6	ERVK13-1	chr16	-	2671023	2671231	2669410	2669561	2671594	2672570	21757	2,4	6,2	0,1	8,17	298	149	0.000467090958384	0.0029302508176335114	0.143,0.5	0.0,0.029	0.307
21766	ENSG00000140992.18	PDPK1	chr16	+	2577424	2577500	2537963	2538136	2581299	2581363	21766	6,3	0,0	8,4	6,0	225	149	0.000864930301541	0.005087785778417908	1.0,1.0	0.469,1.0	0.266
21820	ENSG00000270011.7	ZNF559-ZNF177	chr19	+	9338493	9338582	9324694	9324780	9364861	9364909	21820	9,15	2,9	3,7	63,72	238	149	2.61426436055e-11	5.334737338880809e-10	0.738,0.511	0.029,0.057	0.582
21821	ENSG00000270011.7	ZNF559-ZNF177	chr19	+	9338493	9338582	9324694	9324780	9376315	9376423	21821	9,15	3,0	4,6	40,29	238	149	6.13441519803e-10	1.0615578775485366e-08	0.653,1.0	0.059,0.115	0.74
21823	ENSG00000270011.7	ZNF559-ZNF177	chr19	+	9339192	9339319	9324694	9324780	9364861	9364909	21823	2,8	2,9	10,6	63,72	276	149	0.000651929705527	0.003949721842476726	0.351,0.324	0.079,0.043	0.277
21824	ENSG00000270011.7	ZNF559-ZNF177	chr19	+	9339192	9339319	9324694	9324780	9371609	9371752	21824	2,8	0,0	4,6	2,2	276	149	0.000419367983687	0.0026585353963501346	1.0,1.0	0.519,0.618	0.431
21828	ENSG00000270011.7	ZNF559-ZNF177	chr19	+	9341101	9341184	9324694	9324780	9371609	9371752	21828	6,2	0,0	2,8	2,2	232	149	0.000986410742099	0.005721805718030166	1.0,1.0	0.391,0.72	0.445
21829	ENSG00000270011.7	ZNF559-ZNF177	chr19	+	9341101	9341184	9324694	9324780	9376315	9376423	21829	16,4	3,0	5,16	40,29	232	149	3.72540185589e-07	4.337721149877802e-06	0.774,1.0	0.074,0.262	0.719
21838	ENSG00000270011.7	ZNF559-ZNF177	chr19	+	9364861	9364948	9324290	9324404	9376315	9376423	21838	9,6	0,0	50,65	14,5	236	149	0.00017347469253	0.001198905074124048	1.0,1.0	0.693,0.891	0.208
21846	ENSG00000270011.7	ZNF559-ZNF177	chr19	+	9371609	9371752	9324694	9324780	9376315	9376423	21846	6,6	3,0	28,16	40,29	292	149	0.0081366114476	0.036972723355323506	0.505,1.0	0.263,0.22	0.511
21895	ENSG00000103197.17	TSC2	chr16	+	2068557	2068776	2066228	2066450	2070455	2070578	21895	1,2	1,0	0,1	3,1	298	149	0.000627465549746	0.0038154339632015355	0.333,1.0	0.0,0.333	0.5
21936	ENSG00000183751.14	TBL3	chr16	+	1975807	1975949	1975186	1975262	1976210	1976257	21936	3,4	0,0	12,9	0,4	291	149	0.00876923146502	0.03947571547022268	1.0,1.0	1.0,0.535	0.232
21954	ENSG00000140988.15	RPS2	chr16	-	1963652	1964365	1963148	1963256	1964448	1964631	21954	9920,9927	405,392	9437,8225	1910,1686	298	149	0	0.0	0.925,0.927	0.712,0.709	0.216
21971	ENSG00000095906.16	NUBP2	chr16	+	1786536	1786655	1782900	1783036	1787676	1787831	21971	188,206	8,14	137,143	47,28	268	149	1.76318285527e-08	2.5160557041421794e-07	0.929,0.891	0.618,0.74	0.231
22037	ENSG00000187535.13	IFT140	chr16	-	1571406	1571534	1566160	1566291	1580758	1580850	22037	112,70	11,2	41,64	11,13	277	149	0.00144029280796	0.008020516375711065	0.846,0.95	0.667,0.726	0.201
22054	ENSG00000100726.14	TELO2	chr16	+	1506483	1506665	1506237	1506329	1507305	1507370	22054	72,42	0,3	7,10	5,4	298	149	3.60792739595e-06	3.529045857210838e-05	1.0,0.875	0.412,0.556	0.454
22056	ENSG00000100726.14	TELO2	chr16	+	1506951	1507051	1505409	1505601	1507600	1507716	22056	5,4	0,0	4,2	8,1	249	149	3.9425197329e-08	5.344569214281088e-07	1.0,1.0	0.23,0.545	0.613
22123	ENSG00000103227.18	LMF1	chr16	-	931641	931793	910930	911079	933990	934145	22123	1,2	0,1	1,0	1,4	298	149	0.000430575476326	0.002722461255041363	1.0,0.5	0.333,0.0	0.584
22141	ENSG00000162004.16	CCDC78	chr16	-	724105	724205	722921	723161	724321	724509	22141	21,10	0,1	9,4	3,2	249	149	0.000560717873896	0.0034560486293370063	1.0,0.857	0.642,0.545	0.335
22144	ENSG00000162004.16	CCDC78	chr16	-	725412	725580	722581	725293	725793	725880	22144	63,63	16,20	24,18	16,28	298	149	0.000231478829152	0.0015551557205913107	0.663,0.612	0.429,0.243	0.301
22145	ENSG00000162004.16	CCDC78	chr16	-	725412	725591	724983	725293	725793	725855	22145	37,31	16,20	13,12	16,28	298	149	0.000605996802863	0.0037028104398145294	0.536,0.437	0.289,0.176	0.254
22146	ENSG00000162004.16	CCDC78	chr16	-	725445	725580	724906	725293	725793	725880	22146	34,30	16,20	12,10	16,28	284	149	0.000385580385896	0.002464719828632522	0.527,0.44	0.282,0.158	0.264
22190	ENSG00000161996.18	WDR90	chr16	+	660057	660161	659244	659376	660611	660714	22190	127,141	42,32	54,56	66,71	253	149	8.78075390176e-13	2.11534280514223e-11	0.64,0.722	0.325,0.317	0.36
22204	ENSG00000161996.18	WDR90	chr16	+	666904	666989	666454	666792	667431	667829	22204	598,587	50,38	249,221	95,108	234	149	0	0.0	0.884,0.908	0.625,0.566	0.301
22280	ENSG00000167930.15	FAM234A	chr16	+	264015	264171	263699	263775	264613	264716	22280	408,455	6,3	325,289	71,65	298	149	0	0.0	0.971,0.987	0.696,0.69	0.286
22304	ENSG00000007392.16	LUC7L	chr16	-	227241	228402	208077	208188	229278	229451	22304	43,46	1,0	63,52	4,15	298	149	1.62793338651e-05	0.00013976853918394128	0.956,1.0	0.887,0.634	0.218
22318	ENSG00000103148.15	NPRL3	chr16	-	117300	117375	112621	112775	119125	119255	22318	235,221	115,87	81,49	174,158	224	149	0	0.0	0.576,0.628	0.236,0.171	0.398
22330	ENSG00000103148.15	NPRL3	chr16	-	130521	130591	112621	112775	138149	138334	22330	57,62	22,36	21,25	49,52	219	149	8.31677271496e-09	1.2402679073890126e-07	0.638,0.54	0.226,0.246	0.353
22332	ENSG00000103148.15	NPRL3	chr16	-	130521	130591	119125	119255	138149	138334	22332	202,212	33,27	109,94	67,54	219	149	1.43107747874e-12	3.364601178038201e-11	0.806,0.842	0.525,0.542	0.29
22339	ENSG00000185596.16	WASH3P	chr15	+	101965952	101966223	101961603	101961641	101972900	101973047	22339	4,1	0,0	1,7	2,1	298	149	0.00869429251771	0.039186418419107215	1.0,1.0	0.2,0.778	0.511
22351	ENSG00000185418.15	TARSL2	chr15	-	101657784	101657857	101656921	101657036	101661711	101661816	22351	143,116	18,27	14,39	86,56	222	149	5.55111512313e-16	1.8098188896594343e-14	0.842,0.743	0.098,0.319	0.584
22357	ENSG00000185418.15	TARSL2	chr15	-	101699330	101699435	101675599	101675737	101701085	101701184	22357	26,20	1,0	6,8	6,4	254	149	2.45420537781e-07	2.945338186552126e-06	0.938,1.0	0.37,0.54	0.514
22388	ENSG00000140471.16	LINS1	chr15	-	100586223	100586332	100580443	100580945	100602116	100602157	22388	4,12	10,8	2,7	27,30	258	149	0.00310237791867	0.01583498860813565	0.188,0.464	0.041,0.119	0.246
22396	ENSG00000140470.13	ADAMTS17	chr15	-	100254135	100254179	100116846	100117013	100261478	100261505	22396	4,4	0,0	4,5	2,3	193	149	0.000125567319051	0.000893027991644658	1.0,1.0	0.607,0.563	0.415
22445	ENSG00000168904.14	LRRC28	chr15	+	99317463	99317546	99287813	99287951	99334017	99334129	22445	7,11	9,8	0,0	19,16	232	149	1.45620093761e-09	2.405203217359601e-08	0.333,0.469	0.0,0.0	0.401
22450	ENSG00000168904.14	LRRC28	chr15	+	99363105	99363265	99361335	99361511	99386029	99386035	22450	330,340	32,31	122,156	110,115	298	149	0	0.0	0.838,0.846	0.357,0.404	0.461
22454	ENSG00000183647.10	ZNF530	chr19	+	57600727	57600779	57599884	57600134	57604276	57604406	22454	37,45	5,7	27,36	38,36	201	149	1.67573288579e-10	3.117125603857363e-09	0.846,0.827	0.345,0.426	0.451
22458	ENSG00000183647.10	ZNF530	chr19	+	57605685	57607827	57604276	57604406	57612502	57612722	22458	28,30	16,9	26,22	47,67	298	149	5.57159812509e-07	6.28325659546592e-06	0.467,0.625	0.217,0.141	0.367
22478	ENSG00000159086.14	PAXBP1	chr21	-	32743247	32743314	32738172	32738319	32743677	32743754	22478	839,673	6,3	496,483	92,93	216	149	0	0.0	0.99,0.994	0.788,0.782	0.207
22485	ENSG00000263551.5	AP005328.1	chr18	+	1061462	1061535	976696	976895	1159178	1159311	22485	5,2	6,7	0,0	7,4	222	149	0.000100330762216	0.0007287770552187081	0.359,0.161	0.0,0.0	0.26
22486	ENSG00000263551.5	AP005328.1	chr18	+	1133842	1133894	976589	976895	1159178	1159335	22486	16,7	6,7	4,0	7,4	201	149	0.0105160947256	0.046295272826885586	0.664,0.426	0.298,0.0	0.396
22488	ENSG00000263551.5	AP005328.1	chr18	+	1133842	1133952	976588	976895	1159178	1159391	22488	11,11	6,7	2,0	7,4	259	149	9.83809665839e-05	0.0007161413766165111	0.513,0.475	0.141,0.0	0.423
22509	ENSG00000197381.15	ADARB1	chr21	+	45134714	45134832	45128401	45128573	45144630	45144962	22509	37,35	0,8	4,12	11,3	267	149	0.0061981905701	0.029165463314124177	1.0,0.709	0.169,0.691	0.425
22511	ENSG00000197381.15	ADARB1	chr21	+	45134714	45134832	45128401	45128573	45175729	45176664	22511	34,34	3,0	4,12	5,2	267	149	0.00239313754079	0.012588285834568865	0.863,1.0	0.309,0.77	0.392
22517	ENSG00000197381.15	ADARB1	chr21	+	45171609	45171684	45074599	45074793	45180329	45180444	22517	9,19	2,0	10,10	6,2	224	149	0.00548181896531	0.026185125233025946	0.75,1.0	0.526,0.769	0.228
22527	ENSG00000197381.15	ADARB1	chr21	+	45181479	45181516	45180435	45180444	45183361	45183447	22527	5,3	0,0	0,0	6,4	186	149	1.03184127909e-12	2.4647009985077225e-11	1.0,1.0	0.0,0.0	1.0
22539	ENSG00000173575.20	CHD2	chr15	+	92901166	92901299	92900188	92900824	92924320	92924552	22539	376,377	29,8	351,353	141,178	282	149	0	0.0	0.873,0.961	0.568,0.512	0.377
22554	ENSG00000173575.20	CHD2	chr15	+	92953356	92953573	92946037	92946216	92967324	92967341	22554	7,5	0,0	7,0	2,4	298	149	4.61236801974e-07	5.28513771235733e-06	1.0,1.0	0.636,0.0	0.682
22556	ENSG00000173575.20	CHD2	chr15	+	92953356	92953573	92948951	92949076	92967324	92967341	22556	156,144	0,4	183,165	26,35	298	149	3.80995235361e-12	8.544675074871505e-11	1.0,0.947	0.779,0.702	0.233
22562	ENSG00000173575.20	CHD2	chr15	+	92956458	92956649	92955422	92955512	92967324	92967341	22562	294,286	20,18	236,269	44,76	298	149	6.04037453389e-09	9.165874944011038e-08	0.88,0.888	0.728,0.639	0.201
22608	ENSG00000131115.15	ZNF227	chr19	+	44217790	44217852	44213068	44213244	44228445	44228572	22608	66,81	17,18	50,53	149,143	211	149	0	0.0	0.733,0.761	0.192,0.207	0.547
22622	ENSG00000198901.13	PRC1	chr15	-	90981498	90981669	90980883	90981033	90981747	90981981	22622	1304,1276	11,8	1049,1028	207,171	298	149	0	0.0	0.983,0.988	0.717,0.75	0.252
22639	ENSG00000184056.14	VPS33B	chr15	-	91017804	91017885	91014383	91014433	91022153	91022513	22639	41,37	0,1	44,34	8,9	230	149	1.37899135766e-06	1.4511210020257476e-05	1.0,0.96	0.781,0.71	0.234
22670	ENSG00000197299.11	BLM	chr15	+	90759980	90760279	90754810	90754938	90760593	90761255	22670	148,101	6,2	70,69	12,13	298	149	6.35603386623e-06	5.918424525105657e-05	0.925,0.962	0.745,0.726	0.208
22684	ENSG00000197299.11	BLM	chr15	+	90769437	90769586	90766909	90767023	90784920	90785081	22684	3,5	0,0	28,32	7,5	298	149	0.000105055046016	0.0007599038112681613	1.0,1.0	0.667,0.762	0.285
22713	ENSG00000079462.7	PAFAH1B3	chr19	-	42300041	42300092	42297035	42297365	42301949	42302039	22713	17,27	5,0	6,5	7,4	200	149	0.000533110201744	0.003301337515931767	0.717,1.0	0.39,0.482	0.423
22748	ENSG00000284626.1	AC091167.7	chr15	+	90240899	90241724	90238491	90238548	90251553	90251594	22748	28,28	8,4	22,32	17,17	298	149	0.006278370502	0.029493491394273128	0.636,0.778	0.393,0.485	0.268
22777	ENSG00000087088.19	BAX	chr19	+	48955547	48955599	48954876	48954962	48956197	48956333	22777	208,203	8,9	136,134	63,44	201	149	0	0.0	0.951,0.944	0.615,0.693	0.294
22778	ENSG00000087088.19	BAX	chr19	+	48955547	48955599	48954876	48954962	48960809	48960914	22778	3,3	0,0	1,9	4,1	201	149	0.00035969290392	0.0023137729122598436	1.0,1.0	0.156,0.87	0.487
22779	ENSG00000087088.19	BAX	chr19	+	48955547	48955833	48954896	48954962	48956197	48956333	22779	236,242	8,9	245,204	63,44	298	149	1.43218770177e-14	4.105830677823924e-13	0.937,0.931	0.66,0.699	0.255
22780	ENSG00000087088.19	BAX	chr19	+	48955547	48955833	48954896	48954962	48960809	48960914	22780	9,6	0,0	6,18	4,1	298	149	0.000395257946105	0.0025195354459914216	1.0,1.0	0.429,0.9	0.336
22783	ENSG00000087088.19	BAX	chr19	+	48955686	48955833	48954928	48954962	48956197	48956316	22783	227,236	8,9	244,188	63,44	296	149	1.22124532709e-14	3.524447686222193e-13	0.935,0.93	0.661,0.683	0.261
22795	ENSG00000157823.16	AP3S2	chr15	-	89877305	89877424	89837614	89837722	89888520	89888632	22795	19,13	0,0	16,16	7,4	268	149	1.113653324e-06	1.1924112020260538e-05	1.0,1.0	0.56,0.69	0.375
22799	ENSG00000157823.16	AP3S2	chr15	-	89877305	89877424	89871474	89871546	89889048	89889140	22799	22,15	5,0	15,10	10,6	268	149	0.00343342984413	0.017324013680231468	0.71,1.0	0.455,0.481	0.387
22802	ENSG00000157823.16	AP3S2	chr15	-	89878264	89878300	89871474	89871546	89893880	89893994	22802	3,2	0,0	0,4	7,16	185	149	2.04295872441e-08	2.8894295514793406e-07	1.0,1.0	0.0,0.168	0.916
22810	ENSG00000157823.16	AP3S2	chr15	-	89889048	89889136	89871474	89871546	89893880	89894028	22810	7,5	0,0	12,18	7,16	237	149	7.79933489015e-07	8.570567080375988e-06	1.0,1.0	0.519,0.414	0.533
22851	ENSG00000140525.17	FANCI	chr15	+	89268398	89268525	89264521	89264607	89273376	89273469	22851	1218,1142	27,18	382,303	77,78	276	149	0	0.0	0.961,0.972	0.728,0.677	0.264
22878	ENSG00000140525.17	FANCI	chr15	+	89306006	89306194	89305604	89305698	89307475	89307529	22878	1318,1301	45,34	317,346	148,163	298	149	0	0.0	0.936,0.95	0.517,0.515	0.427
22880	ENSG00000140525.17	FANCI	chr15	+	89306009	89306194	89305604	89305698	89307475	89307529	22880	713,699	45,34	166,168	148,163	298	149	0	0.0	0.888,0.911	0.359,0.34	0.55
22881	ENSG00000140525.17	FANCI	chr15	+	89306009	89306194	89305604	89305698	89312903	89312972	22881	17,19	2,0	4,0	10,12	298	149	1.82287518413e-12	4.2413092818843433e-11	0.81,1.0	0.167,0.0	0.822
23030	ENSG00000164062.12	APEH	chr3	+	49675182	49675309	49674001	49674413	49675693	49675787	23030	357,381	29,22	99,77	27,34	276	149	1.67823754893e-10	3.1208263319718702e-09	0.869,0.903	0.664,0.55	0.279
23031	ENSG00000164062.12	APEH	chr3	+	49675182	49675309	49674382	49674621	49675693	49675787	23031	798,858	54,77	215,191	88,83	276	149	0	0.0	0.889,0.857	0.569,0.554	0.311
23061	ENSG00000171045.14	TSNARE1	chr8	-	142274780	142274863	142270474	142271691	142279859	142279997	23061	35,27	3,2	1,0	2,6	232	149	1.52144330468e-09	2.505449221810403e-08	0.882,0.897	0.243,0.0	0.768
23105	ENSG00000106268.15	NUDT1	chr7	+	2242924	2243048	2242221	2242256	2249856	2250002	23105	3,1	4,2	0,0	6,6	273	149	0.00320556197038	0.016300745669667164	0.29,0.214	0.0,0.0	0.252
23113	ENSG00000173846.12	PLK3	chr1	+	44804649	44804779	44804338	44804501	44805265	44805379	23113	96,80	12,31	47,32	46,28	279	149	6.65990457341e-05	0.0005022788588631526	0.81,0.58	0.353,0.379	0.329
23122	ENSG00000165526.8	RPUSD4	chr11	-	126206253	126206553	126205718	126205781	126210889	126211297	23122	4,3	0,0	3,0	0,5	298	149	0.00114630221717	0.006540303579852116	1.0,1.0	1.0,0.0	0.5
23133	ENSG00000164828.17	SUN1	chr7	+	832504	832601	816614	816673	838797	838986	23133	229,243	20,21	155,132	53,46	246	149	1.14997900091e-10	2.176719353638744e-09	0.874,0.875	0.639,0.635	0.238
23137	ENSG00000164828.17	SUN1	chr7	+	843205	843232	841815	842130	851383	851482	23137	14,28	0,0	47,30	12,19	176	149	4.67209907429e-08	6.275323138008671e-07	1.0,1.0	0.768,0.572	0.33
23139	ENSG00000164828.17	SUN1	chr7	+	843340	843520	841815	842130	851383	851482	23139	6,3	0,0	47,72	12,19	298	149	5.50270489202e-05	0.0004225541630715643	1.0,1.0	0.662,0.655	0.341
23143	ENSG00000164828.17	SUN1	chr7	+	848417	848615	841945	842130	851383	851482	23143	5,3	0,0	10,8	12,19	298	149	2.47707387602e-07	2.9695473404668023e-06	1.0,1.0	0.294,0.174	0.766
23148	ENSG00000164828.17	SUN1	chr7	+	848417	848615	843340	843520	851383	851482	23148	285,252	5,3	182,192	47,72	298	149	0	0.0	0.966,0.977	0.659,0.571	0.357
23151	ENSG00000164828.17	SUN1	chr7	+	849519	849603	843340	843520	851383	851482	23151	16,13	5,3	19,27	47,72	233	149	2.32532779698e-08	3.2572333594602956e-07	0.672,0.735	0.205,0.193	0.504
23156	ENSG00000164828.17	SUN1	chr7	+	849922	850033	843340	843520	851383	851481	23156	120,109	5,3	67,71	47,72	260	149	0	0.0	0.932,0.954	0.45,0.361	0.538
23197	ENSG00000112200.16	ZNF451	chr6	+	57090832	57090894	57090210	57090274	57099060	57099141	23197	155,159	3,8	108,129	41,31	211	149	8.13904499353e-13	1.9674013947648575e-11	0.973,0.933	0.65,0.746	0.255
23205	ENSG00000112200.16	ZNF451	chr6	+	57124733	57124859	57102560	57102879	57133041	57133154	23205	4,7	0,0	19,18	4,3	275	149	0.000145853350703	0.0010238447794469112	1.0,1.0	0.72,0.765	0.258
23206	ENSG00000112200.16	ZNF451	chr6	+	57124733	57124859	57102560	57102879	57141947	57142095	23206	4,7	0,0	17,16	4,1	275	149	0.000972607915331	0.005647689520618353	1.0,1.0	0.697,0.897	0.203
23207	ENSG00000112200.16	ZNF451	chr6	+	57128728	57128840	57099060	57099141	57133041	57133154	23207	191,162	5,7	99,132	28,21	261	149	1.21961447608e-08	1.7772279649512168e-07	0.956,0.93	0.669,0.782	0.218
23228	ENSG00000112200.16	ZNF451	chr6	+	57152220	57152351	57147089	57148693	57161083	57161152	23228	26,19	0,0	74,69	17,15	280	149	3.13278765596e-07	3.7010579238894773e-06	1.0,1.0	0.698,0.71	0.296
23232	ENSG00000112200.16	ZNF451	chr6	+	57153860	57154047	57152220	57152351	57161083	57161152	23232	412,395	17,9	261,238	51,52	298	149	1.11022302463e-16	3.8038953585965425e-15	0.924,0.956	0.719,0.696	0.232
23246	ENSG00000112584.13	FAM120B	chr6	+	170348150	170348323	170330448	170330550	170388286	170388493	23246	115,96	0,1	72,72	24,29	298	149	0	0.0	1.0,0.98	0.6,0.554	0.413
23249	ENSG00000112584.13	FAM120B	chr6	+	170358225	170358318	170323078	170323259	170395486	170395579	23249	1,3	0,0	0,5	5,0	242	149	0.00269475337503	0.013981788475016469	1.0,1.0	0.0,1.0	0.5
23250	ENSG00000112584.13	FAM120B	chr6	+	170358225	170358318	170330448	170330550	170388286	170388493	23250	104,98	0,1	67,75	24,29	242	149	0	0.0	1.0,0.984	0.632,0.614	0.369
23251	ENSG00000112584.13	FAM120B	chr6	+	170358225	170358318	170330448	170330550	170391012	170391121	23251	4,17	1,3	5,3	5,4	242	149	0.00462048059828	0.022515731245412125	0.711,0.777	0.381,0.316	0.395
23252	ENSG00000112584.13	FAM120B	chr6	+	170358225	170358318	170330448	170330550	170395486	170395579	23252	3,9	1,1	5,4	6,6	242	149	0.00108697130423	0.00623880744031045	0.649,0.847	0.339,0.291	0.433
23255	ENSG00000112584.13	FAM120B	chr6	+	170388286	170388493	170323078	170323259	170395486	170395579	23255	8,2	0,0	6,4	5,0	298	149	0.00177885951897	0.009682033714104562	1.0,1.0	0.375,1.0	0.312
23268	ENSG00000089847.12	ANKRD24	chr19	+	4215977	4216050	4212599	4212698	4216283	4216402	23268	7,7	0,0	2,2	0,5	222	149	0.00392458662323	0.01948015071196169	1.0,1.0	1.0,0.212	0.394
23300	ENSG00000091409.14	ITGA6	chr2	+	172489484	172489658	172488125	172488228	172491023	172491122	23300	138,159	0,0	88,114	22,28	298	149	0	0.0	1.0,1.0	0.667,0.671	0.331
23301	ENSG00000091409.14	ITGA6	chr2	+	172501771	172501901	172497974	172498100	172504090	172504534	23301	68,61	12,16	35,36	19,32	279	149	0.000132403607092	0.0009373553325781561	0.752,0.671	0.496,0.375	0.276
23308	ENSG00000182621.17	PLCB1	chr20	+	8802055	8802173	8790174	8790261	8881621	8883199	23308	23,22	8,25	7,13	38,26	267	149	0.000928283223899	0.0054178326014939614	0.616,0.329	0.093,0.218	0.317
23359	ENSG00000163491.16	NEK10	chr3	-	27143444	27143474	27141481	27141582	27162460	27162601	23359	3,2	0,0	0,0	2,1	179	149	1.59325530547e-09	2.615883815805684e-08	1.0,1.0	0.0,0.0	1.0
23369	ENSG00000163491.16	NEK10	chr3	-	27290616	27290754	27287697	27287743	27291261	27291390	23369	63,68	10,12	19,18	13,11	287	149	0.000146198285637	0.0010260218213227032	0.766,0.746	0.431,0.459	0.311
23376	ENSG00000163491.16	NEK10	chr3	-	27367522	27367562	27352811	27352919	27369224	27369421	23376	6,10	20,14	2,0	25,30	189	149	6.93411402752e-06	6.412752146485405e-05	0.191,0.36	0.059,0.0	0.246
23382	ENSG00000130363.11	RSPH3	chr6	-	158993838	158993926	158986279	158986421	158999434	158999781	23382	13,25	2,0	22,25	7,9	237	149	0.000394396382715	0.002514837397825667	0.803,1.0	0.664,0.636	0.251
23422	ENSG00000177674.15	AGTRAP	chr1	+	11745802	11745837	11736116	11736235	11748414	11748610	23422	1,1	0,0	0,1	4,2	184	149	1.15534137812e-10	2.185353921030355e-09	1.0,1.0	0.0,0.288	0.856
23456	ENSG00000139496.15	NUP58	chr13	+	25319325	25319350	25315356	25315467	25320529	25320595	23456	1239,1195	7,11	367,346	115,138	174	149	0	0.0	0.993,0.989	0.732,0.682	0.284
23532	ENSG00000186625.13	KATNA1	chr6	-	149601593	149601752	149598052	149598350	149603267	149603373	23532	802,678	100,61	415,452	207,250	298	149	0	0.0	0.8,0.848	0.501,0.475	0.336
23534	ENSG00000186625.13	KATNA1	chr6	-	149601593	149601799	149598223	149598350	149603267	149603373	23534	462,323	100,61	218,258	207,250	298	149	0	0.0	0.698,0.726	0.345,0.34	0.369
23547	ENSG00000186625.13	KATNA1	chr6	-	149632758	149632916	149603267	149603373	149648468	149648735	23547	16,20	0,2	11,0	1,4	298	149	0.00355661725116	0.017856338038727625	1.0,0.833	0.846,0.0	0.493
23570	ENSG00000111962.7	UST	chr6	+	148953871	148953951	148941278	148941434	148964409	148964563	23570	179,156	1,3	110,95	31,20	229	149	3.33066907388e-16	1.098603919517315e-14	0.991,0.971	0.698,0.756	0.254
23604	ENSG00000164654.15	MIOS	chr7	+	7583117	7583372	7574097	7574196	7588497	7588563	23604	183,190	0,6	68,58	16,18	298	149	4.48530101949e-14	1.2249846463328504e-12	1.0,0.941	0.68,0.617	0.322
23605	ENSG00000164654.15	MIOS	chr7	+	7585635	7585805	7574097	7574196	7588497	7588563	23605	208,187	0,6	51,69	16,18	298	149	5.3290705182e-15	1.5851400722341428e-13	1.0,0.94	0.614,0.657	0.335
23606	ENSG00000164654.15	MIOS	chr7	+	7585635	7585805	7574097	7574196	7594979	7595132	23606	10,13	0,2	1,0	3,4	298	149	9.20467801979e-09	1.3632825812391175e-07	1.0,0.765	0.143,0.0	0.811
23607	ENSG00000164654.15	MIOS	chr7	+	7585635	7585805	7574097	7574196	7605941	7606071	23607	10,11	2,2	1,2	8,14	298	149	3.8597256502e-09	6.014321311550232e-08	0.714,0.733	0.059,0.067	0.661
23640	ENSG00000049323.15	LTBP1	chr2	+	33280038	33280158	33263293	33263392	33293159	33293282	23640	58,31	0,0	29,12	2,9	269	149	6.68358685907e-06	6.201975453048779e-05	1.0,1.0	0.889,0.425	0.343
23644	ENSG00000049323.15	LTBP1	chr2	+	33301521	33301644	33293159	33293282	33309433	33309482	23644	56,21	0,3	16,24	7,3	272	149	0.00359496733882	0.01802348367609024	1.0,0.793	0.556,0.814	0.212
23649	ENSG00000049323.15	LTBP1	chr2	+	33342837	33342963	33315143	33315269	33347366	33347409	23649	52,39	17,15	21,20	15,20	275	149	0.00558971184328	0.026638532343523664	0.624,0.585	0.431,0.351	0.214
23676	ENSG00000135540.11	NHSL1	chr6	-	138473305	138473433	138446789	138447193	138496218	138496371	23676	27,35	0,0	41,22	4,9	277	149	3.21674975967e-06	3.174873049967738e-05	1.0,1.0	0.846,0.568	0.293
23678	ENSG00000134184.12	GSTM1	chr1	+	109688116	109688245	109687844	109687909	109689224	109689325	23678	11,4	0,0	2,0	2,3	278	149	4.26226887118e-09	6.607580272312212e-08	1.0,1.0	0.349,0.0	0.826
23681	ENSG00000134184.12	GSTM1	chr1	+	109688672	109688737	109687813	109687909	109689224	109689325	23681	5,2	0,0	6,10	2,3	214	149	0.000538722548525	0.0033318349174996584	1.0,1.0	0.676,0.699	0.312
23690	ENSG00000134184.12	GSTM1	chr1	+	109690270	109690366	109689224	109689325	109693205	109693743	23690	539,516	31,37	428,424	153,137	245	149	0	0.0	0.914,0.895	0.63,0.653	0.263
23757	ENSG00000178904.18	DPY19L3	chr19	+	32454938	32455040	32453144	32453276	32458099	32458173	23757	104,125	0,0	25,25	22,22	251	149	0	0.0	1.0,1.0	0.403,0.403	0.597
23759	ENSG00000178904.18	DPY19L3	chr19	+	32463868	32463980	32463365	32463488	32477521	32477654	23759	68,57	0,0	52,35	9,6	261	149	5.19676456312e-08	6.927037301695612e-07	1.0,1.0	0.767,0.769	0.232
23761	ENSG00000178904.18	DPY19L3	chr19	+	32464727	32464784	32463868	32463980	32477521	32477654	23761	55,44	0,0	19,18	12,1	206	149	4.4196881489e-06	4.248960947591912e-05	1.0,1.0	0.534,0.929	0.268
23763	ENSG00000178904.18	DPY19L3	chr19	+	32467473	32468813	32464727	32464784	32477521	32477654	23763	96,92	19,9	9,15	4,8	298	149	0.0079623143766	0.036286875991342275	0.716,0.836	0.529,0.484	0.27
23764	ENSG00000178904.18	DPY19L3	chr19	+	32468730	32468813	32463868	32463980	32477521	32477654	23764	65,69	0,0	10,13	12,1	232	149	3.82185182257e-06	3.721168464261036e-05	1.0,1.0	0.349,0.893	0.379
23781	ENSG00000179295.17	PTPN11	chr12	+	112486462	112486629	112482073	112482205	112502143	112502256	23781	205,206	10,8	201,199	75,99	298	149	0	0.0	0.911,0.928	0.573,0.501	0.383
23792	ENSG00000125124.11	BBS2	chr16	-	56500853	56500977	56499777	56499907	56501352	56501594	23792	175,116	9,7	78,82	29,25	273	149	2.81928258516e-10	5.117029569397818e-09	0.914,0.9	0.595,0.642	0.288
23797	ENSG00000125124.11	BBS2	chr16	-	56511132	56511284	56510858	56510921	56514452	56514680	23797	164,149	0,0	86,111	7,25	298	149	4.60365079391e-12	1.022628347971735e-10	1.0,1.0	0.86,0.689	0.226
23804	ENSG00000110367.12	DDX6	chr11	-	118758773	118758902	118757170	118757287	118759921	118760044	23804	1486,1610	42,35	1613,1531	385,359	278	149	0	0.0	0.95,0.961	0.692,0.696	0.262
23905	ENSG00000111912.19	NCOA7	chr6	+	125786136	125786213	125781160	125781371	125815290	125815404	23905	40,43	0,1	13,27	7,0	226	149	0.00195853683189	0.01054252695859676	1.0,0.966	0.55,1.0	0.208
23934	ENSG00000175224.16	ATG13	chr11	+	46618259	46618375	46617544	46617890	46630044	46630100	23934	176,206	220,147	24,40	228,210	265	149	0	0.0	0.31,0.441	0.056,0.097	0.299
23936	ENSG00000175224.16	ATG13	chr11	+	46618259	46618375	46617544	46617890	46644278	46644360	23936	135,167	87,98	19,23	92,99	265	149	0	0.0	0.466,0.489	0.104,0.116	0.368
23937	ENSG00000175224.16	ATG13	chr11	+	46618259	46618375	46617544	46617890	46645338	46645419	23937	90,113	0,1	12,17	8,12	265	149	0	0.0	1.0,0.985	0.458,0.443	0.542
23944	ENSG00000175224.16	ATG13	chr11	+	46618324	46618375	46617526	46617890	46645338	46645367	23944	12,24	0,1	11,19	8,12	200	149	5.60072389577e-08	7.423027036651647e-07	1.0,0.947	0.506,0.541	0.45
24008	ENSG00000123485.11	HJURP	chr2	-	233847396	233847461	233845727	233845820	233849762	233849859	24008	520,506	37,33	213,228	114,85	214	149	0	0.0	0.907,0.914	0.565,0.651	0.303
24031	ENSG00000111877.17	MCM9	chr6	-	118827926	118828130	118826781	118826864	118829047	118829250	24031	115,130	12,3	42,38	79,67	298	149	0	0.0	0.827,0.956	0.21,0.221	0.676
24041	ENSG00000111860.13	CEP85L	chr6	-	118565528	118566316	118523801	118523920	118632452	118632611	24041	209,181	1,2	132,157	24,16	298	149	4.99711383384e-12	1.1049650213494867e-10	0.991,0.978	0.733,0.831	0.202
24046	ENSG00000111860.13	CEP85L	chr6	-	118664410	118664521	118652699	118652808	118710035	118710068	24046	17,8	12,12	0,0	7,11	260	149	9.28634106279e-08	1.189908823309502e-06	0.448,0.276	0.0,0.0	0.362
24048	ENSG00000028310.17	BRD9	chr5	-	868606	869119	865413	865581	869244	869404	24048	43,36	25,24	10,7	12,19	298	149	0.00302774644201	0.015491913883875138	0.462,0.429	0.294,0.156	0.221
24066	ENSG00000028310.17	BRD9	chr5	-	883350	883450	881106	881182	883937	884070	24066	203,160	330,259	73,62	687,669	249	149	0	0.0	0.269,0.27	0.06,0.053	0.213
24144	ENSG00000168172.8	HOOK3	chr8	+	42943312	42943445	42906172	42906258	42957093	42957156	24144	4,7	0,0	3,2	3,1	282	149	4.74679320301e-05	0.000369495945856507	1.0,1.0	0.346,0.514	0.57
24164	ENSG00000203778.7	FAM229B	chr6	+	112097040	112097201	112087598	112087720	112099269	112099408	24164	346,331	31,55	114,156	184,174	298	149	0	0.0	0.848,0.751	0.237,0.31	0.526
24172	ENSG00000231889.7	TRAF3IP2-AS1	chr6	+	111574620	111574802	111483540	111483665	111576361	111576470	24172	145,119	10,17	56,52	14,19	298	149	0.00058588325658	0.003594335036519149	0.879,0.778	0.667,0.578	0.206
24173	ENSG00000231889.7	TRAF3IP2-AS1	chr6	+	111574620	111574802	111484743	111484861	111576361	111576470	24173	103,97	0,4	45,50	9,8	298	149	4.10027206355e-06	3.966750467485503e-05	1.0,0.924	0.714,0.758	0.226
24177	ENSG00000189195.12	BTBD8	chr1	+	92107883	92108001	92102472	92102669	92129686	92129776	24177	17,15	0,0	10,19	5,0	267	149	0.00270040267758	0.014004502598098205	1.0,1.0	0.527,1.0	0.236
24200	ENSG00000155111.14	CDK19	chr6	-	110623289	110623362	110622814	110622912	110626775	110626845	24200	131,109	1,0	99,95	20,24	222	149	6.2172489379e-15	1.8375997641484773e-13	0.989,1.0	0.769,0.727	0.246
24273	ENSG00000140365.15	COMMD4	chr15	+	75338061	75338138	75336062	75336092	75338354	75338420	24273	2,4	0,2	0,3	4,9	226	149	0.00118260858526	0.006729703866670714	1.0,0.569	0.0,0.18	0.695
24323	ENSG00000130348.11	QRSL1	chr6	+	106654729	106654922	106652466	106652582	106655614	106655732	24323	903,823	1,10	533,544	80,96	298	149	0	0.0	0.998,0.976	0.769,0.739	0.233
24375	ENSG00000147251.15	DOCK11	chrX	+	118636345	118636412	118630378	118630490	118641189	118641305	24375	18,19	0,0	19,22	5,4	216	149	1.89833071536e-05	0.0001605602923954864	1.0,1.0	0.724,0.791	0.242
24376	ENSG00000147251.15	DOCK11	chrX	+	118636345	118636412	118630378	118630490	118648944	118649127	24376	18,19	0,0	20,15	4,4	216	149	3.2129076119e-05	0.0002591718376702236	1.0,1.0	0.775,0.721	0.252
24377	ENSG00000147251.15	DOCK11	chrX	+	118641189	118641305	118630378	118630490	118648944	118649127	24377	3,2	0,0	15,25	4,4	265	149	0.000141209038072	0.0009942324275294325	1.0,1.0	0.678,0.778	0.272
24379	ENSG00000147251.15	DOCK11	chrX	+	118643456	118643594	118641189	118641305	118648944	118649127	24379	154,147	3,2	29,25	15,27	287	149	0	0.0	0.964,0.974	0.501,0.325	0.556
24402	ENSG00000196141.13	SPATS2L	chr2	+	200439121	200439328	200419249	200419496	200440648	200440784	24402	98,68	88,77	20,19	75,77	298	149	5.9614957415e-10	1.0344416099601948e-08	0.358,0.306	0.118,0.11	0.218
24473	ENSG00000164414.17	SLC35A1	chr6	+	87477361	87477539	87472924	87473019	87501157	87501310	24473	114,110	20,28	54,42	26,29	298	149	0.000176896924075	0.001220467889836811	0.74,0.663	0.509,0.42	0.237
24478	ENSG00000164414.17	SLC35A1	chr6	+	87508419	87508596	87501157	87501310	87509040	87509175	24478	169,162	0,0	61,76	13,15	298	149	9.99200722163e-16	3.185662260302415e-14	1.0,1.0	0.701,0.717	0.291
24490	ENSG00000161040.16	FBXL13	chr7	-	102931880	102931933	102926273	102926374	102963532	102963665	24490	16,21	1,0	1,0	0,5	202	149	0.000334661387868	0.002168524173021551	0.922,1.0	1.0,0.0	0.461
24599	ENSG00000152348.15	ATG10	chr5	+	81976192	81976327	81972050	81972306	81987558	81987678	24599	40,33	35,22	15,17	51,30	284	149	5.89429081432e-05	0.0004498583348472324	0.375,0.44	0.134,0.229	0.226
24602	ENSG00000152348.15	ATG10	chr5	+	82058494	82058602	81987557	81987678	82178489	82178587	24602	106,87	0,2	83,72	22,16	257	149	2.81186185447e-12	6.403433973547922e-11	1.0,0.962	0.686,0.723	0.276
24605	ENSG00000152348.15	ATG10	chr5	+	82164398	82164537	81987557	81987678	82178489	82178587	24605	102,125	0,2	94,95	22,16	288	149	4.34241531622e-12	9.686840368084799e-11	1.0,0.97	0.689,0.754	0.263
24618	ENSG00000152348.15	ATG10	chr5	+	82252561	82252659	82178489	82178587	82276144	82276297	24618	69,71	19,29	43,20	44,51	247	149	1.48017797863e-06	1.5496588529811764e-05	0.687,0.596	0.371,0.191	0.36
24715	ENSG00000112697.15	TMEM30A	chr6	-	75267640	75267748	75265230	75265338	75284401	75284968	24715	1079,976	44,40	909,810	197,215	257	149	0	0.0	0.934,0.934	0.728,0.686	0.227
24734	ENSG00000119522.16	DENND1A	chr9	-	123450692	123450749	123440359	123440491	123452275	123452347	24734	310,341	6,5	211,201	64,69	206	149	0	0.0	0.974,0.98	0.705,0.678	0.285
24735	ENSG00000119522.16	DENND1A	chr9	-	123452275	123452347	123440359	123440491	123557569	123557695	24735	4,9	1,0	46,57	24,28	221	149	0.000238901714842	0.001599614267521719	0.729,1.0	0.564,0.579	0.293
24740	ENSG00000119522.16	DENND1A	chr9	-	123457792	123457897	123440359	123440491	123557569	123557695	24740	53,71	1,0	88,84	24,28	254	149	1.29296573448e-12	3.0588827311798665e-11	0.969,1.0	0.683,0.638	0.324
24755	ENSG00000119522.16	DENND1A	chr9	-	123769513	123769563	123676719	123676789	123792586	123792630	24755	42,50	1,2	12,22	8,5	199	149	2.70522410141e-05	0.00022167285108828157	0.969,0.949	0.529,0.767	0.311
24757	ENSG00000119522.16	DENND1A	chr9	-	123769513	123769563	123757702	123757822	123792586	123792630	24757	217,216	16,13	86,95	35,39	199	149	7.72715225139e-14	2.0638446859797205e-12	0.91,0.926	0.648,0.646	0.271
24758	ENSG00000119522.16	DENND1A	chr9	-	123769513	123769563	123757702	123757822	123878950	123879021	24758	51,40	1,0	27,33	24,17	199	149	4.07451850037e-14	1.1185952081505242e-12	0.974,1.0	0.457,0.592	0.463
24760	ENSG00000119522.16	DENND1A	chr9	-	123792586	123792630	123757702	123757822	123878950	123879021	24760	47,44	1,0	53,70	24,17	193	149	5.70318348103e-10	9.920345801776691e-09	0.973,1.0	0.63,0.761	0.291
24775	ENSG00000135297.15	MTO1	chr6	+	73480996	73481116	73480674	73480805	73482448	73482620	24775	11,16	23,11	18,8	69,55	269	149	0.00169843948126	0.009283525379364383	0.209,0.446	0.126,0.075	0.227
24778	ENSG00000135297.15	MTO1	chr6	+	73481000	73481116	73480674	73480805	73482448	73482534	24778	25,38	23,11	26,29	69,55	265	149	0.000433661859488	0.002740831634445729	0.379,0.66	0.175,0.229	0.318
24780	ENSG00000135297.15	MTO1	chr6	+	73482028	73482244	73480674	73480805	73492233	73492352	24780	48,67	2,8	130,119	31,32	298	149	0.00119159331202	0.006775103854789142	0.923,0.807	0.677,0.65	0.202
24796	ENSG00000135297.15	MTO1	chr6	+	73486597	73486761	73482448	73482620	73497735	73497896	24796	9,9	2,0	17,12	10,6	298	149	0.00347013148561	0.01748516759876155	0.692,1.0	0.459,0.5	0.366
24836	ENSG00000172766.18	NAA16	chr13	+	41336649	41336756	41328723	41328843	41358303	41358473	24836	16,17	4,1	59,44	24,35	256	149	0.00570527541065	0.02712524631312569	0.7,0.908	0.589,0.423	0.298
24837	ENSG00000172766.18	NAA16	chr13	+	41336649	41336756	41328723	41328843	41358809	41358962	24837	4,1	1,0	22,22	36,17	256	149	0.00110789286946	0.006346261792946473	0.7,1.0	0.262,0.43	0.504
24838	ENSG00000172766.18	NAA16	chr13	+	41336649	41336756	41331273	41331369	41355143	41355216	24838	339,322	14,25	134,151	37,44	256	149	1.31594735109e-12	3.10839644139707e-11	0.934,0.882	0.678,0.666	0.236
24839	ENSG00000172766.18	NAA16	chr13	+	41336649	41336756	41331273	41331369	41358303	41358473	24839	144,154	7,14	131,133	50,64	256	149	5.05151476204e-14	1.3718922135186507e-12	0.923,0.865	0.604,0.547	0.319
24841	ENSG00000172766.18	NAA16	chr13	+	41355143	41355216	41328723	41328843	41358303	41358473	24841	101,88	4,1	77,56	24,35	222	149	1.77224901421e-12	4.126686768586775e-11	0.944,0.983	0.683,0.518	0.363
24842	ENSG00000172766.18	NAA16	chr13	+	41355143	41355216	41328723	41328843	41358809	41358962	24842	5,1	1,0	4,4	36,17	222	149	3.21932053182e-06	3.1771515238763165e-05	0.77,1.0	0.069,0.136	0.782
24843	ENSG00000172766.18	NAA16	chr13	+	41355143	41355216	41331273	41331369	41358303	41358473	24843	105,112	7,14	104,96	50,64	222	149	3.12716519346e-12	7.080215240479648e-11	0.91,0.843	0.583,0.502	0.334
24844	ENSG00000172766.18	NAA16	chr13	+	41355143	41355216	41331273	41331369	41358809	41358962	24844	5,9	0,0	14,28	9,12	222	149	2.68072715648e-06	2.6834293684364616e-05	1.0,1.0	0.511,0.61	0.44
24845	ENSG00000172766.18	NAA16	chr13	+	41355143	41355216	41336649	41336756	41358303	41358473	24845	312,280	23,23	124,122	51,51	222	149	1.11022302463e-15	3.5284821584463206e-14	0.901,0.891	0.62,0.616	0.278
24846	ENSG00000172766.18	NAA16	chr13	+	41355143	41355216	41336649	41336756	41358809	41358962	24846	127,113	3,0	35,40	10,20	222	149	4.96269692007e-14	1.348678010902469e-12	0.966,1.0	0.701,0.573	0.346
24860	ENSG00000172766.18	NAA16	chr13	+	41373767	41373880	41372814	41372830	41374741	41374839	24860	40,20	4,7	27,22	24,31	262	149	5.30553039398e-05	0.0004083967331415369	0.85,0.619	0.39,0.288	0.395
24864	ENSG00000065154.11	OAT	chr10	-	124414345	124414432	124411972	124412200	124414952	124415072	24864	13,3	13,22	1,0	12,8	236	149	0.000328574604248	0.002134050469644485	0.387,0.079	0.05,0.0	0.208
24903	ENSG00000198089.15	SFI1	chr22	+	31531057	31531129	31508254	31508376	31550253	31550348	24903	6,2	4,4	0,0	6,3	221	149	9.78458193979e-06	8.76402240994705e-05	0.503,0.252	0.0,0.0	0.378
24905	ENSG00000198089.15	SFI1	chr22	+	31531057	31531129	31528689	31528863	31546860	31546971	24905	108,104	92,99	32,10	78,86	221	149	4.37721381363e-09	6.777967893007435e-08	0.442,0.415	0.217,0.073	0.283
24907	ENSG00000198089.15	SFI1	chr22	+	31531057	31531129	31528689	31528863	31556941	31557059	24907	36,19	0,4	11,4	20,13	221	149	3.51326523429e-10	6.3001644414550345e-09	1.0,0.762	0.271,0.172	0.659
24909	ENSG00000198089.15	SFI1	chr22	+	31546860	31546971	31508254	31508376	31556941	31557059	24909	44,45	4,2	32,27	12,6	260	149	0.000995193535881	0.005767780676380354	0.863,0.928	0.604,0.721	0.233
24910	ENSG00000198089.15	SFI1	chr22	+	31546860	31546971	31508254	31508376	31561289	31561392	24910	43,47	0,0	28,31	7,4	260	149	1.1453221932e-06	1.223939969573665e-05	1.0,1.0	0.696,0.816	0.244
24913	ENSG00000198089.15	SFI1	chr22	+	31546860	31546971	31528689	31528863	31556941	31557059	24913	86,97	0,4	68,73	20,13	260	149	1.7122786411e-08	2.447451414895554e-07	1.0,0.933	0.661,0.763	0.255
24919	ENSG00000198089.15	SFI1	chr22	+	31550253	31550348	31508254	31508376	31561289	31561333	24919	2,3	0,0	11,5	7,4	244	149	6.12655589183e-06	5.724986497547152e-05	1.0,1.0	0.49,0.433	0.538
24933	ENSG00000198089.15	SFI1	chr22	+	31556941	31557059	31546860	31546971	31573057	31573214	24933	9,12	0,0	13,9	4,2	267	149	7.01759294045e-05	0.000526697695404162	1.0,1.0	0.645,0.715	0.32
24955	ENSG00000198089.15	SFI1	chr22	+	31603743	31603819	31602606	31602785	31604308	31604404	24955	271,341	30,39	104,140	65,54	225	149	3.27148308443e-11	6.588210083857437e-10	0.857,0.853	0.514,0.632	0.282
24984	ENSG00000198089.15	SFI1	chr22	+	31613601	31613855	31613141	31613216	31614788	31614860	24984	129,135	2,3	40,51	10,5	298	149	1.81607101486e-05	0.0001542597178660301	0.97,0.957	0.667,0.836	0.212
25003	ENSG00000118482.11	PHF3	chr6	+	63646526	63646795	63635835	63636150	63679999	63680161	25003	196,140	106,107	60,58	122,102	298	149	2.8858420098e-09	4.580019287164471e-08	0.48,0.395	0.197,0.221	0.228
25004	ENSG00000118482.11	PHF3	chr6	+	63646526	63646795	63635835	63636150	63684128	63685911	25004	77,64	7,13	28,34	24,16	298	149	3.82599365537e-05	0.0003034743900323335	0.846,0.711	0.368,0.515	0.337
25006	ENSG00000118482.11	PHF3	chr6	+	63646618	63646795	63635835	63636150	63679999	63680161	25006	128,87	106,107	34,25	122,102	298	149	7.75177699808e-11	1.4978361832079555e-09	0.376,0.289	0.122,0.109	0.217
25007	ENSG00000118482.11	PHF3	chr6	+	63646618	63646795	63635835	63636150	63684128	63685911	25007	9,11	7,13	2,1	24,16	298	149	1.07154311091e-06	1.1508828986965278e-05	0.391,0.297	0.04,0.03	0.309
25008	ENSG00000118482.11	PHF3	chr6	+	63646618	63646795	63635835	63636150	63694580	63694690	25008	9,8	0,0	0,1	3,0	298	149	0.000246028113684	0.0016422478252916786	1.0,1.0	0.0,1.0	0.5
25041	ENSG00000225096.2	AL445250.1	chr6	+	57965516	57965743	57962180	57962248	57971594	57971656	25041	2,3	3,4	0,0	2,1	298	149	0.00177304857346	0.009653875366133024	0.25,0.273	0.0,0.0	0.262
25103	ENSG00000112210.11	RAB23	chr6	-	57196449	57196606	57193841	57193934	57221725	57222314	25103	26,20	0,0	21,12	7,1	298	149	1.3493728697e-05	0.0001175855728331255	1.0,1.0	0.6,0.857	0.272
25166	ENSG00000170899.10	GSTA4	chr6	-	52982573	52982705	52977947	52978592	52984463	52984605	25166	113,118	0,2	52,46	14,15	281	149	6.5281113848e-14	1.754811960264676e-12	1.0,0.969	0.663,0.619	0.343
25168	ENSG00000170899.10	GSTA4	chr6	-	52985450	52985583	52984463	52984605	52994156	52994261	25168	70,41	0,0	26,19	4,13	282	149	1.39518643305e-08	2.015616822524131e-07	1.0,1.0	0.774,0.436	0.395
25169	ENSG00000170899.10	GSTA4	chr6	-	52987356	52987408	52984463	52984605	52994156	52994261	25169	14,6	0,0	4,5	4,13	201	149	9.80148295859e-10	1.6580134925985696e-08	1.0,1.0	0.426,0.222	0.676
25176	ENSG00000163517.14	HDAC11	chr3	+	13496735	13496852	13481094	13481394	13498512	13498555	25176	52,31	0,0	21,15	8,0	266	149	0.00015382641372	0.0010754444962205226	1.0,1.0	0.595,1.0	0.203
25192	ENSG00000163517.14	HDAC11	chr3	+	13501870	13501933	13481245	13481394	13504093	13504113	25192	3,3	1,0	2,1	3,4	212	149	8.47542257864e-05	0.000624849021023181	0.678,1.0	0.319,0.149	0.605
25205	ENSG00000096968.13	JAK2	chr9	+	4985939	4986022	4984389	4984765	5021962	5022065	25205	25,12	0,0	10,17	5,1	232	149	0.000111386333006	0.00080058596442471	1.0,1.0	0.562,0.916	0.261
25245	ENSG00000180773.14	SLC36A4	chr11	-	93167943	93168171	93165917	93166016	93180796	93180881	25245	401,382	3,1	73,104	12,15	298	149	9.99200722163e-16	3.185662260302415e-14	0.985,0.995	0.753,0.776	0.226
25250	ENSG00000180773.14	SLC36A4	chr11	-	93184429	93184520	93182805	93182894	93185690	93185814	25250	306,250	5,6	46,61	24,21	240	149	0	0.0	0.974,0.963	0.543,0.643	0.375
25293	ENSG00000183495.13	EP400	chr12	+	131981488	131981596	131979693	131979793	131982092	131982478	25293	271,218	96,125	66,66	130,136	257	149	4.24105195407e-14	1.1622074787140661e-12	0.621,0.503	0.227,0.22	0.339
25317	ENSG00000183495.13	EP400	chr12	+	132066794	132066969	132064667	132064886	132067361	132067486	25317	269,300	18,5	119,138	34,19	298	149	1.6556036353e-07	2.039033156692748e-06	0.882,0.968	0.636,0.784	0.215
25336	ENSG00000153291.15	SLC25A27	chr6	+	46671125	46671228	46668708	46668793	46676646	46676743	25336	10,8	1,4	5,8	15,18	252	149	0.000290432818757	0.0019084730085180922	0.855,0.542	0.165,0.208	0.512
25358	ENSG00000106462.10	EZH2	chr7	-	148814913	148815039	148811624	148811720	148815505	148815546	25358	1211,1121	18,17	282,320	76,62	275	149	0	0.0	0.973,0.973	0.668,0.737	0.27
25359	ENSG00000106462.10	EZH2	chr7	-	148814913	148815039	148813958	148814137	148815505	148815546	25359	2415,2120	60,43	580,546	407,388	275	149	0	0.0	0.956,0.964	0.436,0.433	0.525
25369	ENSG00000106462.10	EZH2	chr7	-	148826453	148826632	148819595	148819687	148827163	148827266	25369	1904,1753	4,3	665,605	277,279	298	149	0	0.0	0.996,0.997	0.546,0.52	0.463
25370	ENSG00000106462.10	EZH2	chr7	-	148826468	148826632	148819595	148819687	148827163	148827266	25370	3605,3229	4,3	1149,1110	277,279	298	149	0	0.0	0.998,0.998	0.675,0.665	0.328
25402	ENSG00000124608.4	AARS2	chr6	-	44307248	44307394	44306922	44307031	44310993	44311161	25402	143,126	1,3	68,84	28,42	295	149	0	0.0	0.986,0.955	0.551,0.503	0.443
25404	ENSG00000124608.4	AARS2	chr6	-	44310298	44310443	44306922	44307031	44310993	44311161	25404	288,283	1,3	215,194	28,42	294	149	0	0.0	0.993,0.98	0.796,0.701	0.238
25421	ENSG00000124574.14	ABCC10	chr6	+	43442969	43443159	43441861	43441960	43443932	43444010	25421	100,113	3,7	96,101	40,55	298	149	1.44328993201e-15	4.53350951109348e-14	0.943,0.89	0.545,0.479	0.404
25438	ENSG00000103174.12	NAGPA	chr16	-	5027277	5027379	5027134	5027198	5027845	5027893	25438	191,181	2,3	216,182	44,37	251	149	3.33066907388e-16	1.098603919517315e-14	0.983,0.973	0.745,0.745	0.233
25486	ENSG00000112659.13	CUL9	chr6	+	43188522	43188715	43187712	43188118	43193000	43193208	25486	116,116	45,44	21,40	68,56	298	149	1.62816427007e-11	3.395685275391989e-10	0.563,0.569	0.134,0.263	0.367
25493	ENSG00000112659.13	CUL9	chr6	+	43199265	43199371	43198608	43198855	43199928	43200156	25493	138,136	8,2	30,47	15,18	255	149	3.37618821789e-12	7.612729480249567e-11	0.91,0.975	0.539,0.604	0.371
25506	ENSG00000112659.13	CUL9	chr6	+	43206006	43206235	43204932	43205115	43213148	43213294	25506	18,20	4,3	9,7	5,9	298	149	0.00378524773372	0.018876691093918065	0.692,0.769	0.474,0.28	0.353
25555	ENSG00000112651.11	MRPL2	chr6	-	43055544	43055618	43054028	43054486	43058064	43058233	25555	297,253	195,206	104,103	222,181	223	149	1.81162862489e-11	3.76212600553091e-10	0.504,0.451	0.238,0.275	0.221
25614	ENSG00000137413.15	TAF8	chr6	+	42066311	42066459	42055951	42056014	42077099	42077239	25614	3,16	0,0	4,10	5,3	297	149	3.24111208427e-07	3.815637073496055e-06	1.0,1.0	0.286,0.626	0.544
25634	ENSG00000198000.11	NOL8	chr9	-	92311145	92311259	92310552	92310675	92314266	92316138	25634	676,692	9,6	607,569	158,117	263	149	0	0.0	0.977,0.985	0.685,0.734	0.271
25654	ENSG00000164663.14	USP49	chr6	-	41891793	41891875	41871563	41871637	41893932	41894455	25654	168,188	2,6	90,83	40,34	231	149	0	0.0	0.982,0.953	0.592,0.612	0.366
25683	ENSG00000120805.13	ARL1	chr12	-	101401061	101401173	101400290	101400381	101407641	101407746	25683	3,7	0,0	12,18	6,0	261	149	0.00131212573723	0.007374589780891119	1.0,1.0	0.533,1.0	0.234
25685	ENSG00000120805.13	ARL1	chr12	-	101402864	101402946	101396142	101396577	101407641	101407746	25685	3,5	1,0	0,8	2,7	231	149	0.000239811550333	0.0016050852961683672	0.659,1.0	0.0,0.424	0.618
25773	ENSG00000135679.23	MDM2	chr12	+	68815627	68815720	68813553	68813628	68820324	68820374	25773	38,22	39,33	9,3	92,108	242	149	1.11022302463e-16	3.8038953585965425e-15	0.375,0.291	0.057,0.017	0.296
25818	ENSG00000198663.16	C6orf89	chr6	+	36883187	36883352	36879007	36879132	36899425	36899633	25818	10,7	0,0	5,1	4,0	298	149	0.00393169775728	0.019506656566197902	1.0,1.0	0.385,1.0	0.307
25821	ENSG00000198663.16	C6orf89	chr6	+	36894503	36894603	36885853	36886028	36899425	36899633	25821	57,82	53,46	27,27	73,54	249	149	3.16439641568e-06	3.127787831871285e-05	0.392,0.516	0.181,0.23	0.248
25887	ENSG00000065060.16	UHRF1BP1	chr6	+	34835293	34835464	34834720	34834861	34855616	34855703	25887	153,127	3,1	75,95	17,13	298	149	2.38944553033e-09	3.8408664573509374e-08	0.962,0.984	0.688,0.785	0.237
25888	ENSG00000065060.16	UHRF1BP1	chr6	+	34835293	34835464	34834720	34834861	34856238	34856409	25888	134,121	0,0	63,97	24,18	298	149	6.66133814775e-16	2.158423212827515e-14	1.0,1.0	0.568,0.729	0.352
25889	ENSG00000065060.16	UHRF1BP1	chr6	+	34836155	34836348	34835293	34835464	34855616	34855703	25889	229,187	19,6	58,110	19,16	298	149	0.000174436207295	0.0012049316030676687	0.858,0.94	0.604,0.775	0.21
25890	ENSG00000065060.16	UHRF1BP1	chr6	+	34836155	34836348	34835293	34835464	34856238	34856409	25890	153,126	0,0	39,68	7,18	298	149	1.18793863635e-14	3.4315961294963093e-13	1.0,1.0	0.736,0.654	0.305
25891	ENSG00000065060.16	UHRF1BP1	chr6	+	34855616	34855703	34834720	34834861	34856238	34856409	25891	67,76	0,0	57,74	24,18	236	149	5.67323965583e-14	1.5338637152044547e-12	1.0,1.0	0.6,0.722	0.339
25892	ENSG00000065060.16	UHRF1BP1	chr6	+	34855616	34855703	34835293	34835464	34856238	34856409	25892	83,81	0,0	57,80	7,18	236	149	4.30175339794e-10	7.621614911775766e-09	1.0,1.0	0.837,0.737	0.213
25920	ENSG00000164733.20	CTSB	chr8	-	11864375	11864463	11853328	11853479	11867253	11867391	25920	28,31	3,2	14,10	10,14	237	149	3.95454252899e-07	4.581627010349015e-06	0.854,0.907	0.468,0.31	0.492
25964	ENSG00000103932.11	RPAP1	chr15	-	41521737	41521880	41519595	41521147	41522097	41522250	25964	263,214	5,6	157,195	28,39	292	149	3.15969472808e-13	7.961799827295095e-12	0.964,0.948	0.741,0.718	0.226
26017	ENSG00000117593.10	DARS2	chr1	+	173853794	173853905	173853348	173853567	173856665	173856741	26017	465,434	4,1	109,113	21,14	260	149	0	0.0	0.985,0.996	0.748,0.822	0.206
26072	ENSG00000135093.12	USP30	chr12	+	109056681	109056791	109052585	109052761	109067523	109067627	26072	64,84	5,5	148,103	30,34	259	149	4.12851686493e-05	0.00032553080066384597	0.88,0.906	0.739,0.635	0.206
26073	ENSG00000135093.12	USP30	chr12	+	109057925	109058108	109056681	109056791	109067523	109067627	26073	177,160	15,21	149,112	70,48	298	149	3.03385094824e-11	6.136178799351794e-10	0.855,0.792	0.516,0.538	0.296
26075	ENSG00000135093.12	USP30	chr12	+	109071611	109071710	109067523	109067627	109073437	109073532	26075	94,68	1,0	80,77	20,25	248	149	7.02771174588e-14	1.881594107042771e-12	0.983,1.0	0.706,0.649	0.314
26076	ENSG00000135093.12	USP30	chr12	+	109072304	109072350	109067523	109067627	109073437	109073532	26076	49,71	1,0	109,90	20,25	195	149	5.47139777929e-10	9.547325129721187e-09	0.974,1.0	0.806,0.733	0.217
26144	ENSG00000163964.14	PIGX	chr3	+	196717808	196717954	196712602	196712644	196722414	196722556	26144	15,28	24,14	6,3	27,8	295	149	0.001880504435	0.010175839622543214	0.24,0.503	0.101,0.159	0.241
26167	ENSG00000065029.14	ZNF76	chr6	+	35293750	35293915	35292880	35293044	35294455	35294552	26167	229,244	150,150	135,131	234,241	298	149	8.67195204535e-13	2.0903786991608497e-11	0.433,0.449	0.224,0.214	0.222
26181	ENSG00000278540.4	ACACA	chr17	-	37151300	37151421	37149863	37149974	37155682	37155780	26181	520,519	68,63	175,170	120,127	270	149	0	0.0	0.808,0.82	0.446,0.425	0.379
26189	ENSG00000278540.4	ACACA	chr17	-	37210466	37210490	37207656	37207800	37221723	37221842	26189	250,295	65,39	56,46	35,46	173	149	1.13302580651e-08	1.6584311043892656e-07	0.768,0.867	0.579,0.463	0.296
26220	ENSG00000204371.11	EHMT2	chr6	-	31888968	31889070	31888598	31888747	31889227	31889342	26220	437,475	103,131	191,155	238,251	251	149	0	0.0	0.716,0.683	0.323,0.268	0.404
26226	ENSG00000115459.17	ELMOD3	chr2	+	85355075	85355170	85354393	85354829	85356966	85357025	26226	18,13	8,2	9,6	13,22	244	149	0.000100165232019	0.0007277492167655705	0.579,0.799	0.297,0.143	0.469
26227	ENSG00000115459.17	ELMOD3	chr2	+	85355554	85355598	85354719	85354829	85356966	85357252	26227	25,7	8,2	7,12	13,22	193	149	3.32534470086e-05	0.00026745811670888316	0.707,0.73	0.294,0.296	0.423
26229	ENSG00000115459.17	ELMOD3	chr2	+	85355554	85355716	85354725	85354829	85356966	85357252	26229	38,38	8,2	23,30	13,22	298	149	0.000108949164593	0.0007852584442126919	0.704,0.905	0.469,0.405	0.367
26232	ENSG00000115459.17	ELMOD3	chr2	+	85355554	85355896	85354805	85354829	85356966	85357252	26232	51,48	8,2	47,48	13,22	298	149	0.00123668627301	0.007001262399425586	0.761,0.923	0.644,0.522	0.259
26233	ENSG00000115459.17	ELMOD3	chr2	+	85356601	85356667	85355554	85355716	85356966	85357252	26233	5,1	6,4	0,0	3,1	215	149	0.00015442963757	0.0010786144152243626	0.366,0.148	0.0,0.0	0.257
26238	ENSG00000115459.17	ELMOD3	chr2	+	85363096	85363166	85362185	85362260	85368685	85368754	26238	107,100	15,15	44,34	33,55	219	149	9.15723052941e-11	1.7529100854780855e-09	0.829,0.819	0.476,0.296	0.438
26240	ENSG00000115459.17	ELMOD3	chr2	+	85363096	85363166	85362185	85362260	85377343	85377474	26240	54,39	1,6	12,10	16,16	219	149	2.20529150496e-11	4.536086186908555e-10	0.974,0.816	0.338,0.298	0.577
26245	ENSG00000115459.17	ELMOD3	chr2	+	85369738	85369830	85368685	85368754	85371085	85371104	26245	120,114	2,0	48,55	14,20	241	149	1.44328993201e-15	4.53350951109348e-14	0.974,1.0	0.679,0.63	0.332
26246	ENSG00000115459.17	ELMOD3	chr2	+	85371085	85371209	85362185	85362260	85377343	85377474	26246	25,28	1,6	17,13	16,16	273	149	6.9345504714e-06	6.412752146485405e-05	0.932,0.718	0.367,0.307	0.488
26248	ENSG00000115459.17	ELMOD3	chr2	+	85371085	85371209	85368685	85368754	85377343	85377474	26248	27,28	3,0	27,33	10,8	273	149	0.000751576841531	0.00448613280313168	0.831,1.0	0.596,0.692	0.272
26250	ENSG00000115459.17	ELMOD3	chr2	+	85371085	85371562	85368685	85368754	85377343	85377474	26250	29,25	3,0	39,37	10,8	298	149	0.00273120188123	0.014151508438746768	0.829,1.0	0.661,0.698	0.235
26261	ENSG00000081177.18	EXD2	chr14	+	69203916	69204000	69191528	69191591	69209423	69209803	26261	49,40	7,5	34,36	25,12	233	149	0.000796032535733	0.004724254617866386	0.817,0.836	0.465,0.657	0.265
26281	ENSG00000204427.11	ABHD16A	chr6	-	31701273	31701340	31700941	31701028	31703149	31703444	26281	76,45	28,28	32,36	58,42	216	149	5.19392208121e-05	0.00040072218555865373	0.652,0.526	0.276,0.372	0.265
26291	ENSG00000263020.6	AL662899.2	chr6	+	31670972	31671008	31669117	31669172	31671155	31671284	26291	4,10	5,7	1,5	9,13	185	149	0.0106632392424	0.04686471597965773	0.392,0.535	0.082,0.237	0.304
26292	ENSG00000263020.6	AL662899.2	chr6	+	31670972	31671008	31669318	31669508	31671155	31671284	26292	1,6	4,2	1,3	68,61	185	149	0.000408606703643	0.0025965654004593097	0.168,0.707	0.012,0.038	0.412
26300	ENSG00000204463.12	BAG6	chr6	-	31644306	31644414	31644081	31644194	31644524	31644602	26300	729,846	698,628	256,260	857,804	257	149	0	0.0	0.377,0.439	0.148,0.158	0.255
26301	ENSG00000204463.12	BAG6	chr6	-	31644306	31644414	31644081	31644194	31644945	31645198	26301	225,229	1,7	93,65	58,68	257	149	0	0.0	0.992,0.95	0.482,0.357	0.551
26304	ENSG00000204463.12	BAG6	chr6	-	31644524	31644629	31644081	31644194	31644945	31645069	26304	306,279	1,7	364,362	58,68	254	149	0	0.0	0.994,0.959	0.786,0.757	0.205
26350	ENSG00000167595.15	PROSER3	chr19	+	35765033	35765176	35764853	35764936	35766767	35766955	26350	164,168	35,49	72,70	67,56	292	149	5.72415781441e-10	9.953971114273006e-09	0.705,0.636	0.354,0.389	0.299
26351	ENSG00000167595.15	PROSER3	chr19	+	35765066	35765176	35764853	35764936	35766767	35768065	26351	114,126	35,49	24,54	67,56	259	149	6.72125850532e-08	8.792721201128698e-07	0.652,0.597	0.171,0.357	0.361
26385	ENSG00000165568.17	AKR1E2	chr10	+	4837458	4837581	4835674	4835809	4842420	4842504	26385	81,60	16,21	29,44	30,20	272	149	0.00809825539421	0.03682605801063471	0.735,0.61	0.346,0.547	0.226
26386	ENSG00000165568.17	AKR1E2	chr10	+	4839728	4839826	4835674	4835809	4842420	4842504	26386	16,9	16,21	0,0	30,20	247	149	1.28788324449e-09	2.1468028458510243e-08	0.376,0.205	0.0,0.0	0.29
26387	ENSG00000165568.17	AKR1E2	chr10	+	4839728	4839826	4837458	4837581	4842420	4842504	26387	29,19	20,19	2,1	8,27	247	149	3.04937201046e-08	4.202451573327834e-07	0.467,0.376	0.131,0.022	0.345
26402	ENSG00000026297.15	RNASET2	chr6	-	166943018	166943089	166938595	166939008	166956096	166956191	26402	119,108	1,3	50,52	9,12	220	149	5.4156817586e-08	7.194305662477053e-07	0.988,0.961	0.79,0.746	0.206
26405	ENSG00000026297.15	RNASET2	chr6	-	166946681	166946739	166938894	166939008	166956096	166956191	26405	2,4	1,3	0,2	9,12	207	149	0.00042852961089	0.0027112235322233683	0.59,0.49	0.0,0.107	0.487
26439	ENSG00000103479.15	RBL2	chr16	+	53479153	53479225	53470745	53470922	53479885	53479991	26439	525,561	14,8	339,331	92,78	221	149	0	0.0	0.962,0.979	0.713,0.741	0.243
26440	ENSG00000103479.15	RBL2	chr16	+	53479153	53479225	53470745	53470922	53490129	53491648	26440	140,172	1,2	78,80	23,21	221	149	0	0.0	0.99,0.983	0.696,0.72	0.278
26452	ENSG00000217128.11	FNIP1	chr5	-	131679028	131679175	131677596	131677872	131698916	131699002	26452	130,128	3,2	93,124	41,38	296	149	0	0.0	0.956,0.97	0.533,0.622	0.385
26497	ENSG00000204580.13	DDR1	chr6	+	30885624	30885680	30884352	30884710	30888687	30888814	26497	41,37	9,14	21,20	20,13	205	149	0.0050245227254	0.024262863295773478	0.768,0.658	0.433,0.528	0.233
26498	ENSG00000204580.13	DDR1	chr6	+	30885624	30885680	30884967	30885231	30888687	30888814	26498	14,8	0,0	8,16	2,2	205	149	0.00845793348526	0.038243470836986614	1.0,1.0	0.744,0.853	0.202
26509	ENSG00000137312.14	FLOT1	chr6	-	30740678	30740798	30740495	30740591	30742146	30742203	26509	417,381	10,10	129,116	41,47	269	149	0	0.0	0.959,0.955	0.635,0.578	0.35
26512	ENSG00000137312.14	FLOT1	chr6	-	30741189	30741333	30740495	30740591	30742146	30742307	26512	15,12	10,10	11,12	41,47	293	149	1.86166105187e-05	0.00015778925406195204	0.433,0.379	0.12,0.115	0.289
26517	ENSG00000137312.14	FLOT1	chr6	-	30741189	30741704	30740678	30740798	30742146	30742203	26517	380,380	1,5	73,69	11,9	298	149	3.21415116744e-11	6.479215345053094e-10	0.995,0.974	0.768,0.793	0.204
26520	ENSG00000137312.14	FLOT1	chr6	-	30741613	30741704	30740678	30740798	30742146	30742203	26520	9,10	1,5	2,2	11,9	240	149	1.64087781204e-05	0.00014076019874266802	0.848,0.554	0.101,0.121	0.59
26522	ENSG00000137312.14	FLOT1	chr6	-	30741613	30741704	30741189	30741333	30742146	30742203	26522	205,204	18,8	28,37	9,12	240	149	5.7585034523e-06	5.412367806462759e-05	0.876,0.941	0.659,0.657	0.25
26525	ENSG00000137312.14	FLOT1	chr6	-	30741791	30741867	30740495	30740591	30742146	30742203	26525	65,82	10,10	16,15	41,47	225	149	0	0.0	0.811,0.844	0.205,0.174	0.638
26526	ENSG00000137312.14	FLOT1	chr6	-	30741791	30741867	30741189	30741333	30742146	30742203	26526	82,93	18,8	16,14	9,12	225	149	0.000109514840353	0.0007890070134661427	0.751,0.885	0.541,0.436	0.33
26555	ENSG00000069275.12	NUCKS1	chr1	-	205729571	205729621	205723925	205723981	205749956	205750276	26555	11,18	1,3	13,9	21,14	199	149	4.98202825994e-07	5.6711706074250765e-06	0.892,0.818	0.317,0.325	0.534
26563	ENSG00000234127.8	TRIM26	chr6	-	30201034	30201083	30198665	30199153	30213304	30213427	26563	105,83	32,43	76,70	140,160	198	149	1.73860925656e-13	4.491172465901005e-12	0.712,0.592	0.29,0.248	0.383
26565	ENSG00000234127.8	TRIM26	chr6	-	30201034	30201138	30198665	30199153	30213304	30213427	26565	287,248	32,43	223,188	140,160	253	149	0	0.0	0.841,0.773	0.484,0.409	0.36
26568	ENSG00000234127.8	TRIM26	chr6	-	30204655	30204765	30198665	30199153	30213304	30213365	26568	102,120	32,43	70,93	140,160	259	149	0	0.0	0.647,0.616	0.223,0.251	0.394
26582	ENSG00000198911.11	SREBF2	chr22	+	41873797	41874019	41870888	41871035	41880715	41880992	26582	338,290	1,2	112,94	15,22	298	149	0	0.0	0.994,0.986	0.789,0.681	0.255
26593	ENSG00000198911.11	SREBF2	chr22	+	41897051	41897161	41894819	41894937	41898648	41898781	26593	462,505	0,0	160,191	45,43	259	149	0	0.0	1.0,1.0	0.672,0.719	0.304
26597	ENSG00000198911.11	SREBF2	chr22	+	41900019	41900122	41899236	41899553	41900329	41900498	26597	20,9	7,4	10,5	23,24	252	149	1.37793535104e-06	1.4501357162022072e-05	0.628,0.571	0.205,0.11	0.442
26631	ENSG00000113552.15	GNPDA1	chr5	-	142012287	142012377	142011911	142012041	142012668	142012973	26631	9,24	16,7	0,2	8,7	239	149	0.000227597461902	0.0015323934480577473	0.26,0.681	0.0,0.151	0.395
26635	ENSG00000214827.9	MTCP1	chrX	-	155065618	155065789	155065485	155065537	155070693	155071136	26635	64,100	6,4	66,42	15,14	298	149	6.34213390256e-05	0.0004804065315511749	0.842,0.926	0.688,0.6	0.24
26640	ENSG00000196839.12	ADA	chr20	-	44622587	44622652	44620298	44621147	44622828	44622930	26640	7132,6984	270,260	2389,2098	2342,2084	214	149	0	0.0	0.948,0.949	0.415,0.412	0.535
26644	ENSG00000196839.12	ADA	chr20	-	44623006	44623078	44622828	44622930	44624201	44624329	26644	5692,5525	580,669	1310,1290	542,501	221	149	0	0.0	0.869,0.848	0.62,0.635	0.231
26646	ENSG00000196839.12	ADA	chr20	-	44623006	44623078	44622828	44622930	44626455	44626599	26646	1439,1390	22,18	314,324	551,594	221	149	0	0.0	0.978,0.981	0.278,0.269	0.706
26647	ENSG00000196839.12	ADA	chr20	-	44623006	44623078	44622828	44622930	44629046	44629169	26647	1451,1416	74,71	328,330	1306,1143	221	149	0	0.0	0.93,0.931	0.145,0.163	0.777
26649	ENSG00000196839.12	ADA	chr20	-	44624201	44624329	44622828	44622930	44626455	44626491	26649	548,646	22,18	539,500	551,594	277	149	0	0.0	0.931,0.951	0.345,0.312	0.613
26650	ENSG00000196839.12	ADA	chr20	-	44624201	44624329	44622828	44622930	44629046	44629169	26650	527,612	74,71	504,466	1306,1143	277	149	0	0.0	0.793,0.823	0.172,0.18	0.632
26654	ENSG00000196839.12	ADA	chr20	-	44625568	44625684	44622828	44622930	44626455	44626491	26654	4460,4232	22,18	1634,1540	551,594	265	149	0	0.0	0.991,0.992	0.625,0.593	0.383
26660	ENSG00000196839.12	ADA	chr20	-	44626455	44626599	44622828	44622930	44629046	44629169	26660	6461,6191	74,71	3665,3746	1306,1143	293	149	0	0.0	0.978,0.978	0.588,0.625	0.371
26680	ENSG00000105197.10	TIMM50	chr19	+	39481882	39482033	39480411	39480961	39488060	39488186	26680	369,362	10,6	294,229	86,71	298	149	0	0.0	0.949,0.968	0.631,0.617	0.334
26701	ENSG00000105197.10	TIMM50	chr19	+	39485543	39485602	39483134	39483156	39485687	39485807	26701	1437,1304	67,49	714,667	295,264	208	149	0	0.0	0.939,0.95	0.634,0.644	0.305
26702	ENSG00000105197.10	TIMM50	chr19	+	39485543	39485602	39483134	39483156	39486186	39486291	26702	220,193	2,0	122,128	28,34	208	149	0	0.0	0.987,1.0	0.757,0.729	0.251
26724	ENSG00000131626.18	PPFIA1	chr11	+	70338373	70338434	70335562	70335694	70339170	70339306	26724	7,3	0,0	10,15	5,10	210	149	4.15803510467e-06	4.0178199792708555e-05	1.0,1.0	0.587,0.516	0.449
26738	ENSG00000131626.18	PPFIA1	chr11	+	70365372	70365435	70362287	70362488	70365940	70365967	26738	2,3	0,0	15,7	6,3	212	149	4.78631986505e-05	0.00037223791519485017	1.0,1.0	0.637,0.621	0.371
26756	ENSG00000164305.18	CASP3	chr4	-	184648464	184648631	184638400	184638468	184649394	184649447	26756	250,233	87,141	173,115	195,155	298	149	1.60957823603e-06	1.6767293418014322e-05	0.59,0.452	0.307,0.271	0.232
26825	ENSG00000189298.13	ZKSCAN3	chr6	+	28359524	28359988	28350271	28350388	28361323	28361471	26825	11,19	0,0	32,51	7,5	298	149	5.65758379697e-05	0.00043329388214837183	1.0,1.0	0.696,0.836	0.234
26836	ENSG00000235109.7	ZSCAN31	chr6	-	28336789	28336943	28327382	28327533	28353861	28353952	26836	6,1	1,0	3,0	0,3	298	149	0.010431706936	0.04597221485978219	0.75,1.0	1.0,0.0	0.375
26862	ENSG00000174197.16	MGA	chr15	+	41760322	41760529	41754436	41754567	41762128	41762197	26862	8,3	0,0	13,8	5,3	298	149	1.27171572639e-05	0.00011132290728583907	1.0,1.0	0.565,0.571	0.432
26897	ENSG00000151779.12	NBAS	chr2	-	15536417	15536551	15534542	15534641	15551492	15551536	26897	117,97	3,3	42,47	12,8	283	149	2.19487199726e-06	2.232125679610875e-05	0.954,0.945	0.648,0.756	0.248
26906	ENSG00000137275.13	RIPK1	chr6	+	3080978	3081116	3076763	3076987	3104224	3104315	26906	7,1	0,0	3,0	2,2	287	149	3.48180199017e-06	3.4150524183377256e-05	1.0,1.0	0.438,0.0	0.781
26915	ENSG00000137275.13	RIPK1	chr6	+	3085258	3085408	3076763	3076987	3104224	3104315	26915	1,2	0,0	6,0	2,2	298	149	3.46587524613e-05	0.00027756327195871346	1.0,1.0	0.6,0.0	0.7
26928	ENSG00000152240.12	HAUS1	chr18	+	46118180	46118316	46105193	46105368	46123298	46123364	26928	875,763	82,80	595,544	256,181	285	149	0	0.0	0.848,0.833	0.549,0.611	0.26
26934	ENSG00000152240.12	HAUS1	chr18	+	46119925	46120060	46105193	46105368	46124821	46124893	26934	35,37	12,4	10,16	32,37	284	149	1.11095554978e-09	1.866257442691993e-08	0.605,0.829	0.141,0.185	0.554
26935	ENSG00000152240.12	HAUS1	chr18	+	46119925	46120060	46105193	46105368	46125743	46125791	26935	35,36	0,2	9,16	14,7	284	149	2.3312029751e-08	3.2650855819574014e-07	1.0,0.904	0.252,0.545	0.553
26939	ENSG00000152240.12	HAUS1	chr18	+	46122466	46122590	46105193	46105368	46123298	46123364	26939	1052,863	82,80	806,713	256,181	273	149	0	0.0	0.875,0.855	0.632,0.683	0.208
26940	ENSG00000152240.12	HAUS1	chr18	+	46122466	46122590	46105193	46105368	46124821	46124893	26940	24,21	12,4	28,24	32,37	273	149	0.000945616455888	0.00550838180900774	0.522,0.741	0.323,0.261	0.339
26952	ENSG00000168405.17	CMAHP	chr6	-	25084479	25084576	25081108	25081879	25097060	25097201	26952	35,44	0,1	21,43	8,11	246	149	6.8629908978e-08	8.962650353026469e-07	1.0,0.964	0.614,0.703	0.324
26954	ENSG00000168405.17	CMAHP	chr6	-	25084479	25084576	25081569	25081658	25093513	25093688	26954	10,12	0,0	10,16	9,3	246	149	3.39511354841e-06	3.3360139788184445e-05	1.0,1.0	0.402,0.764	0.417
26955	ENSG00000168405.17	CMAHP	chr6	-	25084479	25084576	25081569	25081658	25097060	25097201	26955	10,12	0,1	9,15	8,7	246	149	1.0021774039e-05	8.957270146609576e-05	1.0,0.879	0.405,0.565	0.455
26958	ENSG00000168405.17	CMAHP	chr6	-	25086783	25086899	25081108	25081879	25097060	25097201	26958	4,2	0,1	3,3	8,11	265	149	0.000105918818902	0.0007655576152974051	1.0,0.529	0.174,0.133	0.611
26959	ENSG00000168405.17	CMAHP	chr6	-	25086783	25086899	25081569	25081658	25093513	25093688	26959	3,2	0,0	19,11	9,3	265	149	2.17739744783e-05	0.00018186560193002424	1.0,1.0	0.543,0.673	0.392
26960	ENSG00000168405.17	CMAHP	chr6	-	25086783	25086899	25081569	25081658	25097060	25097201	26960	1,2	0,1	1,4	8,7	265	149	0.00246856921837	0.012945162876854184	1.0,0.529	0.066,0.243	0.61
26970	ENSG00000168405.17	CMAHP	chr6	-	25106358	25106494	25097060	25097201	25108575	25108682	26970	150,168	14,11	170,166	71,30	285	149	3.22546989951e-05	0.00026009859509147735	0.849,0.889	0.556,0.743	0.22
26972	ENSG00000168405.17	CMAHP	chr6	-	25109955	25110103	25109499	25109581	25114990	25115100	26972	106,106	13,4	111,105	64,59	297	149	4.40658620704e-12	9.808317695302408e-11	0.804,0.93	0.465,0.472	0.398
26974	ENSG00000168405.17	CMAHP	chr6	-	25113591	25113782	25109499	25109581	25114990	25115100	26974	117,118	13,4	82,110	64,59	298	149	3.07531777821e-14	8.559175269140774e-13	0.818,0.937	0.39,0.482	0.441
27033	ENSG00000124549.14	BTN2A3P	chr6	+	26422088	26422197	26421390	26421624	26422932	26423759	27033	25,37	7,2	32,42	22,26	258	149	0.000634785262154	0.0038549124852371632	0.673,0.914	0.457,0.483	0.324
27117	ENSG00000084676.15	NCOA1	chr2	+	24768078	24768135	24757972	24758156	24768220	24770702	27117	20,21	3,3	5,11	9,7	206	149	0.000477304952783	0.002987829370650306	0.828,0.835	0.287,0.532	0.422
27149	ENSG00000215424.9	MCM3AP-AS1	chr21	+	46236223	46236326	46229272	46229363	46240836	46242999	27149	4,4	1,4	0,0	2,7	252	149	2.85643689935e-06	2.8461472426190576e-05	0.703,0.372	0.0,0.0	0.537
27161	ENSG00000112293.14	GPLD1	chr6	-	24489414	24489497	24479880	24479959	24494966	24495199	27161	13,10	2,1	0,1	1,1	232	149	0.00073540816919	0.0044002454817121135	0.807,0.865	0.0,0.391	0.641
27169	ENSG00000124532.14	MRS2	chr6	+	24422936	24423050	24418460	24418578	24423583	24425582	27169	633,595	6,12	175,150	42,57	263	149	0	0.0	0.984,0.966	0.702,0.599	0.325
27245	ENSG00000103168.16	TAF1C	chr16	-	84183071	84183149	84182201	84182440	84183243	84183333	27245	133,163	8,16	123,112	27,66	227	149	8.0652896185e-06	7.35898454481482e-05	0.916,0.87	0.749,0.527	0.255
27255	ENSG00000103168.16	TAF1C	chr16	-	84184850	84184899	84183696	84183778	84186900	84187049	27255	136,149	12,22	138,125	122,135	198	149	0	0.0	0.895,0.836	0.46,0.411	0.43
27256	ENSG00000103168.16	TAF1C	chr16	-	84184850	84184989	84183696	84183778	84186900	84187045	27256	262,315	12,22	226,176	122,135	288	149	0	0.0	0.919,0.881	0.489,0.403	0.454
27258	ENSG00000103168.16	TAF1C	chr16	-	84184850	84185060	84183696	84183778	84186900	84186981	27258	442,493	12,22	362,289	122,135	298	149	0	0.0	0.948,0.918	0.597,0.517	0.376
27265	ENSG00000109944.10	JHY	chr11	+	122924896	122925010	122903924	122904444	122934419	122935075	27265	35,36	0,1	26,16	4,5	263	149	3.2154655992e-05	0.00025936091096822797	1.0,0.953	0.786,0.644	0.261
27266	ENSG00000109944.10	JHY	chr11	+	122924896	122925010	122903924	122904444	122946497	122946792	27266	21,21	0,0	14,9	2,2	263	149	0.00264445552326	0.013755574065261067	1.0,1.0	0.799,0.718	0.242
27288	ENSG00000047579.19	DTNBP1	chr6	-	15651312	15651363	15637743	15637804	15652086	15652140	27288	409,385	46,47	157,160	135,118	200	149	0	0.0	0.869,0.859	0.464,0.503	0.38
27290	ENSG00000047579.19	DTNBP1	chr6	-	15651312	15651408	15637743	15637804	15652086	15652140	27290	170,170	46,47	63,73	135,118	245	149	0	0.0	0.692,0.687	0.221,0.273	0.443
27369	ENSG00000137210.13	TMEM14B	chr6	+	10749201	10749268	10747758	10747881	10756466	10756947	27369	22,27	4,0	17,15	11,14	216	149	1.09236100893e-05	9.68543039767911e-05	0.791,1.0	0.516,0.425	0.425
27380	ENSG00000137210.13	TMEM14B	chr6	+	10751132	10751234	10749201	10749268	10756466	10756615	27380	3,6	1,0	5,2	5,3	251	149	0.000198503640945	0.0013549559472515996	0.64,1.0	0.372,0.284	0.492
27441	ENSG00000108433.16	GOSR2	chr17	+	46935028	46935169	46932066	46932199	46938598	46938602	27441	909,853	30,25	680,619	122,115	290	149	0	0.0	0.94,0.946	0.741,0.734	0.205
27443	ENSG00000108433.16	GOSR2	chr17	+	46935028	46935225	46932066	46932199	46938598	46939806	27443	556,493	30,25	439,390	122,115	298	149	0	0.0	0.903,0.908	0.643,0.629	0.269
27458	ENSG00000205268.10	PDE7A	chr8	-	65739501	65739597	65727169	65727301	65747651	65747803	27458	5,3	0,0	5,18	5,0	245	149	0.00410078962321	0.020255549366094326	1.0,1.0	0.378,1.0	0.311
27472	ENSG00000175193.13	PARL	chr3	-	183833723	183833825	183833491	183833589	183840569	183840640	27472	1278,1204	411,321	672,737	640,593	251	149	0	0.0	0.649,0.69	0.384,0.425	0.265
27477	ENSG00000175193.13	PARL	chr3	-	183842297	183842384	183840569	183840640	183844230	183844274	27477	409,361	397,371	235,204	685,695	236	149	0	0.0	0.394,0.381	0.178,0.156	0.221
27478	ENSG00000175193.13	PARL	chr3	-	183842297	183842447	183840569	183840640	183844230	183844326	27478	1212,1101	397,371	509,500	685,695	298	149	0	0.0	0.604,0.597	0.271,0.265	0.333
27486	ENSG00000175193.13	PARL	chr3	-	183856431	183856551	183844230	183844326	183866624	183866765	27486	15,6	0,0	5,12	11,10	269	149	2.25340468507e-09	3.6337612725356135e-08	1.0,1.0	0.201,0.399	0.7
27526	ENSG00000017260.19	ATP2C1	chr3	+	130894589	130894775	130893967	130894337	130930415	130930526	27526	178,155	42,23	109,108	101,79	298	149	9.48796596845e-13	2.2789176308676733e-11	0.679,0.771	0.35,0.406	0.347
27527	ENSG00000017260.19	ATP2C1	chr3	+	130894707	130894775	130893990	130894337	130930415	130930526	27527	149,132	42,23	103,92	101,79	217	149	1.05782049786e-11	2.2570811721862405e-10	0.709,0.798	0.412,0.444	0.326
27528	ENSG00000017260.19	ATP2C1	chr3	+	130894730	130894775	130894181	130894337	130930415	130930526	27528	96,78	42,23	67,60	101,79	194	149	4.40300573779e-10	7.788479356763528e-09	0.637,0.723	0.338,0.368	0.327
27545	ENSG00000017260.19	ATP2C1	chr3	+	130967329	130967419	130964947	130965045	130992950	130993001	27545	2,10	0,3	8,1	28,21	239	149	2.34525238603e-05	0.0001946643032833013	1.0,0.675	0.151,0.029	0.748
27550	ENSG00000017260.19	ATP2C1	chr3	+	130969291	130969396	130964947	130965045	130992950	130993001	27550	9,2	0,3	7,2	28,21	254	149	0.00239577677854	0.01260107442362065	1.0,0.281	0.128,0.053	0.55
27556	ENSG00000017260.19	ATP2C1	chr3	+	130975331	130975488	130964947	130965045	130992950	130993001	27556	19,22	0,3	7,20	28,21	298	149	8.61864168922e-09	1.282601250377572e-07	1.0,0.786	0.111,0.323	0.676
27570	ENSG00000017260.19	ATP2C1	chr3	+	131001219	131001314	130998293	130998389	131016151	131016684	27570	16,6	1,1	20,20	22,22	244	149	3.78107213861e-06	3.684424127216912e-05	0.907,0.786	0.357,0.357	0.49
27572	ENSG00000017260.19	ATP2C1	chr3	+	131001219	131001344	130998293	130998389	131016151	131016669	27572	41,28	1,1	54,58	22,22	274	149	3.06143286277e-08	4.2176337751911654e-07	0.957,0.938	0.572,0.589	0.367
27584	ENSG00000124782.19	RREB1	chr6	+	7240437	7240602	7211572	7211709	7246423	7247221	27584	43,48	0,1	42,7	2,8	298	149	0.000149678379512	0.0010488654655930257	1.0,0.96	0.913,0.304	0.371
27585	ENSG00000124782.19	RREB1	chr6	+	7240437	7240602	7228996	7231907	7246423	7247221	27585	78,86	73,87	52,16	113,97	298	149	8.70457067537e-08	1.1195075864781597e-06	0.348,0.331	0.187,0.076	0.208
27586	ENSG00000124782.19	RREB1	chr6	+	7240437	7240602	7228996	7231907	7248510	7250012	27586	36,40	4,10	10,9	15,6	298	149	0.00016629886321	0.0011539859027216862	0.818,0.667	0.25,0.429	0.403
27601	ENSG00000117139.17	KDM5B	chr1	-	202762698	202762808	202758390	202758510	202773117	202773284	27601	6,1	0,0	0,5	2,2	259	149	3.94224695267e-05	0.0003119806014827068	1.0,1.0	0.0,0.59	0.705
27616	ENSG00000135829.16	DHX9	chr1	+	182842544	182842677	182839368	182839456	182852232	182852344	27616	1613,1504	59,61	1747,1741	622,619	282	149	0	0.0	0.935,0.929	0.597,0.598	0.335
27618	ENSG00000135829.16	DHX9	chr1	+	182843293	182843434	182839368	182839456	182852232	182852344	27618	2442,2058	59,61	1911,1929	622,619	290	149	0	0.0	0.955,0.945	0.612,0.616	0.336
27679	ENSG00000198721.12	ECI2	chr6	-	4119185	4119275	4117307	4117451	4125249	4125370	27679	1443,1306	160,139	205,207	163,144	239	149	0	0.0	0.849,0.854	0.439,0.473	0.395
27681	ENSG00000198721.12	ECI2	chr6	-	4119185	4119275	4117307	4117451	4127761	4127831	27681	425,389	8,3	84,72	92,58	239	149	0	0.0	0.971,0.988	0.363,0.436	0.58
27684	ENSG00000198721.12	ECI2	chr6	-	4125249	4125370	4117307	4117451	4127761	4127831	27684	145,123	8,3	153,128	92,58	270	149	0	0.0	0.909,0.958	0.479,0.549	0.419
27688	ENSG00000198721.12	ECI2	chr6	-	4125249	4126237	4117307	4117451	4127761	4127831	27688	1098,989	8,3	433,442	92,58	298	149	0	0.0	0.986,0.994	0.702,0.792	0.243
27690	ENSG00000198721.12	ECI2	chr6	-	4126134	4126237	4117307	4117451	4127761	4127831	27690	945,853	8,3	279,302	92,58	252	149	0	0.0	0.986,0.994	0.642,0.755	0.291
27708	ENSG00000112739.16	PRPF4B	chr6	+	4061654	4061700	4060412	4061147	4062212	4062299	27708	59,53	2,2	92,77	27,41	195	149	2.39541619873e-09	3.849953081832541e-08	0.958,0.953	0.723,0.589	0.3
27712	ENSG00000112739.16	PRPF4B	chr6	+	4062556	4062633	4061654	4062299	4063073	4063119	27712	221,200	38,19	198,181	103,89	226	149	8.16646750224e-12	1.7642365742356996e-10	0.793,0.874	0.559,0.573	0.267
27713	ENSG00000112739.16	PRPF4B	chr6	+	4062556	4062760	4062103	4062299	4063073	4063119	27713	124,115	38,19	111,97	103,89	298	149	5.81462189508e-09	8.849912962722765e-08	0.62,0.752	0.35,0.353	0.334
27730	ENSG00000169129.14	AFAP1L2	chr10	-	114300444	114300690	114300193	114300362	114301353	114301465	27730	32,10	0,0	17,6	0,4	298	149	0.00909995592195	0.04078870323933873	1.0,1.0	1.0,0.429	0.285
27736	ENSG00000082512.14	TRAF5	chr1	+	211354409	211354467	211326697	211326889	211356366	211356468	27736	53,55	3,2	56,59	23,17	207	149	3.19580935604e-07	3.7666961290296535e-06	0.927,0.952	0.637,0.714	0.264
27740	ENSG00000082512.14	TRAF5	chr1	+	211356366	211356468	211326697	211326889	211371301	211371470	27740	3,2	0,0	11,9	4,2	251	149	4.78146840677e-05	0.00037195611944073394	1.0,1.0	0.62,0.728	0.326
27750	ENSG00000082512.14	TRAF5	chr1	+	211360701	211360779	211356366	211356468	211371301	211371470	27750	1,1	0,0	12,10	9,4	227	149	2.56757668579e-05	0.00021130836942927117	1.0,1.0	0.467,0.621	0.456
27752	ENSG00000082512.14	TRAF5	chr1	+	211361087	211361162	211356366	211356468	211365375	211365468	27752	125,120	6,6	95,102	24,27	224	149	5.38102478131e-08	7.151403184568551e-07	0.933,0.93	0.725,0.715	0.212
27761	ENSG00000082512.14	TRAF5	chr1	+	211365375	211365468	211356366	211356468	211371301	211371470	27761	3,6	0,0	27,18	9,4	242	149	5.01673428723e-05	0.0003884618384037383	1.0,1.0	0.649,0.735	0.308
27800	ENSG00000124535.15	WRNIP1	chr6	+	2770119	2770361	2765413	2766444	2779262	2779492	27800	648,644	27,35	282,328	123,89	298	149	0	0.0	0.923,0.902	0.534,0.648	0.322
27801	ENSG00000124535.15	WRNIP1	chr6	+	2770194	2770361	2765413	2766444	2779262	2779492	27801	642,638	27,35	254,296	123,89	298	149	0	0.0	0.922,0.901	0.508,0.624	0.345
27826	ENSG00000234773.7	AC012618.3	chr19	+	12234712	12234824	12195016	12195143	12237089	12237767	27826	2,9	1,0	7,3	3,2	261	149	0.00262950004762	0.013685419270094434	0.533,1.0	0.571,0.461	0.25
27851	ENSG00000238035.8	AC138035.1	chr5	+	181316289	181316497	181313828	181313952	181317330	181317395	27851	5,1	0,1	0,1	1,1	298	149	4.02822503427e-05	0.0003182027250126355	1.0,0.333	0.0,0.333	0.5
27858	ENSG00000248275.1	TRIM52-AS1	chr5	+	181263627	181263789	181261223	181261384	181271572	181271689	27858	47,61	8,7	33,24	20,20	298	149	1.41142521259e-06	1.4829328536614663e-05	0.746,0.813	0.452,0.375	0.366
27875	ENSG00000188994.12	ZNF292	chr6	+	87216298	87216377	87155548	87155759	87233324	87233527	27875	2,3	0,0	20,11	2,3	228	149	0.00147477266212	0.008191814110364596	1.0,1.0	0.867,0.706	0.214
27939	ENSG00000161010.14	MRNIP	chr5	-	179847977	179848066	179841906	179842064	179853377	179853437	27939	29,36	3,8	31,22	18,17	238	149	0.000352860531855	0.002274165291802158	0.858,0.738	0.519,0.448	0.315
27941	ENSG00000161010.14	MRNIP	chr5	-	179847977	179848066	179844151	179844227	179853377	179853437	27941	134,123	13,5	101,85	39,28	238	149	2.27825069921e-09	3.6713251361796316e-08	0.866,0.939	0.619,0.655	0.265
27981	ENSG00000114107.8	CEP70	chr3	-	138532513	138532570	138529374	138529462	138571033	138571157	27981	272,273	0,3	136,114	98,94	206	149	0	0.0	1.0,0.985	0.501,0.467	0.508
27983	ENSG00000114107.8	CEP70	chr3	-	138532513	138532570	138529374	138529462	138591853	138591956	27983	272,275	0,4	116,118	121,137	206	149	0	0.0	1.0,0.98	0.409,0.384	0.594
27988	ENSG00000114107.8	CEP70	chr3	-	138537177	138537347	138529374	138529462	138571033	138571157	27988	28,16	0,3	139,161	98,94	298	149	1.42054545177e-05	0.00012334402821818897	1.0,0.727	0.415,0.461	0.425
27989	ENSG00000114107.8	CEP70	chr3	-	138537177	138537347	138529374	138529462	138571265	138571353	27989	1,1	0,0	22,18	23,13	298	149	9.45985017361e-05	0.0006911867327794985	1.0,1.0	0.324,0.409	0.633
27990	ENSG00000114107.8	CEP70	chr3	-	138537177	138537347	138529374	138529462	138591853	138591956	27990	48,32	0,4	68,52	121,137	298	149	0	0.0	1.0,0.8	0.219,0.16	0.711
27997	ENSG00000114107.8	CEP70	chr3	-	138570317	138570498	138529374	138529462	138571033	138571157	27997	1145,1075	0,3	380,410	98,94	298	149	0	0.0	1.0,0.994	0.66,0.686	0.324
27998	ENSG00000114107.8	CEP70	chr3	-	138570317	138570498	138529374	138529462	138571265	138571353	27998	2,2	0,0	18,9	23,13	298	149	1.36909186503e-05	0.00011914108435003201	1.0,1.0	0.281,0.257	0.731
28001	ENSG00000114107.8	CEP70	chr3	-	138570317	138570498	138532513	138532570	138571265	138571353	28001	7,3	0,0	9,0	5,1	298	149	3.89729098005e-06	3.7867078098886646e-05	1.0,1.0	0.474,0.0	0.763
28002	ENSG00000114107.8	CEP70	chr3	-	138570317	138570498	138536918	138537347	138571033	138571157	28002	2456,2243	27,15	698,810	121,144	298	149	0	0.0	0.978,0.987	0.743,0.738	0.242
28013	ENSG00000114107.8	CEP70	chr3	-	138571265	138571353	138529374	138529462	138572858	138572984	28013	1,3	0,0	17,11	2,3	237	149	0.00101029302594	0.005843272099999183	1.0,1.0	0.842,0.697	0.231
28019	ENSG00000114107.8	CEP70	chr3	-	138571265	138571356	138529374	138529462	138591853	138591956	28019	59,49	0,4	87,77	121,137	240	149	0	0.0	1.0,0.884	0.309,0.259	0.658
28025	ENSG00000114107.8	CEP70	chr3	-	138572858	138572914	138529374	138529462	138591853	138591956	28025	6,12	0,4	3,7	121,137	205	149	6.11732886568e-14	1.649881181511272e-12	1.0,0.686	0.018,0.036	0.816
28027	ENSG00000114107.8	CEP70	chr3	-	138572858	138572932	138529374	138529462	138591853	138591956	28027	268,236	0,4	238,178	121,137	223	149	0	0.0	1.0,0.975	0.568,0.465	0.471
28031	ENSG00000114107.8	CEP70	chr3	-	138572858	138572984	138529374	138529462	138591853	138591956	28031	266,267	0,4	4,6	121,137	275	149	0	0.0	1.0,0.973	0.018,0.023	0.966
28033	ENSG00000114107.8	CEP70	chr3	-	138572858	138572984	138571265	138571353	138591853	138591956	28033	267,267	0,0	7,10	6,1	275	149	2.88539880156e-06	2.87335061323851e-05	1.0,1.0	0.387,0.844	0.385
28034	ENSG00000114107.8	CEP70	chr3	-	138572858	138572984	138571265	138571356	138591853	138591956	28034	755,782	79,67	230,246	88,85	275	149	0	0.0	0.838,0.863	0.586,0.611	0.252
28047	ENSG00000162373.12	BEND5	chr1	-	48742622	48742771	48736238	48736452	48758899	48759284	28047	189,195	13,11	99,76	30,29	298	149	1.04332986695e-10	1.9818359993842333e-09	0.879,0.899	0.623,0.567	0.294
28108	ENSG00000175893.11	ZDHHC21	chr9	-	14658748	14658887	14639895	14640012	14662214	14662326	28108	165,146	0,0	53,62	11,14	288	149	4.99600361081e-15	1.489726383108179e-13	1.0,1.0	0.714,0.696	0.295
28109	ENSG00000175893.11	ZDHHC21	chr9	-	14662214	14662326	14619638	14619682	14672829	14672928	28109	51,46	0,0	24,28	7,4	261	149	4.27626316912e-07	4.9303181905712434e-06	1.0,1.0	0.662,0.8	0.269
28111	ENSG00000175893.11	ZDHHC21	chr9	-	14662214	14662326	14639895	14640012	14672829	14672928	28111	51,46	2,0	32,40	18,15	261	149	1.49472656474e-10	2.7932918829458653e-09	0.936,1.0	0.504,0.604	0.414
28116	ENSG00000175893.11	ZDHHC21	chr9	-	14674186	14674385	14672829	14672928	14690336	14690385	28116	80,75	0,0	35,16	7,4	298	149	2.61255351797e-08	3.6381159058517406e-07	1.0,1.0	0.714,0.667	0.309
28120	ENSG00000150764.13	DIXDC1	chr11	+	111974022	111974254	111968512	111968638	111980736	111980849	28120	40,28	1,1	40,31	3,12	298	149	0.0011616754755	0.006619549688922284	0.952,0.933	0.87,0.564	0.226
28134	ENSG00000065665.20	SEC61A2	chr10	+	12155777	12155931	12149851	12149961	12156906	12157067	28134	67,88	25,9	18,31	40,26	298	149	1.73027888944e-05	0.00014767499696099272	0.573,0.83	0.184,0.373	0.423
28149	ENSG00000168502.17	MTCL1	chr18	+	8809447	8809561	8806892	8807060	8812978	8813233	28149	94,110	62,65	14,16	91,88	263	149	0	0.0	0.462,0.489	0.08,0.093	0.389
28174	ENSG00000197157.10	SND1	chr7	+	128086937	128087051	128084723	128084847	128091836	128091881	28174	4,16	0,0	6,11	1,3	263	149	0.00197588292024	0.010623154679724705	1.0,1.0	0.773,0.675	0.276
28196	ENSG00000080345.17	RIF1	chr2	+	151422949	151423042	151420189	151420379	151428783	151428922	28196	506,405	7,3	347,240	69,78	242	149	0	0.0	0.978,0.988	0.756,0.655	0.277
28223	ENSG00000175309.14	PHYKPL	chr5	-	178212972	178213103	178210967	178211970	178214795	178214885	28223	94,111	36,45	28,32	27,30	280	149	0.000316141210319	0.0020611957761579747	0.581,0.568	0.356,0.362	0.216
28296	ENSG00000048140.17	TSPAN17	chr5	+	176651615	176651666	176647386	176647702	176652742	176652913	28296	15,11	19,10	4,1	37,25	200	149	1.06309446801e-07	1.3487906690579905e-06	0.37,0.45	0.075,0.029	0.358
28324	ENSG00000122203.14	KIAA1191	chr5	-	176350612	176350737	176348249	176348356	176359810	176359918	28324	175,159	22,26	106,98	58,52	274	149	3.45189099527e-10	6.1992810237022095e-09	0.812,0.769	0.498,0.506	0.288
28325	ENSG00000122203.14	KIAA1191	chr5	-	176350612	176350737	176348249	176348356	176361601	176361761	28325	174,160	9,7	111,99	52,46	274	149	0	0.0	0.913,0.926	0.537,0.539	0.381
28328	ENSG00000122203.14	KIAA1191	chr5	-	176352621	176352748	176348249	176348356	176361601	176361807	28328	12,11	9,7	5,5	52,46	276	149	2.19808493629e-09	3.549751882183499e-08	0.419,0.459	0.049,0.055	0.387
28335	ENSG00000122203.14	KIAA1191	chr5	-	176355570	176355749	176348249	176348356	176359810	176359918	28335	65,56	22,26	45,71	58,52	298	149	0.000944999367804	0.005505581313209435	0.596,0.519	0.28,0.406	0.214
28340	ENSG00000122203.14	KIAA1191	chr5	-	176359461	176359567	176348249	176348356	176359810	176359918	28340	53,54	22,26	40,30	58,52	255	149	2.75160567997e-07	3.2733948481905483e-06	0.585,0.548	0.287,0.252	0.297
28342	ENSG00000122203.14	KIAA1191	chr5	-	176359480	176359567	176348249	176348356	176359810	176359918	28342	61,61	22,26	44,39	58,52	236	149	3.14714843186e-07	3.71621176234603e-06	0.636,0.597	0.324,0.321	0.294
28343	ENSG00000122203.14	KIAA1191	chr5	-	176359480	176359567	176348249	176348356	176361601	176361761	28343	6,4	9,7	4,8	52,46	236	149	0.0045990181462	0.022434379386713738	0.296,0.265	0.046,0.099	0.208
28347	ENSG00000122203.14	KIAA1191	chr5	-	176359480	176359567	176355570	176355749	176361601	176361761	28347	39,40	2,5	11,19	9,19	236	149	2.50040165239e-08	3.488353995743359e-07	0.925,0.835	0.436,0.387	0.469
28349	ENSG00000122203.14	KIAA1191	chr5	-	176359810	176359918	176348249	176348356	176361601	176361735	28349	116,120	9,7	139,169	52,46	257	149	5.6195952336e-09	8.575704770639969e-08	0.882,0.909	0.608,0.681	0.251
28378	ENSG00000119977.20	TCTN3	chr10	-	95685555	95685636	95684498	95684624	95686494	95686530	28378	380,359	35,32	163,205	59,62	230	149	8.0835338423e-12	1.7475665454359913e-10	0.876,0.879	0.642,0.682	0.215
28379	ENSG00000119977.20	TCTN3	chr10	-	95685555	95685636	95684498	95684624	95687043	95687159	28379	154,128	0,0	68,85	48,52	230	149	0	0.0	1.0,1.0	0.479,0.514	0.504
28381	ENSG00000119977.20	TCTN3	chr10	-	95686494	95686530	95684498	95684624	95687043	95687159	28381	111,79	0,0	113,113	48,52	185	149	0	0.0	1.0,1.0	0.655,0.636	0.355
28417	ENSG00000111653.19	ING4	chr12	-	6652270	6652309	6651323	6651385	6652661	6652767	28417	83,43	9,13	113,140	177,168	188	149	1.72417635724e-12	4.0209319351749854e-11	0.88,0.724	0.336,0.398	0.435
28418	ENSG00000111653.19	ING4	chr12	-	6652270	6652418	6651321	6651385	6652661	6652767	28418	437,383	9,13	418,512	177,168	297	149	0	0.0	0.961,0.937	0.542,0.605	0.376
28429	ENSG00000111653.19	ING4	chr12	-	6656726	6656798	6655637	6655913	6663064	6663085	28429	1,2	0,0	7,0	4,1	221	149	7.61949877482e-05	0.0005671997023453104	1.0,1.0	0.541,0.0	0.73
28433	ENSG00000134516.16	DOCK2	chr5	+	169669287	169669328	169654402	169654486	169674296	169674445	28433	117,112	1,1	48,57	33,25	190	149	0	0.0	0.989,0.989	0.533,0.641	0.402
28436	ENSG00000134516.16	DOCK2	chr5	+	169671077	169671174	169654402	169654486	169674296	169674445	28436	269,273	1,1	129,147	33,25	246	149	0	0.0	0.994,0.994	0.703,0.781	0.252
28439	ENSG00000134516.16	DOCK2	chr5	+	169681743	169681879	169654402	169654486	169689251	169689333	28439	5,1	0,0	3,7	2,2	285	149	0.000440025891764	0.0027751180030709077	1.0,1.0	0.44,0.647	0.457
28502	ENSG00000137221.14	TJAP1	chr6	+	43500608	43500772	43499019	43499100	43501525	43501687	28502	62,43	0,0	46,72	10,22	298	149	3.23885362974e-11	6.525754115254622e-10	1.0,1.0	0.697,0.621	0.341
28548	ENSG00000239407.5	Z68871.1	chrX	+	102901022	102901133	102900749	102900832	102901630	102901771	28548	70,57	1,0	20,44	26,26	260	149	0	0.0	0.976,1.0	0.306,0.492	0.589
28578	ENSG00000136861.17	CDK5RAP2	chr9	-	120453455	120453873	120447894	120448126	120467859	120467997	28578	384,382	16,19	464,477	107,94	298	149	2.22044604925e-15	6.832905251682397e-14	0.923,0.91	0.684,0.717	0.216
28579	ENSG00000136861.17	CDK5RAP2	chr9	-	120458449	120458622	120443619	120443742	120467859	120467997	28579	79,105	0,0	29,44	5,5	298	149	7.14396402146e-07	7.912831679721356e-06	1.0,1.0	0.744,0.815	0.221
28606	ENSG00000113328.18	CCNG1	chr5	+	163439256	163439346	163437613	163437804	163441077	163441331	28606	28,52	0,0	53,42	57,49	239	149	0	0.0	1.0,1.0	0.367,0.348	0.643
28624	ENSG00000234492.4	RPL34-AS1	chr4	-	108598537	108598695	108556790	108557064	108620307	108620460	28624	25,19	3,2	9,13	9,8	298	149	0.000150074668412	0.0010512168262864607	0.806,0.826	0.333,0.448	0.426
28630	ENSG00000234492.4	RPL34-AS1	chr4	-	108602712	108602845	108598537	108598695	108608522	108608650	28630	4,7	2,8	2,0	10,1	282	149	0.00267274222008	0.013879471300777203	0.514,0.316	0.096,0.0	0.367
28632	ENSG00000234492.4	RPL34-AS1	chr4	-	108608522	108608650	108556100	108557064	108620307	108620395	28632	23,31	3,2	6,7	9,8	277	149	2.50060502083e-07	2.995978040779234e-06	0.805,0.893	0.264,0.32	0.557
28636	ENSG00000226950.6	DANCR	chr4	+	52714198	52714238	52712823	52712959	52719867	52720351	28636	6,10	0,1	4,0	4,6	189	149	8.46252470099e-07	9.244831312663124e-06	1.0,0.887	0.441,0.0	0.723
28648	ENSG00000106771.12	TMEM245	chr9	-	109073247	109073438	109064476	109064567	109087172	109087342	28648	7,13	0,0	12,6	5,9	298	149	1.07694361207e-07	1.3647894611872869e-06	1.0,1.0	0.545,0.25	0.603
28650	ENSG00000106771.12	TMEM245	chr9	-	109073247	109073438	109064476	109064567	109093474	109093591	28650	3,4	0,0	1,4	1,2	298	149	0.00391827346625	0.01945439395857219	1.0,1.0	0.333,0.5	0.584
28651	ENSG00000106771.12	TMEM245	chr9	-	109073247	109073438	109064476	109064567	109106507	109106609	28651	3,4	0,0	1,4	1,3	298	149	3.04708310686e-05	0.0002471448166046078	1.0,1.0	0.333,0.4	0.633
28658	ENSG00000106771.12	TMEM245	chr9	-	109080838	109080943	109064476	109064567	109106507	109106609	28658	10,2	0,0	9,11	1,3	254	149	0.00419348269343	0.020654909756247973	1.0,1.0	0.841,0.683	0.238
28694	ENSG00000170234.12	PWWP2A	chr5	-	160080650	160080770	160075881	160078168	160093100	160094065	28694	56,35	12,24	18,15	42,60	269	149	4.78902725143e-07	5.472038381262354e-06	0.721,0.447	0.192,0.122	0.427
28716	ENSG00000196696.12	PDXDC2P-NPIPB14P	chr16	-	70010750	70010856	69996389	69996468	70018046	70018097	28716	42,47	0,2	14,17	9,10	255	149	5.07029196406e-10	8.897392990002855e-09	1.0,0.932	0.476,0.498	0.479
28718	ENSG00000196696.12	PDXDC2P-NPIPB14P	chr16	-	70014103	70014167	69996389	69996468	70018046	70018097	28718	18,23	0,2	7,18	9,10	213	149	1.33017762705e-06	1.4031665639735446e-05	1.0,0.889	0.352,0.557	0.49
28751	ENSG00000041357.15	PSMA4	chr15	+	78542575	78542645	78542176	78542219	78544189	78544267	28751	1730,1508	132,113	885,970	487,402	219	149	0	0.0	0.899,0.901	0.553,0.621	0.313
28780	ENSG00000183763.8	TRAIP	chr3	-	49841825	49841939	49840283	49840373	49847524	49847560	28780	4,6	4,1	3,1	4,20	263	149	0.00278055247508	0.014378926645931883	0.362,0.773	0.298,0.028	0.404
28856	ENSG00000117222.13	RBBP5	chr1	-	205115857	205115883	205114788	205114961	205121854	205122015	28856	180,194	4,9	180,184	100,73	175	149	0	0.0	0.975,0.948	0.605,0.682	0.318
28864	ENSG00000155506.16	LARP1	chr5	+	154793799	154793922	154793594	154793723	154794099	154794262	28864	1238,1233	147,115	905,1016	901,793	272	149	0	0.0	0.822,0.855	0.355,0.412	0.455
28866	ENSG00000155506.16	LARP1	chr5	+	154793799	154794000	154793594	154793723	154794099	154794195	28866	1934,1875	147,115	1438,1457	901,793	298	149	0	0.0	0.868,0.891	0.444,0.479	0.418
28890	ENSG00000081307.12	UBA5	chr3	+	132675247	132675383	132671776	132672177	132675604	132675680	28890	1229,1206	4,16	213,275	147,129	285	149	0	0.0	0.994,0.975	0.431,0.527	0.505
28897	ENSG00000066322.14	ELOVL1	chr1	-	43364614	43364647	43364323	43364460	43365563	43365623	28897	2,3	1,0	9,8	4,9	182	149	0.00222824113522	0.011820468955870628	0.621,1.0	0.648,0.421	0.276
28912	ENSG00000066322.14	ELOVL1	chr1	-	43365185	43365376	43364927	43365008	43365563	43365623	28912	625,551	41,24	265,275	242,270	298	149	0	0.0	0.884,0.92	0.354,0.337	0.556
28945	ENSG00000092929.11	UNC13D	chr17	-	75840224	75840367	75839846	75839942	75840506	75840576	28945	16,7	0,0	24,13	12,7	292	149	1.53140202297e-07	1.8955089690116619e-06	1.0,1.0	0.505,0.487	0.504
29007	ENSG00000117616.17	RSRP1	chr1	-	25244453	25244498	25243549	25243633	25245149	25245301	29007	78,48	62,92	16,15	683,570	194	149	0	0.0	0.491,0.286	0.018,0.02	0.369
29011	ENSG00000117616.17	RSRP1	chr1	-	25318062	25318271	25304795	25304821	25337039	25337401	29011	25,31	5,3	19,13	10,9	298	149	0.00165711891906	0.009086777916264919	0.714,0.838	0.487,0.419	0.323
29079	ENSG00000154358.20	OBSCN	chr1	+	228224458	228224734	228219323	228219599	228243182	228243458	29079	43,41	11,4	15,15	12,13	298	149	0.000179402756481	0.0012357859195580004	0.662,0.837	0.385,0.366	0.374
29113	ENSG00000176049.15	JAKMIP2	chr5	-	147640703	147640823	147639631	147639760	147641707	147641764	29113	113,62	5,5	43,46	13,14	269	149	6.66435735408e-06	6.186026832374351e-05	0.926,0.873	0.647,0.645	0.253
29161	ENSG00000133706.17	LARS	chr5	-	146153173	146153227	146151861	146152002	146153733	146153810	29161	1534,1410	14,12	503,518	476,497	203	149	0	0.0	0.988,0.989	0.437,0.433	0.553
29172	ENSG00000156463.17	SH3RF2	chr5	+	146049074	146049245	146047771	146047863	146055980	146056213	29172	43,18	1,0	17,8	2,6	298	149	4.92794125319e-05	0.0003821970032049644	0.956,1.0	0.81,0.4	0.373
29175	ENSG00000238083.7	LRRC37A2	chr17	+	46520211	46520283	46517361	46517433	46523083	46523155	29175	20,18	0,1	4,10	1,3	221	149	0.00276968764393	0.014327022647940196	1.0,0.924	0.729,0.692	0.252
29179	ENSG00000238083.7	LRRC37A2	chr17	+	46520211	46520283	46517361	46517433	46548311	46549843	29179	13,11	0,0	8,19	3,2	221	149	0.000934503941373	0.005450463195899369	1.0,1.0	0.643,0.865	0.246
29189	ENSG00000238083.7	LRRC37A2	chr17	+	46546254	46546373	46517361	46517433	46548311	46549843	29189	10,1	0,0	4,12	3,2	268	149	8.36005071484e-05	0.0006169439387246731	1.0,1.0	0.426,0.769	0.402
29198	ENSG00000131165.14	CHMP1A	chr16	-	89653903	89653923	89651568	89651646	89657581	89657605	29198	637,643	58,51	521,415	212,202	169	149	0	0.0	0.906,0.917	0.684,0.644	0.247
29241	ENSG00000170632.13	ARMC10	chr7	+	103092476	103092653	103083681	103083830	103097276	103097348	29241	314,380	0,8	53,59	21,29	298	149	0	0.0	1.0,0.96	0.558,0.504	0.449
29242	ENSG00000170632.13	ARMC10	chr7	+	103092476	103092653	103083681	103083830	103098298	103098683	29242	27,27	0,0	43,29	4,8	298	149	9.17552643642e-06	8.273544051988359e-05	1.0,1.0	0.843,0.644	0.256
29243	ENSG00000170632.13	ARMC10	chr7	+	103092476	103092653	103086629	103086764	103097276	103097348	29243	643,701	319,280	114,149	203,171	298	149	8.65973959208e-15	2.530498724215331e-13	0.502,0.556	0.219,0.303	0.268
29244	ENSG00000170632.13	ARMC10	chr7	+	103092476	103092653	103086629	103086764	103098298	103098683	29244	356,348	70,73	104,119	231,224	298	149	0	0.0	0.718,0.704	0.184,0.21	0.514
29245	ENSG00000170632.13	ARMC10	chr7	+	103092476	103092653	103086868	103086937	103097276	103097348	29245	315,380	7,7	52,60	22,15	298	149	2.22044604925e-16	7.43741995462361e-15	0.957,0.964	0.542,0.667	0.356
29246	ENSG00000170632.13	ARMC10	chr7	+	103092476	103092653	103086868	103086937	103098298	103098683	29246	28,27	10,8	42,30	51,45	298	149	5.87355933757e-06	5.511528625708935e-05	0.583,0.628	0.292,0.25	0.334
29248	ENSG00000170632.13	ARMC10	chr7	+	103097276	103097348	103086629	103086764	103098298	103098645	29248	733,698	70,73	396,345	231,224	221	149	0	0.0	0.876,0.866	0.536,0.509	0.349
29249	ENSG00000170632.13	ARMC10	chr7	+	103097276	103097348	103086868	103086937	103098298	103098645	29249	421,425	10,8	218,186	51,45	221	149	0	0.0	0.966,0.973	0.742,0.736	0.231
29288	ENSG00000114416.17	FXR1	chr3	+	180933333	180933386	180912301	180912736	180947864	180947936	29288	21,13	5,8	31,33	46,50	202	149	0.00109465807583	0.006279654112550602	0.756,0.545	0.332,0.327	0.321
29312	ENSG00000154114.12	TBCEL	chr11	+	121036504	121036612	121024112	121024291	121045673	121045823	29312	52,25	58,29	14,16	62,82	257	149	3.12916037526e-08	4.3035990212680153e-07	0.342,0.333	0.116,0.102	0.229
29314	ENSG00000154114.12	TBCEL	chr11	+	121053550	121053732	121047527	121047667	121086777	121087096	29314	64,51	1,1	36,34	58,89	298	149	0	0.0	0.97,0.962	0.237,0.16	0.767
29316	ENSG00000154114.12	TBCEL	chr11	+	121053629	121053732	121047527	121047667	121058344	121058471	29316	28,14	8,7	7,12	17,13	252	149	0.000956795734979	0.005565851691084363	0.674,0.542	0.196,0.353	0.334
29317	ENSG00000154114.12	TBCEL	chr11	+	121053629	121053732	121047527	121047667	121086777	121086849	29317	17,1	1,1	6,1	58,89	252	149	8.83496563686e-08	1.135313700505794e-06	0.91,0.372	0.058,0.007	0.609
29318	ENSG00000154114.12	TBCEL	chr11	+	121055051	121055308	121047527	121047667	121058344	121058471	29318	50,59	8,7	27,17	17,13	298	149	6.16574807122e-06	5.7589446482495216e-05	0.758,0.808	0.443,0.395	0.364
29319	ENSG00000154114.12	TBCEL	chr11	+	121055051	121055308	121047527	121047667	121086777	121086849	29319	4,5	1,1	1,6	58,89	298	149	5.20733722809e-09	7.990414663468085e-08	0.667,0.714	0.009,0.033	0.669
29324	ENSG00000154114.12	TBCEL	chr11	+	121059968	121060085	121047527	121047667	121086777	121086849	29324	55,50	1,1	43,35	58,89	266	149	0	0.0	0.969,0.966	0.293,0.181	0.731
29336	ENSG00000163507.13	CIP2A	chr3	-	108582107	108582138	108581414	108581511	108582976	108583083	29336	180,110	5,8	86,115	81,113	180	149	0	0.0	0.968,0.919	0.468,0.457	0.481
29337	ENSG00000163507.13	CIP2A	chr3	-	108582107	108582202	108581414	108581511	108582976	108583083	29337	503,521	5,8	149,141	81,113	244	149	0	0.0	0.984,0.975	0.529,0.432	0.499
29346	ENSG00000235703.5	LINC00894	chrX	+	149941056	149941239	149940658	149940886	149941789	149941847	29346	2,4	1,0	0,2	4,0	298	149	0.00522358583668	0.025097076113795025	0.5,1.0	0.0,1.0	0.25
29371	ENSG00000055163.19	CYFIP2	chr5	+	157326170	157326267	157325481	157325638	157330741	157330850	29371	331,324	1,2	355,376	53,68	246	149	0	0.0	0.995,0.99	0.802,0.77	0.206
29372	ENSG00000055163.19	CYFIP2	chr5	+	157327972	157328049	157325481	157325638	157330741	157330850	29372	296,268	1,2	292,241	53,68	226	149	0	0.0	0.995,0.989	0.784,0.7	0.25
29429	ENSG00000170482.16	SLC23A1	chr5	-	139377401	139377497	139371986	139372253	139377974	139378118	29429	27,26	1,5	0,1	6,3	245	149	1.51275936222e-09	2.4921651108468512e-08	0.943,0.76	0.0,0.169	0.767
29437	ENSG00000170482.16	SLC23A1	chr5	-	139380207	139380389	139379206	139379354	139380564	139380632	29437	10,3	0,1	1,1	1,1	298	149	0.000522115948327	0.0032400868902172065	1.0,0.6	0.333,0.333	0.467
29438	ENSG00000170482.16	SLC23A1	chr5	-	139380207	139380389	139379677	139379834	139380552	139380632	29438	2,7	0,0	1,3	0,5	298	149	0.00174708830032	0.009523655422288802	1.0,1.0	1.0,0.231	0.384
29446	ENSG00000015479.18	MATR3	chr5	+	139307238	139308327	139293647	139293805	139315696	139315738	29446	152,131	3,2	50,75	161,146	298	149	0	0.0	0.962,0.97	0.134,0.204	0.797
29450	ENSG00000015479.18	MATR3	chr5	+	139307238	139308327	139293777	139294028	139315696	139315738	29450	2,3	1,0	1,8	12,19	298	149	0.000250894886768	0.0016721541050564823	0.5,1.0	0.04,0.174	0.643
29456	ENSG00000015479.18	MATR3	chr5	+	139314674	139314736	139293679	139293805	139315696	139315738	29456	662,609	3,2	504,574	161,146	211	149	0	0.0	0.994,0.995	0.689,0.735	0.282
29457	ENSG00000015479.18	MATR3	chr5	+	139314674	139314736	139293679	139293805	139316075	139316188	29457	28,23	6,0	53,64	63,68	211	149	1.87433622512e-07	2.2891086930013937e-06	0.767,1.0	0.373,0.399	0.497
29459	ENSG00000015479.18	MATR3	chr5	+	139314674	139314736	139293749	139294028	139316075	139316188	29459	26,21	0,0	49,64	11,13	211	149	9.55422332471e-07	1.0355280588971782e-05	1.0,1.0	0.759,0.777	0.232
29486	ENSG00000112679.14	DUSP22	chr6	+	335113	335163	311879	311962	345853	345912	29486	141,129	69,74	31,32	60,99	199	149	1.24789067968e-13	3.2738079606884226e-12	0.605,0.566	0.279,0.195	0.348
29515	ENSG00000120705.12	ETF1	chr5	-	138529554	138529678	138518691	138518867	138542704	138542936	29515	28,13	11,7	5,3	16,20	273	149	7.16393998568e-08	9.325514743151425e-07	0.581,0.503	0.146,0.076	0.431
29533	ENSG00000158402.19	CDC25C	chr5	-	138325814	138325904	138319218	138319374	138328483	138328529	29533	66,55	10,12	24,17	69,70	239	149	0	0.0	0.804,0.741	0.178,0.131	0.618
29534	ENSG00000158402.19	CDC25C	chr5	-	138326020	138326054	138319218	138319374	138328483	138328529	29534	17,35	10,12	14,9	69,70	183	149	2.07611705605e-14	5.860338620097148e-13	0.581,0.704	0.142,0.095	0.524
29538	ENSG00000158402.19	CDC25C	chr5	-	138329552	138329647	138328483	138328529	138330986	138331180	29538	105,125	17,26	61,44	73,63	244	149	0	0.0	0.79,0.746	0.338,0.299	0.45
29542	ENSG00000146013.10	GFRA3	chr5	-	138259556	138259649	138257638	138257951	138264260	138264548	29542	38,31	0,0	19,13	2,3	242	149	0.0010634606196	0.006121264775075029	1.0,1.0	0.854,0.727	0.21
29556	ENSG00000250903.8	GMDS-DT	chr6	+	2397220	2397626	2263600	2263684	2398576	2398664	29556	4,7	2,11	0,0	1,1	298	149	9.06481294927e-05	0.0006647419759275825	0.5,0.241	0.0,0.0	0.37
29639	ENSG00000113648.16	H2AFY	chr5	-	135350822	135350913	135345967	135346057	135360496	135360607	29639	315,296	55,31	108,76	73,74	240	149	0	0.0	0.78,0.856	0.479,0.389	0.384
29671	ENSG00000196821.9	C6orf106	chr6	-	34646600	34646798	34606554	34606904	34654624	34654779	29671	618,601	72,62	476,482	202,208	298	149	0	0.0	0.811,0.829	0.541,0.537	0.281
29706	ENSG00000081059.19	TCF7	chr5	+	134140795	134140888	134138950	134139038	134142184	134142261	29706	1243,1109	1568,1642	274,219	1949,1857	242	149	0	0.0	0.328,0.294	0.08,0.068	0.237
29721	ENSG00000135018.13	UBQLN1	chr9	-	83666349	83666394	83663874	83664043	83669184	83669291	29721	1,1	1,0	0,12	4,5	194	149	0.00646833717627	0.030270858528254906	0.434,1.0	0.0,0.648	0.393
29722	ENSG00000135018.13	UBQLN1	chr9	-	83666349	83666394	83665029	83665145	83669184	83669291	29722	357,300	92,93	144,125	426,445	194	149	0	0.0	0.749,0.712	0.206,0.177	0.539
29725	ENSG00000135018.13	UBQLN1	chr9	-	83666349	83666433	83665029	83665145	83669184	83669327	29725	2411,2051	92,93	812,805	426,445	233	149	0	0.0	0.944,0.934	0.549,0.536	0.397
29734	ENSG00000135018.13	UBQLN1	chr9	-	83677726	83677961	83663874	83664043	83707499	83707934	29734	2,3	0,0	2,1	1,2	298	149	0.000676992722137	0.004083543403315749	1.0,1.0	0.5,0.2	0.65
29737	ENSG00000135018.13	UBQLN1	chr9	-	83678440	83678599	83665029	83665145	83707499	83707601	29737	48,34	3,4	88,93	26,31	298	149	0.000293907589206	0.0019292134283732628	0.889,0.81	0.629,0.6	0.235
29738	ENSG00000135018.13	UBQLN1	chr9	-	83678440	83678599	83666349	83669327	83682950	83683066	29738	22,36	15,6	54,79	92,90	298	149	0.0032163993816	0.01634741023952692	0.423,0.75	0.227,0.305	0.321
29812	ENSG00000197375.12	SLC22A5	chr5	+	132378377	132378481	132369751	132370365	132384146	132384301	29812	51,38	2,4	6,19	9,8	253	149	2.36841160731e-05	0.00019637134071230573	0.938,0.848	0.282,0.583	0.461
29836	ENSG00000117523.16	PRRC2C	chr1	+	171571319	171571421	171568246	171568339	171574926	171575128	29836	959,940	46,44	850,832	183,215	251	149	0	0.0	0.925,0.927	0.734,0.697	0.211
29840	ENSG00000117523.16	PRRC2C	chr1	+	171587647	171587751	171587002	171587221	171588378	171588505	29840	1336,1141	10,2	941,858	243,255	253	149	0	0.0	0.987,0.997	0.695,0.665	0.312
29844	ENSG00000117523.16	PRRC2C	chr1	+	171591151	171591200	171588378	171588505	171591586	171592223	29844	194,169	262,292	115,76	641,645	198	149	0	0.0	0.358,0.303	0.119,0.081	0.231
29879	ENSG00000141293.15	SKAP1	chr17	-	48363788	48363814	48345904	48346006	48396679	48396785	29879	155,150	30,27	47,24	36,36	175	149	3.4883691491e-09	5.4687228151108076e-08	0.815,0.825	0.526,0.362	0.376
29883	ENSG00000134138.19	MEIS2	chr15	-	36894716	36894812	36891020	36892459	36895150	36895240	29883	38,37	15,19	20,6	20,20	245	149	0.00125048247454	0.007067477736306684	0.606,0.542	0.378,0.154	0.308
29900	ENSG00000186231.16	KLHL32	chr6	+	97113782	97114509	97041491	97041599	97127403	97127462	29900	2,6	0,0	2,5	1,2	298	149	0.00076640855358	0.004565440509554732	1.0,1.0	0.5,0.556	0.472
29903	ENSG00000186231.16	KLHL32	chr6	+	97130756	97130949	97127403	97127462	97139120	97140754	29903	4,9	0,0	4,8	4,1	298	149	5.13258482632e-05	0.0003964695976015816	1.0,1.0	0.333,0.8	0.433
29933	ENSG00000245937.7	LINC01184	chr5	-	128061143	128061244	127965887	127966928	128082734	128083100	29933	159,155	7,4	65,74	15,14	250	149	3.81474183575e-07	4.434925658619941e-06	0.931,0.958	0.721,0.759	0.205
29941	ENSG00000245937.7	LINC01184	chr5	-	128076946	128077093	127966734	127966928	128081972	128082194	29941	17,10	3,2	4,3	10,6	296	149	8.14385921255e-06	7.423964118275829e-05	0.74,0.716	0.168,0.201	0.543
29942	ENSG00000245937.7	LINC01184	chr5	-	128076946	128077093	127966734	127966928	128082734	128082881	29942	15,16	7,4	1,7	15,14	296	149	5.78766593295e-06	5.437246457108859e-05	0.519,0.668	0.032,0.201	0.477
29965	ENSG00000198331.10	HYLS1	chr11	+	125891422	125891472	125887059	125887765	125899343	125900617	29965	78,62	1,3	58,41	12,12	199	149	1.16969803121e-06	1.2474582383552282e-05	0.983,0.939	0.783,0.719	0.21
29990	ENSG00000168685.14	IL7R	chr5	+	35874448	35874542	35873200	35873648	35875511	35875521	29990	21,28	1,6	33,18	18,10	243	149	0.00223561259959	0.011854901635467574	0.928,0.741	0.529,0.525	0.307
30029	ENSG00000101187.15	SLCO4A1	chr20	+	62668011	62668184	62667744	62667910	62668476	62668541	30029	424,432	40,36	71,92	47,28	298	149	1.769218827e-08	2.523581743011843e-07	0.841,0.857	0.43,0.622	0.323
30032	ENSG00000101187.15	SLCO4A1	chr20	+	62668154	62668184	62667740	62667910	62668929	62669078	30032	1,2	0,0	11,11	3,3	179	149	0.000640140490163	0.0038840993615121347	1.0,1.0	0.753,0.753	0.247
30040	ENSG00000070501.11	POLB	chr8	+	42339011	42339069	42338454	42338685	42344952	42345019	30040	300,253	288,295	111,108	374,349	207	149	1.11022302463e-16	3.8038953585965425e-15	0.429,0.382	0.176,0.182	0.226
30055	ENSG00000070501.11	POLB	chr8	+	42349015	42349090	42344952	42345019	42371562	42371765	30055	268,254	0,0	171,201	39,37	224	149	0	0.0	1.0,1.0	0.745,0.783	0.236
30068	ENSG00000070501.11	POLB	chr8	+	42352518	42352568	42344959	42345019	42357168	42357203	30068	3,3	0,0	2,5	7,3	199	149	1.75684215176e-07	2.15495535456138e-06	1.0,1.0	0.176,0.555	0.634
30069	ENSG00000070501.11	POLB	chr8	+	42352518	42352568	42344959	42345019	42361294	42361361	30069	2,3	2,0	2,3	32,25	199	149	0.000563174687241	0.003469426406418266	0.428,1.0	0.045,0.082	0.65
30070	ENSG00000070501.11	POLB	chr8	+	42352518	42352568	42344959	42345019	42369270	42369297	30070	2,3	1,0	3,3	22,24	199	149	1.26746600998e-05	0.00011097495269285031	0.6,1.0	0.093,0.086	0.711
30074	ENSG00000070501.11	POLB	chr8	+	42352518	42352568	42349015	42349090	42361294	42361361	30074	2,4	0,0	15,14	5,3	199	149	0.000136563615028	0.0009638212214768876	1.0,1.0	0.692,0.777	0.266
30079	ENSG00000070501.11	POLB	chr8	+	42354416	42354521	42349015	42349090	42355515	42355567	30079	53,44	8,7	17,20	19,18	254	149	7.90901558689e-08	1.022617989736283e-06	0.795,0.787	0.344,0.395	0.422
30086	ENSG00000070501.11	POLB	chr8	+	42355515	42355567	42344952	42345019	42369270	42369297	30086	4,2	1,0	6,8	22,24	201	149	2.16040298092e-05	0.00018060801955866674	0.748,1.0	0.168,0.198	0.691
30092	ENSG00000070501.11	POLB	chr8	+	42357168	42357223	42338454	42338685	42361294	42361361	30092	3,1	0,0	41,27	12,20	204	149	8.05652158617e-05	0.0005965431770545977	1.0,1.0	0.714,0.496	0.395
30112	ENSG00000070501.11	POLB	chr8	+	42361095	42361202	42357168	42357223	42361294	42361365	30112	7,11	5,2	14,14	77,91	256	149	2.60537926311e-06	2.611673907697358e-05	0.449,0.762	0.096,0.082	0.517
30116	ENSG00000070501.11	POLB	chr8	+	42361294	42361365	42338454	42338685	42371562	42371752	30116	3,4	0,0	24,17	35,20	220	149	9.88947612912e-07	1.0683279643291541e-05	1.0,1.0	0.317,0.365	0.659
30118	ENSG00000070501.11	POLB	chr8	+	42361294	42361365	42344952	42345019	42369270	42369335	30118	21,30	1,0	29,32	22,24	220	149	8.82549588965e-12	1.9005092037377833e-10	0.934,1.0	0.472,0.475	0.494
30120	ENSG00000070501.11	POLB	chr8	+	42361294	42361365	42344952	42345019	42371562	42371752	30120	5,4	0,0	38,30	39,37	220	149	4.25200814669e-07	4.903286607536521e-06	1.0,1.0	0.398,0.354	0.624
30132	ENSG00000070501.11	POLB	chr8	+	42362611	42362698	42344952	42345019	42371562	42371808	30132	1,3	0,0	25,25	39,37	236	149	9.74530306208e-06	8.73336013445607e-05	1.0,1.0	0.288,0.299	0.707
30142	ENSG00000070501.11	POLB	chr8	+	42369270	42369335	42338454	42338685	42371562	42371752	30142	3,4	0,0	75,51	35,20	214	149	2.97715430039e-05	0.00024192648588158112	1.0,1.0	0.599,0.64	0.381
30144	ENSG00000070501.11	POLB	chr8	+	42369270	42369335	42344952	42345019	42371562	42371752	30144	4,4	0,0	89,63	39,37	214	149	1.34916199144e-05	0.00011757565356563004	1.0,1.0	0.614,0.542	0.422
30181	ENSG00000176261.15	ZBTB8OS	chr1	-	32631826	32631879	32627507	32627544	32633950	32634061	30181	86,76	7,10	23,10	24,26	202	149	1.14108722471e-12	2.7138790625847258e-11	0.901,0.849	0.414,0.221	0.557
30182	ENSG00000176261.15	ZBTB8OS	chr1	-	32631826	32631879	32627507	32627544	32634767	32634792	30182	90,77	87,111	20,11	76,70	202	149	8.90695373013e-09	1.3225827409151977e-07	0.433,0.338	0.163,0.104	0.252
30183	ENSG00000176261.15	ZBTB8OS	chr1	-	32631826	32631879	32627507	32627544	32650428	32650550	30183	83,78	5,0	20,10	24,19	202	149	0	0.0	0.924,1.0	0.381,0.28	0.631
30184	ENSG00000176261.15	ZBTB8OS	chr1	-	32631826	32631879	32627507	32627544	32650432	32650525	30184	91,81	26,11	23,10	63,74	202	149	0	0.0	0.721,0.845	0.212,0.091	0.631
30192	ENSG00000176261.15	ZBTB8OS	chr1	-	32633644	32633727	32627507	32627544	32633950	32634061	30192	523,432	7,10	58,62	24,26	232	149	0	0.0	0.98,0.965	0.608,0.605	0.366
30193	ENSG00000176261.15	ZBTB8OS	chr1	-	32633644	32633727	32627507	32627544	32634767	32634792	30193	171,125	87,111	14,16	76,70	232	149	3.03090885723e-14	8.441394709681126e-13	0.558,0.42	0.106,0.128	0.372
30195	ENSG00000176261.15	ZBTB8OS	chr1	-	32633644	32633727	32627507	32627544	32650432	32650525	30195	178,130	26,11	15,21	63,74	232	149	0	0.0	0.815,0.884	0.133,0.154	0.706
30197	ENSG00000176261.15	ZBTB8OS	chr1	-	32633644	32633727	32627571	32627865	32634767	32634792	30197	30,25	25,13	1,2	2,10	232	149	0.000811510067126	0.004808337049564687	0.435,0.553	0.243,0.114	0.316
30207	ENSG00000176261.15	ZBTB8OS	chr1	-	32633950	32634072	32627507	32627544	32634767	32634792	30207	373,354	87,111	87,76	76,70	271	149	3.71758179796e-12	8.356075509952688e-11	0.702,0.637	0.386,0.374	0.289
30221	ENSG00000176261.15	ZBTB8OS	chr1	-	32633950	32634110	32621829	32621948	32650401	32650525	30221	7,1	0,1	1,1	2,9	298	149	2.73177108866e-05	0.0002236364152532849	1.0,0.333	0.2,0.053	0.54
30223	ENSG00000176261.15	ZBTB8OS	chr1	-	32633950	32634110	32621829	32621948	32650432	32650903	30223	29,38	8,7	17,15	17,22	298	149	3.900810152e-06	3.7898231879318686e-05	0.644,0.731	0.333,0.254	0.394
30225	ENSG00000176261.15	ZBTB8OS	chr1	-	32633950	32634110	32627507	32627544	32634767	32634792	30225	195,186	87,111	55,51	76,70	298	149	1.37718933146e-07	1.7181468631968068e-06	0.528,0.456	0.266,0.267	0.225
30228	ENSG00000176261.15	ZBTB8OS	chr1	-	32633950	32634110	32627507	32627544	32650432	32650903	30228	36,46	26,11	41,40	63,74	298	149	0.000411948691346	0.0026161559917151854	0.409,0.676	0.246,0.213	0.313
30235	ENSG00000176261.15	ZBTB8OS	chr1	-	32634701	32634792	32627507	32627544	32650432	32650525	30235	46,44	26,11	15,11	63,74	240	149	7.00550728538e-14	1.876063701676299e-12	0.523,0.713	0.129,0.084	0.511
30236	ENSG00000176261.15	ZBTB8OS	chr1	-	32634701	32634792	32633950	32634072	32650432	32650525	30236	84,55	5,11	15,12	11,5	240	149	0.000620948518769	0.0037816897876590707	0.913,0.756	0.458,0.598	0.306
30239	ENSG00000176261.15	ZBTB8OS	chr1	-	32634767	32634792	32627507	32627544	32650428	32650550	30239	31,31	5,0	33,23	24,19	174	149	2.01337934769e-07	2.449045529431113e-06	0.842,1.0	0.541,0.509	0.396
30240	ENSG00000176261.15	ZBTB8OS	chr1	-	32634767	32634792	32627507	32627544	32650432	32650535	30240	75,108	26,11	62,72	63,74	174	149	3.63636804002e-08	4.95281912068019e-07	0.712,0.894	0.457,0.454	0.347
30304	ENSG00000185324.21	CDK10	chr16	+	89693397	89693467	89693273	89693326	89694172	89694232	30304	161,160	12,15	67,57	27,51	219	149	9.65775348583e-10	1.6352986028165983e-08	0.901,0.879	0.628,0.432	0.36
30383	ENSG00000136986.9	DERL1	chr8	-	123030604	123030716	123013163	123015585	123041969	123042122	30383	365,330	4,1	152,151	20,58	261	149	0	0.0	0.981,0.995	0.813,0.598	0.282
30414	ENSG00000166348.18	USP54	chr10	-	73534599	73534770	73530703	73530835	73536268	73536437	30414	47,37	35,36	8,11	66,68	298	149	3.58602036954e-14	9.919030589281053e-13	0.402,0.339	0.057,0.075	0.305
30418	ENSG00000166348.18	USP54	chr10	-	73541632	73541738	73539443	73539593	73543017	73543131	30418	1,1	0,0	4,7	0,4	255	149	0.00611578335521	0.028838816325115372	1.0,1.0	1.0,0.506	0.247
30445	ENSG00000085382.11	HACE1	chr6	-	104750340	104750472	104744511	104744610	104771192	104771389	30445	329,328	4,5	170,148	30,30	281	149	0	0.0	0.978,0.972	0.75,0.723	0.239
30458	ENSG00000085382.11	HACE1	chr6	-	104811310	104811393	104796928	104797025	104843222	104843298	30458	63,46	6,1	38,29	8,21	232	149	0.00017454878399	0.0012055717620407318	0.871,0.967	0.753,0.47	0.308
30459	ENSG00000085382.11	HACE1	chr6	-	104811310	104811393	104796928	104797025	104849141	104849246	30459	37,34	5,1	32,19	26,16	232	149	3.29860658788e-08	4.5232912884531716e-07	0.826,0.956	0.441,0.433	0.454
30464	ENSG00000085382.11	HACE1	chr6	-	104833041	104833173	104796928	104797025	104843222	104843298	30464	118,111	6,1	48,49	8,21	281	149	4.1665819106e-07	4.809353388271829e-06	0.912,0.983	0.761,0.553	0.29
30465	ENSG00000085382.11	HACE1	chr6	-	104833041	104833173	104796928	104797025	104849141	104849246	30465	18,23	5,1	21,20	26,16	281	149	0.000127567450613	0.0009060295331613422	0.656,0.924	0.3,0.399	0.441
30466	ENSG00000085382.11	HACE1	chr6	-	104833041	104833173	104796928	104797025	104859566	104859877	30466	14,16	0,0	14,15	3,3	281	149	0.000149032388935	0.0010445199574368345	1.0,1.0	0.712,0.726	0.281
30471	ENSG00000085382.11	HACE1	chr6	-	104843222	104843298	104796928	104797025	104849141	104849246	30471	76,55	5,1	52,55	26,16	225	149	4.18000637437e-08	5.651965761916007e-07	0.91,0.973	0.57,0.695	0.309
30472	ENSG00000085382.11	HACE1	chr6	-	104843222	104843298	104796928	104797025	104859566	104859604	30472	3,2	0,0	2,9	3,3	225	149	8.13979551373e-06	7.421376475612711e-05	1.0,1.0	0.306,0.665	0.514
30476	ENSG00000085382.11	HACE1	chr6	-	104849141	104849246	104796928	104797025	104859566	104859604	30476	2,3	0,0	24,15	3,3	254	149	0.000700785857873	0.004212225057205283	1.0,1.0	0.824,0.746	0.215
30494	ENSG00000164211.12	STARD4	chr5	-	111507328	111507442	111506215	111506379	111512384	111512471	30494	190,177	19,38	89,120	70,72	263	149	1.41369804751e-10	2.6471769065213528e-09	0.85,0.725	0.419,0.486	0.335
30505	ENSG00000135365.15	PHF21A	chr11	-	45946075	45946098	45938156	45938312	45948885	45948946	30505	14,6	1,0	23,16	16,11	172	149	2.66313069897e-06	2.6662557676358438e-05	0.924,1.0	0.555,0.558	0.405
30509	ENSG00000135365.15	PHF21A	chr11	-	45969814	45969904	45953526	45953625	45979759	45979966	30509	3,1	0,0	10,10	1,7	239	149	4.44542907148e-05	0.0003481850419368664	1.0,1.0	0.862,0.471	0.334
30518	ENSG00000135365.15	PHF21A	chr11	-	46090454	46090581	46084165	46084302	46092182	46092223	30518	41,40	33,53	21,18	68,74	276	149	4.03181377207e-06	3.904574757104913e-05	0.401,0.289	0.143,0.116	0.215
30587	ENSG00000074201.8	CLNS1A	chr11	-	77585361	77585459	77529947	77530014	77619605	77619695	30587	14,11	0,0	25,27	6,7	247	149	1.03982538681e-05	9.26117466295964e-05	1.0,1.0	0.715,0.699	0.293
30588	ENSG00000074201.8	CLNS1A	chr11	-	77611314	77611374	77585361	77585459	77619605	77619695	30588	5,8	16,9	2,1	23,28	209	149	0.000190158403091	0.0013030583060679203	0.182,0.388	0.058,0.025	0.244
30615	ENSG00000145723.16	GIN1	chr5	-	103097313	103097490	103096540	103096826	103097589	103097781	30615	42,46	0,1	14,18	5,3	298	149	1.09448271612e-05	9.700692810254608e-05	1.0,0.958	0.583,0.75	0.312
30661	ENSG00000272168.6	CASC15	chr6	+	21668646	21668899	21666443	21666645	21909469	21909603	30661	14,16	0,0	10,15	3,1	298	149	0.00505182076392	0.02438107752820124	1.0,1.0	0.625,0.882	0.246
30673	ENSG00000272168.6	CASC15	chr6	+	21783631	21783708	21668646	21668899	21909469	21909837	30673	5,4	0,0	8,7	2,6	226	149	3.77171548227e-06	3.675602269208293e-05	1.0,1.0	0.725,0.435	0.42
30680	ENSG00000272168.6	CASC15	chr6	+	21978944	21979062	21909469	21909603	22056545	22056690	30680	15,19	1,0	22,25	3,8	267	149	0.000237243449812	0.0015900048919413302	0.893,1.0	0.804,0.636	0.227
30694	ENSG00000272168.6	CASC15	chr6	+	22063019	22063240	22056545	22056690	22191566	22191656	30694	9,9	0,4	4,4	5,7	298	149	0.00449971584376	0.021996028643609243	1.0,0.529	0.286,0.222	0.51
30697	ENSG00000272168.6	CASC15	chr6	+	22110746	22110920	22056545	22056690	22173997	22174062	30697	40,13	0,0	17,22	4,2	298	149	8.48189194229e-05	0.000625135766268596	1.0,1.0	0.68,0.846	0.237
30699	ENSG00000272168.6	CASC15	chr6	+	22110746	22110920	22056545	22056690	22214306	22214505	30699	22,14	0,0	19,21	4,8	298	149	1.10867758163e-06	1.1875033716703897e-05	1.0,1.0	0.704,0.568	0.364
30706	ENSG00000272168.6	CASC15	chr6	+	22173997	22174062	22056545	22056690	22191566	22191656	30706	13,5	0,4	4,2	5,7	214	149	0.0046460917904	0.022624836713314073	1.0,0.465	0.358,0.166	0.471
30709	ENSG00000272168.6	CASC15	chr6	+	22173997	22174062	22063105	22063240	22191566	22191656	30709	13,5	0,1	3,2	2,1	214	149	0.00253934792895	0.013275527759046796	1.0,0.777	0.511,0.582	0.342
30711	ENSG00000272168.6	CASC15	chr6	+	22173997	22174062	22110746	22110920	22191566	22191656	30711	30,6	14,8	2,3	5,16	214	149	0.00103619849488	0.005978831264071141	0.599,0.343	0.218,0.115	0.304
30717	ENSG00000272168.6	CASC15	chr6	+	22191566	22191656	22056545	22056690	22214306	22214505	30717	2,3	0,0	2,5	4,8	239	149	3.46846308119e-07	4.0623669684100045e-06	1.0,1.0	0.238,0.28	0.741
30781	ENSG00000164308.16	ERAP2	chr5	+	96896372	96896504	96895245	96895359	96896731	96896863	30781	549,478	0,0	318,323	48,41	281	149	0	0.0	1.0,1.0	0.778,0.807	0.208
30794	ENSG00000124496.12	TRERF1	chr6	-	42263319	42263568	42259338	42259723	42264703	42264854	30794	44,55	45,38	20,20	65,60	298	149	2.78408804677e-07	3.3097618981677855e-06	0.328,0.42	0.133,0.143	0.236
30883	ENSG00000175471.19	MCTP1	chr5	-	94923961	94924021	94912805	94912976	94940083	94940176	30883	3,2	1,6	0,0	4,5	209	149	0.000380475965199	0.002434274616380928	0.681,0.192	0.0,0.0	0.436
30902	ENSG00000246273.7	SBF2-AS1	chr11	+	9779816	9779942	9758300	9758503	9780375	9780575	30902	3,4	5,10	0,0	9,5	275	149	0.00036232699986	0.0023293521192379266	0.245,0.178	0.0,0.0	0.211
30951	ENSG00000127249.14	ATP13A4	chr3	-	193457378	193457465	193456999	193457153	193459080	193459231	30951	9,3	0,0	5,0	0,6	236	149	0.00192535540862	0.010386791595533849	1.0,1.0	1.0,0.0	0.5
30957	ENSG00000127249.14	ATP13A4	chr3	-	193502492	193502639	193493089	193493160	193514697	193514871	30957	5,1	0,0	6,5	4,0	296	149	0.00560926704996	0.02671701217317007	1.0,1.0	0.43,1.0	0.285
30978	ENSG00000164180.13	TMEM161B	chr5	-	88225768	88225866	88220562	88220719	88228444	88228528	30978	194,174	15,12	170,192	62,67	247	149	1.33026922811e-12	3.139777469783416e-11	0.886,0.897	0.623,0.634	0.263
31003	ENSG00000145362.17	ANK2	chr4	+	113350227	113350249	113345899	113346022	113360822	113360897	31003	7,13	3,0	4,1	2,6	171	149	0.00509566842404	0.024567249827263087	0.67,1.0	0.635,0.127	0.454
31010	ENSG00000145362.17	ANK2	chr4	+	113374763	113374946	113373284	113373449	113381456	113383732	31010	21,29	22,11	4,1	22,10	298	149	4.56855548503e-06	4.3809532540949395e-05	0.323,0.569	0.083,0.048	0.38
31048	ENSG00000103852.12	TTC23	chr15	-	99241364	99241559	99228532	99228732	99249416	99249531	31048	13,7	0,0	6,11	0,9	298	149	0.000534014585703	0.00330643098518372	1.0,1.0	1.0,0.379	0.31
31076	ENSG00000100058.12	CRYBB2P1	chr22	+	25509182	25509342	25459415	25459515	25520681	25520854	31076	19,21	8,5	12,14	28,28	298	149	2.30276935553e-06	2.3349942497587092e-05	0.543,0.677	0.176,0.2	0.422
31077	ENSG00000100058.12	CRYBB2P1	chr22	+	25519922	25520162	25459415	25459515	25520681	25520854	31077	8,5	8,5	3,2	28,28	298	149	2.00802401974e-05	0.0001689534870751722	0.333,0.333	0.051,0.034	0.291
31080	ENSG00000112062.10	MAPK14	chr6	+	36073045	36073105	36059288	36059347	36073690	36073720	31080	3,2	0,1	0,0	2,4	209	149	3.53075854109e-08	4.816557355817315e-07	1.0,0.588	0.0,0.0	0.794
31105	ENSG00000148468.16	FAM171A1	chr10	-	15215995	15216110	15211642	15214601	15220943	15221060	31105	8,11	6,0	6,1	11,6	264	149	0.00294122573062	0.015109200293252807	0.429,1.0	0.235,0.086	0.554
31142	ENSG00000172244.8	C5orf34	chr5	-	43502371	43502495	43494509	43494601	43503664	43503760	31142	186,195	4,8	41,32	7,10	273	149	3.6841117157e-06	3.598915518307422e-05	0.962,0.93	0.762,0.636	0.247
31164	ENSG00000113318.9	MSH3	chr5	+	80761545	80761678	80728850	80728965	80775693	80775758	31164	8,4	0,0	4,5	2,2	282	149	0.000195093010311	0.0013334786112946838	1.0,1.0	0.514,0.569	0.459
31192	ENSG00000082458.11	DLG3	chrX	+	70497179	70497221	70493375	70493475	70498519	70498558	31192	67,77	1,3	37,32	7,11	191	149	3.61057784615e-06	3.5313532511242816e-05	0.981,0.952	0.805,0.694	0.217
31203	ENSG00000119599.16	DCAF4	chr14	+	72954163	72954262	72951797	72951877	72955522	72955696	31203	33,46	0,0	35,52	10,3	248	149	9.46172455307e-06	8.505021910176114e-05	1.0,1.0	0.678,0.912	0.205
31204	ENSG00000119599.16	DCAF4	chr14	+	72954385	72954462	72954160	72954262	72955522	72955696	31204	74,69	0,0	40,39	7,7	226	149	4.74223632585e-08	6.361065271804464e-07	1.0,1.0	0.79,0.786	0.212
31241	ENSG00000164329.13	TENT2	chr5	+	79623251	79623489	79612419	79613075	79640850	79640965	31241	237,233	6,0	177,172	45,44	298	149	0	0.0	0.952,1.0	0.663,0.662	0.313
31293	ENSG00000164953.15	TMEM67	chr8	+	93755777	93755866	93754856	93755137	93772588	93772651	31293	52,50	0,0	17,17	5,2	238	149	1.09039790062e-05	9.670147606757503e-05	1.0,1.0	0.68,0.842	0.239
31294	ENSG00000164953.15	TMEM67	chr8	+	93755777	93755908	93755019	93755137	93758482	93758576	31294	55,47	3,5	18,21	12,4	280	149	0.00317685965223	0.01616815377386973	0.907,0.833	0.444,0.736	0.28
31295	ENSG00000164953.15	TMEM67	chr8	+	93758482	93758576	93754919	93755137	93772588	93772651	31295	2,6	0,0	15,13	5,2	243	149	6.44392794191e-05	0.000487568547350912	1.0,1.0	0.648,0.799	0.276
31309	ENSG00000164953.15	TMEM67	chr8	+	93785221	93785378	93782394	93782460	93786222	93786346	31309	183,149	0,3	32,23	17,13	298	149	0	0.0	1.0,0.961	0.485,0.469	0.503
31319	ENSG00000166821.8	PEX11A	chr15	-	89686430	89686546	89681530	89683948	89690576	89690662	31319	25,33	5,2	5,14	9,5	265	149	0.0033408780755	0.01690278378864846	0.738,0.903	0.238,0.612	0.396
31406	ENSG00000156500.15	FAM122C	chrX	+	134852799	134852896	134847382	134847475	134854090	134854183	31406	6,2	0,0	1,0	1,2	246	149	2.84245814475e-06	2.8340835252469097e-05	1.0,1.0	0.377,0.0	0.811
31413	ENSG00000132950.18	ZMYM5	chr13	-	19837655	19837821	19835476	19835689	19851688	19852150	31413	13,25	2,4	2,7	17,19	298	149	2.78977951851e-11	5.669026639156718e-10	0.765,0.758	0.056,0.156	0.656
31414	ENSG00000132950.18	ZMYM5	chr13	-	19838699	19838985	19835476	19835689	19851354	19851448	31414	22,39	8,11	7,2	13,10	298	149	1.7280465674e-06	1.789982025766457e-05	0.579,0.639	0.212,0.091	0.458
31416	ENSG00000132950.18	ZMYM5	chr13	-	19838699	19838985	19837464	19837821	19851354	19851448	31416	27,60	23,15	2,2	14,15	298	149	2.72041257299e-07	3.239785943604487e-06	0.37,0.667	0.067,0.062	0.454
31419	ENSG00000132950.18	ZMYM5	chr13	-	19851354	19851448	19835476	19835689	19851688	19852150	31419	42,47	2,4	43,38	17,19	243	149	1.42408910497e-06	1.4953305880163413e-05	0.928,0.878	0.608,0.551	0.324
31433	ENSG00000160310.17	PRMT2	chr21	+	46658744	46658920	46648457	46648619	46663382	46663554	31433	5,3	4,0	0,2	3,6	298	149	0.00228731386404	0.012095179139111087	0.385,1.0	0.0,0.143	0.621
31434	ENSG00000160310.17	PRMT2	chr21	+	46658744	46658920	46648457	46648619	46664294	46665117	31434	7,7	9,6	1,2	10,10	298	149	0.00127992095958	0.007213331352981168	0.28,0.368	0.048,0.091	0.255
31466	ENSG00000113161.15	HMGCR	chr5	+	75355055	75355214	75354502	75354697	75355364	75355522	31466	721,562	90,76	462,435	298,292	298	149	0	0.0	0.8,0.787	0.437,0.427	0.362
31483	ENSG00000145687.16	SSBP2	chr5	-	81442652	81442723	81437429	81437458	81461054	81461103	31483	3,3	3,4	4,4	43,66	220	149	0.0028940804865	0.014896700475865571	0.404,0.337	0.059,0.039	0.322
31488	ENSG00000145687.16	SSBP2	chr5	-	81446867	81446922	81437429	81437458	81461054	81461103	31488	3,2	3,4	0,2	43,66	204	149	0.000258107014768	0.0017162558207010285	0.422,0.268	0.0,0.022	0.334
31494	ENSG00000145687.16	SSBP2	chr5	-	81448789	81448825	81437429	81437458	81461054	81461103	31494	229,247	3,4	234,226	43,66	185	149	0	0.0	0.984,0.98	0.814,0.734	0.208
31512	ENSG00000145687.16	SSBP2	chr5	-	81513627	81513717	81489249	81489309	81615472	81615557	31512	1279,1369	80,66	1044,1032	279,299	239	149	0	0.0	0.909,0.928	0.7,0.683	0.227
31583	ENSG00000149212.11	SESN3	chr11	-	95185255	95185492	95184134	95184594	95189778	95189961	31583	33,53	9,1	23,26	29,18	298	149	2.32021383381e-05	0.00019277091372496853	0.647,0.964	0.284,0.419	0.454
31622	ENSG00000164306.10	PRIMPOL	chr4	+	184657084	184657320	184652022	184652100	184659339	184659437	31622	220,193	4,8	113,120	23,29	298	149	1.06469277839e-11	2.2713445938986663e-10	0.965,0.923	0.711,0.674	0.251
31625	ENSG00000164306.10	PRIMPOL	chr4	+	184661773	184661903	184659339	184659437	184665916	184666064	31625	301,232	27,7	116,129	36,28	279	149	1.97646475852e-08	2.7996335604374494e-07	0.856,0.947	0.632,0.711	0.23
31632	ENSG00000164306.10	PRIMPOL	chr4	+	184678231	184678394	184672172	184672460	184682247	184682336	31632	211,193	5,3	27,28	23,6	298	149	2.74135547595e-09	4.363693320487379e-08	0.955,0.97	0.37,0.7	0.427
31634	ENSG00000164306.10	PRIMPOL	chr4	+	184678231	184678394	184672172	184672460	184685575	184685684	31634	96,96	4,5	20,25	18,24	298	149	0	0.0	0.923,0.906	0.357,0.342	0.565
31635	ENSG00000164306.10	PRIMPOL	chr4	+	184678231	184678394	184672172	184672460	184691498	184691581	31635	95,96	0,0	20,20	1,6	298	149	1.21251418959e-05	0.0001065556547943436	1.0,1.0	0.909,0.625	0.233
31641	ENSG00000164306.10	PRIMPOL	chr4	+	184682247	184682336	184672172	184672460	184691498	184691581	31641	1,1	0,0	15,3	1,6	238	149	0.000102094751773	0.0007403916776488983	1.0,1.0	0.904,0.238	0.429
31644	ENSG00000164306.10	PRIMPOL	chr4	+	184682247	184682336	184678231	184678394	184685575	184685684	31644	77,74	1,1	8,5	0,5	238	149	0.00832663502488	0.03773993589727878	0.98,0.979	1.0,0.385	0.287
31647	ENSG00000164306.10	PRIMPOL	chr4	+	184685408	184685498	184672172	184672460	184685575	184685684	31647	103,98	4,5	19,19	18,24	239	149	0	0.0	0.941,0.924	0.397,0.33	0.569
31648	ENSG00000164306.10	PRIMPOL	chr4	+	184685408	184685498	184672172	184672460	184691498	184691581	31648	5,2	0,0	1,2	1,6	239	149	2.475548877e-09	3.970842017030372e-08	1.0,1.0	0.384,0.172	0.722
31652	ENSG00000164306.10	PRIMPOL	chr4	+	184685408	184685498	184682247	184682336	184691498	184691581	31652	43,38	0,0	3,7	6,2	239	149	1.43644634854e-07	1.7860052136526894e-06	1.0,1.0	0.238,0.686	0.538
31653	ENSG00000164306.10	PRIMPOL	chr4	+	184685411	184685498	184672172	184672460	184685575	184685684	31653	95,94	4,5	17,16	18,24	236	149	0	0.0	0.937,0.922	0.374,0.296	0.595
31657	ENSG00000164306.10	PRIMPOL	chr4	+	184685411	184685498	184682247	184682336	184685575	184685684	31657	110,105	3,13	18,16	8,3	236	149	0.00689200262157	0.03200628264368478	0.959,0.836	0.587,0.771	0.218
31658	ENSG00000164306.10	PRIMPOL	chr4	+	184685411	184685498	184682247	184682336	184691498	184691581	31658	11,6	0,0	0,0	6,2	236	149	4.90718576884e-14	1.334490168948381e-12	1.0,1.0	0.0,0.0	1.0
31667	ENSG00000131844.15	MCCC2	chr5	+	71626639	71626753	71604355	71604468	71632120	71632185	31667	324,286	71,95	73,90	105,117	263	149	0	0.0	0.721,0.63	0.283,0.304	0.382
31670	ENSG00000131844.15	MCCC2	chr5	+	71636103	71636167	71635150	71635246	71643818	71643895	31670	8,4	0,0	3,0	2,2	213	149	1.85425597162e-05	0.00015721099661689865	1.0,1.0	0.512,0.0	0.744
31689	ENSG00000172262.11	ZNF131	chr5	+	43179828	43179950	43173317	43173448	43191752	43192021	31689	1,3	1,0	6,0	10,2	271	149	0.00207999893808	0.011117666159842455	0.355,1.0	0.248,0.0	0.553
31692	ENSG00000145736.14	GTF2H2	chr5	-	71060119	71060170	71059689	71059744	71060843	71060930	31692	115,77	0,5	94,72	27,22	200	149	7.83378917291e-11	1.5124768539862824e-09	1.0,0.92	0.722,0.709	0.244
31715	ENSG00000183474.15	GTF2H2C	chr5	+	69562672	69562770	69560246	69560403	69565099	69565133	31715	184,143	76,78	92,82	167,110	247	149	1.29685151506e-12	3.0662793667554475e-11	0.594,0.525	0.249,0.31	0.28
31718	ENSG00000183474.15	GTF2H2C	chr5	+	69567726	69567777	69566966	69567053	69568152	69568207	31718	510,458	52,53	398,407	214,204	200	149	0	0.0	0.88,0.866	0.581,0.598	0.284
31798	ENSG00000134057.14	CCNB1	chr5	+	69177290	69177349	69175396	69175537	69177523	69177700	31798	508,530	10,7	848,783	204,154	208	149	0	0.0	0.973,0.982	0.749,0.785	0.211
31800	ENSG00000145740.18	SLC30A5	chr5	+	69100806	69100929	69093645	69094338	69103061	69103128	31800	410,325	44,56	180,253	138,103	272	149	1.51723122954e-09	2.4991923578685258e-08	0.836,0.761	0.417,0.574	0.303
31818	ENSG00000145740.18	SLC30A5	chr5	+	69128003	69128132	69123198	69123425	69129446	69131065	31818	529,376	32,13	312,279	102,95	278	149	0	0.0	0.899,0.939	0.621,0.612	0.302
31823	ENSG00000134109.10	EDEM1	chr3	+	5210174	5210248	5208092	5208263	5211119	5211216	31823	1112,1063	14,15	740,640	180,156	223	149	0	0.0	0.982,0.979	0.733,0.733	0.247
31859	ENSG00000113597.17	TRAPPC13	chr5	+	65655635	65655653	65652500	65652545	65658367	65658501	31859	128,153	46,60	46,73	57,59	167	149	1.16362403261e-05	0.00010264699198978209	0.713,0.695	0.419,0.525	0.232
31903	ENSG00000121281.12	ADCY7	chr16	+	50291735	50291897	50266563	50266680	50292675	50292825	31903	93,88	2,3	89,75	22,21	298	149	2.48368825506e-09	3.981789062816317e-08	0.959,0.936	0.669,0.641	0.292
31948	ENSG00000089006.16	SNX5	chr20	-	17955364	17955475	17952586	17952710	17968374	17968511	31948	5,3	0,0	2,2	2,2	260	149	2.33608015828e-05	0.00019399601297960008	1.0,1.0	0.364,0.364	0.636
31970	ENSG00000138658.15	ZGRF1	chr4	-	112548252	112548380	112547284	112547408	112553834	112553982	31970	223,206	31,25	81,48	53,59	277	149	6.98330282489e-14	1.870530850853578e-12	0.795,0.816	0.451,0.304	0.428
31978	ENSG00000138658.15	ZGRF1	chr4	-	112586444	112586583	112585540	112585725	112589723	112589874	31978	107,101	11,2	20,31	20,20	288	149	3.50075524125e-12	7.884801988992749e-11	0.834,0.963	0.341,0.445	0.505
31979	ENSG00000138658.15	ZGRF1	chr4	-	112586444	112586583	112585540	112585725	112606007	112606091	31979	98,98	0,2	16,24	19,15	288	149	0	0.0	1.0,0.962	0.303,0.453	0.603
31980	ENSG00000138658.15	ZGRF1	chr4	-	112586444	112586583	112585540	112585725	112609378	112609429	31980	96,98	0,0	17,24	2,4	288	149	5.52953599252e-05	0.00042437244682996524	1.0,1.0	0.815,0.756	0.215
31981	ENSG00000138658.15	ZGRF1	chr4	-	112587279	112587929	112585540	112585725	112589723	112589874	31981	43,54	11,2	12,5	20,20	298	149	1.57957846803e-09	2.5958910819149558e-08	0.662,0.931	0.231,0.111	0.625
31984	ENSG00000138658.15	ZGRF1	chr4	-	112587279	112587929	112586444	112586583	112589723	112589874	31984	171,150	11,3	19,23	4,7	298	149	0.000361298000953	0.002323599926290363	0.886,0.962	0.704,0.622	0.261
31990	ENSG00000138658.15	ZGRF1	chr4	-	112589723	112589874	112585540	112585725	112606007	112606091	31990	85,63	0,2	63,59	19,15	298	149	7.44061479097e-11	1.4406989981710045e-09	1.0,0.94	0.624,0.663	0.327
31991	ENSG00000138658.15	ZGRF1	chr4	-	112589723	112589874	112585540	112585725	112609378	112609429	31991	18,5	0,0	22,24	2,4	298	149	0.000368399231395	0.002363623559919877	1.0,1.0	0.846,0.75	0.202
31992	ENSG00000138658.15	ZGRF1	chr4	-	112589723	112589874	112585540	112585725	112612523	112612588	31992	15,2	0,0	21,21	2,4	298	149	0.000200236050415	0.001365201888532165	1.0,1.0	0.84,0.724	0.218
31999	ENSG00000138658.15	ZGRF1	chr4	-	112603523	112603697	112585540	112585725	112606007	112606091	31999	11,10	0,2	18,20	19,15	298	149	0.000111917266031	0.0008040681144628898	1.0,0.714	0.321,0.4	0.496
32000	ENSG00000138658.15	ZGRF1	chr4	-	112603523	112603697	112585540	112585725	112609378	112609429	32000	3,1	0,0	3,3	2,4	298	149	1.4894118594e-07	1.847120745112384e-06	1.0,1.0	0.429,0.273	0.649
32014	ENSG00000138658.15	ZGRF1	chr4	-	112607815	112607937	112585540	112585725	112609378	112609429	32014	17,9	0,0	2,3	2,4	271	149	1.67557856923e-07	2.0619572861285218e-06	1.0,1.0	0.355,0.292	0.676
32015	ENSG00000138658.15	ZGRF1	chr4	-	112607815	112607937	112585540	112585725	112612523	112612588	32015	3,3	0,0	2,4	2,4	271	149	1.40845515029e-06	1.4801974181812463e-05	1.0,1.0	0.355,0.355	0.645
32021	ENSG00000138658.15	ZGRF1	chr4	-	112609378	112609429	112606007	112606091	112612523	112612588	32021	109,123	10,11	73,62	35,18	200	149	1.03451540856e-06	1.1140765402476544e-05	0.89,0.893	0.608,0.72	0.228
32031	ENSG00000138658.15	ZGRF1	chr4	-	112623816	112623876	112620001	112620190	112631929	112632010	32031	235,186	13,13	129,111	52,69	209	149	0	0.0	0.928,0.911	0.639,0.534	0.333
32061	ENSG00000130449.5	ZSWIM6	chr5	+	61526249	61526396	61525799	61525976	61530051	61530198	32061	80,59	1,0	47,40	7,11	296	149	2.56168657398e-08	3.570564332844282e-07	0.976,1.0	0.772,0.647	0.278
32080	ENSG00000066427.22	ATXN3	chr14	-	92058318	92058468	92050340	92050536	92070934	92071053	32080	1,3	0,0	7,7	0,4	298	149	0.00630303886499	0.02958872305375343	1.0,1.0	1.0,0.467	0.266
32094	ENSG00000066427.22	ATXN3	chr14	-	92093251	92093318	92083125	92083258	92096092	92096134	32094	25,35	0,0	21,30	9,3	216	149	4.53039503057e-06	4.347112456388537e-05	1.0,1.0	0.617,0.873	0.255
32100	ENSG00000066427.22	ATXN3	chr14	-	92093745	92093831	92088729	92088817	92096092	92096134	32100	96,91	9,4	49,60	16,28	235	149	5.74384388941e-08	7.601072363624253e-07	0.871,0.935	0.66,0.576	0.285
32103	ENSG00000066427.22	ATXN3	chr14	-	92093745	92093831	92093251	92093318	92096092	92096134	32103	298,250	63,68	138,130	80,82	235	149	5.16418718899e-08	6.885886047991597e-07	0.75,0.7	0.522,0.501	0.213
32106	ENSG00000066427.22	ATXN3	chr14	-	92093745	92093850	92093251	92093318	92096092	92096137	32106	135,97	63,68	53,49	80,82	254	149	1.08422880707e-06	1.1635794882996247e-05	0.557,0.456	0.28,0.26	0.237
32131	ENSG00000049167.14	ERCC8	chr5	-	60903566	60903716	60902441	60902508	60918264	60918388	32131	6,5	1,0	30,21	9,14	298	149	0.000703727874595	0.004228230483184559	0.75,1.0	0.625,0.429	0.348
32135	ENSG00000049167.14	ERCC8	chr5	-	60904787	60904873	60903647	60903716	60918264	60918388	32135	101,93	9,15	57,45	41,38	235	149	5.1938453538e-12	1.145956569483842e-10	0.877,0.797	0.469,0.429	0.388
32136	ENSG00000049167.14	ERCC8	chr5	-	60904791	60904873	60903359	60903716	60918264	60918388	32136	283,234	9,15	128,112	41,38	231	149	8.881784197e-16	2.8444248454531956e-14	0.953,0.91	0.668,0.655	0.27
32143	ENSG00000049167.14	ERCC8	chr5	-	60922053	60922155	60917962	60918388	60944931	60944959	32143	114,98	14,6	74,52	29,18	251	149	2.59289413307e-06	2.5995887951812038e-05	0.829,0.907	0.602,0.632	0.251
32158	ENSG00000007341.18	ST7L	chr1	-	112550600	112550693	112541789	112542090	112555867	112556018	32158	61,58	20,20	9,17	24,25	242	149	4.66254803655e-08	6.26457823804043e-07	0.653,0.641	0.188,0.295	0.406
32165	ENSG00000007341.18	ST7L	chr1	-	112576985	112577088	112555867	112556018	112582374	112582472	32165	28,42	1,0	17,10	3,4	252	149	5.14014229308e-05	0.00039700275346884366	0.943,1.0	0.77,0.596	0.288
32170	ENSG00000007341.18	ST7L	chr1	-	112578344	112578417	112555867	112556018	112610840	112611003	32170	4,0	0,1	0,0	6,3	222	149	0.00287868807756	0.014826289927838675	1.0,0.0	0.0,0.0	0.5
32173	ENSG00000007341.18	ST7L	chr1	-	112581991	112582106	112555867	112556018	112582374	112582472	32173	67,38	1,0	9,19	3,4	264	149	1.87827044581e-05	0.00015900454205996915	0.974,1.0	0.629,0.728	0.308
32177	ENSG00000007341.18	ST7L	chr1	-	112582374	112582472	112576985	112577088	112591524	112591603	32177	9,10	1,0	1,0	1,1	247	149	0.000488354890586	0.0030495939366649385	0.844,1.0	0.376,0.0	0.734
32182	ENSG00000007341.18	ST7L	chr1	-	112583971	112584126	112582374	112582472	112610840	112610906	32182	56,47	0,3	17,28	5,4	298	149	0.00119621230143	0.0067959443255731465	1.0,0.887	0.63,0.778	0.24
32192	ENSG00000007341.18	ST7L	chr1	-	112597970	112598086	112591481	112591603	112610840	112611003	32192	62,62	0,5	25,17	6,12	265	149	1.35698580092e-05	0.00011820645941404935	1.0,0.875	0.701,0.443	0.366
32303	ENSG00000155542.11	SETD9	chr5	+	56911168	56911536	56909259	56909743	56913010	56913134	32303	30,38	7,12	14,19	12,29	298	149	4.79015819767e-05	0.0003724886045982772	0.682,0.613	0.368,0.247	0.34
32304	ENSG00000155542.11	SETD9	chr5	+	56911308	56911536	56909623	56909743	56913010	56913134	32304	24,35	7,12	7,15	12,29	298	149	1.1505141746e-06	1.2290546978321066e-05	0.632,0.593	0.226,0.205	0.397
32305	ENSG00000155542.11	SETD9	chr5	+	56911308	56911536	56910104	56910394	56913010	56913134	32305	24,33	6,7	7,15	24,13	298	149	1.29338455251e-05	0.00011309134080425265	0.667,0.702	0.127,0.366	0.438
32338	ENSG00000234602.7	MCIDAS	chr5	-	55222175	55222399	55221015	55221126	55222950	55223023	32338	56,54	2,4	28,25	24,32	298	149	2.10942374679e-15	6.514425331916952e-14	0.933,0.871	0.368,0.281	0.578
32378	ENSG00000112290.12	WASF1	chr6	-	110178597	110178742	110160634	110160732	110179438	110179649	32378	30,29	16,8	12,9	13,15	294	149	0.00290899695616	0.014958862446209522	0.487,0.648	0.319,0.233	0.291
32402	ENSG00000166478.9	ZNF143	chr11	+	9472676	9472769	9471301	9471420	9473940	9473954	32402	147,161	5,3	115,91	27,29	242	149	3.24074100888e-13	8.155842432651221e-12	0.948,0.971	0.724,0.659	0.268
32439	ENSG00000185305.10	ARL15	chr5	-	54307887	54307946	54171783	54171928	54310294	54310415	32439	3,1	4,0	0,0	4,1	208	149	0.00611345167539	0.028832676406340085	0.349,1.0	0.0,0.0	0.674
32502	ENSG00000112972.14	HMGCS1	chr5	-	43298008	43298134	43297001	43297166	43298517	43298975	32502	584,617	6,4	455,491	124,85	275	149	0	0.0	0.981,0.988	0.665,0.758	0.273
32504	ENSG00000112972.14	HMGCS1	chr5	-	43307765	43307824	43298445	43298975	43313355	43313474	32504	115,104	70,65	43,29	131,82	208	149	8.881784197e-16	2.8444248454531956e-14	0.541,0.534	0.19,0.202	0.342
32510	ENSG00000197989.14	SNHG12	chr1	-	28580424	28580646	28579911	28579981	28581589	28581853	32510	6,4	0,2	1,3	1,6	298	149	0.00381486029278	0.019001683763963433	1.0,0.5	0.333,0.2	0.483
32518	ENSG00000112357.12	PEX7	chr6	+	136845614	136845692	136826318	136826469	136866626	136866733	32518	32,51	4,10	11,10	10,14	227	149	2.9521734195e-06	2.9347806196706655e-05	0.84,0.77	0.419,0.319	0.436
32588	ENSG00000162819.11	BROX	chr1	+	222722418	222722514	222719262	222719359	222724091	222724164	32588	249,215	9,6	147,148	50,34	245	149	8.881784197e-16	2.8444248454531956e-14	0.944,0.956	0.641,0.726	0.266
32619	ENSG00000196074.12	SYCP2	chr20	-	59881436	59881492	59880965	59881023	59882094	59882165	32619	55,54	10,2	110,125	63,59	205	149	1.64507695555e-06	1.7109139266786297e-05	0.8,0.952	0.559,0.606	0.293
32620	ENSG00000196074.12	SYCP2	chr20	-	59881944	59882002	59880965	59881023	59882094	59882165	32620	207,217	10,2	115,78	63,59	207	149	0	0.0	0.937,0.987	0.568,0.488	0.434
32621	ENSG00000196074.12	SYCP2	chr20	-	59881944	59882002	59881436	59881492	59882094	59882165	32621	333,370	1,3	142,141	66,60	207	149	0	0.0	0.996,0.989	0.608,0.628	0.374
32631	ENSG00000196074.12	SYCP2	chr20	-	59912372	59912418	59911749	59911845	59913974	59914027	32631	339,361	24,15	73,99	55,57	195	149	0	0.0	0.915,0.948	0.504,0.57	0.395
32632	ENSG00000196074.12	SYCP2	chr20	-	59912372	59912418	59911749	59911845	59914108	59914251	32632	80,94	5,3	28,34	37,55	195	149	0	0.0	0.924,0.96	0.366,0.321	0.598
32633	ENSG00000196074.12	SYCP2	chr20	-	59913974	59914027	59911749	59911845	59914108	59914251	32633	188,138	5,3	113,98	37,55	202	149	0	0.0	0.965,0.971	0.693,0.568	0.338
32644	ENSG00000196074.12	SYCP2	chr20	-	59915464	59915550	59915164	59915199	59919157	59919182	32644	188,123	3,0	41,53	22,15	235	149	1.11022302463e-16	3.8038953585965425e-15	0.975,1.0	0.542,0.691	0.371
32646	ENSG00000196074.12	SYCP2	chr20	-	59916485	59916571	59915164	59915199	59919157	59919182	32646	47,35	3,0	25,19	22,15	235	149	3.74045239226e-12	8.40199554967304e-11	0.909,1.0	0.419,0.445	0.522
32671	ENSG00000135541.20	AHI1	chr6	-	135302711	135302817	135301407	135301539	135318518	135318616	32671	9,7	0,0	5,6	4,0	255	149	0.00705439690653	0.032670271178131594	1.0,1.0	0.422,1.0	0.289
32692	ENSG00000135541.20	AHI1	chr6	-	135433026	135433256	135431207	135431314	135438374	135438498	32692	205,146	9,13	29,25	31,31	298	149	0	0.0	0.919,0.849	0.319,0.287	0.581
32705	ENSG00000135541.20	AHI1	chr6	-	135497187	135497249	135492227	135492291	135497582	135497649	32705	35,28	5,8	10,7	14,4	211	149	0.00182897745177	0.009923609487072374	0.832,0.712	0.335,0.553	0.328
32739	ENSG00000168118.11	RAB4A	chr1	+	229286485	229286566	229271074	229271370	229295847	229295910	32739	80,76	11,7	78,71	38,40	230	149	3.23425660698e-08	4.4405786088943895e-07	0.825,0.876	0.571,0.535	0.298
32741	ENSG00000168118.11	RAB4A	chr1	+	229288728	229288843	229271131	229271370	229297481	229297636	32741	1,3	0,0	18,8	1,5	264	149	0.000188598084592	0.001292804975924521	1.0,1.0	0.91,0.475	0.307
32753	ENSG00000242110.7	AMACR	chr5	-	34004573	34004734	33998640	33998827	34005755	34005899	32753	194,123	1,7	73,83	46,55	298	149	0	0.0	0.99,0.898	0.442,0.43	0.508
32803	ENSG00000102699.5	PARP4	chr13	-	24501632	24501834	24498115	24498229	24512705	24512810	32803	20,28	5,0	19,15	12,6	298	149	0.00394159576156	0.019549359712798017	0.667,1.0	0.442,0.556	0.335
32931	ENSG00000079277.20	MKNK1	chr1	-	46580529	46580627	46573733	46576654	46583227	46583329	32931	534,494	24,10	379,311	93,95	247	149	0	0.0	0.931,0.968	0.711,0.664	0.262
32938	ENSG00000079277.20	MKNK1	chr1	-	46585873	46585974	46583227	46583329	46586233	46586259	32938	23,9	0,1	2,1	5,7	250	149	3.039046792e-11	6.145661775069003e-10	1.0,0.843	0.193,0.078	0.786
32948	ENSG00000137393.9	RNF144B	chr6	+	18439683	18439744	18427580	18427685	18459606	18459751	32948	7,15	0,0	2,8	7,2	210	149	2.1233884776e-06	2.164880592764413e-05	1.0,1.0	0.169,0.739	0.546
33012	ENSG00000185621.11	LMLN	chr3	+	198035832	198036043	198024657	198024788	198038566	198038667	33012	85,75	1,1	57,48	4,14	298	149	6.17195810304e-06	5.7638562252331925e-05	0.977,0.974	0.877,0.632	0.221
33029	ENSG00000188917.14	TRMT2B	chrX	-	101021967	101022062	101021100	101021315	101023469	101023616	33029	225,202	23,14	62,46	68,79	244	149	0	0.0	0.857,0.898	0.358,0.262	0.567
33031	ENSG00000188917.14	TRMT2B	chrX	-	101023469	101023616	101019283	101019403	101041316	101041371	33031	7,3	0,0	5,0	0,4	296	149	0.00290000870538	0.014923410554058436	1.0,1.0	1.0,0.0	0.5
33037	ENSG00000188917.14	TRMT2B	chrX	-	101035612	101035683	101019283	101019403	101041316	101041371	33037	1,2	0,0	2,0	0,4	220	149	0.00273922146968	0.01418881352322337	1.0,1.0	1.0,0.0	0.5
33041	ENSG00000188917.14	TRMT2B	chrX	-	101035612	101035683	101021100	101021315	101051816	101052054	33041	9,7	0,0	17,16	9,5	220	149	4.74532362238e-06	4.533954633269572e-05	1.0,1.0	0.561,0.684	0.377
33050	ENSG00000188917.14	TRMT2B	chrX	-	101036973	101037073	101035612	101035683	101051783	101052082	33050	153,138	3,2	78,59	16,10	249	149	5.54851020684e-09	8.477905266478493e-08	0.968,0.976	0.745,0.779	0.21
33054	ENSG00000188917.14	TRMT2B	chrX	-	101037916	101038051	101036973	101037073	101051250	101051733	33054	169,123	2,1	59,41	1,21	284	149	0.00015992352127	0.0011138289421617155	0.978,0.985	0.969,0.506	0.244
33060	ENSG00000188917.14	TRMT2B	chrX	-	101041316	101041371	101023469	101023616	101051250	101051366	33060	5,4	0,0	10,2	7,5	204	149	3.57845872156e-07	4.181092014991196e-06	1.0,1.0	0.511,0.226	0.631
33064	ENSG00000188917.14	TRMT2B	chrX	-	101041316	101041371	101035612	101035683	101051250	101051366	33064	1,2	0,0	8,2	8,2	204	149	4.93622718956e-06	4.6993069029512265e-05	1.0,1.0	0.422,0.422	0.578
33076	ENSG00000188917.14	TRMT2B	chrX	-	101042041	101042312	101036973	101037073	101051250	101051366	33076	34,43	2,1	13,9	1,21	298	149	0.00353461974557	0.017763564583535764	0.895,0.956	0.867,0.176	0.404
33078	ENSG00000188917.14	TRMT2B	chrX	-	101042041	101042312	101036973	101037073	101051783	101052116	33078	46,28	2,2	3,12	6,2	298	149	0.00341576904913	0.017242802160008237	0.92,0.875	0.2,0.75	0.422
33079	ENSG00000188917.14	TRMT2B	chrX	-	101042041	101042312	101036973	101037073	101051816	101052054	33079	12,13	3,2	1,3	5,7	298	149	9.9277341159e-06	8.88042560255107e-05	0.667,0.765	0.091,0.176	0.583
33080	ENSG00000188917.14	TRMT2B	chrX	-	101042041	101042312	101041316	101041371	101051250	101051366	33080	126,134	1,6	35,22	7,3	298	149	0.000560631357436	0.0034556911837235445	0.984,0.918	0.714,0.786	0.201
33081	ENSG00000188917.14	TRMT2B	chrX	-	101042041	101042312	101041316	101041371	101051783	101052116	33081	138,119	7,4	25,25	6,5	298	149	0.00107750551898	0.006190636346349171	0.908,0.937	0.676,0.714	0.228
33082	ENSG00000188917.14	TRMT2B	chrX	-	101042041	101042312	101041316	101041371	101051816	101052054	33082	104,104	1,2	23,16	5,2	298	149	0.000352325384721	0.0022713204389782685	0.981,0.963	0.697,0.8	0.224
33083	ENSG00000188917.14	TRMT2B	chrX	-	101042232	101042312	101023585	101023616	101051783	101052082	33083	28,15	2,1	4,6	8,6	229	149	4.55280786626e-07	5.2223232211052026e-06	0.901,0.907	0.245,0.394	0.585
33084	ENSG00000188917.14	TRMT2B	chrX	-	101042232	101042312	101035612	101035683	101051783	101052082	33084	28,15	3,2	3,8	16,10	229	149	3.8030995908e-08	5.165972885128397e-07	0.859,0.83	0.109,0.342	0.619
33085	ENSG00000188917.14	TRMT2B	chrX	-	101042232	101042312	101036973	101037073	101051783	101052082	33085	28,15	2,2	3,6	6,2	229	149	0.00295508909079	0.015169084022403662	0.901,0.83	0.245,0.661	0.412
33103	ENSG00000188917.14	TRMT2B	chrX	-	101051250	101051733	101021100	101021315	101051816	101052083	33103	29,34	0,0	12,23	9,5	298	149	4.97953559497e-08	6.65799245559878e-07	1.0,1.0	0.4,0.697	0.452
33111	ENSG00000188917.14	TRMT2B	chrX	-	101051643	101051733	101036973	101037073	101051816	101052054	33111	21,29	3,2	9,14	5,7	239	149	0.00180823842041	0.009822962115931859	0.814,0.9	0.529,0.555	0.315
33114	ENSG00000188917.14	TRMT2B	chrX	-	101051643	101051733	101051250	101051366	101051816	101052054	33114	33,36	1,0	15,20	4,9	239	149	3.16400609379e-07	3.733934017873038e-06	0.954,1.0	0.7,0.581	0.337
33135	ENSG00000154153.13	RETREG1	chr5	-	16565762	16565793	16478849	16478987	16571995	16572102	33135	23,23	1,0	11,10	2,5	180	149	0.000127326845733	0.0009045327790690992	0.95,1.0	0.82,0.623	0.253
33137	ENSG00000154153.13	RETREG1	chr5	-	16565762	16565793	16483345	16483472	16616651	16617058	33137	27,29	0,0	22,31	7,4	180	149	9.44220807519e-06	8.48973109389151e-05	1.0,1.0	0.722,0.865	0.207
33190	ENSG00000054277.13	OPN3	chr1	-	241604259	241604579	241597745	241597997	241639881	241640361	33190	110,112	73,97	48,50	96,108	298	149	5.94025116873e-08	7.837017419078482e-07	0.43,0.366	0.2,0.188	0.204
33200	ENSG00000154122.13	ANKH	chr5	-	14751068	14751239	14745869	14745962	14758479	14758598	33200	5,1	0,0	11,11	0,9	298	149	0.000801914557885	0.004755901337227507	1.0,1.0	1.0,0.379	0.31
33251	ENSG00000186908.14	ZDHHC17	chr12	+	76809042	76809120	76805316	76805439	76809712	76809750	33251	223,275	6,9	189,189	95,90	227	149	0	0.0	0.961,0.953	0.566,0.58	0.384
33260	ENSG00000186908.14	ZDHHC17	chr12	+	76842918	76842981	76822405	76822531	76845708	76845802	33260	43,38	8,8	37,32	44,24	212	149	1.01974671407e-06	1.0991490560765893e-05	0.791,0.77	0.371,0.484	0.353
33262	ENSG00000186908.14	ZDHHC17	chr12	+	76845708	76845802	76822405	76822531	76848232	76848360	33262	4,8	0,0	41,24	7,8	243	149	7.70455946755e-05	0.0005728980473900556	1.0,1.0	0.782,0.648	0.285
33272	ENSG00000164300.16	SERINC5	chr5	-	80116137	80116323	80113571	80113625	80146089	80146234	33272	3,3	1,5	0,0	34,68	298	149	5.21740937527e-05	0.0004022781013381983	0.6,0.231	0.0,0.0	0.415
33323	ENSG00000070882.12	OSBPL3	chr7	-	24849068	24849176	24842278	24842413	24852503	24852634	33323	354,337	53,34	124,119	43,66	257	149	5.56100809845e-09	8.495930052249867e-08	0.795,0.852	0.626,0.511	0.255
33362	ENSG00000007520.3	TSR3	chr16	-	1349888	1349952	1349239	1349608	1350057	1350234	33362	1375,1214	64,49	834,684	256,246	213	149	0	0.0	0.938,0.945	0.695,0.66	0.264
33424	ENSG00000037474.14	NSUN2	chr5	-	6621602	6621744	6620115	6620298	6623213	6623285	33424	16,9	7,6	10,9	79,81	291	149	6.0961902193e-11	1.190850753706278e-09	0.539,0.434	0.061,0.054	0.429
33462	ENSG00000188002.10	AC026412.1	chr5	-	1630408	1630566	1628754	1629630	1632643	1632751	33462	19,9	14,10	1,5	16,7	298	149	0.00411272509007	0.020302537287595172	0.404,0.31	0.03,0.263	0.21
33467	ENSG00000114982.17	KANSL3	chr2	-	96602115	96602338	96601642	96601776	96602752	96602862	33467	403,478	19,20	297,259	64,49	298	149	1.22457599616e-13	3.2161246712936554e-12	0.914,0.923	0.699,0.725	0.207
33468	ENSG00000114982.17	KANSL3	chr2	-	96602115	96602338	96601642	96601776	96604249	96604380	33468	238,246	7,0	199,140	64,57	298	149	0	0.0	0.944,1.0	0.609,0.551	0.392
33469	ENSG00000114982.17	KANSL3	chr2	-	96602752	96602862	96601642	96601776	96604249	96604380	33469	171,263	7,0	241,194	64,57	259	149	0	0.0	0.934,1.0	0.684,0.662	0.294
33470	ENSG00000114982.17	KANSL3	chr2	-	96602752	96602862	96601642	96601776	96604778	96604857	33470	15,14	0,0	48,35	18,18	259	149	4.92840800392e-08	6.592541531311868e-07	1.0,1.0	0.605,0.528	0.433
33522	ENSG00000213906.9	LTB4R2	chr14	+	24310170	24310255	24305733	24305867	24310654	24311145	33522	70,71	11,5	27,26	12,10	234	149	0.000623310418373	0.0037941668998003157	0.802,0.9	0.589,0.623	0.245
33529	ENSG00000180104.15	EXOC3	chr5	+	459358	459459	457899	458025	461959	462070	33529	287,272	3,4	183,190	21,46	250	149	1.25455201783e-14	3.613682502713746e-13	0.983,0.976	0.839,0.711	0.205
33558	ENSG00000123124.13	WWP1	chr8	+	86398571	86398638	86381504	86381629	86411537	86411874	33558	1,2	2,3	1,0	7,14	216	149	0.00871444318147	0.03926847505472936	0.256,0.315	0.09,0.0	0.24
33572	ENSG00000006625.17	GGCT	chr7	-	30500535	30500681	30498802	30498938	30504568	30504799	33572	1644,1458	393,369	832,764	695,589	295	149	0	0.0	0.679,0.666	0.377,0.396	0.286
33585	ENSG00000143995.19	MEIS1	chr2	+	66512148	66512294	66464108	66464220	66547942	66548019	33585	69,51	0,10	53,44	12,21	295	149	0.00237770888293	0.012519630865519377	1.0,0.72	0.69,0.514	0.258
33621	ENSG00000154556.18	SORBS2	chr4	-	185651783	185651828	185649466	185649656	185652661	185652688	33621	85,77	19,17	11,10	61,40	194	149	0	0.0	0.775,0.777	0.122,0.161	0.635
33628	ENSG00000154556.18	SORBS2	chr4	-	185684753	185684846	185678795	185678822	185775230	185775366	33628	16,23	10,4	12,7	14,10	242	149	0.0113981948211	0.04969819689649129	0.496,0.78	0.345,0.301	0.315
33676	ENSG00000272578.5	AP000347.1	chr22	-	23686837	23686995	23659875	23660000	23690235	23690297	33676	50,30	31,31	8,22	27,40	298	149	0.000640669507481	0.0038867497331165806	0.446,0.326	0.129,0.216	0.214
33694	ENSG00000178462.11	TUBAL3	chr10	-	5395326	5395475	5393097	5394461	5404789	5404828	33694	26,24	0,1	9,12	1,5	298	149	0.00024502671636	0.0016362044396258737	1.0,0.923	0.818,0.545	0.28
33708	ENSG00000183323.12	CCDC125	chr5	-	69303846	69303929	69300011	69300127	69306816	69306902	33708	122,123	5,9	33,33	17,13	232	149	2.33523789195e-09	3.758718494559936e-08	0.94,0.898	0.555,0.62	0.332
33709	ENSG00000183323.12	CCDC125	chr5	-	69303846	69303929	69300011	69300127	69307950	69308028	33709	42,48	1,1	17,22	6,2	232	149	0.000754929455716	0.004503038423460432	0.964,0.969	0.645,0.876	0.206
33714	ENSG00000183323.12	CCDC125	chr5	-	69313984	69314043	69311117	69311204	69320236	69320345	33714	135,159	14,11	39,18	22,30	208	149	1.27360633151e-09	2.1241733793378234e-08	0.874,0.912	0.559,0.301	0.463
33715	ENSG00000183323.12	CCDC125	chr5	-	69313984	69314043	69311117	69311204	69320464	69320580	33715	47,54	5,4	12,8	7,2	208	149	0.00837732465741	0.03792995130034144	0.871,0.906	0.551,0.741	0.243
33716	ENSG00000183323.12	CCDC125	chr5	-	69313984	69314046	69311117	69311204	69320236	69320580	33716	67,55	14,11	14,9	22,30	211	149	3.78652664779e-12	8.500005121976174e-11	0.772,0.779	0.31,0.175	0.533
33721	ENSG00000173320.11	STOX2	chr4	+	184011586	184011635	184010772	184011423	184017088	184017443	33721	9,27	5,4	4,6	4,12	198	149	0.00254361772665	0.013295555044399896	0.575,0.836	0.429,0.273	0.355
33738	ENSG00000182552.14	RWDD4	chr4	-	183651217	183651323	183650983	183651131	183658928	183659156	33738	407,327	38,28	171,190	102,102	255	149	0	0.0	0.862,0.872	0.495,0.521	0.359
33740	ENSG00000182552.14	RWDD4	chr4	-	183651217	183651327	183650983	183651131	183658928	183659178	33740	425,336	38,28	185,188	102,102	259	149	0	0.0	0.865,0.873	0.511,0.515	0.356
33741	ENSG00000182552.14	RWDD4	chr4	-	183655880	183655961	183650983	183651131	183658928	183659178	33741	111,99	38,28	66,47	102,102	230	149	0	0.0	0.654,0.696	0.295,0.23	0.413
33750	ENSG00000123338.12	NCKAP1L	chr12	+	54516895	54516992	54511948	54512105	54517805	54517938	33750	4,5	0,0	19,22	4,4	246	149	0.000175565461618	0.0012119028434815075	1.0,1.0	0.742,0.769	0.244
33753	ENSG00000123338.12	NCKAP1L	chr12	+	54518595	54518732	54517805	54517938	54519186	54519332	33753	3,2	0,0	6,6	8,5	286	149	7.28472517975e-07	8.0541110008279e-06	1.0,1.0	0.281,0.385	0.667
33837	ENSG00000196123.12	KIAA0895L	chr16	-	67179401	67179562	67178444	67178504	67180040	67180355	33837	1,2	0,0	1,8	3,3	298	149	7.72800367699e-07	8.498348928698307e-06	1.0,1.0	0.143,0.571	0.643
33839	ENSG00000196123.12	KIAA0895L	chr16	-	67179429	67179562	67178198	67178504	67180040	67180062	33839	9,27	0,0	19,26	3,3	282	149	0.000597485445521	0.003657364424805992	1.0,1.0	0.77,0.821	0.205
33871	ENSG00000064687.12	ABCA7	chr19	+	1056906	1057084	1056329	1056499	1058617	1058747	33871	42,27	0,1	10,15	3,1	298	149	0.00735163155987	0.03384792247065205	1.0,0.931	0.625,0.882	0.212
33872	ENSG00000064687.12	ABCA7	chr19	+	1057313	1057429	1056329	1056499	1058617	1058740	33872	5,11	0,1	7,4	3,1	265	149	0.00325512628561	0.01651929207700007	1.0,0.861	0.567,0.692	0.301
33887	ENSG00000038002.8	AGA	chr4	-	177436275	177436351	177434381	177434489	177437404	177437519	33887	117,109	23,12	14,12	17,41	225	149	3.77253783768e-13	9.435394387089335e-12	0.771,0.857	0.353,0.162	0.556
33888	ENSG00000038002.8	AGA	chr4	-	177436297	177436351	177434383	177434489	177437404	177437519	33888	29,43	23,12	2,1	17,41	203	149	4.58189042263e-13	1.1354166260635503e-11	0.481,0.725	0.079,0.018	0.554
33889	ENSG00000038002.8	AGA	chr4	-	177436297	177436351	177434439	177434481	177437404	177437519	33889	29,32	7,11	0,1	5,15	203	149	9.23927601093e-13	2.221827644454528e-11	0.753,0.681	0.0,0.047	0.694
33893	ENSG00000038002.8	AGA	chr4	-	177439575	177439688	177434381	177434489	177440272	177440426	33893	54,64	0,0	27,27	5,5	262	149	7.63942101245e-07	8.409332495914431e-06	1.0,1.0	0.754,0.754	0.246
34032	ENSG00000132423.11	COQ3	chr6	-	99380188	99380341	99377385	99377485	99383697	99383824	34032	413,389	2,4	253,268	74,66	298	149	0	0.0	0.99,0.98	0.631,0.67	0.334
34033	ENSG00000132423.11	COQ3	chr6	-	99380188	99380341	99377385	99377485	99394073	99394191	34033	240,232	34,21	160,150	55,71	298	149	1.1251793941e-09	1.8888420944160063e-08	0.779,0.847	0.593,0.514	0.259
34039	ENSG00000163412.12	EIF4E3	chr3	-	71696459	71696520	71693874	71693941	71710411	71710484	34039	26,29	2,0	15,8	13,3	210	149	1.04848593607e-06	1.1277181119207445e-05	0.902,1.0	0.45,0.654	0.399
34041	ENSG00000163412.12	EIF4E3	chr3	-	71699613	71699708	71693874	71693941	71710411	71710484	34041	9,15	2,0	14,8	13,3	244	149	0.000539712393106	0.0033376160405072797	0.733,1.0	0.397,0.62	0.358
34166	ENSG00000111879.19	FAM184A	chr6	-	118974427	118974574	118966834	118966952	118975023	118975208	34166	247,285	15,8	111,135	28,36	296	149	1.94844140822e-12	4.517848296433865e-11	0.892,0.947	0.666,0.654	0.259
34186	ENSG00000260448.5	LCMT1-AS1	chr16	-	25103350	25103641	25086332	25086723	25111395	25111414	34186	91,62	3,0	24,13	15,12	298	149	8.10462807976e-15	2.3757365137166307e-13	0.938,1.0	0.444,0.351	0.572
34190	ENSG00000149761.8	NUDT22	chr11	+	64227567	64227666	64226634	64227132	64229477	64229539	34190	121,103	4,5	59,72	28,13	248	149	6.41286805991e-07	7.164623673867727e-06	0.948,0.925	0.559,0.769	0.272
34204	ENSG00000183137.14	CEP57L1	chr6	+	109106034	109106090	109095109	109095575	109140420	109140675	34204	7,15	18,19	0,3	10,15	205	149	0.00149084727121	0.008275032235379755	0.22,0.365	0.0,0.127	0.229
34206	ENSG00000183137.14	CEP57L1	chr6	+	109106034	109106090	109095109	109095575	109145218	109145381	34206	16,26	61,42	0,5	43,65	205	149	1.47407839157e-07	1.829415542875319e-06	0.16,0.31	0.0,0.053	0.208
34209	ENSG00000183137.14	CEP57L1	chr6	+	109106034	109106090	109095187	109095251	109145218	109145381	34209	10,16	0,0	0,2	3,4	205	149	1.17955534229e-10	2.2280244594499236e-09	1.0,1.0	0.0,0.267	0.867
34224	ENSG00000183137.14	CEP57L1	chr6	+	109140420	109140675	109095162	109095251	109145218	109145381	34224	56,54	0,0	15,15	3,4	298	149	2.80586443668e-06	2.7996712916542197e-05	1.0,1.0	0.714,0.652	0.317
34226	ENSG00000183137.14	CEP57L1	chr6	+	109140420	109140675	109095181	109095575	109145218	109145381	34226	74,73	61,42	25,30	43,65	298	149	1.10756088202e-05	9.805130871646842e-05	0.378,0.465	0.225,0.188	0.215
34227	ENSG00000183137.14	CEP57L1	chr6	+	109140420	109140675	109095181	109095575	109146757	109146937	34227	27,30	28,20	31,30	94,82	298	149	1.01319734219e-05	9.045087642841566e-05	0.325,0.429	0.142,0.155	0.229
34233	ENSG00000183137.14	CEP57L1	chr6	+	109145218	109145381	109095152	109095575	109146757	109146933	34233	327,241	28,20	173,189	94,82	298	149	0	0.0	0.854,0.858	0.479,0.535	0.349
34244	ENSG00000183137.14	CEP57L1	chr6	+	109158599	109158718	109155229	109155307	109159024	109159102	34244	7,10	10,15	0,0	78,67	268	149	1.10245146345e-12	2.627147909124595e-11	0.28,0.27	0.0,0.0	0.275
34271	ENSG00000171497.4	PPID	chr4	-	158715561	158715668	158710761	158710848	158717011	158717055	34271	24,38	1,6	12,12	13,8	256	149	1.74105564626e-05	0.0001485020935339985	0.933,0.787	0.349,0.466	0.453
34272	ENSG00000171497.4	PPID	chr4	-	158715561	158715668	158713118	158713260	158717011	158717055	34272	27,41	1,2	18,22	15,18	256	149	2.22881824108e-10	4.090680011260782e-09	0.94,0.923	0.411,0.416	0.518
34284	ENSG00000129749.3	CHRNA10	chr11	-	3669795	3669941	3669195	3669350	3671251	3671384	34284	4,6	0,0	6,11	6,2	295	149	3.26166301334e-06	3.2155341963721025e-05	1.0,1.0	0.336,0.735	0.465
34300	ENSG00000132405.18	TBC1D14	chr4	+	7004843	7004924	7001144	7001251	7010652	7010777	34300	390,362	12,8	245,220	114,92	230	149	0	0.0	0.955,0.967	0.582,0.608	0.366
34303	ENSG00000132405.18	TBC1D14	chr4	+	7006631	7006726	7001144	7001251	7010652	7010777	34303	12,11	12,8	51,39	114,92	244	149	0.00867049155834	0.03908641463352587	0.379,0.456	0.215,0.206	0.207
34307	ENSG00000132405.18	TBC1D14	chr4	+	7009876	7009948	7001144	7001251	7010652	7010777	34307	254,237	12,8	112,111	114,92	221	149	0	0.0	0.935,0.952	0.398,0.449	0.52
34331	ENSG00000145431.10	PDGFC	chr4	-	156861428	156861489	156850220	156850416	156970785	156971315	34331	215,220	196,214	113,136	401,399	210	149	0	0.0	0.438,0.422	0.167,0.195	0.249
34337	ENSG00000152061.23	RABGAP1L	chr1	+	174272413	174272480	174252443	174252590	174275832	174275935	34337	354,316	0,0	77,86	35,19	216	149	0	0.0	1.0,1.0	0.603,0.757	0.32
34353	ENSG00000152061.23	RABGAP1L	chr1	+	174988640	174988838	174982833	174982905	174989848	174990341	34353	80,66	5,5	40,38	14,15	298	149	3.91788515541e-06	3.8048867522904396e-05	0.889,0.868	0.588,0.559	0.305
34357	ENSG00000164114.18	MAP9	chr4	-	155357448	155357519	155353178	155353340	155360167	155360343	34357	42,31	1,1	21,24	6,10	220	149	2.44181195985e-06	2.46525335466456e-05	0.966,0.955	0.703,0.619	0.299
34363	ENSG00000164114.18	MAP9	chr4	-	155375775	155375914	155372995	155373456	155376770	155376813	34363	13,17	0,0	11,8	0,7	288	149	0.000991770255388	0.005749866008554672	1.0,1.0	1.0,0.372	0.314
34407	ENSG00000226752.9	CUTALP	chr9	+	120844992	120845196	120844712	120844899	120851237	120851355	34407	22,16	1,0	20,23	3,5	298	149	0.000552305432416	0.0034102700039785553	0.917,1.0	0.769,0.697	0.226
34554	ENSG00000143442.21	POGZ	chr1	-	151408408	151408581	151408099	151408240	151408693	151408828	34554	517,541	7,13	289,325	109,82	298	149	0	0.0	0.974,0.954	0.57,0.665	0.347
34555	ENSG00000143442.21	POGZ	chr1	-	151411624	151411771	151408693	151408828	151412295	151412396	34555	605,549	34,24	286,366	128,90	296	149	1.11022302463e-16	3.8038953585965425e-15	0.9,0.92	0.529,0.672	0.309
34556	ENSG00000143442.21	POGZ	chr1	-	151411624	151411798	151408693	151408828	151412295	151412396	34556	349,288	34,24	162,208	128,90	298	149	2.22044604925e-15	6.832905251682397e-14	0.837,0.857	0.388,0.536	0.385
34569	ENSG00000143442.21	POGZ	chr1	-	151427822	151428014	151424954	151425061	151428122	151428413	34569	352,251	14,10	147,166	35,43	298	149	3.51940698806e-14	9.741448375998288e-13	0.926,0.926	0.677,0.659	0.258
34579	ENSG00000120519.14	SLC10A7	chr4	-	146256825	146256936	146256490	146256520	146258691	146258837	34579	109,114	29,23	34,39	78,51	260	149	1.11022302463e-16	3.8038953585965425e-15	0.683,0.74	0.2,0.305	0.459
34583	ENSG00000120519.14	SLC10A7	chr4	-	146442782	146442821	146325960	146325996	146503848	146503924	34583	122,91	11,8	65,97	24,33	188	149	8.64559627223e-07	9.432069154193687e-06	0.898,0.9	0.682,0.7	0.208
34619	ENSG00000112237.12	CCNC	chr6	-	99561596	99561681	99546394	99546474	99568495	99568660	34619	7,4	0,0	7,6	6,7	234	149	2.39013721925e-07	2.8747136343351136e-06	1.0,1.0	0.426,0.353	0.611
34634	ENSG00000151611.14	MMAA	chr4	+	145651127	145651147	145645985	145646156	145653993	145654143	34634	22,20	0,0	50,26	16,6	169	149	4.1049674393e-07	4.743657146185365e-06	1.0,1.0	0.734,0.793	0.236
34637	ENSG00000164162.13	ANAPC10	chr4	-	144999256	144999294	144995160	144995603	145081659	145081750	34637	28,33	46,40	8,7	142,155	187	149	0	0.0	0.327,0.397	0.043,0.035	0.323
34640	ENSG00000164162.13	ANAPC10	chr4	-	145064571	145064692	144994574	144995603	145081659	145081750	34640	850,656	46,40	669,610	142,155	270	149	0	0.0	0.911,0.901	0.722,0.685	0.203
34734	ENSG00000091136.13	LAMB1	chr7	-	107959248	107959480	107955466	107955630	107959690	107959834	34734	54,59	1,0	29,33	3,12	298	149	8.99784982189e-07	9.79163369554125e-06	0.964,1.0	0.829,0.579	0.278
34747	ENSG00000011405.13	PIK3C2A	chr11	-	17101277	17101434	17099859	17099969	17102661	17102831	34747	254,199	4,3	130,140	27,39	298	149	0	0.0	0.969,0.971	0.707,0.642	0.295
34764	ENSG00000011405.13	PIK3C2A	chr11	-	17147516	17147628	17145862	17145942	17150497	17150655	34764	100,86	0,0	49,44	9,7	261	149	2.64294242047e-09	4.217567967923886e-08	1.0,1.0	0.757,0.782	0.23
34778	ENSG00000089916.17	GPATCH2L	chr14	+	76171842	76172019	76153645	76155025	76176622	76176690	34778	4,1	0,0	5,9	5,1	298	149	3.49411845175e-05	0.00027952947614	1.0,1.0	0.333,0.818	0.424
34820	ENSG00000130023.15	ERMARD	chr6	+	169773318	169773402	169767014	169768171	169775939	169776065	34820	13,7	0,0	5,1	4,1	233	149	7.58561798442e-06	6.956421088853621e-05	1.0,1.0	0.444,0.39	0.583
34821	ENSG00000130023.15	ERMARD	chr6	+	169773318	169773402	169769539	169769713	169775939	169776065	34821	99,95	2,7	28,43	16,28	233	149	5.28466159722e-14	1.4316800577513359e-12	0.969,0.897	0.528,0.495	0.421
34861	ENSG00000170946.14	DNAJC24	chr11	+	31407455	31407543	31370715	31370859	31408109	31408175	34861	2,10	19,9	0,0	3,3	237	149	0.000332120600239	0.002153952805189807	0.062,0.411	0.0,0.0	0.236
34864	ENSG00000170946.14	DNAJC24	chr11	+	31408109	31408330	31370806	31370859	31426286	31426385	34864	20,9	25,23	3,3	64,58	298	149	6.01744920559e-09	9.134671914225686e-08	0.286,0.164	0.023,0.025	0.201
34873	ENSG00000139187.9	KLRG1	chr12	+	8995118	8995288	8992069	8992310	9008974	9009075	34873	11,11	19,15	1,1	10,18	298	149	2.62349558828e-05	0.0002155005339421646	0.224,0.268	0.048,0.027	0.208
34875	ENSG00000273247.5	AC097376.2	chr4	-	139415936	139416012	139413815	139414024	139453684	139454034	34875	1,6	7,8	0,0	1,3	225	149	0.000363567725745	0.0023360889477304823	0.086,0.332	0.0,0.0	0.209
34886	ENSG00000004897.11	CDC27	chr17	-	47141852	47142022	47138738	47138891	47142228	47142381	34886	1477,1502	4,3	651,694	105,114	298	149	0	0.0	0.995,0.996	0.756,0.753	0.241
34888	ENSG00000004897.11	CDC27	chr17	-	47141852	47142025	47138738	47138891	47142228	47142436	34888	1427,1397	4,3	625,712	105,114	298	149	0	0.0	0.994,0.996	0.749,0.757	0.242
34895	ENSG00000004897.11	CDC27	chr17	-	47154671	47154786	47132256	47132374	47169916	47169977	34895	1,1	0,0	0,1	1,1	264	149	0.0003962401283	0.0025253976549950864	1.0,1.0	0.0,0.361	0.82
34905	ENSG00000004897.11	CDC27	chr17	-	47157229	47157384	47151805	47151918	47169916	47170042	34905	11,15	0,0	6,8	4,0	298	149	0.00658057103131	0.03073554653553603	1.0,1.0	0.429,1.0	0.285
34918	ENSG00000004897.11	CDC27	chr17	-	47171916	47172064	47169916	47170042	47181561	47181637	34918	1359,1282	68,133	539,533	179,132	297	149	0	0.0	0.909,0.829	0.602,0.67	0.233
34932	ENSG00000151012.13	SLC7A11	chr4	-	138182296	138182393	138180640	138180790	138183201	138183305	34932	60,53	4,0	20,19	29,19	246	149	0	0.0	0.901,1.0	0.295,0.377	0.615
34933	ENSG00000151012.13	SLC7A11	chr4	-	138185120	138185244	138183201	138183305	138214584	138214629	34933	59,64	2,5	4,10	21,17	273	149	0	0.0	0.942,0.875	0.094,0.243	0.74
34950	ENSG00000143756.11	FBXO28	chr1	+	224134073	224134212	224130471	224130581	224157351	224158150	34950	276,235	6,7	187,226	101,113	288	149	0	0.0	0.96,0.946	0.489,0.509	0.454
34951	ENSG00000143756.11	FBXO28	chr1	+	224153141	224153337	224130471	224130581	224157351	224158182	34951	285,203	6,7	174,184	101,113	298	149	0	0.0	0.96,0.935	0.463,0.449	0.491
34995	ENSG00000280828.1	AC090114.3	chr7	+	128578889	128578933	128533651	128533730	128591849	128592017	34995	37,22	2,0	17,13	20,8	193	149	8.82975470518e-10	1.501392901111533e-08	0.935,1.0	0.396,0.556	0.491
34997	ENSG00000280828.1	AC090114.3	chr7	+	128578889	128578933	128574719	128574791	128591849	128592017	34997	45,26	22,17	21,16	52,48	193	149	2.07690997733e-08	2.9343649862796986e-07	0.612,0.541	0.238,0.205	0.355
35002	ENSG00000280828.1	AC090114.3	chr7	+	128579998	128580094	128533651	128533730	128591849	128592017	35002	92,77	2,0	59,58	20,8	245	149	5.70032832048e-09	8.691243099456243e-08	0.965,1.0	0.642,0.815	0.254
35003	ENSG00000280828.1	AC090114.3	chr7	+	128579998	128580094	128574719	128574791	128591849	128592017	35003	92,79	22,17	64,60	52,48	245	149	6.61274514036e-08	8.664798823760489e-07	0.718,0.739	0.428,0.432	0.298
35030	ENSG00000140199.11	SLC12A6	chr15	-	34257641	34257788	34256228	34256283	34258812	34258944	35030	58,47	0,0	9,14	13,8	296	149	1.24344978758e-14	3.584259544727389e-13	1.0,1.0	0.258,0.468	0.637
35117	ENSG00000152749.7	GPR180	chr13	+	94619149	94619330	94612189	94612390	94619467	94619517	35117	228,218	37,31	73,88	59,68	298	149	1.11022302463e-16	3.8038953585965425e-15	0.755,0.779	0.382,0.393	0.38
35152	ENSG00000151466.11	SCLT1	chr4	-	128942995	128943188	128891058	128891137	128946006	128946152	35152	61,72	8,19	30,35	21,22	298	149	0.000203988423673	0.0013887168748500391	0.792,0.655	0.417,0.443	0.294
35169	ENSG00000176731.11	C8orf59	chr8	-	85214920	85215037	85214075	85214631	85217385	85217502	35169	2369,2148	149,167	843,880	1040,924	266	149	0	0.0	0.899,0.878	0.312,0.348	0.559
35170	ENSG00000176731.11	C8orf59	chr8	-	85219235	85219360	85217385	85217502	85220305	85220353	35170	1258,1227	385,316	638,628	758,713	274	149	0	0.0	0.64,0.679	0.314,0.324	0.34
35171	ENSG00000176731.11	C8orf59	chr8	-	85219235	85219363	85217385	85217502	85220305	85220384	35171	1694,1646	385,316	833,849	758,713	277	149	0	0.0	0.703,0.737	0.372,0.39	0.339
35199	ENSG00000101290.13	CDS2	chr20	+	5175182	5175279	5126878	5127149	5182386	5182445	35199	1,1	0,0	1,2	1,2	246	149	0.000178035319387	0.0012271340396184686	1.0,1.0	0.377,0.377	0.623
35205	ENSG00000101290.13	CDS2	chr20	+	5178816	5178956	5126785	5127149	5189066	5189186	35205	7,6	0,0	10,7	3,2	289	149	0.000197068582224	0.0013460705234031713	1.0,1.0	0.632,0.643	0.363
35244	ENSG00000155508.13	CNOT8	chr5	+	154867691	154867792	154858688	154858816	154870660	154870822	35244	4,3	2,0	1,1	10,2	250	149	0.000126209489523	0.0008971211027159409	0.544,1.0	0.056,0.23	0.629
35245	ENSG00000155508.13	CNOT8	chr5	+	154867691	154867792	154858688	154858816	154871729	154871874	35245	1,2	0,0	1,1	4,7	250	149	2.04117566183e-08	2.887244761027766e-07	1.0,1.0	0.13,0.078	0.896
35255	ENSG00000256029.6	SNHG28	chr1	-	159840710	159840866	159837916	159838027	159841125	159841235	35255	2,2	0,1	0,0	3,1	298	149	9.50549643663e-06	8.543100180197314e-05	1.0,0.5	0.0,0.0	0.75
35308	ENSG00000260128.6	ULK4P2	chr15	+	30585877	30585924	30579284	30579412	30596659	30596738	35308	3,10	2,1	2,1	5,8	196	149	0.000137320553097	0.0009687683950857592	0.533,0.884	0.233,0.087	0.548
35346	ENSG00000244625.5	MIATNB	chr22	+	26693680	26693836	26672766	26672987	26726643	26726794	35346	76,81	0,2	48,30	14,23	298	149	7.22066850756e-12	1.5705537361362823e-10	1.0,0.953	0.632,0.395	0.463
35350	ENSG00000244625.5	MIATNB	chr22	+	26717252	26717459	26672804	26672987	26726643	26726794	35350	30,21	0,2	10,22	14,23	298	149	6.98647806274e-11	1.3564515869504432e-09	1.0,0.84	0.263,0.324	0.626
35353	ENSG00000244625.5	MIATNB	chr22	+	26717252	26717459	26693680	26693836	26774155	26774217	35353	51,51	5,10	19,14	16,16	298	149	4.35146067179e-07	5.012247226741796e-06	0.836,0.718	0.373,0.304	0.438
35397	ENSG00000145390.11	USP53	chr4	+	119235289	119235411	119217549	119217673	119245336	119245429	35397	12,26	32,25	16,2	87,64	271	149	9.62727280651e-06	8.639728555957774e-05	0.171,0.364	0.092,0.017	0.213
[truncated: 7,430 more rows]
