# Supplementary material for: Targeting RBM39 through indisulam induced mis-splicing of mRNA to exert anti-cancer effects in T-cell acute lymphoblastic leukemia
Source: J Exp Clin Cancer Res. 2024 Jul 24;43:205. doi: 10.1186/s13046-024-03130-8 (PMC11267830; doi:10.1186/s13046-024-03130-8)
Supplement: Supplementary file 14 — Supplementary Material 14: Supplementary Table 5. Intron events occurring in RNA following indisulam treatment. [file 13046_2024_3130_MOESM14_ESM.xls]

ID	GeneID	geneSymbol	chr	strand	riExonStart_0base	riExonEnd	upstreamES	upstreamEE	downstreamES	downstreamEE	ID	IJC_SAMPLE_1	SJC_SAMPLE_1	IJC_SAMPLE_2	SJC_SAMPLE_2	IncFormLen	SkipFormLen	PValue	FDR	IncLevel1	IncLevel2	IncLevelDifference
47	ENSG00000147099.20	HDAC8	chrX	-	72329567	72330876	72329567	72330076	72330815	72330876	47	13,13	0,1	30,26	15,15	298	149	2.17462455609e-06	1.3561853429346174e-05	1.0,0.867	0.5,0.464	0.452
55	ENSG00000102349.17	KLF8	chrX	+	56265179	56269489	56265179	56265744	56269377	56269489	55	2,2	3,2	0,0	2,6	298	149	0.00362103034019	0.011336398599525488	0.25,0.333	0.0,0.0	0.291
123	ENSG00000100416.13	TRMU	chr22	+	46355443	46357337	46355443	46355588	46356841	46357337	123	84,79	22,10	134,104	105,112	298	149	5.27182142385e-09	5.018859024883004e-08	0.656,0.798	0.39,0.317	0.374
127	ENSG00000237037.9	NDUFA6-DT	chr22	+	42136198	42136714	42136198	42136282	42136671	42136714	127	2,4	2,5	1,0	8,5	298	149	0.000870217865904	0.003146377306890267	0.333,0.286	0.059,0.0	0.28
152	ENSG00000183963.18	SMTN	chr22	+	31080449	31080754	31080449	31080569	31080675	31080754	152	35,17	3,6	1,0	4,1	255	149	4.29428325266e-06	2.528379740531237e-05	0.872,0.623	0.127,0.0	0.684
321	ENSG00000101222.12	SPEF1	chr20	-	3778420	3778990	3778420	3778544	3778745	3778990	321	12,1	4,0	0,2	4,1	298	149	0.00586446831364	0.017285904729717902	0.6,1.0	0.0,0.5	0.55
401	ENSG00000105483.17	CARD8	chr19	-	48232452	48234543	48232452	48232493	48234402	48234543	401	124,143	95,84	74,90	161,137	298	149	3.38079464424e-09	3.3189422682123245e-08	0.395,0.46	0.187,0.247	0.21
507	ENSG00000105643.9	ARRDC2	chr19	+	18008167	18008777	18008167	18008584	18008710	18008777	507	14,7	5,2	18,14	77,92	275	149	1.26130550449e-09	1.3264776374614207e-08	0.603,0.655	0.112,0.076	0.535
790	ENSG00000108479.11	GALK1	chr17	-	75762703	75763439	75762703	75762885	75763319	75763439	790	14,24	2,0	7,16	6,1	298	149	0.0133444272373	0.035143550147535195	0.778,1.0	0.368,0.889	0.26
843	ENSG00000108387.14	SEPT4	chr17	-	58526219	58526978	58526219	58526313	58526681	58526978	843	9,2	5,1	0,0	2,2	298	149	8.61226897797e-06	4.7731378068045004e-05	0.474,0.5	0.0,0.0	0.487
848	ENSG00000180891.12	CUEDC1	chr17	-	57866473	57867415	57866473	57866544	57867356	57867415	848	13,10	17,9	3,2	21,26	298	149	7.00680188004e-06	3.934140128127096e-05	0.277,0.357	0.067,0.037	0.265
880	ENSG00000108439.10	PNPO	chr17	+	47944615	47946393	47944615	47944715	47946322	47946393	880	15,22	0,2	52,70	89,78	298	149	6.02798921889e-11	7.693017592323941e-10	1.0,0.846	0.226,0.31	0.655
931	ENSG00000073584.19	SMARCE1	chr17	-	40631591	40636102	40631591	40631693	40635930	40636102	931	69,58	4,2	128,142	45,35	298	149	1.6570339445e-07	1.2661026352635922e-06	0.896,0.935	0.587,0.67	0.287
953	ENSG00000108671.10	PSMD11	chr17	+	32479250	32480197	32479250	32479376	32480145	32480197	953	66,76	2,4	191,182	68,84	298	149	2.27451391055e-12	3.453458098269164e-11	0.943,0.905	0.584,0.52	0.372
1147	ENSG00000182944.17	EWSR1	chr22	+	29298732	29299280	29298732	29298895	29299194	29299280	1147	168,198	102,146	218,251	417,401	298	149	1.73950853721e-11	2.353570003640579e-10	0.452,0.404	0.207,0.238	0.206
1259	ENSG00000188603.19	CLN3	chr16	-	28482326	28482672	28482326	28482382	28482607	28482672	1259	23,31	1,4	71,55	38,16	298	149	0.000595345495034	0.0022561969723519644	0.92,0.795	0.483,0.632	0.3
1387	ENSG00000182310.14	SPACA6	chr19	+	51704029	51704480	51704029	51704186	51704269	51704480	1387	3,1	0,0	0,0	2,7	232	149	1.87037052513e-10	2.1753422708531674e-09	1.0,1.0	0.0,0.0	1.0
1398	ENSG00000140983.13	RHOT2	chr16	+	670891	671203	670891	671000	671114	671203	1398	500,484	31,31	260,281	74,61	263	149	9.18154441365e-14	1.6484886966256769e-12	0.901,0.898	0.666,0.723	0.205
1491	ENSG00000179532.12	DNHD1	chr11	+	6570008	6572027	6570008	6571423	6571635	6572027	1491	14,15	7,12	0,0	1,2	298	149	2.32544554853e-05	0.00011799380864684017	0.5,0.385	0.0,0.0	0.443
1507	ENSG00000265241.6	RBM8A	chr1	-	145926481	145927077	145926481	145926618	145927017	145927077	1507	113,97	5,13	341,339	84,98	298	149	3.36775930923e-05	0.00016686840984453367	0.919,0.789	0.67,0.634	0.202
1584	ENSG00000101199.12	ARFGAP1	chr20	+	63287563	63289788	63287563	63289496	63289677	63289788	1584	738,595	45,31	588,573	202,214	298	149	0	0.0	0.891,0.906	0.593,0.572	0.316
1632	ENSG00000278053.4	DDX52	chr17	-	37619767	37621277	37619767	37619839	37621126	37621277	1632	15,16	6,1	15,25	62,28	298	149	7.52101867724e-05	0.00034749755571357417	0.556,0.889	0.108,0.309	0.514
1679	ENSG00000100888.13	CHD8	chr14	-	21394911	21395892	21394911	21395119	21395816	21395892	1679	36,29	1,0	89,76	56,33	298	149	3.99080768432e-12	5.780550271582527e-11	0.947,1.0	0.443,0.535	0.485
1690	ENSG00000131469.14	RPL27	chr17	+	42998418	43000102	42998418	42998471	42999932	43000102	1690	90,89	2,4	183,152	78,69	298	149	2.22044604925e-16	5.1649981500288175e-15	0.957,0.918	0.54,0.524	0.405
1708	ENSG00000111653.19	ING4	chr12	-	6652270	6652770	6652270	6652309	6652661	6652770	1708	201,176	30,12	194,210	49,76	298	149	1.43522669834e-05	7.589183056619798e-05	0.77,0.88	0.664,0.58	0.203
1716	ENSG00000137221.14	TJAP1	chr6	+	43502587	43503508	43502587	43502617	43503400	43503508	1716	15,12	0,0	14,10	8,7	298	149	2.5898299727e-08	2.2397760313350553e-07	1.0,1.0	0.467,0.417	0.558
1745	ENSG00000117616.17	RSRP1	chr1	-	25243549	25245301	25243549	25243633	25245149	25245301	1745	517,423	62,92	348,341	683,570	298	149	0	0.0	0.807,0.697	0.203,0.23	0.535
1802	ENSG00000127184.12	COX7C	chr5	+	86619352	86619878	86619352	86619496	86619738	86619878	1802	55,52	0,0	75,106	17,8	298	149	2.46497468215e-07	1.8073929268807919e-06	1.0,1.0	0.688,0.869	0.222
1807	ENSG00000185513.16	L3MBTL1	chr20	+	43515008	43516177	43515008	43515159	43516092	43516177	1807	22,29	0,0	16,17	5,2	298	149	1.7171594292e-05	8.900578292735894e-05	1.0,1.0	0.615,0.81	0.287
1922	ENSG00000141994.15	DUS3L	chr19	-	5786748	5787171	5786748	5786919	5787060	5787171	1922	131,129	43,67	89,110	103,90	290	149	8.42878258607e-05	0.0003849198391820362	0.61,0.497	0.307,0.386	0.207
1941	ENSG00000161265.14	U2AF1L4	chr19	-	35744322	35745187	35744322	35744421	35745124	35745187	1941	79,86	22,24	60,58	67,43	298	149	6.10805621526e-07	4.192186257043274e-06	0.642,0.642	0.309,0.403	0.286
1942	ENSG00000161265.14	U2AF1L4	chr19	-	35744322	35745187	35744322	35744738	35745124	35745187	1942	104,114	44,24	70,70	77,60	298	149	1.03924307774e-05	5.6147663765312127e-05	0.542,0.704	0.312,0.368	0.283
1967	ENSG00000082068.8	WDR70	chr5	+	37721114	37725050	37721114	37721215	37724933	37725050	1967	27,20	0,0	60,78	13,10	298	149	2.7971301767e-06	1.7064662395836432e-05	1.0,1.0	0.698,0.796	0.253
1968	ENSG00000196689.12	TRPV1	chr17	-	3590963	3591353	3590963	3591116	3591186	3591353	1968	13,7	4,17	0,1	6,7	219	149	8.13073995479e-05	0.0003731132562343866	0.689,0.219	0.0,0.089	0.409
2030	ENSG00000120699.12	EXOSC8	chr13	+	37002933	37004561	37002933	37003007	37004476	37004561	2030	261,229	5,4	236,277	78,72	298	149	0	0.0	0.963,0.966	0.602,0.658	0.334
2050	ENSG00000099956.19	SMARCB1	chr22	+	23800943	23803422	23800943	23801964	23803294	23803422	2050	10,9	0,0	5,13	0,5	298	149	0.00106088674039	0.0037608912823735583	1.0,1.0	1.0,0.565	0.218
2073	ENSG00000229036.7	VDAC1P8	chr6	+	143505339	143506100	143505339	143505457	143505969	143506100	2073	2,2	0,3	0,1	1,1	298	149	0.00935323294099	0.025949451202911155	1.0,0.25	0.0,0.333	0.459
2083	ENSG00000138760.9	SCARB2	chr4	-	76163224	76166301	76163224	76163383	76166168	76166301	2083	8,2	0,0	22,8	0,5	298	149	0.00299095637776	0.009559000799554018	1.0,1.0	1.0,0.444	0.278
2089	ENSG00000270647.5	TAF15	chr17	+	35820023	35820437	35820023	35820075	35820331	35820437	2089	141,162	15,10	58,73	22,18	298	149	1.13476826838e-05	6.06837572286564e-05	0.825,0.89	0.569,0.67	0.238
2200	ENSG00000117335.19	CD46	chr1	+	207767012	207770362	207767012	207767195	207770320	207770362	2200	283,312	114,137	165,160	303,365	298	149	0	0.0	0.554,0.532	0.214,0.18	0.346
2212	ENSG00000187796.14	CARD9	chr9	-	136367215	136367976	136367215	136367257	136367636	136367976	2212	8,1	0,0	3,3	3,4	298	149	3.80039927195e-07	2.6744389511397767e-06	1.0,1.0	0.333,0.273	0.697
2268	ENSG00000135924.15	DNAJB2	chr2	+	219282836	219283489	219282836	219282929	219283418	219283489	2268	15,14	0,0	23,16	13,9	298	149	1.33508825106e-08	1.20540855095704e-07	1.0,1.0	0.469,0.471	0.53
2346	ENSG00000108961.13	RANGRF	chr17	+	8289257	8290092	8289257	8289414	8289812	8290092	2346	571,691	89,79	576,640	327,314	298	149	0	0.0	0.762,0.814	0.468,0.505	0.301
2620	ENSG00000105655.18	ISYNA1	chr19	-	18437598	18437988	18437598	18437760	18437859	18437988	2620	1,1	0,0	9,11	6,1	248	149	6.70635062857e-05	0.0003138492335788656	1.0,1.0	0.474,0.869	0.329
2736	ENSG00000213930.11	GALT	chr9	+	34647088	34648171	34647088	34647258	34648047	34648171	2736	31,39	7,2	39,29	25,30	298	149	2.02638152752e-05	0.00010366818605579025	0.689,0.907	0.438,0.326	0.416
2775	ENSG00000143369.14	ECM1	chr1	+	150509660	150510002	150509660	150509762	150509921	150510002	2775	5,6	0,0	8,9	8,6	298	149	3.71184728398e-07	2.6199316703966456e-06	1.0,1.0	0.333,0.429	0.619
2802	ENSG00000178104.19	PDE4DIP	chr1	+	148991884	148993882	148991884	148991973	148993484	148993882	2802	2,5	0,0	1,11	2,5	298	149	7.35730860679e-07	4.9278313817393444e-06	1.0,1.0	0.2,0.524	0.638
2948	ENSG00000268895.5	A1BG-AS1	chr19	+	58353713	58355183	58353713	58353857	58354368	58355183	2948	99,76	25,16	33,48	23,21	298	149	0.00338825402307	0.010694742979235655	0.664,0.704	0.418,0.533	0.208
2988	ENSG00000146556.14	WASH2P	chr2	+	113595692	113596203	113595692	113595829	113596067	113596203	2988	20,21	4,7	20,25	13,26	298	149	0.00453766338152	0.013868509053422294	0.714,0.6	0.435,0.325	0.277
3023	ENSG00000135974.9	C2orf49	chr2	+	105342847	105343223	105342847	105342974	105343100	105343223	3023	609,581	61,51	361,376	329,315	275	149	0	0.0	0.844,0.861	0.373,0.393	0.47
3063	ENSG00000013573.16	DDX11	chr12	+	31089043	31090094	31089043	31089151	31089885	31090094	3063	222,203	22,26	165,178	109,74	298	149	3.09807735022e-12	4.5432053564406336e-11	0.835,0.796	0.431,0.546	0.327
3081	ENSG00000187531.13	SIRT7	chr17	-	81914293	81915512	81914293	81914530	81915439	81915512	3081	117,142	21,12	111,138	102,71	298	149	1.93015292638e-09	1.9770460126608157e-08	0.736,0.855	0.352,0.493	0.373
3110	ENSG00000025708.13	TYMP	chr22	-	50526000	50526476	50526000	50526141	50526245	50526476	3110	6,9	7,13	0,0	10,4	253	149	2.90947823123e-06	1.7681539521065714e-05	0.335,0.29	0.0,0.0	0.312
3116	ENSG00000032742.17	IFT88	chr13	+	20601704	20601933	20601704	20601748	20601850	20601933	3116	227,235	49,45	63,81	58,50	251	149	7.38280103718e-10	7.995776719624762e-09	0.733,0.756	0.392,0.49	0.303
3174	ENSG00000204713.10	TRIM27	chr6	-	28903001	28908840	28903001	28904665	28908807	28908840	3174	53,43	9,20	74,61	124,125	298	149	1.22157813864e-07	9.662130604117388e-07	0.746,0.518	0.23,0.196	0.419
3195	ENSG00000154889.16	MPPE1	chr18	-	11885675	11887025	11885675	11885816	11886916	11887025	3195	180,146	12,3	225,229	43,63	298	149	1.71632763557e-09	1.7695412871531747e-08	0.882,0.961	0.723,0.645	0.238
3256	ENSG00000128708.12	HAT1	chr2	+	171965786	171966949	171965786	171965908	171966842	171966949	3256	14,7	0,0	24,22	51,61	298	149	4.97379915032e-14	9.174327963988689e-13	1.0,1.0	0.19,0.153	0.829
3283	ENSG00000102977.14	ACD	chr16	-	67658927	67659613	67658927	67659079	67659536	67659613	3283	76,117	4,4	152,176	96,110	298	149	0	0.0	0.905,0.936	0.442,0.444	0.478
3354	ENSG00000161036.12	LRWD1	chr7	+	102465531	102466051	102465531	102465627	102465816	102466051	3354	10,26	0,2	27,18	15,4	298	149	0.000335376332994	0.0013489327465056797	1.0,0.867	0.474,0.692	0.351
3395	ENSG00000076864.19	RAP1GAP	chr1	-	21602803	21603912	21602803	21602913	21603834	21603912	3395	20,12	0,1	7,15	9,7	298	149	7.00858790115e-07	4.707617648539161e-06	1.0,0.857	0.28,0.517	0.53
3618	ENSG00000123066.8	MED13L	chr12	-	115975170	115975738	115975170	115975349	115975514	115975738	3618	20,49	1,1	12,21	8,7	298	149	1.62939822479e-06	1.0369297058569244e-05	0.909,0.961	0.429,0.6	0.421
3672	ENSG00000175110.11	MRPS22	chr3	+	139350178	139351060	139350178	139350322	139351030	139351060	3672	282,246	15,17	314,312	107,87	298	149	6.66133814775e-16	1.5122518621959373e-14	0.904,0.879	0.595,0.642	0.273
3717	ENSG00000129255.15	MPDU1	chr17	+	7586691	7587271	7586691	7586838	7587160	7587271	3717	206,216	49,48	227,222	308,287	298	149	0	0.0	0.678,0.692	0.269,0.279	0.411
3786	ENSG00000177685.16	CRACR2B	chr11	+	830620	831295	830620	830713	831223	831295	3786	8,3	0,0	11,1	0,4	298	149	0.00674104348068	0.019552338646050955	1.0,1.0	1.0,0.111	0.445
3902	ENSG00000164076.16	CAMKV	chr3	-	49862044	49862402	49862044	49862176	49862273	49862402	3902	14,5	2,0	9,11	5,3	246	149	0.012301728253	0.03299362211562726	0.809,1.0	0.522,0.69	0.299
4110	ENSG00000144395.17	CCDC150	chr2	+	196729192	196729861	196729192	196729387	196729792	196729861	4110	76,55	17,18	55,55	45,59	298	149	6.50581980732e-07	4.452243642052904e-06	0.691,0.604	0.379,0.318	0.299
4142	ENSG00000172771.11	EFCAB12	chr3	-	129411157	129415401	129411157	129411354	129415244	129415401	4142	4,4	2,1	0,4	9,12	298	149	0.000670397186748	0.0025024628583589373	0.5,0.667	0.0,0.143	0.512
4170	ENSG00000132323.8	ILKAP	chr2	-	238194274	238194870	238194274	238194331	238194781	238194870	4170	48,62	15,30	16,15	19,12	298	149	0.00696510761987	0.020054413525015937	0.615,0.508	0.296,0.385	0.221
4205	ENSG00000099840.13	IZUMO4	chr19	+	2097928	2098334	2097928	2097955	2098286	2098334	4205	12,21	0,2	10,17	8,2	298	149	0.004946513205	0.01491298628342954	1.0,0.84	0.385,0.81	0.322
4209	ENSG00000171824.13	EXOSC10	chr1	-	11076841	11077651	11076841	11076948	11077600	11077651	4209	146,149	3,3	350,376	67,48	298	149	1.92029836477e-10	2.2224629604029264e-09	0.961,0.961	0.723,0.797	0.201
4233	ENSG00000063660.8	GPC1	chr2	+	240463346	240464746	240463346	240463512	240464615	240464746	4233	3,11	6,13	1,0	15,10	298	149	7.06223144864e-06	3.960553076066281e-05	0.2,0.297	0.032,0.0	0.232
4365	ENSG00000140043.11	PTGR2	chr14	+	73876997	73880176	73876997	73877168	73880054	73880176	4365	19,15	11,5	33,27	96,87	298	149	3.66216823755e-07	2.588736290076512e-06	0.463,0.6	0.147,0.134	0.391
4501	ENSG00000243708.10	PLA2G4B	chr15	+	41841230	41841949	41841230	41841273	41841818	41841949	4501	9,14	1,0	11,5	4,2	298	149	0.000369510145177	0.001471186260982963	0.818,1.0	0.579,0.556	0.342
4606	ENSG00000063177.12	RPL18	chr19	-	48616078	48617423	48616078	48616202	48617315	48617423	4606	143,82	10,14	158,140	66,78	298	149	4.08874946123e-08	3.447691956415725e-07	0.877,0.745	0.545,0.473	0.302
4643	ENSG00000164889.13	SLC4A2	chr7	+	151074038	151074841	151074038	151074293	151074674	151074841	4643	52,47	2,4	120,129	37,37	298	149	8.25215221945e-06	4.58431326826387e-05	0.929,0.855	0.619,0.635	0.265
4683	ENSG00000197037.10	ZSCAN25	chr7	+	99619560	99621574	99619560	99619997	99621372	99621574	4683	60,29	9,10	21,51	33,29	298	149	0.00084926358201	0.0030836324508266566	0.769,0.592	0.241,0.468	0.326
4701	ENSG00000215126.10	CBWD6	chr9	-	41131355	41133570	41131355	41131840	41133504	41133570	4701	14,37	0,0	18,27	18,17	298	149	7.22200077519e-13	1.1599417571580673e-11	1.0,1.0	0.333,0.443	0.612
4744	ENSG00000231500.6	RPS18	chr6	+	33275964	33276510	33275964	33276066	33276390	33276510	4744	177,165	45,44	273,264	257,252	298	149	1.55431223448e-15	3.3667258583553025e-14	0.663,0.652	0.347,0.344	0.312
4754	ENSG00000115257.15	PCSK4	chr19	-	1486852	1487313	1486852	1486973	1487140	1487313	4754	53,17	4,8	32,21	25,11	298	149	0.0178623646747	0.04566653275253568	0.869,0.515	0.39,0.488	0.253
4803	ENSG00000157353.16	FUK	chr16	+	70478550	70479403	70478550	70478650	70478796	70479403	4803	23,12	0,1	32,35	8,9	295	149	5.75200729701e-05	0.0002724270657620985	1.0,0.858	0.669,0.663	0.263
4996	ENSG00000160948.13	VPS28	chr8	-	144424945	144426208	144424945	144425772	144426179	144426208	4996	64,85	0,0	110,77	9,17	298	149	1.79902136521e-08	1.5878465208451624e-07	1.0,1.0	0.859,0.694	0.224
5165	ENSG00000141503.15	MINK1	chr17	+	4889646	4890735	4889646	4889763	4890221	4890735	5165	23,27	4,3	22,32	25,13	298	149	0.000829316772387	0.0030239643237153775	0.742,0.818	0.306,0.552	0.351
5331	ENSG00000166444.18	ST5	chr11	-	8870953	8871367	8870953	8871088	8871333	8871367	5331	2,2	0,0	0,0	2,1	298	149	2.59371868427e-09	2.600326884739478e-08	1.0,1.0	0.0,0.0	1.0
5366	ENSG00000206149.10	HERC2P9	chr15	+	28636486	28637107	28636486	28636701	28636974	28637107	5366	6,3	10,2	2,1	18,11	298	149	0.00287459311949	0.009240182920511764	0.231,0.429	0.053,0.043	0.282
5422	ENSG00000173531.15	MST1	chr3	-	49687148	49687668	49687148	49687285	49687555	49687668	5422	11,2	0,0	3,7	1,3	298	149	0.000221950839002	0.0009332607851891755	1.0,1.0	0.6,0.538	0.431
5439	ENSG00000182272.11	B4GALNT4	chr11	+	375638	375956	375638	375773	375846	375956	5439	13,15	31,5	2,2	7,14	222	149	0.00794089234248	0.02242637179497043	0.22,0.668	0.161,0.087	0.32
5455	ENSG00000110619.17	CARS	chr11	-	3001969	3002600	3001969	3002174	3002540	3002600	5455	117,80	12,14	163,135	83,58	298	149	1.98711318067e-07	1.4893886411307523e-06	0.83,0.741	0.495,0.538	0.269
5504	ENSG00000174744.13	BRMS1	chr11	-	66340773	66341333	66340773	66340870	66341205	66341333	5504	29,17	0,1	8,22	4,1	298	149	0.00327075325477	0.010352298475952414	1.0,0.895	0.5,0.917	0.239
5617	ENSG00000143575.14	HAX1	chr1	+	154273335	154273961	154273335	154273598	154273749	154273961	5617	134,136	16,10	128,129	56,69	298	149	2.40485409364e-12	3.616471665658624e-11	0.807,0.872	0.533,0.483	0.332
5637	ENSG00000133884.9	DPF2	chr11	+	65345929	65348931	65345929	65346058	65348849	65348931	5637	40,49	0,2	55,49	12,8	298	149	1.65070892814e-05	8.641516140440223e-05	1.0,0.925	0.696,0.754	0.238
5639	ENSG00000173338.12	KCNK7	chr11	-	65592854	65593383	65592854	65593210	65593309	65593383	5639	9,3	0,0	4,1	4,0	248	149	0.00490801653591	0.014808724653397455	1.0,1.0	0.375,1.0	0.312
5640	ENSG00000173338.12	KCNK7	chr11	-	65592854	65593874	65592854	65593210	65593475	65593874	5640	3,4	0,1	4,1	4,1	298	149	0.000553975249433	0.002112981524897113	1.0,0.667	0.333,0.333	0.5
5650	ENSG00000172732.11	MUS81	chr11	+	65864719	65865145	65864719	65864815	65865114	65865145	5650	537,473	62,75	298,278	132,148	298	149	0	0.0	0.812,0.759	0.53,0.484	0.279
5675	ENSG00000102901.12	CENPT	chr16	-	67832011	67832545	67832011	67832136	67832227	67832545	5675	15,23	0,0	27,18	7,3	240	149	1.09294531736e-05	5.871317165613105e-05	1.0,1.0	0.705,0.788	0.254
5728	ENSG00000185163.9	DDX51	chr12	-	132140830	132141420	132140830	132141020	132141102	132141420	5728	71,57	21,15	46,45	30,30	231	149	0.00118082804514	0.0041456282744617694	0.686,0.71	0.497,0.492	0.203
5775	ENSG00000149582.15	TMEM25	chr11	+	118531191	118531871	118531191	118531234	118531774	118531871	5775	14,20	5,19	11,8	18,24	298	149	0.00807280594461	0.02274450457663987	0.583,0.345	0.234,0.143	0.275
5785	ENSG00000172375.13	C2CD2L	chr11	+	119114079	119117121	119114079	119114365	119116024	119117121	5785	46,42	1,1	30,20	15,32	298	149	1.81209491856e-11	2.4447749158400916e-10	0.958,0.955	0.5,0.238	0.587
5842	ENSG00000010295.19	IFFO1	chr12	-	6548064	6548545	6548064	6548157	6548424	6548545	5842	187,191	53,52	72,44	66,85	298	149	9.51806411464e-11	1.1890026124161395e-09	0.638,0.647	0.353,0.206	0.363
5843	ENSG00000010295.19	IFFO1	chr12	-	6548064	6548545	6548064	6548160	6548424	6548545	5843	189,192	95,95	75,44	129,113	298	149	1.11022302463e-16	2.6884477550271078e-15	0.499,0.503	0.225,0.163	0.307
5888	ENSG00000115421.12	PAPOLG	chr2	+	60793970	60795020	60793970	60794191	60794963	60795020	5888	10,2	0,1	18,25	22,9	298	149	0.00084959886034	0.0030836324508266566	1.0,0.5	0.29,0.581	0.315
5900	ENSG00000213782.7	DDX47	chr12	+	12823202	12824677	12823202	12823319	12824539	12824677	5900	38,65	2,5	257,215	67,99	298	149	3.47636287579e-06	2.0778968986684026e-05	0.905,0.867	0.657,0.521	0.297
5976	ENSG00000139625.12	MAP3K12	chr12	-	53486946	53487428	53486946	53487155	53487254	53487428	5976	31,45	1,1	31,39	12,13	248	149	1.74567048261e-07	1.3316730240524102e-06	0.949,0.964	0.608,0.643	0.331
6101	ENSG00000089157.15	RPLP0	chr12	-	120199309	120201110	120199309	120199485	120201082	120201110	6101	168,137	13,7	124,107	25,28	298	149	4.56430747042e-06	2.670713739197428e-05	0.866,0.907	0.713,0.656	0.202
6133	ENSG00000090061.17	CCNK	chr14	+	99500765	99502376	99500765	99500871	99502206	99502376	6133	89,72	5,11	158,216	181,177	298	149	9.99200722163e-16	2.1945236325831096e-14	0.899,0.766	0.304,0.379	0.491
6183	ENSG00000147416.10	ATP6V1B2	chr8	+	20212781	20217324	20212781	20212905	20217219	20217324	6183	40,47	0,0	150,170	96,98	298	149	0	0.0	1.0,1.0	0.439,0.464	0.548
6228	ENSG00000165795.23	NDRG2	chr14	-	21018203	21018814	21018203	21018239	21018762	21018814	6228	8,17	3,1	7,3	18,13	298	149	3.39836060192e-06	2.039016361152e-05	0.571,0.895	0.163,0.103	0.6
6253	ENSG00000129460.15	NGDN	chr14	+	23475170	23476152	23475170	23475308	23476028	23476152	6253	112,104	0,0	106,127	29,28	298	149	0	0.0	1.0,1.0	0.646,0.694	0.33
6403	ENSG00000185024.16	BRF1	chr14	-	105219150	105220130	105219150	105219298	105220068	105220130	6403	11,9	2,1	16,15	8,15	298	149	0.00495204627116	0.01491298628342954	0.733,0.818	0.5,0.333	0.359
16	ENSG00000184216.13	IRAK1	chrX	-	154019430	154019812	154019430	154019598	154019676	154019812	16	96,78	221,226	145,143	95,117	227	149	4.21884749358e-15	8.775946195896369e-14	0.222,0.185	0.5,0.445	-0.269
35	ENSG00000165359.15	INTS6L	chrX	+	135569336	135573033	135569336	135569431	135572814	135573033	35	48,49	12,4	24,33	0,1	298	149	8.07065231996e-05	0.0003707161503390187	0.667,0.86	1.0,0.943	-0.208
45	ENSG00000147180.16	ZNF711	chrX	+	85246929	85247651	85246929	85247183	85247546	85247651	45	129,74	66,50	56,62	5,7	298	149	2.83328038808e-09	2.8284883705103085e-08	0.494,0.425	0.848,0.816	-0.372
48	ENSG00000147099.20	HDAC8	chrX	-	72567581	72568030	72567581	72567796	72567888	72568030	48	12,14	25,16	12,14	8,3	241	149	0.00917447488257	0.025543555657721425	0.229,0.351	0.481,0.743	-0.322
71	ENSG00000094631.19	HDAC6	chrX	+	48805630	48806464	48805630	48805671	48806367	48806464	71	58,59	137,172	106,84	59,79	298	149	4.07184685969e-09	3.98079935226836e-08	0.175,0.146	0.473,0.347	-0.249
74	ENSG00000094631.19	HDAC6	chrX	+	48814961	48815490	48814961	48815051	48815383	48815490	74	106,102	74,122	97,94	36,21	298	149	9.25619760617e-06	5.106047324338171e-05	0.417,0.295	0.574,0.691	-0.276
101	ENSG00000100288.19	CHKB	chr22	-	50580189	50580416	50580189	50580271	50580357	50580416	101	391,296	212,176	455,403	72,80	235	149	1.22124532709e-15	2.6574748546170414e-14	0.539,0.516	0.8,0.762	-0.253
137	ENSG00000100151.15	PICK1	chr22	+	38073772	38074451	38073772	38073823	38074306	38074451	137	24,25	52,36	58,58	30,25	298	149	1.84636411604e-07	1.399443235303512e-06	0.188,0.258	0.492,0.537	-0.291
155	ENSG00000100003.17	SEC14L2	chr22	+	30415758	30416087	30415758	30415865	30415947	30416087	155	6,14	92,103	19,13	26,29	231	149	3.7783952056e-07	2.662922710573612e-06	0.04,0.081	0.32,0.224	-0.212
175	ENSG00000161179.13	YDJC	chr22	-	21629009	21629407	21629009	21629187	21629307	21629407	175	227,206	127,224	331,319	104,73	269	149	1.93609735577e-06	1.2157249619608965e-05	0.497,0.337	0.638,0.708	-0.256
176	ENSG00000161179.13	YDJC	chr22	-	21629307	21629761	21629307	21629407	21629542	21629761	176	230,300	172,139	410,397	87,113	284	149	2.25724455538e-06	1.3969474168419868e-05	0.412,0.531	0.712,0.648	-0.208
180	ENSG00000206140.10	TMEM191C	chr22	+	21467893	21468431	21467893	21468202	21468314	21468431	180	4,12	5,2	8,2	0,0	261	149	1.01285930298e-05	5.503707282706053e-05	0.314,0.774	1.0,1.0	-0.456
186	ENSG00000184436.11	THAP7	chr22	-	21000646	21001411	21000646	21000787	21001255	21001411	186	221,220	378,457	420,401	252,222	298	149	0	0.0	0.226,0.194	0.455,0.475	-0.255
187	ENSG00000099949.19	LZTR1	chr22	+	20994103	20994727	20994103	20994269	20994557	20994727	187	72,102	44,43	116,147	7,22	298	149	2.85480432627e-08	2.442098918233141e-07	0.45,0.543	0.892,0.77	-0.334
190	ENSG00000099949.19	LZTR1	chr22	+	20996695	20996966	20996695	20996801	20996885	20996966	190	57,53	132,124	125,126	76,89	233	149	1.17139631328e-12	1.8135519315764456e-11	0.216,0.215	0.513,0.475	-0.278
197	ENSG00000070371.15	CLTCL1	chr22	-	19196265	19196656	19196265	19196415	19196488	19196656	197	18,9	19,17	3,12	2,1	222	149	0.00751440837451	0.021388207561444373	0.389,0.262	0.502,0.89	-0.37
211	ENSG00000160298.17	C21orf58	chr21	-	46314870	46315547	46314870	46315049	46315473	46315547	211	75,60	55,56	91,61	21,22	298	149	1.76354297216e-05	9.110995530130766e-05	0.405,0.349	0.684,0.581	-0.256
215	ENSG00000160226.15	CFAP410	chr21	-	44330462	44332014	44330462	44330916	44331842	44332014	215	58,59	85,59	158,108	49,28	298	149	3.05999670047e-12	4.501340940691384e-11	0.254,0.333	0.617,0.659	-0.345
232	ENSG00000156256.14	USP16	chr21	+	29042471	29043599	29042471	29042528	29043422	29043599	232	58,71	432,458	264,332	284,219	298	149	0	0.0	0.063,0.072	0.317,0.431	-0.306
233	ENSG00000156253.6	RWDD2B	chr21	-	29008239	29008621	29008239	29008307	29008394	29008621	233	29,23	128,86	55,48	46,48	236	149	2.79749556853e-11	3.689881026424207e-10	0.125,0.144	0.43,0.387	-0.274
234	ENSG00000156239.11	N6AMT1	chr21	-	28872190	28876491	28872190	28872739	28876311	28876491	234	76,83	11,20	142,94	0,3	298	149	8.54061155131e-10	9.165629033019505e-09	0.776,0.675	1.0,0.94	-0.244
288	ENSG00000149636.15	DSN1	chr20	-	36770872	36771473	36770872	36771193	36771424	36771473	288	93,101	204,241	205,257	91,102	298	149	0	0.0	0.186,0.173	0.53,0.557	-0.364
289	ENSG00000061656.9	SPAG4	chr20	+	35617519	35617840	35617519	35617586	35617778	35617840	289	5,2	3,1	2,2	0,1	298	149	0.00611325304025	0.01796314925703827	0.455,0.5	1.0,0.5	-0.272
348	ENSG00000131037.14	EPS8L1	chr19	+	55082091	55082349	55082091	55082180	55082274	55082349	348	2,10	43,22	26,48	7,21	243	149	1.50629841933e-10	1.8006939585003188e-09	0.028,0.218	0.695,0.584	-0.516
349	ENSG00000131037.14	EPS8L1	chr19	+	55083377	55083644	55083377	55083519	55083615	55083644	349	15,18	23,27	14,15	10,4	245	149	0.0107942714107	0.029496845834100345	0.284,0.288	0.46,0.695	-0.292
399	ENSG00000105443.14	CYTH2	chr19	+	48474837	48478145	48474837	48474949	48478068	48478145	399	68,55	167,124	51,50	27,24	298	149	2.71482836212e-12	4.0312640018649814e-11	0.169,0.182	0.486,0.51	-0.323
434	ENSG00000105219.9	CNTD2	chr19	-	40222207	40223303	40222207	40222472	40223151	40223303	434	1,2	0,4	1,4	0,0	298	149	0.00301801306021	0.009622591269622971	1.0,0.2	1.0,1.0	-0.4
453	ENSG00000130244.12	FAM98C	chr19	+	38405518	38407077	38405518	38405635	38406909	38407077	453	79,78	223,211	150,131	48,64	298	149	0	0.0	0.15,0.156	0.61,0.506	-0.405
460	ENSG00000188283.11	ZNF383	chr19	+	37235548	37236074	37235548	37235675	37235978	37236074	460	15,18	63,77	70,115	77,54	298	149	1.61134816601e-08	1.4356200075281546e-07	0.106,0.105	0.312,0.516	-0.309
466	ENSG00000181392.15	SYNE4	chr19	-	36005332	36006671	36005332	36005437	36006422	36006671	466	15,6	2,11	5,2	0,0	298	149	5.98502111804e-06	3.409079580142929e-05	0.789,0.214	1.0,1.0	-0.498
494	ENSG00000197841.14	ZNF181	chr19	+	34739147	34739621	34739147	34739268	34739522	34739621	494	7,9	30,21	46,75	63,42	298	149	0.00040581687634	0.0015995553339544907	0.104,0.176	0.267,0.472	-0.23
495	ENSG00000197841.14	ZNF181	chr19	+	34739147	34739621	34739147	34739268	34739525	34739621	495	7,9	22,35	47,74	66,26	298	149	0.000404451754262	0.0015959274792326917	0.137,0.114	0.263,0.587	-0.299
501	ENSG00000064607.16	SUGP2	chr19	-	18990887	18993740	18990887	18991149	18993637	18993740	501	606,660	160,132	957,1053	26,16	298	149	0	0.0	0.654,0.714	0.948,0.971	-0.276
521	ENSG00000011243.17	AKAP8L	chr19	-	15398629	15399410	15398629	15398766	15399301	15399410	521	142,124	80,55	328,232	35,45	298	149	1.26673571632e-09	1.3292280116584534e-08	0.47,0.53	0.824,0.72	-0.272
560	ENSG00000132026.13	RTBDN	chr19	-	12834784	12835415	12834784	12834846	12835082	12835415	560	0,0	1,1	7,2	0,2	298	149	3.45605809049e-06	2.0710033379814442e-05	0.0,0.0	1.0,0.333	-0.666
563	ENSG00000185917.13	SETD4	chr21	-	36034540	36036251	36034540	36035960	36036084	36036251	563	27,26	67,91	28,17	17,12	273	149	3.32221536059e-07	2.3877474783418537e-06	0.18,0.135	0.473,0.436	-0.297
572	ENSG00000213339.8	QTRT1	chr19	+	10712160	10712628	10712160	10712299	10712552	10712628	572	581,570	304,257	811,716	118,103	298	149	0	0.0	0.489,0.526	0.775,0.777	-0.268
576	ENSG00000129353.14	SLC44A2	chr19	+	10634755	10635073	10634755	10634887	10634973	10635073	576	17,13	116,120	26,25	28,47	235	149	1.45685568054e-08	1.305364805220091e-07	0.085,0.064	0.371,0.252	-0.237
583	ENSG00000130734.9	ATG4D	chr19	+	10546838	10547253	10546838	10547115	10547188	10547253	583	34,41	162,139	67,66	55,59	222	149	2.24265050974e-14	4.340080207783721e-13	0.123,0.165	0.45,0.429	-0.295
596	ENSG00000130813.17	C19orf66	chr19	+	10089306	10089695	10089306	10089378	10089656	10089695	596	20,31	18,18	26,21	3,3	298	149	6.58442367613e-05	0.0003087551995897305	0.357,0.463	0.812,0.778	-0.385
597	ENSG00000130813.17	C19orf66	chr19	+	10091249	10091630	10091249	10091353	10091475	10091630	597	164,152	42,73	196,177	18,25	271	149	1.15838625537e-05	6.180677850686035e-05	0.682,0.534	0.857,0.796	-0.218
603	ENSG00000130803.14	ZNF317	chr19	+	9156611	9157394	9156611	9156748	9157267	9157394	603	94,101	248,243	483,468	332,341	298	149	0	0.0	0.159,0.172	0.421,0.407	-0.248
615	ENSG00000076944.15	STXBP2	chr19	+	7647161	7647511	7647161	7647247	7647353	7647511	615	49,86	453,385	82,123	125,150	255	149	0	0.0	0.059,0.115	0.277,0.324	-0.213
619	ENSG00000090674.15	MCOLN1	chr19	+	7527519	7527960	7527519	7527628	7527863	7527960	619	62,103	211,167	141,95	78,95	298	149	2.19144294011e-06	1.3615781004209765e-05	0.128,0.236	0.475,0.333	-0.222
620	ENSG00000125731.12	SH2D3A	chr19	-	6754051	6754425	6754051	6754163	6754250	6754425	620	8,6	24,21	9,16	12,9	236	149	0.00420511411189	0.01302068776153743	0.174,0.153	0.321,0.529	-0.262
629	ENSG00000105426.16	PTPRS	chr19	-	5218419	5219467	5218419	5218532	5219309	5219467	629	56,58	27,52	5,6	1,0	298	149	0.000210823180302	0.0008928314416018332	0.509,0.358	0.714,1.0	-0.423
642	ENSG00000064961.18	HMG20B	chr19	+	3573691	3574586	3573691	3573800	3574382	3574586	642	212,250	238,289	298,344	148,144	298	149	2.31824559549e-11	3.092303870594288e-10	0.308,0.302	0.502,0.544	-0.218
658	ENSG00000129968.15	ABHD17A	chr19	-	1877507	1880115	1877507	1877687	1879920	1880115	658	149,140	364,347	207,191	125,106	298	149	0	0.0	0.17,0.168	0.453,0.474	-0.294
673	ENSG00000115286.19	NDUFS7	chr19	+	1393241	1395584	1393241	1393330	1395390	1395584	673	89,143	624,557	265,281	276,311	298	149	0	0.0	0.067,0.114	0.324,0.311	-0.227
684	ENSG00000099624.7	ATP5F1D	chr19	+	1244314	1244825	1244314	1244440	1244736	1244825	684	613,627	512,403	720,690	186,156	298	149	0	0.0	0.374,0.438	0.659,0.689	-0.268
710	ENSG00000176225.13	RTTN	chr18	-	70005197	70006484	70005197	70005267	70006380	70006484	710	19,14	222,193	77,79	92,110	298	149	0	0.0	0.041,0.035	0.295,0.264	-0.241
723	ENSG00000167733.13	HSD11B1L	chr19	+	5684818	5685119	5684818	5684905	5684988	5685119	723	25,27	14,19	27,20	4,3	232	149	0.000388841036983	0.001542947375322459	0.534,0.477	0.813,0.811	-0.306
733	ENSG00000132199.19	ENOSF1	chr18	-	670323	674406	670323	673076	674160	674406	733	589,546	171,160	429,366	37,38	298	149	3.04856140332e-12	4.4985334207740755e-11	0.633,0.63	0.853,0.828	-0.209
740	ENSG00000141562.17	NARF	chr17	+	82483715	82484950	82483715	82483779	82484812	82484950	740	259,230	488,425	516,468	301,294	298	149	0	0.0	0.21,0.213	0.462,0.443	-0.241
744	ENSG00000169718.17	DUS1L	chr17	-	82058340	82058818	82058340	82058408	82058780	82058818	744	439,489	260,205	518,521	146,73	298	149	1.27587802521e-05	6.776935922431518e-05	0.458,0.544	0.64,0.781	-0.21
773	ENSG00000167895.14	TMC8	chr17	+	78137234	78137814	78137234	78137358	78137716	78137814	773	245,248	126,126	363,364	11,17	298	149	0	0.0	0.493,0.496	0.943,0.915	-0.435
794	ENSG00000266714.8	MYO15B	chr17	+	75620466	75621176	75620466	75620636	75621030	75621176	794	43,38	11,8	20,23	0,0	298	149	6.26399693004e-07	4.2929743836935965e-06	0.662,0.704	1.0,1.0	-0.317
795	ENSG00000266714.8	MYO15B	chr17	+	75621344	75621570	75621344	75621408	75621500	75621570	795	7,1	27,19	3,3	1,3	241	149	0.0122663373918	0.0329287351700282	0.138,0.032	0.65,0.382	-0.431
805	ENSG00000089639.10	GMIP	chr19	-	19635414	19635721	19635414	19635569	19635643	19635721	805	12,13	32,33	25,23	25,17	223	149	0.000654095439494	0.002449005978318461	0.2,0.208	0.401,0.475	-0.234
823	ENSG00000108654.14	DDX5	chr17	-	64500548	64502069	64500548	64500773	64502009	64502069	823	4112,3841	5196,4606	7251,7305	2928,3015	298	149	0	0.0	0.284,0.294	0.553,0.548	-0.262
856	ENSG00000006282.20	SPATA20	chr17	+	50550707	50551190	50550707	50550917	50550997	50551190	856	2,12	20,30	15,8	8,6	229	149	0.000102096371166	0.00046178071326231034	0.061,0.207	0.55,0.465	-0.374
861	ENSG00000005884.17	ITGA3	chr17	+	50075458	50075735	50075458	50075526	50075598	50075735	861	7,3	49,39	13,11	8,16	221	149	2.8934531896e-06	1.760681180578763e-05	0.088,0.049	0.523,0.317	-0.352
862	ENSG00000005884.17	ITGA3	chr17	+	50076583	50077447	50076583	50076681	50077378	50077447	862	7,0	6,4	1,1	0,1	298	149	0.0185116492823	0.04709698702102404	0.368,0.0	1.0,0.333	-0.482
910	ENSG00000126581.12	BECN1	chr17	-	42818786	42819609	42818786	42818877	42819547	42819609	910	122,125	446,426	207,194	191,182	298	149	0	0.0	0.12,0.128	0.351,0.348	-0.225
942	ENSG00000125691.12	RPL23	chr17	-	38850080	38852732	38850080	38850214	38852603	38852732	942	200,195	59,44	285,243	10,29	298	149	2.13703152396e-07	1.5841542945273346e-06	0.629,0.689	0.934,0.807	-0.212
1002	ENSG00000131899.10	LLGL1	chr17	+	18236834	18237773	18236834	18236939	18237480	18237773	1002	28,16	128,139	50,46	46,54	298	149	1.53210777398e-14	3.0397533229972947e-13	0.099,0.054	0.352,0.299	-0.249
1010	ENSG00000171953.15	ATPAF2	chr17	-	18021122	18021663	18021122	18021238	18021421	18021663	1010	43,55	18,25	65,57	1,5	298	149	2.00408317719e-08	1.758974119459327e-07	0.544,0.524	0.97,0.851	-0.376
1029	ENSG00000214941.7	ZSWIM7	chr17	-	15977726	15978163	15977726	15977913	15978043	15978163	1029	181,160	179,199	259,316	127,124	279	149	1.41523126551e-10	1.7179234025033985e-09	0.351,0.3	0.521,0.576	-0.223
1041	ENSG00000178971.14	CTC1	chr17	-	8229141	8229446	8229141	8229206	8229301	8229446	1041	89,51	67,66	113,140	16,14	244	149	7.77156117238e-16	1.7310052762253944e-14	0.448,0.321	0.812,0.859	-0.451
1043	ENSG00000178971.14	CTC1	chr17	-	8229890	8230468	8229890	8229968	8230293	8230468	1043	72,64	203,157	111,125	51,55	298	149	0	0.0	0.151,0.169	0.521,0.532	-0.366
1088	ENSG00000129197.14	RPAIN	chr17	+	5425970	5426299	5425970	5426082	5426235	5426299	1088	291,307	227,289	358,327	45,55	298	149	0	0.0	0.391,0.347	0.799,0.748	-0.405
1090	ENSG00000129197.14	RPAIN	chr17	+	5425970	5428211	5425970	5426299	5428070	5428211	1090	250,253	292,310	371,388	57,59	298	149	0	0.0	0.3,0.29	0.765,0.767	-0.471
1091	ENSG00000167840.13	ZNF232	chr17	-	5108925	5109868	5108925	5109052	5109393	5109868	1091	213,180	108,115	401,387	84,60	298	149	4.33431068814e-13	7.181268445402484e-12	0.497,0.439	0.705,0.763	-0.266
1099	ENSG00000129219.13	PLD2	chr17	+	4807983	4808416	4807983	4808114	4808273	4808416	1099	4,4	24,42	17,13	19,14	298	149	8.45374359959e-07	5.622334827783659e-06	0.077,0.045	0.309,0.317	-0.252
1105	ENSG00000183018.8	SPNS2	chr17	+	4536075	4536426	4536075	4536174	4536262	4536426	1105	13,12	20,24	21,13	5,8	237	149	0.000852609620677	0.0030921832786764926	0.29,0.239	0.725,0.505	-0.351
1107	ENSG00000108405.3	P2RX1	chr17	-	3903550	3904024	3903550	3903631	3903927	3904024	1107	9,15	3,2	5,7	0,0	298	149	0.000229150583371	0.0009609671888790959	0.6,0.789	1.0,1.0	-0.305
1113	ENSG00000108963.17	DPH1	chr17	+	2041767	2043424	2041767	2041875	2042604	2043424	1113	38,63	52,55	115,84	27,22	298	149	9.1603979957e-10	9.808480574987619e-09	0.268,0.364	0.68,0.656	-0.352
1129	ENSG00000197912.15	SPG7	chr16	+	89530682	89532066	89530682	89530808	89531903	89532066	1129	59,53	241,241	194,198	188,163	298	149	0	0.0	0.109,0.099	0.34,0.378	-0.255
1155	ENSG00000224383.7	PRR29	chr17	+	63998706	63999074	63998706	63998782	63998967	63999074	1155	1,0	2,1	1,1	0,0	298	149	1.12296609867e-06	7.324096571712348e-06	0.2,0.0	1.0,1.0	-0.9
1165	ENSG00000166747.12	AP1G1	chr16	-	71808504	71808813	71808504	71808677	71808762	71808813	1165	17,8	9,12	28,23	11,2	234	149	0.017532222256	0.04489541946465943	0.546,0.298	0.618,0.88	-0.327
1168	ENSG00000132604.10	TERF2	chr16	-	69368375	69368595	69368375	69368482	69368586	69368595	1168	39,28	30,26	21,23	1,7	253	149	0.000712069781487	0.002645470895500876	0.434,0.388	0.925,0.659	-0.381
1198	ENSG00000102878.16	HSF4	chr16	+	67169278	67169945	67169278	67169348	67169630	67169945	1198	40,57	18,31	58,56	6,4	298	149	1.98497133064e-07	1.4893886411307523e-06	0.526,0.479	0.829,0.875	-0.35
1284	ENSG00000147162.13	OGT	chrX	+	71544566	71548023	71544566	71544635	71547906	71548023	1284	461,459	472,455	491,515	217,199	298	149	7.59281526541e-13	1.2112592460562844e-11	0.328,0.335	0.531,0.564	-0.216
1294	ENSG00000140650.11	PMM2	chr16	+	8802080	8802389	8802080	8802145	8802260	8802389	1294	25,24	6,5	35,41	1,0	264	149	6.13029693297e-06	3.4792382352745604e-05	0.702,0.73	0.952,1.0	-0.26
1317	ENSG00000215301.10	DDX3X	chrX	+	41337407	41339083	41337407	41337465	41337690	41339083	1317	51,44	15,6	103,99	0,7	298	149	5.0576414735e-05	0.00024221280971467547	0.63,0.786	1.0,0.876	-0.23
1338	ENSG00000103197.17	TSC2	chr16	+	2060669	2062008	2060669	2060813	2061870	2062008	1338	31,35	258,200	84,104	104,51	298	149	5.35793631684e-13	8.815392086452432e-12	0.057,0.08	0.288,0.505	-0.328
1362	ENSG00000095906.16	NUBP2	chr16	+	1786536	1787831	1786536	1786655	1787676	1787831	1362	122,109	103,110	202,181	82,65	298	149	1.40579418439e-07	1.090009874990079e-06	0.372,0.331	0.552,0.582	-0.215
1370	ENSG00000103249.17	CLCN7	chr16	-	1449275	1450666	1449275	1449327	1450496	1450666	1370	55,53	137,138	99,103	101,66	298	149	3.70318821163e-08	3.145045815704471e-07	0.167,0.161	0.329,0.438	-0.22
1378	ENSG00000103253.18	HAGHL	chr16	+	728793	729715	728793	728895	729287	729715	1378	48,28	9,7	65,58	0,0	298	149	4.6626045247e-09	4.502416884587607e-08	0.727,0.667	1.0,1.0	-0.303
1379	ENSG00000103253.18	HAGHL	chr16	+	729008	729715	729008	729088	729287	729715	1379	82,67	104,91	131,127	25,31	298	149	0	0.0	0.283,0.269	0.724,0.672	-0.422
1386	ENSG00000127580.16	WDR24	chr16	-	685868	686186	685868	685990	686067	686186	1386	37,48	94,97	102,95	35,33	226	149	0	0.0	0.206,0.246	0.658,0.655	-0.431
1410	ENSG00000007541.16	PIGQ	chr16	+	580182	580972	580182	580263	580857	580972	1410	27,79	67,95	48,52	22,16	298	149	2.82988929512e-07	2.052647811299023e-06	0.168,0.294	0.522,0.619	-0.34
1429	ENSG00000104774.12	MAN2B1	chr19	-	12655693	12656687	12655693	12655879	12656570	12656687	1429	100,94	107,87	86,149	28,47	298	149	2.27273211362e-09	2.3128967759727674e-08	0.318,0.351	0.606,0.613	-0.275
1436	ENSG00000166965.12	RCCD1	chr15	+	90956611	90957503	90956611	90956900	90957112	90957503	1436	81,86	81,63	125,135	24,32	298	149	2.39998021456e-11	3.192311710747132e-10	0.333,0.406	0.723,0.678	-0.331
1447	ENSG00000087088.19	BAX	chr19	+	48960809	48961798	48960809	48960914	48961531	48961798	1447	261,238	524,449	557,602	318,320	298	149	0	0.0	0.199,0.21	0.467,0.485	-0.271
1453	ENSG00000177082.12	WDR73	chr15	-	84645470	84646348	84645470	84645836	84646183	84646348	1453	103,73	209,208	174,113	124,100	298	149	4.20807833024e-12	6.039679597383976e-11	0.198,0.149	0.412,0.361	-0.213
1482	ENSG00000144199.11	FAHD2B	chr2	-	97085698	97086198	97085698	97085861	97086138	97086198	1482	45,54	119,101	64,53	22,25	298	149	1.1945999745e-13	2.1367049543897728e-12	0.159,0.211	0.593,0.515	-0.369
1484	ENSG00000179532.12	DNHD1	chr11	+	6497584	6498961	6497584	6497667	6497770	6498961	1484	39,47	5,8	36,41	0,0	252	149	2.94951966961e-06	1.787885992284778e-05	0.822,0.776	1.0,1.0	-0.201
1494	ENSG00000167535.7	CACNB3	chr12	+	48824668	48825243	48824668	48824733	48825162	48825243	1494	26,30	11,12	18,15	0,3	298	149	0.00443075590781	0.013603400127879597	0.542,0.556	1.0,0.714	-0.308
1564	ENSG00000112659.13	CUL9	chr6	+	43196068	43196862	43196068	43196265	43196644	43196862	1564	73,98	127,127	134,140	73,51	298	149	7.92954146789e-10	8.548697445519766e-09	0.223,0.278	0.479,0.579	-0.278
1565	ENSG00000112655.15	PTK7	chr6	+	43142171	43143620	43142171	43142299	43143416	43143620	1565	194,182	140,166	300,265	75,79	298	149	1.13586917649e-12	1.7701565186091685e-11	0.409,0.354	0.667,0.626	-0.265
1575	ENSG00000204256.12	BRD2	chr6	+	32976561	32977570	32976561	32976936	32977259	32977570	1575	11,6	60,54	26,14	5,13	298	149	6.9272598302e-07	4.679616726495623e-06	0.084,0.053	0.722,0.35	-0.468
1585	ENSG00000204344.14	STK19	chr6	+	31979413	31980548	31979413	31979553	31980450	31980548	1585	20,24	71,80	64,59	41,40	298	149	1.51967327611e-12	2.3298367564257856e-11	0.123,0.13	0.438,0.424	-0.304
1594	ENSG00000115459.17	ELMOD3	chr2	+	85355075	85357252	85355075	85355170	85356966	85357252	1594	22,22	15,13	32,24	6,6	298	149	0.00445118198709	0.013657232841480819	0.423,0.458	0.727,0.667	-0.257
1627	ENSG00000204642.13	HLA-F	chr6	+	29726010	29726526	29726010	29726043	29726402	29726526	1627	0,1	3,1	6,2	3,0	298	149	0.000497829597906	0.0019142926395049936	0.0,0.333	0.5,1.0	-0.584
1629	ENSG00000196839.12	ADA	chr20	-	44622828	44623078	44622828	44622930	44623006	44623078	1629	584,657	3982,3874	1039,925	893,877	225	149	0	0.0	0.089,0.101	0.435,0.411	-0.328
1661	ENSG00000198721.12	ECI2	chr6	-	4117307	4119275	4117307	4117451	4119185	4119275	1661	84,49	774,745	98,105	113,117	298	149	0	0.0	0.051,0.032	0.302,0.31	-0.265
1695	ENSG00000161010.14	MRNIP	chr5	-	179853196	179853437	179853196	179853276	179853377	179853437	1695	7,3	6,8	15,17	3,7	250	149	0.00698233955808	0.02009177781429236	0.41,0.183	0.749,0.591	-0.373
1702	ENSG00000183258.11	DDX41	chr5	-	177516287	177516835	177516287	177516516	177516724	177516835	1702	38,49	24,19	31,46	4,8	298	149	0.00121608513984	0.004259906550685816	0.442,0.563	0.795,0.742	-0.266
1753	ENSG00000170632.13	ARMC10	chr7	+	103083681	103084062	103083681	103083830	103084029	103084062	1753	44,33	22,33	69,49	0,1	298	149	1.11022302463e-16	2.6884477550271078e-15	0.5,0.333	1.0,0.961	-0.564
1778	ENSG00000185324.21	CDK10	chr16	+	89693273	89693467	89693273	89693326	89693397	89693467	1778	274,335	98,104	387,371	40,28	220	149	3.96349619791e-14	7.426836923226596e-13	0.654,0.686	0.868,0.9	-0.214
1808	ENSG00000185513.16	L3MBTL1	chr20	+	43528656	43529368	43528656	43528745	43529202	43529368	1808	17,20	12,12	8,8	0,1	298	149	3.21858730377e-05	0.00015998072893054672	0.415,0.455	1.0,0.8	-0.465
1816	ENSG00000131187.9	F12	chr5	-	177403480	177404090	177403480	177403617	177403858	177404090	1816	33,26	19,12	24,25	4,4	298	149	0.00347437772289	0.010959259590839399	0.465,0.52	0.75,0.758	-0.261
1832	ENSG00000160310.17	PRMT2	chr21	+	46660832	46661936	46660832	46660962	46661799	46661936	1832	59,63	184,179	42,54	26,20	298	149	1.10733644476e-12	1.7314048649525562e-11	0.138,0.15	0.447,0.574	-0.366
1873	ENSG00000167566.16	NCKAP5L	chr12	-	49791145	49792588	49791145	49792051	49792445	49792588	1873	26,23	75,90	63,63	52,50	298	149	2.02588945619e-10	2.3389364332834184e-09	0.148,0.113	0.377,0.387	-0.252
1938	ENSG00000161265.14	U2AF1L4	chr19	-	35742528	35743904	35742528	35742803	35743808	35743904	1938	72,45	76,67	125,154	51,46	298	149	4.92912932692e-10	5.400312919191704e-09	0.321,0.251	0.551,0.626	-0.302
1975	ENSG00000164053.20	ATRIP	chr3	+	48465486	48467645	48465486	48466309	48466629	48467645	1975	97,94	44,38	167,159	19,13	298	149	3.5140468313e-10	3.9507926517615715e-09	0.524,0.553	0.815,0.859	-0.298
1977	ENSG00000165810.16	BTNL9	chr5	+	181053468	181054259	181053468	181053501	181054238	181054259	1977	14,13	5,4	28,15	1,2	298	149	0.00668254815732	0.01939653493397425	0.583,0.619	0.933,0.789	-0.26
2040	ENSG00000148444.15	COMMD3	chr10	+	22318271	22318713	22318271	22318306	22318652	22318713	2040	202,213	928,927	437,428	463,394	298	149	0	0.0	0.098,0.103	0.321,0.352	-0.236
2080	ENSG00000142733.15	MAP3K6	chr1	-	27356589	27357114	27356589	27356749	27357008	27357114	2080	16,7	10,9	16,16	4,1	298	149	0.00231989651087	0.007607327308561208	0.444,0.28	0.667,0.889	-0.416
2088	ENSG00000146247.13	PHIP	chr6	-	78955612	78958600	78955612	78955682	78958474	78958600	2088	42,50	235,185	165,261	116,120	298	149	0	0.0	0.082,0.119	0.416,0.521	-0.368
2107	ENSG00000237765.6	FAM200B	chr4	+	15686235	15687148	15686235	15686462	15687000	15687148	2107	158,143	36,34	243,286	12,9	298	149	3.1739055828e-12	4.639994477393684e-11	0.687,0.678	0.91,0.941	-0.243
2110	ENSG00000161999.11	JMJD8	chr16	-	683321	683598	683321	683441	683529	683598	2110	253,235	301,278	478,440	211,172	237	149	1.66533453694e-15	3.590735015265151e-14	0.346,0.347	0.587,0.617	-0.256
2111	ENSG00000161999.11	JMJD8	chr16	-	683684	683909	683684	683781	683860	683909	2111	127,165	270,225	257,307	190,169	228	149	1.62567048712e-09	1.6871244044353055e-08	0.235,0.324	0.469,0.543	-0.227
2112	ENSG00000161999.11	JMJD8	chr16	-	683684	684155	683684	683781	683909	684155	2112	94,117	50,50	171,229	21,28	277	149	1.43154155197e-10	1.726958912607153e-09	0.503,0.557	0.814,0.815	-0.284
2115	ENSG00000141543.10	EIF4A3	chr17	-	80135254	80137501	80135254	80135506	80137385	80137501	2115	15,34	2,5	20,12	0,0	298	149	0.000182206178865	0.0007835861353374591	0.789,0.773	1.0,1.0	-0.219
2118	ENSG00000163516.13	ANKZF1	chr2	+	219233078	219233433	219233078	219233191	219233285	219233433	2118	36,43	105,112	202,181	74,50	243	149	0	0.0	0.174,0.191	0.626,0.689	-0.475
2126	ENSG00000196911.10	KPNA5	chr6	+	116732135	116741866	116732135	116732368	116741505	116741866	2126	50,49	8,13	99,85	2,3	298	149	3.76708438821e-06	2.23469503531754e-05	0.758,0.653	0.961,0.934	-0.242
2146	ENSG00000008517.16	IL32	chr16	+	3065639	3065826	3065639	3065687	3065783	3065826	2146	887,889	1199,1041	1693,1601	889,763	245	149	0	0.0	0.31,0.342	0.537,0.561	-0.223
2171	ENSG00000187860.10	CCDC157	chr22	+	30370325	30371727	30370325	30370950	30371649	30371727	2171	4,14	6,12	26,11	1,3	298	149	0.000238487018422	0.0009974629769607475	0.25,0.368	0.929,0.647	-0.479
2179	ENSG00000161204.11	ABCF3	chr3	+	184187396	184187761	184187396	184187443	184187663	184187761	2179	164,120	416,413	471,407	313,273	298	149	0	0.0	0.165,0.127	0.429,0.427	-0.282
2185	ENSG00000145191.13	EIF2B5	chr3	+	184136611	184137805	184136611	184136736	184137619	184137805	2185	166,126	589,624	288,288	267,254	298	149	0	0.0	0.124,0.092	0.35,0.362	-0.248
2224	ENSG00000114859.15	CLCN2	chr3	-	184354903	184355529	184354903	184354973	184355373	184355529	2224	20,12	23,28	36,24	4,16	298	149	0.00244673116058	0.007995477190490492	0.303,0.176	0.818,0.429	-0.384
2225	ENSG00000114859.15	CLCN2	chr3	-	184355693	184357094	184355693	184355778	184356992	184357094	2225	11,10	47,53	28,41	26,32	298	149	3.31645233498e-09	3.262559984536575e-08	0.105,0.086	0.35,0.39	-0.274
2234	ENSG00000164068.15	RNF123	chr3	+	49699667	49700564	49699667	49699772	49700471	49700564	2234	23,14	6,9	34,28	1,0	298	149	2.79855326246e-07	2.0330413085132492e-06	0.657,0.437	0.944,1.0	-0.425
2237	ENSG00000164068.15	RNF123	chr3	+	49705533	49706065	49705533	49705679	49705981	49706065	2237	54,74	207,172	97,122	64,52	298	149	0	0.0	0.115,0.177	0.431,0.54	-0.34
2248	ENSG00000119723.16	COQ6	chr14	+	73958146	73959078	73958146	73958277	73958970	73959078	2248	82,96	81,112	165,166	8,8	298	149	0	0.0	0.336,0.3	0.912,0.912	-0.594
2263	ENSG00000188313.12	PLSCR1	chr3	-	146521543	146522053	146521543	146521705	146521832	146522053	2263	77,58	228,249	109,99	45,62	276	149	0	0.0	0.154,0.112	0.567,0.463	-0.382
2270	ENSG00000111012.9	CYP27B1	chr12	-	57765010	57765499	57765010	57765211	57765296	57765499	2270	31,46	19,25	90,93	15,21	234	149	0.000112585375387	0.000503912931352999	0.51,0.54	0.793,0.738	-0.241
2282	ENSG00000163781.13	TOPBP1	chr3	-	133598174	133598630	133598174	133598462	133598555	133598630	2282	14,18	5,5	23,20	0,0	242	149	1.13203533225e-06	7.362907491576447e-06	0.633,0.689	1.0,1.0	-0.339
2285	ENSG00000169733.11	RFNG	chr17	-	82049676	82050006	82049676	82049842	82049917	82050006	2285	61,51	127,113	79,105	50,84	224	149	6.33334285016e-09	5.9337390750903816e-08	0.242,0.231	0.512,0.454	-0.246
2286	ENSG00000169733.11	RFNG	chr17	-	82049676	82050555	82049676	82050006	82050401	82050555	2286	138,149	104,97	219,190	58,63	298	149	3.33760468263e-07	2.391527968342771e-06	0.399,0.434	0.654,0.601	-0.211
2302	ENSG00000114626.17	ABTB1	chr3	+	127676535	127677286	127676535	127676581	127676966	127677286	2302	6,7	27,38	31,38	39,39	298	149	3.36814781576e-06	2.02345979465887e-05	0.1,0.084	0.284,0.328	-0.214
2308	ENSG00000134884.14	ARGLU1	chr13	-	106557047	106559657	106557047	106557131	106559431	106559657	2308	2491,2314	1185,1099	3833,3588	792,677	298	149	2.22044604925e-16	5.1649981500288175e-15	0.512,0.513	0.708,0.726	-0.205
2315	ENSG00000175455.14	CCDC14	chr3	-	123955842	123956115	123955842	123955965	123956045	123956115	2315	215,213	125,122	41,51	1,2	229	149	2.24265050974e-14	4.340080207783721e-13	0.528,0.532	0.964,0.943	-0.423
2318	ENSG00000175455.14	CCDC14	chr3	-	123956354	123956795	123956354	123956427	123956739	123956795	2318	610,528	164,159	195,194	16,4	298	149	5.00377517199e-13	8.261477748998875e-12	0.65,0.624	0.859,0.96	-0.272
2326	ENSG00000119185.12	ITGB1BP1	chr2	-	9406660	9407598	9406660	9406905	9407448	9407598	2326	146,110	666,599	341,275	323,346	298	149	0	0.0	0.099,0.084	0.345,0.284	-0.223
2347	ENSG00000157379.13	DHRS1	chr14	-	24291138	24291625	24291138	24291219	24291555	24291625	2347	26,35	38,27	49,52	19,6	298	149	0.000242391936169	0.001010215995225082	0.255,0.393	0.563,0.812	-0.363
2348	ENSG00000157379.13	DHRS1	chr14	-	24292183	24292784	24292183	24292330	24292651	24292784	2348	20,14	46,58	25,29	3,5	298	149	1.11022302463e-16	2.6884477550271078e-15	0.179,0.108	0.806,0.744	-0.632
2359	ENSG00000133112.16	TPT1	chr13	-	45340711	45341158	45340711	45340820	45341041	45341158	2359	45,48	24,28	142,111	14,43	298	149	0.00908805835105	0.02534779180960313	0.484,0.462	0.835,0.563	-0.226
2369	ENSG00000214279.13	SCART1	chr10	+	133459486	133460170	133459486	133459804	133459877	133460170	2369	5,5	9,12	24,15	2,4	222	149	8.07336354325e-07	5.384522973337076e-06	0.272,0.219	0.89,0.716	-0.557
2428	ENSG00000104763.18	ASAH1	chr8	-	18064456	18067298	18064456	18064531	18067219	18067298	2428	94,65	284,219	172,139	43,49	298	149	0	0.0	0.142,0.129	0.667,0.586	-0.491
2447	ENSG00000111325.16	OGFOD2	chr12	+	122975810	122976767	122975810	122975867	122976653	122976767	2447	58,56	139,111	157,118	82,106	298	149	8.85896278557e-08	7.078176357607705e-07	0.173,0.201	0.489,0.358	-0.236
2498	ENSG00000143127.12	ITGA10	chr1	-	145902453	145902961	145902453	145902619	145902810	145902961	2498	8,10	5,4	2,2	0,1	298	149	0.00682016599793	0.019709194517885838	0.444,0.556	1.0,0.5	-0.25
2502	ENSG00000225151.10	GOLGA2P7	chr15	-	84199310	84203020	84199310	84201208	84202869	84203020	2502	12,8	3,5	25,17	0,0	298	149	4.76030716401e-07	3.30075924059548e-06	0.667,0.444	1.0,1.0	-0.445
2508	ENSG00000058673.16	ZC3H11A	chr1	+	203801574	203803016	203801574	203801628	203802956	203803016	2508	715,649	166,171	1065,970	38,45	298	149	0	0.0	0.683,0.655	0.933,0.915	-0.255
2543	ENSG00000197121.14	PGAP1	chr2	-	196847002	196848037	196847002	196847200	196847946	196848037	2543	13,16	53,58	115,134	29,44	298	149	0	0.0	0.109,0.121	0.665,0.604	-0.52
2551	ENSG00000172995.16	ARPP21	chr3	+	35683725	35685887	35683725	35683815	35684020	35685887	2551	15,16	12,20	27,28	4,2	298	149	4.32214592561e-07	3.014648901141864e-06	0.385,0.286	0.771,0.875	-0.487
2571	ENSG00000197343.10	ZNF655	chr7	+	99561887	99562494	99561887	99561973	99562367	99562494	2571	150,197	115,109	161,154	12,11	298	149	0	0.0	0.395,0.475	0.87,0.875	-0.438
2589	ENSG00000145029.13	NICN1	chr3	-	49424948	49425438	49424948	49425053	49425366	49425438	2589	90,55	65,75	74,113	22,18	298	149	2.46884610311e-07	1.8074250075791349e-06	0.409,0.268	0.627,0.758	-0.354
2599	ENSG00000189077.10	TMEM120A	chr7	-	75988082	75988341	75988082	75988148	75988251	75988341	2599	73,55	113,71	47,70	37,18	252	149	0.00177066714052	0.005963687758584479	0.276,0.314	0.429,0.697	-0.268
2603	ENSG00000158864.12	NDUFS2	chr1	+	161213863	161214395	161213863	161213921	161214155	161214395	2603	58,87	371,385	330,294	318,238	298	149	0	0.0	0.073,0.102	0.342,0.382	-0.274
2604	ENSG00000221926.12	TRIM16	chr17	-	15683035	15684299	15683035	15683157	15684195	15684299	2604	51,55	33,30	138,79	20,9	298	149	9.32885757532e-09	8.603684662238486e-08	0.436,0.478	0.775,0.814	-0.338
2626	ENSG00000168067.11	MAP4K2	chr11	-	64791908	64792422	64791908	64792086	64792171	64792422	2626	48,34	181,138	66,41	58,36	234	149	1.38333788868e-12	2.1277268763345146e-11	0.144,0.136	0.42,0.42	-0.28
2679	ENSG00000138002.14	IFT172	chr2	-	27457840	27458223	27457840	27457976	27458125	27458223	2679	21,11	60,52	29,24	22,27	298	149	7.8901321825e-06	4.393538227094928e-05	0.149,0.096	0.397,0.308	-0.23
2707	ENSG00000168883.19	USP39	chr2	+	85648760	85649280	85648760	85648853	85649016	85649280	2707	723,656	152,157	1044,969	27,22	298	149	0	0.0	0.704,0.676	0.951,0.957	-0.264
2714	ENSG00000203875.11	SNHG5	chr6	-	85678135	85678736	85678135	85678188	85678693	85678736	2714	353,278	839,732	736,772	586,570	298	149	0	0.0	0.174,0.16	0.386,0.404	-0.228
2715	ENSG00000162836.11	ACP6	chr1	-	147647367	147648411	147647367	147647566	147648245	147648411	2715	39,51	50,59	62,55	37,17	298	149	0.000512252983546	0.0019649541740895306	0.281,0.302	0.456,0.618	-0.246
2729	ENSG00000213930.11	GALT	chr9	+	34647088	34647567	34647088	34647258	34647491	34647567	2729	72,82	105,89	65,53	14,20	298	149	2.41244965116e-08	2.0901994959224806e-07	0.255,0.315	0.699,0.57	-0.349
2731	ENSG00000213930.11	GALT	chr9	+	34647491	34647705	34647491	34647567	34647656	34647705	2731	96,87	84,89	90,39	9,16	238	149	4.0232058695e-05	0.00019645892570609101	0.417,0.38	0.862,0.604	-0.335
2735	ENSG00000213930.11	GALT	chr9	+	34647491	34647961	34647491	34647705	34647831	34647961	2735	111,112	69,98	74,63	19,11	275	149	5.78969532761e-07	3.991086326565609e-06	0.466,0.382	0.678,0.756	-0.293
2738	ENSG00000213930.11	GALT	chr9	+	34647088	34648171	34647088	34647961	34648114	34648171	2738	36,26	133,139	27,40	20,19	298	149	3.78808096002e-13	6.3883279618623e-12	0.119,0.086	0.403,0.513	-0.356
2740	ENSG00000213930.11	GALT	chr9	+	34648761	34649081	34648761	34648894	34648997	34649081	2740	78,59	77,79	89,98	14,19	252	149	2.22044604925e-16	5.1649981500288175e-15	0.375,0.306	0.79,0.753	-0.431
2748	ENSG00000172638.12	EFEMP2	chr11	-	65870120	65870658	65870120	65870237	65870535	65870658	2748	0,4	9,8	5,3	0,2	298	149	0.00101177470314	0.0036194123556258636	0.0,0.2	1.0,0.429	-0.615
2797	ENSG00000060971.17	ACAA1	chr3	-	38125825	38126700	38125825	38125881	38126161	38126700	2797	129,126	582,541	276,239	235,243	298	149	0	0.0	0.1,0.104	0.37,0.33	-0.248
2799	ENSG00000060971.17	ACAA1	chr3	-	38126161	38126700	38126161	38126341	38126509	38126700	2799	286,238	373,377	391,347	109,105	298	149	0	0.0	0.277,0.24	0.642,0.623	-0.374
2819	ENSG00000166986.14	MARS	chr12	+	57512007	57512353	57512007	57512103	57512235	57512353	2819	115,143	1219,1184	766,809	637,586	281	149	0	0.0	0.048,0.06	0.389,0.423	-0.352
2826	ENSG00000267272.5	LINC01140	chr1	+	87133613	87136669	87133613	87133718	87133964	87136669	2826	1,0	4,2	11,4	4,2	298	149	2.83267739855e-05	0.00014176629958011737	0.111,0.0	0.579,0.5	-0.484
2833	ENSG00000115042.9	FAHD2A	chr2	+	95410526	95411026	95410526	95410586	95410863	95411026	2833	69,70	157,137	82,102	53,43	298	149	3.06418224127e-11	4.0284619714113e-10	0.18,0.203	0.436,0.543	-0.298
2847	ENSG00000181038.13	METTL23	chr17	+	76732977	76733377	76732977	76733215	76733292	76733377	2847	57,59	289,264	60,62	62,79	226	149	5.02931030155e-14	9.240623830318716e-13	0.115,0.128	0.39,0.341	-0.244
2852	ENSG00000187630.16	DHRS4L2	chr14	+	24000862	24001084	24000862	24000933	24001032	24001084	2852	84,111	104,79	42,54	21,12	248	149	0.00225728846276	0.007422643538407187	0.327,0.458	0.546,0.73	-0.245
2877	ENSG00000119509.12	INVS	chr9	+	100292325	100293043	100292325	100292436	100292946	100293043	2877	155,150	45,43	119,131	9,10	298	149	2.02203596977e-07	1.5083813347952514e-06	0.633,0.636	0.869,0.868	-0.234
2918	ENSG00000115271.10	GCA	chr2	+	162359043	162359552	162359043	162359157	162359493	162359552	2918	15,17	106,95	66,36	34,65	298	149	1.1796510101e-06	7.662052365463823e-06	0.066,0.082	0.493,0.217	-0.281
2935	ENSG00000039650.11	PNKP	chr19	-	49864178	49864403	49864178	49864236	49864323	49864403	2935	143,120	321,315	254,246	96,128	236	149	0	0.0	0.22,0.194	0.626,0.548	-0.38
2957	ENSG00000128596.16	CCDC136	chr7	+	128806236	128806858	128806236	128806395	128806687	128806858	2957	84,101	39,38	69,73	8,5	298	149	2.62735269096e-07	1.9145616368384445e-06	0.519,0.571	0.812,0.88	-0.301
2967	ENSG00000122435.9	TRMT13	chr1	+	100140407	100141019	100140407	100140514	100140851	100141019	2967	145,141	150,165	326,312	185,120	298	149	3.84167427092e-07	2.6994621885839646e-06	0.326,0.299	0.468,0.565	-0.204
2998	ENSG00000160818.16	GPATCH4	chr1	-	156596080	156596478	156596080	156596131	156596386	156596478	2998	82,76	938,877	470,497	563,560	298	149	0	0.0	0.042,0.042	0.294,0.307	-0.259
3030	ENSG00000156876.9	SASS6	chr1	-	100107627	100108004	100107627	100107717	100107809	100108004	3030	33,44	258,193	93,120	132,176	241	149	2.6645352591e-15	5.693183481208235e-14	0.073,0.124	0.303,0.297	-0.201
3031	ENSG00000163702.19	IL17RC	chr3	+	9923880	9924291	9923880	9924020	9924231	9924291	3031	2,5	8,12	10,14	8,5	298	149	0.00169901340395	0.0057455573339361765	0.111,0.172	0.385,0.583	-0.343
3146	ENSG00000143578.15	CREB3L4	chr1	+	153968929	153969455	153968929	153969176	153969333	153969455	3146	8,3	37,51	28,31	22,18	298	149	8.31890112352e-13	1.3137742844569042e-11	0.098,0.029	0.389,0.463	-0.363
3147	ENSG00000143578.15	CREB3L4	chr1	+	153972743	153973078	153972743	153972836	153972971	153973078	3147	22,17	45,59	39,42	48,28	284	149	0.000332123454539	0.0013404161985753487	0.204,0.131	0.299,0.44	-0.202
3150	ENSG00000114270.17	COL7A1	chr3	-	48571242	48572045	48571242	48571278	48572000	48572045	3150	11,12	5,7	28,35	2,3	298	149	0.000359697350508	0.0014381802617263132	0.524,0.462	0.875,0.854	-0.372
3153	ENSG00000105136.20	ZNF419	chr19	+	57491470	57492211	57491470	57491597	57492112	57492211	3153	22,15	41,32	68,48	26,30	298	149	1.30715890323e-06	8.386418941646821e-06	0.212,0.19	0.567,0.444	-0.304
3194	ENSG00000154889.16	MPPE1	chr18	-	11886498	11886778	11886498	11886621	11886712	11886778	3194	90,101	49,50	156,154	30,32	240	149	4.32846899501e-06	2.5453338224703885e-05	0.533,0.556	0.764,0.749	-0.212
3208	ENSG00000169660.16	HEXDC	chr17	+	82440996	82441266	82440996	82441075	82441164	82441266	3208	66,79	57,38	22,22	7,1	238	149	0.00463806949014	0.014149394236034021	0.42,0.566	0.663,0.932	-0.305
3225	ENSG00000213983.11	AP1G2	chr14	-	23563379	23563638	23563379	23563502	23563583	23563638	3225	141,124	325,367	229,283	138,140	230	149	0	0.0	0.219,0.18	0.518,0.567	-0.343
3228	ENSG00000213983.11	AP1G2	chr14	-	23563715	23564221	23563715	23563856	23564045	23564221	3228	224,205	214,198	299,253	102,117	298	149	5.21792908881e-09	4.977588112598145e-08	0.344,0.341	0.594,0.52	-0.214
3231	ENSG00000213983.11	AP1G2	chr14	-	23565815	23566160	23565815	23565892	23566063	23566160	3231	315,257	216,238	331,335	85,105	298	149	2.62589949784e-12	3.911513384479647e-11	0.422,0.351	0.661,0.615	-0.252
3240	ENSG00000198270.12	TMEM116	chr12	-	111933885	111936830	111933885	111934030	111936691	111936830	3240	9,18	31,47	20,17	7,7	298	149	4.30269176954e-08	3.608758532107972e-07	0.127,0.161	0.588,0.548	-0.424
3248	ENSG00000162241.12	SLC25A45	chr11	-	65376817	65379938	65376817	65377076	65379866	65379938	3248	59,55	26,13	93,95	3,8	298	149	2.15761890654e-06	1.3476556186087144e-05	0.532,0.679	0.939,0.856	-0.292
3291	ENSG00000135424.16	ITGA7	chr12	-	55694777	55695637	55694777	55694970	55695521	55695637	3291	4,3	7,5	2,3	0,1	298	149	0.000771408355664	0.002832496310610737	0.222,0.231	1.0,0.6	-0.574
3292	ENSG00000213347.10	MXD3	chr5	-	177310425	177311484	177310425	177310540	177311378	177311484	3292	27,26	13,10	42,43	5,4	298	149	0.00046134993857	0.0018018977749607445	0.509,0.565	0.808,0.843	-0.289
3348	ENSG00000215788.10	TNFRSF25	chr1	-	6462862	6463127	6462862	6462970	6463071	6463127	3348	16,6	9,0	6,1	0,0	250	149	0.000327034026221	0.0013249157477473275	0.514,1.0	1.0,1.0	-0.243
3369	ENSG00000159899.14	NPR2	chr9	+	35808508	35808853	35808508	35808683	35808754	35808853	3369	30,48	32,18	25,33	2,3	220	149	3.26196589761e-05	0.0001619663824239161	0.388,0.644	0.894,0.882	-0.372
3409	ENSG00000105135.15	ILVBL	chr19	-	15116000	15116321	15116000	15116071	15116151	15116321	3409	45,46	100,149	87,83	49,32	229	149	3.33066907388e-16	7.671911886273835e-15	0.226,0.167	0.536,0.628	-0.386
3420	ENSG00000237094.12	AL732372.2	chr1	-	498398	498976	498398	498456	498683	498976	3420	2,5	1,4	3,3	0,0	298	149	3.87552313441e-06	2.2961380477646198e-05	0.5,0.385	1.0,1.0	-0.557
3421	ENSG00000073060.15	SCARB1	chr12	-	124782682	124786503	124782682	124782811	124786356	124786503	3421	122,128	233,209	248,253	70,59	298	149	0	0.0	0.207,0.234	0.639,0.682	-0.44
3448	ENSG00000171703.16	TCEA2	chr20	+	64069764	64070635	64069764	64070414	64070488	64070635	3448	29,18	148,148	59,57	85,63	223	149	8.4487972174e-14	1.5227183381894197e-12	0.116,0.075	0.317,0.377	-0.251
3460	ENSG00000174021.10	GNG5	chr1	-	84506010	84506565	84506010	84506301	84506435	84506565	3460	0,2	1,3	3,5	0,5	283	149	0.0171423055206	0.04404024301864701	0.0,0.26	1.0,0.345	-0.542
3472	ENSG00000102879.15	CORO1A	chr16	+	30185208	30186720	30185208	30185407	30186597	30186720	3472	361,363	2657,2699	904,952	996,1083	298	149	0	0.0	0.064,0.063	0.312,0.305	-0.245
3507	ENSG00000144061.12	NPHP1	chr2	-	110163047	110164730	110163047	110163132	110164687	110164730	3507	20,31	11,6	18,13	0,2	298	149	0.00228096531945	0.007495280611303341	0.476,0.721	1.0,0.765	-0.284
3508	ENSG00000144061.12	NPHP1	chr2	-	110163047	110164730	110163047	110163135	110164687	110164730	3508	20,31	11,24	18,13	1,4	298	149	0.00639775569624	0.018625278913468116	0.476,0.392	0.9,0.619	-0.326
3523	ENSG00000140853.15	NLRC5	chr16	+	57028071	57028385	57028071	57028155	57028301	57028385	3523	11,4	19,26	10,15	12,6	295	149	0.00563788168252	0.016739986255221384	0.226,0.072	0.296,0.558	-0.278
3530	ENSG00000167964.12	RAB26	chr16	+	2152988	2153222	2152988	2153045	2153145	2153222	3530	10,19	14,15	3,4	0,0	249	149	2.9252316881e-06	1.7754426775331878e-05	0.299,0.431	1.0,1.0	-0.635
3534	ENSG00000113971.19	NPHP3	chr3	-	132684553	132686387	132684553	132684794	132686259	132686387	3534	24,43	44,30	49,54	13,10	298	149	7.00268754228e-06	3.934140128127096e-05	0.214,0.417	0.653,0.73	-0.376
3538	ENSG00000159214.12	CCDC24	chr1	+	43991846	43992387	43991846	43992004	43992211	43992387	3538	30,17	4,4	14,11	0,0	298	149	6.02447056929e-05	0.0002841913089729009	0.789,0.68	1.0,1.0	-0.265
3559	ENSG00000116353.15	MECR	chr1	-	29195940	29196258	29195940	29196013	29196197	29196258	3559	27,39	248,246	80,92	108,114	298	149	0	0.0	0.052,0.073	0.27,0.287	-0.216
3569	ENSG00000132781.17	MUTYH	chr1	-	45332762	45333170	45332762	45332834	45333096	45333170	3569	134,106	20,16	104,82	2,0	298	149	8.76969297181e-09	8.119703963311142e-08	0.77,0.768	0.963,1.0	-0.213
3596	ENSG00000087274.16	ADD1	chr4	+	2908514	2909431	2908514	2908604	2909338	2909431	3596	36,26	30,22	58,43	10,19	298	149	0.00300046816004	0.009579587999803164	0.375,0.371	0.744,0.531	-0.264
3606	ENSG00000197165.10	SULT1A2	chr16	-	28595366	28595675	28595366	28595464	28595549	28595675	3606	4,4	5,0	4,6	0,0	234	149	0.00279376705978	0.009017203045988489	0.337,1.0	1.0,1.0	-0.332
3612	ENSG00000197363.9	ZNF517	chr8	+	144802869	144804238	144802869	144802947	144804124	144804238	3612	6,14	5,11	35,17	1,3	298	149	2.56328727971e-05	0.0001291765478632937	0.375,0.389	0.946,0.739	-0.461
3622	ENSG00000158411.11	MITD1	chr2	-	99169262	99169610	99169262	99169470	99169549	99169610	3622	42,45	165,151	110,109	48,58	228	149	0	0.0	0.143,0.163	0.6,0.551	-0.422
3654	ENSG00000114857.17	NKTR	chr3	+	42620015	42621516	42620015	42620043	42621428	42621516	3654	393,385	73,67	493,598	22,14	298	149	0	0.0	0.729,0.742	0.918,0.955	-0.201
3656	ENSG00000156313.13	RPGR	chrX	-	38287093	38288041	38287093	38287245	38287860	38288041	3656	56,42	167,135	65,91	32,56	298	149	0	0.0	0.144,0.135	0.504,0.448	-0.336
3662	ENSG00000008710.19	PKD1	chr16	-	2105321	2106024	2105321	2105474	2105864	2106024	3662	73,73	105,92	107,113	37,42	298	149	6.65478783191e-12	9.324601822634724e-11	0.258,0.284	0.591,0.574	-0.311
3679	ENSG00000171720.9	HDAC3	chr5	-	141629859	141630125	141629859	141629916	141630043	141630125	3679	79,109	349,366	218,179	206,179	276	149	0	0.0	0.109,0.139	0.364,0.351	-0.233
3684	ENSG00000007402.11	CACNA2D2	chr3	-	50364887	50365184	50364887	50364970	50365074	50365184	3684	4,3	9,0	1,1	0,0	253	149	0.00116945641431	0.004111819202063902	0.207,1.0	1.0,1.0	-0.396
3685	ENSG00000007402.11	CACNA2D2	chr3	-	50364887	50365184	50364887	50364976	50365074	50365184	3685	2,3	3,2	1,1	0,0	247	149	1.46335749651e-06	9.363108534580244e-06	0.287,0.475	1.0,1.0	-0.619
3700	ENSG00000170049.9	KCNAB3	chr17	-	7923967	7924265	7923967	7924062	7924144	7924265	3700	36,33	45,37	34,43	18,22	231	149	0.00191199759839	0.00639408828583398	0.34,0.365	0.549,0.558	-0.201
3705	ENSG00000072135.12	PTPN18	chr2	+	130370556	130370782	130370556	130370623	130370704	130370782	3705	13,9	51,32	4,6	1,6	230	149	0.0112994709956	0.030717387473358206	0.142,0.154	0.722,0.393	-0.409
3715	ENSG00000198400.11	NTRK1	chr1	+	156875519	156876210	156875519	156875666	156876079	156876210	3715	2,2	5,3	1,2	0,0	298	149	2.6534158315e-08	2.282227605891257e-07	0.167,0.25	1.0,1.0	-0.791
3716	ENSG00000129255.15	MPDU1	chr17	+	7586691	7586961	7586691	7586777	7586898	7586961	3716	64,85	724,591	252,191	209,213	270	149	0	0.0	0.047,0.074	0.4,0.331	-0.305
3756	ENSG00000154743.17	TSEN2	chr3	+	12529761	12531659	12529761	12529873	12531569	12531659	3756	79,107	243,222	55,62	32,35	298	149	1.43440814782e-13	2.5273415201515076e-12	0.14,0.194	0.462,0.47	-0.299
3765	ENSG00000198198.16	SZT2	chr1	+	43432988	43434485	43432988	43433190	43434385	43434485	3765	31,46	44,29	81,70	19,20	298	149	3.85785240391e-05	0.00018916696834125668	0.261,0.442	0.681,0.636	-0.307
3822	ENSG00000115446.11	UNC50	chr2	+	98608578	98610039	98608578	98608726	98609755	98610039	3822	187,145	260,229	181,196	115,99	298	149	1.19538490218e-10	1.4699498718994686e-09	0.264,0.24	0.44,0.497	-0.217
3839	ENSG00000171863.14	RPS7	chr2	+	3575324	3575684	3575324	3575448	3575591	3575684	3839	83,76	174,162	137,134	88,85	292	149	7.73936470466e-13	1.2304808126398828e-11	0.196,0.193	0.443,0.446	-0.25
3842	ENSG00000161048.11	NAPEPLD	chr7	-	103099775	103103554	103099775	103103122	103103423	103103554	3842	45,48	27,23	70,70	3,4	298	149	1.58782986759e-11	2.1732558361623128e-10	0.455,0.511	0.921,0.897	-0.426
3869	ENSG00000161509.13	GRIN2C	chr17	-	74846759	74847537	74846759	74846920	74847307	74847537	3869	0,2	2,0	2,2	0,0	298	149	0.0117394990467	0.03174909192354949	0.0,1.0	1.0,1.0	-0.5
3895	ENSG00000166105.15	GLB1L3	chr11	+	134309703	134312489	134309703	134311170	134312348	134312489	3895	94,99	46,41	32,47	6,3	298	149	0.000188002108484	0.0008058724186097804	0.505,0.547	0.727,0.887	-0.281
3931	ENSG00000100938.17	GMPR2	chr14	+	24238245	24239239	24238245	24238405	24238588	24239239	3931	114,126	232,217	353,376	101,92	298	149	0	0.0	0.197,0.225	0.636,0.671	-0.442
3951	ENSG00000116213.15	WRAP73	chr1	-	3630766	3631657	3630766	3631117	3631465	3631657	3951	243,250	161,179	402,388	95,79	298	149	6.2172489379e-15	1.2709025750980002e-13	0.43,0.411	0.679,0.711	-0.275
3972	ENSG00000141577.13	CEP131	chr17	-	81189596	81189975	81189596	81189843	81189914	81189975	3972	41,25	116,131	65,65	72,71	220	149	5.94329774284e-09	5.5793741434772334e-08	0.193,0.114	0.379,0.383	-0.228
3977	ENSG00000197530.12	MIB2	chr1	+	1626836	1627207	1626836	1626999	1627073	1627207	3977	13,13	87,106	41,32	39,68	223	149	2.0874659612e-07	1.5522857116199054e-06	0.091,0.076	0.413,0.239	-0.242
3978	ENSG00000197530.12	MIB2	chr1	+	1628018	1628399	1628018	1628179	1628272	1628399	3978	21,17	70,69	37,32	27,33	242	149	1.14598329937e-07	9.094677545588471e-07	0.156,0.132	0.458,0.374	-0.272
4000	ENSG00000004777.18	ARHGAP33	chr19	+	35787167	35788822	35787167	35787559	35787643	35788822	4000	107,106	68,77	89,76	10,9	233	149	1.22590826379e-12	1.8917447129465295e-11	0.502,0.468	0.851,0.844	-0.362
4015	ENSG00000214706.10	IFRD2	chr3	-	50290169	50290679	50290169	50290294	50290559	50290679	4015	157,150	45,63	280,255	33,19	298	149	2.46638054424e-09	2.4885147286113844e-08	0.636,0.543	0.809,0.87	-0.25
4028	ENSG00000115307.16	AUP1	chr2	-	74526940	74527363	74526940	74527121	74527247	74527363	4028	107,93	80,99	138,175	22,25	275	149	0	0.0	0.42,0.337	0.773,0.791	-0.404
4035	ENSG00000087266.15	SH3BP2	chr4	+	2824612	2825196	2824612	2824730	2825125	2825196	4035	154,163	170,119	265,202	41,49	298	149	1.08801856413e-14	2.1862228339667491e-13	0.312,0.406	0.764,0.673	-0.36
4151	ENSG00000160796.16	NBEAL2	chr3	+	47007240	47007697	47007240	47007350	47007524	47007697	4151	166,168	256,253	208,204	107,105	298	149	1.69309011255e-13	2.9610264857263337e-12	0.245,0.249	0.493,0.493	-0.246
4158	ENSG00000173137.11	ADCK5	chr8	+	144391579	144391866	144391579	144391711	144391782	144391866	4158	26,43	19,14	28,20	3,2	220	149	0.000900278534276	0.003242650830550169	0.481,0.675	0.863,0.871	-0.289
4172	ENSG00000182307.13	C8orf33	chr8	+	145052466	145052897	145052466	145052497	145052585	145052897	4172	234,185	168,120	499,530	103,95	237	149	0	0.0	0.467,0.492	0.753,0.778	-0.286
4206	ENSG00000099840.13	IZUMO4	chr19	+	2097928	2098334	2097928	2098127	2098286	2098334	4206	10,18	17,21	19,20	9,10	298	149	0.0056689071768	0.016814434477920602	0.227,0.3	0.514,0.5	-0.243
4220	ENSG00000110697.12	PITPNM1	chr11	-	67493687	67494070	67493687	67493837	67493921	67494070	4220	117,77	74,65	139,134	17,18	233	149	5.21804821574e-15	1.0759660993329379e-13	0.503,0.431	0.839,0.826	-0.366
4241	ENSG00000111801.15	BTN3A3	chr6	+	26443956	26445985	26443956	26444304	26445703	26445985	4241	38,36	30,35	109,100	61,25	298	149	0.00775900198392	0.021965232235054102	0.388,0.34	0.472,0.667	-0.206
4244	ENSG00000178149.16	DALRD3	chr3	-	49015818	49016086	49015818	49015872	49015972	49016086	4244	156,136	87,100	147,167	14,17	249	149	0	0.0	0.518,0.449	0.863,0.855	-0.375
4247	ENSG00000178149.16	DALRD3	chr3	-	49015972	49016340	49015972	49016086	49016157	49016340	4247	127,106	112,103	127,117	19,26	220	149	1.22124532709e-15	2.6574748546170414e-14	0.434,0.411	0.819,0.753	-0.364
4265	ENSG00000197580.11	BCO2	chr11	+	112193473	112193994	112193473	112193697	112193878	112193994	4265	16,7	1,6	44,29	1,2	298	149	0.0174403965494	0.044708769004487954	0.889,0.368	0.957,0.879	-0.289
4266	ENSG00000197580.11	BCO2	chr11	+	112193473	112194755	112193473	112193994	112194652	112194755	4266	6,5	8,5	31,51	7,8	298	149	0.000111764988433	0.0005011911447109459	0.273,0.333	0.689,0.761	-0.422
4267	ENSG00000185379.20	RAD51D	chr17	-	35106127	35106481	35106127	35106249	35106385	35106481	4267	25,19	13,12	21,18	0,0	285	149	8.02688249202e-10	8.633926908272994e-09	0.501,0.453	1.0,1.0	-0.523
4270	ENSG00000048740.18	CELF2	chr10	+	11328925	11334358	11328925	11329097	11330455	11334358	4270	345,323	426,414	504,506	255,220	298	149	3.44169137634e-15	7.222962968478879e-14	0.288,0.281	0.497,0.535	-0.232
4282	ENSG00000282851.2	BISPR	chr19	+	17413096	17413305	17413096	17413104	17413220	17413305	4282	29,22	4,5	21,12	0,0	265	149	4.23908939678e-05	0.00020614809610293677	0.803,0.712	1.0,1.0	-0.242
4327	ENSG00000100359.20	SGSM3	chr22	+	40408932	40409372	40408932	40409018	40409249	40409372	4327	143,176	107,109	234,255	45,53	298	149	5.95856697316e-13	9.735762369294644e-12	0.401,0.447	0.722,0.706	-0.29
4337	ENSG00000188130.13	MAPK12	chr22	-	50255614	50256199	50255614	50255694	50256084	50256199	4337	33,70	7,4	19,24	0,0	298	149	0.000112926243382	0.0005049599633047386	0.702,0.897	1.0,1.0	-0.201
4342	ENSG00000181513.14	ACBD4	chr17	+	45136499	45136776	45136499	45136620	45136691	45136776	4342	14,12	17,33	7,12	3,6	220	149	0.00422042754958	0.013045145767276129	0.358,0.198	0.612,0.575	-0.315
4343	ENSG00000115657.13	ABCB6	chr2	-	219210380	219210823	219210380	219210475	219210710	219210823	4343	27,25	48,40	48,55	21,17	298	149	2.21075066031e-08	1.9296052898306505e-07	0.22,0.238	0.533,0.618	-0.347
4359	ENSG00000144591.18	GMPPA	chr2	+	219505457	219505761	219505457	219505555	219505694	219505761	4359	35,19	11,15	22,45	2,4	288	149	0.000377767347662	0.0015015298111615857	0.622,0.396	0.851,0.853	-0.343
4376	ENSG00000100650.15	SRSF5	chr14	+	69768797	69770540	69768797	69769251	69770466	69770540	4376	2420,2324	2169,2018	3505,3196	1077,1057	298	149	0	0.0	0.358,0.365	0.619,0.602	-0.249
4416	ENSG00000166411.13	IDH3A	chr15	+	78156907	78157631	78156907	78157162	78157547	78157631	4416	63,51	50,32	94,81	20,19	298	149	1.2612226169e-06	8.147049517102326e-06	0.387,0.443	0.701,0.681	-0.276
4418	ENSG00000100038.19	TOP3B	chr22	-	21957026	21958693	21957026	21957595	21958491	21958693	4418	210,209	105,104	320,281	55,55	298	149	1.09582387608e-09	1.1628045714269123e-08	0.5,0.501	0.744,0.719	-0.231
4451	ENSG00000168036.17	CTNNB1	chr3	+	41239133	41239900	41239133	41239354	41239659	41239900	4451	328,249	227,252	910,899	120,131	298	149	0	0.0	0.419,0.331	0.791,0.774	-0.407
4453	ENSG00000168036.17	CTNNB1	chr3	+	41239133	41239904	41239133	41239354	41239818	41239904	4453	393,414	330,300	860,834	288,248	298	149	2.2315482795e-13	3.831771263926909e-12	0.373,0.408	0.599,0.627	-0.223
4466	ENSG00000139531.12	SUOX	chr12	+	56002211	56002720	56002211	56002271	56002542	56002720	4466	0,0	4,2	3,6	7,5	298	149	7.35208568954e-05	0.00034136232670607555	0.0,0.0	0.176,0.375	-0.275
4484	ENSG00000048707.15	VPS13D	chr1	+	12348822	12349374	12348822	12348973	12349163	12349374	4484	17,11	56,50	37,72	36,53	298	149	3.30130967008e-09	3.254443478521453e-08	0.132,0.099	0.339,0.404	-0.256
4507	ENSG00000117480.15	FAAH	chr1	+	46405587	46406078	46405587	46405794	46406037	46406078	4507	2,2	12,3	25,29	6,14	298	149	2.86620286901e-05	0.00014321915288322985	0.077,0.25	0.676,0.509	-0.429
4515	ENSG00000124357.12	NAGK	chr2	+	71068649	71070586	71068649	71068712	71070501	71070586	4515	58,69	81,89	101,85	51,27	298	149	2.06589649721e-07	1.5386692838841671e-06	0.264,0.279	0.498,0.612	-0.283
4561	ENSG00000141524.15	TMC6	chr17	-	78120176	78121164	78120176	78120832	78121012	78121164	4561	26,33	74,76	37,30	30,20	298	149	1.95184374474e-06	1.2239848821596653e-05	0.149,0.178	0.381,0.429	-0.242
4582	ENSG00000136286.15	MYO1G	chr7	-	44966072	44966838	44966072	44966280	44966671	44966838	4582	143,137	863,822	171,184	161,198	298	149	0	0.0	0.077,0.077	0.347,0.317	-0.255
4584	ENSG00000136286.15	MYO1G	chr7	-	44972114	44975227	44972114	44972225	44975173	44975227	4584	131,107	1258,1244	322,261	158,189	298	149	0	0.0	0.049,0.041	0.505,0.408	-0.412
4595	ENSG00000161618.9	ALDH16A1	chr19	+	49461618	49462036	49461618	49461800	49461883	49462036	4595	25,20	75,59	52,59	30,24	232	149	1.16906484493e-12	1.8135519315764456e-11	0.176,0.179	0.527,0.612	-0.392
4645	ENSG00000163378.13	EOGT	chr3	-	68988505	68989017	68988505	68988577	68988924	68989017	4645	3,3	28,30	15,23	25,20	298	149	8.39025630528e-07	5.587981702895932e-06	0.051,0.048	0.231,0.365	-0.248
4651	ENSG00000112531.16	QKI	chr6	+	163563419	163570145	163563419	163563719	163565945	163570145	4651	40,75	18,19	32,40	0,5	298	149	0.000596953546187	0.0022604768605413105	0.526,0.664	1.0,0.8	-0.305
4655	ENSG00000001631.15	KRIT1	chr7	-	92235402	92236542	92235402	92235646	92236412	92236542	4655	77,97	241,231	97,146	109,95	298	149	1.19919544295e-08	1.0910599001175145e-07	0.138,0.174	0.308,0.435	-0.215
4673	ENSG00000090581.9	GNPTG	chr16	+	1352101	1352306	1352101	1352159	1352238	1352306	4673	79,58	63,53	95,84	51,21	228	149	0.00395401620263	0.012291550038722093	0.45,0.417	0.549,0.723	-0.203
4675	ENSG00000090581.9	GNPTG	chr16	+	1362205	1362742	1362205	1362534	1362610	1362742	4675	44,24	131,129	88,94	98,111	225	149	5.47639600335e-10	5.9860050758839585e-09	0.182,0.11	0.373,0.359	-0.22
4703	ENSG00000066923.17	STAG3	chr7	+	100188452	100189016	100188452	100188529	100188811	100189016	4703	13,14	7,9	7,4	0,0	298	149	1.97229733789e-06	1.235170826195833e-05	0.481,0.437	1.0,1.0	-0.541
4707	ENSG00000160813.6	PPP1R35	chr7	-	100435630	100436064	100435630	100435767	100435847	100436064	4707	209,196	187,179	232,217	46,47	229	149	0	0.0	0.421,0.416	0.766,0.75	-0.34
4710	ENSG00000106327.12	TFR2	chr7	-	100627263	100627661	100627263	100627491	100627576	100627661	4710	29,19	27,29	26,37	4,7	234	149	1.75861628593e-07	1.3393848551873324e-06	0.406,0.294	0.805,0.771	-0.438
4722	ENSG00000166762.17	CATSPER2	chr15	-	43632198	43635416	43632198	43632363	43635359	43635416	4722	21,18	4,2	2,6	0,0	298	149	0.000245451042093	0.0010211628376767805	0.724,0.818	1.0,1.0	-0.229
4732	ENSG00000170581.13	STAT2	chr12	-	56350096	56350432	56350096	56350190	56350411	56350432	4732	24,59	60,91	59,65	43,41	298	149	6.70823883453e-06	3.789031552230941e-05	0.167,0.245	0.407,0.442	-0.218
4733	ENSG00000170581.13	STAT2	chr12	-	56354777	56355351	56354777	56354863	56355275	56355351	4733	79,94	59,73	113,111	18,42	298	149	0.00013756811115	0.000605966997061847	0.401,0.392	0.758,0.569	-0.267
4802	ENSG00000157353.16	FUK	chr16	+	70466881	70467966	70466881	70467471	70467885	70467966	4802	37,13	47,45	38,27	16,20	298	149	0.000404558490606	0.0015959274792326917	0.282,0.126	0.543,0.403	-0.269
4824	ENSG00000139044.11	B4GALNT3	chr12	+	552466	553983	552466	552528	553190	553983	4824	26,10	32,13	25,27	3,9	298	149	5.74297795556e-05	0.0002722725090979349	0.289,0.278	0.806,0.6	-0.42
4845	ENSG00000076706.16	MCAM	chr11	-	119310755	119311421	119310755	119311185	119311279	119311421	4845	1,0	1,9	9,0	0,1	243	149	0.00159986364183	0.005438845296415594	0.38,0.0	1.0,0.0	-0.31
4879	ENSG00000184661.13	CDCA2	chr8	+	25460239	25460554	25460239	25460300	25460383	25460554	4879	51,55	281,265	267,235	223,224	232	149	0	0.0	0.104,0.118	0.435,0.403	-0.308
4895	ENSG00000137098.13	SPAG8	chr9	-	35810438	35810682	35810438	35810553	35810636	35810682	4895	8,0	4,1	4,1	0,0	232	149	0.000117290713984	0.0005224969353136302	0.562,0.0	1.0,1.0	-0.719
4913	ENSG00000148824.18	MTG1	chr10	+	133401528	133402245	133401528	133401590	133402148	133402245	4913	287,218	257,278	176,178	63,54	298	149	7.13096248717e-13	1.1492288349630286e-11	0.358,0.282	0.583,0.622	-0.283
4925	ENSG00000260669.2	AL096870.2	chr14	-	24215551	24215797	24215551	24215662	24215736	24215797	4925	44,65	314,285	186,163	122,107	223	149	0	0.0	0.086,0.132	0.505,0.504	-0.395
4930	ENSG00000147576.16	ADHFE1	chr8	+	66444366	66444748	66444366	66444420	66444593	66444748	4930	0,5	3,2	5,6	0,1	298	149	0.000141513534592	0.0006210287270849665	0.0,0.556	1.0,0.75	-0.597
4967	ENSG00000188343.12	FAM92A	chr8	+	93701223	93702543	93701223	93701458	93702519	93702543	4967	4,5	4,0	3,6	0,0	298	149	0.00586996178855	0.01729130353433132	0.333,1.0	1.0,1.0	-0.334
4975	ENSG00000141294.9	LRRC46	chr17	+	47834424	47835399	47834424	47834533	47835352	47835399	4975	7,10	11,18	11,19	6,8	298	149	0.00254046389192	0.008261756541078677	0.241,0.217	0.478,0.543	-0.281
4985	ENSG00000128699.13	ORMDL1	chr2	-	189782421	189783123	189782421	189782602	189783013	189783123	4985	150,142	94,88	373,275	53,41	298	149	0	0.0	0.444,0.447	0.779,0.77	-0.329
4989	ENSG00000160948.13	VPS28	chr8	-	144423600	144424132	144423600	144423922	144424040	144424132	4989	223,210	265,255	323,364	191,161	267	149	1.49076240241e-09	1.5505242432114583e-08	0.32,0.315	0.486,0.558	-0.205
5000	ENSG00000166579.15	NDEL1	chr17	+	8443926	8444357	8443926	8444176	8444259	8444357	5000	42,25	4,9	10,6	0,0	232	149	0.000109403850805	0.0004920047461916285	0.871,0.641	1.0,1.0	-0.244
5069	ENSG00000179832.17	MROH1	chr8	+	144261113	144261349	144261113	144261216	144261283	144261349	5069	20,15	19,21	67,56	6,4	216	149	6.89115431385e-13	1.114384611986291e-11	0.421,0.33	0.885,0.906	-0.52
5078	ENSG00000071894.16	CPSF1	chr8	-	144393882	144394160	144393882	144394038	144394112	144394160	5078	305,270	836,684	299,353	276,303	223	149	0	0.0	0.196,0.209	0.42,0.438	-0.226
5128	ENSG00000161513.11	FDXR	chr17	-	74863895	74864347	74863895	74864067	74864147	74864347	5128	17,5	62,79	24,30	38,28	229	149	4.5678726579e-07	3.176656066362857e-06	0.151,0.04	0.291,0.411	-0.255
5135	ENSG00000007202.14	KIAA0100	chr17	-	28643163	28643659	28643163	28643311	28643609	28643659	5135	67,62	367,347	197,234	199,180	298	149	0	0.0	0.084,0.082	0.331,0.394	-0.28
5160	ENSG00000170485.16	NPAS2	chr2	+	100982230	100988276	100982230	100982377	100988078	100988276	5160	19,5	73,57	34,32	36,48	298	149	2.25704967161e-07	1.665279460834753e-06	0.115,0.042	0.321,0.25	-0.207
5169	ENSG00000149499.11	EML3	chr11	-	62602758	62603247	62602758	62602889	62603148	62603247	5169	137,174	189,165	173,145	57,70	298	149	2.308728142e-08	2.0077006052530386e-07	0.266,0.345	0.603,0.509	-0.251
5170	ENSG00000149499.11	EML3	chr11	-	62603943	62604201	62603943	62604041	62604112	62604201	5170	68,72	219,148	108,97	59,58	220	149	2.22044604925e-16	5.1649981500288175e-15	0.174,0.248	0.554,0.531	-0.332
5204	ENSG00000235954.6	TTC28-AS1	chr22	+	27997410	27998838	27997410	27997739	27997985	27998838	5204	14,27	23,14	24,24	5,7	298	149	0.00501038397789	0.015050275536639046	0.233,0.491	0.706,0.632	-0.307
5235	ENSG00000160326.13	SLC2A6	chr9	-	133478253	133479096	133478253	133478416	133478967	133479096	5235	14,16	77,61	27,56	22,22	298	149	2.10198858319e-10	2.414985423314642e-09	0.083,0.116	0.38,0.56	-0.371
5264	ENSG00000130653.15	PNPLA7	chr9	-	137460633	137461620	137460633	137460737	137461535	137461620	5264	2,1	2,2	1,2	0,0	298	149	3.89460455508e-06	2.3045517179307972e-05	0.333,0.2	1.0,1.0	-0.734
5343	ENSG00000148719.14	DNAJB12	chr10	-	72332829	72335931	72332829	72334617	72335779	72335931	5343	110,142	172,147	466,490	84,77	298	149	0	0.0	0.242,0.326	0.735,0.761	-0.464
5380	ENSG00000115073.7	ACTR1B	chr2	-	97658426	97659003	97658426	97658643	97658878	97659003	5380	126,134	130,140	209,176	27,33	298	149	0	0.0	0.326,0.324	0.795,0.727	-0.436
5384	ENSG00000120008.15	WDR11	chr10	+	120905875	120906855	120905875	120906021	120906775	120906855	5384	148,111	97,111	117,137	39,32	298	149	6.82073360347e-07	4.631786177774362e-06	0.433,0.333	0.6,0.682	-0.258
5393	ENSG00000185101.12	ANO9	chr11	-	419581	420860	419581	420615	420717	420860	5393	37,51	40,24	9,15	0,3	251	149	0.00131396936009	0.004579013519073786	0.354,0.558	1.0,0.748	-0.418
5395	ENSG00000185101.12	ANO9	chr11	-	431693	431906	431693	431767	431847	431906	5395	45,27	15,21	12,24	0,0	229	149	1.33425466231e-08	1.20540855095704e-07	0.661,0.456	1.0,1.0	-0.442
5396	ENSG00000149179.13	C11orf49	chr11	+	47161126	47162247	47161126	47161190	47161445	47162247	5396	81,90	28,12	124,134	2,6	298	149	8.76772148106e-07	5.814772588983894e-06	0.591,0.789	0.969,0.918	-0.254
5437	ENSG00000142102.15	PGGHG	chr11	+	290677	292095	290677	291113	291975	292095	5437	221,233	100,107	233,234	18,11	298	149	0	0.0	0.525,0.521	0.866,0.914	-0.367
5476	ENSG00000166333.13	ILK	chr11	+	6608693	6609156	6608693	6608967	6609070	6609156	5476	34,34	278,270	45,88	68,73	252	149	1.11022302463e-16	2.6884477550271078e-15	0.067,0.069	0.281,0.416	-0.281
5480	ENSG00000166340.16	TPP1	chr11	-	6616314	6616859	6616314	6616503	6616660	6616859	5480	46,46	119,165	69,76	44,56	298	149	5.59552404411e-14	1.020156931902989e-12	0.162,0.122	0.439,0.404	-0.279
5481	ENSG00000166340.16	TPP1	chr11	-	6616974	6617428	6616974	6617153	6617300	6617428	5481	45,49	149,152	78,74	40,69	296	149	4.89308371598e-10	5.3732886760133866e-09	0.132,0.14	0.495,0.351	-0.287
5494	ENSG00000166436.16	TRIM66	chr11	-	8624358	8625228	8624358	8624551	8624712	8625228	5494	34,41	70,53	25,41	15,25	298	149	0.000252503375629	0.0010477336904394887	0.195,0.279	0.455,0.451	-0.216
5508	ENSG00000115942.8	ORC2	chr2	-	200913294	200913992	200913294	200913413	200913930	200913992	5508	43,45	107,80	38,36	6,10	298	149	1.29674049276e-13	2.301958122861925e-12	0.167,0.22	0.76,0.643	-0.508
5563	ENSG00000127328.21	RAB3IP	chr12	+	69812777	69813033	69812777	69812877	69812963	69813033	5563	38,34	356,329	102,69	103,100	235	149	0	0.0	0.063,0.061	0.386,0.304	-0.283
5564	ENSG00000145819.16	ARHGAP26	chr5	+	143207197	143207473	143207197	143207308	143207443	143207473	5564	11,7	4,3	15,10	0,0	284	149	4.98882646183e-06	2.8869164893089777e-05	0.591,0.55	1.0,1.0	-0.429
5570	ENSG00000008128.22	CDK11A	chr1	-	1704222	1704655	1704222	1704344	1704549	1704655	5570	92,59	58,52	186,136	37,49	298	149	3.90005146832e-05	0.00019103779080297762	0.442,0.362	0.715,0.581	-0.246
5583	ENSG00000221968.8	FADS3	chr11	-	61876358	61876963	61876358	61876455	61876865	61876963	5583	119,135	65,81	108,101	16,5	298	149	2.71618838532e-10	3.0757413802112805e-09	0.478,0.455	0.771,0.91	-0.374
5598	ENSG00000168002.11	POLR2G	chr11	+	62761794	62762866	62761794	62761904	62762541	62762866	5598	61,71	87,66	163,139	36,30	298	149	3.66373598126e-15	7.654938629871558e-14	0.26,0.35	0.694,0.698	-0.391
5606	ENSG00000149743.13	TRPT1	chr11	-	64224284	64224717	64224284	64224341	64224542	64224717	5606	120,115	250,239	128,157	86,115	298	149	4.05597777586e-12	5.856980751562973e-11	0.194,0.194	0.427,0.406	-0.222
5608	ENSG00000149743.13	TRPT1	chr11	-	64224800	64225580	64224800	64224970	64225498	64225580	5608	140,124	200,194	220,189	53,95	298	149	2.48789444601e-09	2.504869418775953e-08	0.259,0.242	0.675,0.499	-0.336
5625	ENSG00000149809.14	TM7SF2	chr11	+	65112810	65113414	65112810	65112865	65113219	65113414	5625	40,34	48,46	36,36	10,7	298	149	3.40078343264e-08	2.8986460954740216e-07	0.294,0.27	0.643,0.72	-0.399
5649	ENSG00000172732.11	MUS81	chr11	+	65864719	65865145	65864719	65864815	65865016	65865145	5649	292,287	333,299	252,220	66,77	298	149	0	0.0	0.305,0.324	0.656,0.588	-0.307
5652	ENSG00000172732.11	MUS81	chr11	+	65864719	65865323	65864719	65865145	65865219	65865323	5652	101,97	552,472	207,172	250,264	223	149	0	0.0	0.109,0.121	0.356,0.303	-0.215
5653	ENSG00000172732.11	MUS81	chr11	+	65865810	65866439	65865810	65865894	65865985	65866439	5653	149,113	529,592	322,344	149,176	240	149	0	0.0	0.149,0.106	0.573,0.548	-0.433
5658	ENSG00000174080.10	CTSF	chr11	-	66564087	66564648	66564087	66564146	66564557	66564648	5658	34,21	29,19	39,41	1,4	298	149	1.26882948592e-10	1.5521794902886632e-09	0.37,0.356	0.951,0.837	-0.531
5661	ENSG00000173992.8	CCS	chr11	+	66599115	66599636	66599115	66599253	66599458	66599636	5661	154,149	88,69	176,165	10,9	298	149	0	0.0	0.467,0.519	0.898,0.902	-0.407
5666	ENSG00000167799.9	NUDT8	chr11	-	67628918	67629921	67628918	67629051	67629717	67629921	5666	178,195	304,249	159,185	100,103	298	149	6.49911013895e-10	7.05489610945331e-09	0.226,0.281	0.443,0.473	-0.204
5671	ENSG00000102901.12	CENPT	chr16	-	67829764	67830548	67829764	67830088	67830389	67830548	5671	538,460	163,176	467,493	53,45	298	149	4.66293670343e-15	9.657187330524763e-14	0.623,0.567	0.815,0.846	-0.236
5673	ENSG00000102901.12	CENPT	chr16	-	67829764	67831358	67829764	67830548	67831215	67831358	5673	245,196	290,302	403,348	123,113	298	149	0	0.0	0.297,0.245	0.621,0.606	-0.342
5687	ENSG00000089818.17	NECAP1	chr12	+	8090194	8091850	8090194	8090299	8091768	8091850	5687	61,75	135,137	176,165	132,93	298	149	4.23941992622e-11	5.469546691696951e-10	0.184,0.215	0.4,0.47	-0.235
5691	ENSG00000089818.17	NECAP1	chr12	+	8090194	8092784	8090194	8091850	8092675	8092784	5691	70,79	141,131	261,285	126,103	298	149	0	0.0	0.199,0.232	0.509,0.58	-0.329
5693	ENSG00000089818.17	NECAP1	chr12	+	8090194	8093055	8090194	8092784	8092871	8093055	5693	32,47	240,185	217,260	235,184	236	149	0	0.0	0.078,0.138	0.368,0.471	-0.311
5701	ENSG00000186635.14	ARAP1	chr11	-	72712437	72713243	72712437	72712568	72713175	72713243	5701	57,63	191,229	151,165	134,115	298	149	0	0.0	0.13,0.121	0.36,0.418	-0.264
5717	ENSG00000169359.14	SLC33A1	chr3	-	155833467	155834041	155833467	155833585	155833856	155834041	5717	25,64	83,117	25,19	5,6	298	149	3.6882041865e-10	4.126943167927252e-09	0.131,0.215	0.714,0.613	-0.49
5750	ENSG00000149231.13	CCDC82	chr11	-	96383961	96386293	96383961	96384761	96386253	96386293	5750	99,103	235,230	198,233	154,128	298	149	1.06581410364e-14	2.1507582040119996e-13	0.174,0.183	0.391,0.476	-0.255
5799	ENSG00000109927.10	TECTA	chr11	+	121168053	121168925	121168053	121168217	121168676	121168925	5799	0,0	5,1	5,9	2,6	298	149	2.45982045488e-06	1.5203235848093403e-05	0.0,0.0	0.556,0.429	-0.493
5823	ENSG00000109956.12	B3GAT1	chr11	-	134387547	134387940	134387547	134387694	134387826	134387940	5823	24,29	6,19	3,7	1,0	281	149	0.00155083230694	0.005279762187001211	0.68,0.447	0.614,1.0	-0.243
5824	ENSG00000002016.17	RAD52	chr12	-	916343	916820	916343	916483	916638	916820	5824	55,38	47,44	93,79	6,11	298	149	2.88657986403e-15	6.139833386463811e-14	0.369,0.302	0.886,0.782	-0.499
5829	ENSG00000002016.17	RAD52	chr12	-	929763	930144	929763	929886	930050	930144	5829	25,41	126,88	61,49	53,43	298	149	2.17619799958e-08	1.9029642507438445e-07	0.09,0.189	0.365,0.363	-0.224
5851	ENSG00000111642.15	CHD4	chr12	-	6583026	6583378	6583026	6583113	6583197	6583378	5851	127,131	1244,1328	457,461	859,794	233	149	0	0.0	0.061,0.059	0.254,0.271	-0.203
5872	ENSG00000160593.18	JAML	chr11	-	118196734	118198091	118196734	118196821	118197997	118198091	5872	2,4	10,12	8,7	7,3	298	149	0.00294674393054	0.00943997614654673	0.091,0.143	0.364,0.538	-0.334
5876	ENSG00000140939.14	NOL3	chr16	+	67174161	67174944	67174161	67174340	67174620	67174944	5876	19,14	1,5	5,20	0,0	298	149	0.000125006042652	0.0005537322076948818	0.905,0.583	1.0,1.0	-0.256
5894	ENSG00000158220.13	ESYT3	chr3	+	138470059	138471026	138470059	138470146	138470876	138471026	5894	49,77	17,34	135,109	9,24	298	149	0.000619983752202	0.002342050622318275	0.59,0.531	0.882,0.694	-0.228
5941	ENSG00000156650.13	KAT6B	chr10	+	74975398	74977437	74975398	74975454	74977315	74977437	5941	92,73	66,59	105,117	13,16	298	149	3.04201108747e-14	5.792087239932799e-13	0.411,0.382	0.802,0.785	-0.397
5953	ENSG00000172590.18	MRPL52	chr14	+	22829886	22830110	22829886	22829940	22830052	22830110	5953	402,387	165,195	1026,1056	147,143	261	149	0	0.0	0.582,0.531	0.799,0.808	-0.247
5958	ENSG00000110844.13	PRPF40B	chr12	+	49633013	49633547	49633013	49633124	49633426	49633547	5958	11,15	45,34	19,20	14,4	298	149	6.57951689722e-05	0.0003087551995897305	0.109,0.181	0.404,0.714	-0.414
5959	ENSG00000110844.13	PRPF40B	chr12	+	49642234	49642675	49642234	49642372	49642579	49642675	5959	19,6	31,32	21,19	6,9	298	149	3.13041391053e-06	1.89025760684433e-05	0.235,0.086	0.636,0.514	-0.414
5983	ENSG00000182796.14	TMEM198B	chr12	+	55830840	55831349	55830840	55831083	55831256	55831349	5983	93,126	23,14	102,83	1,2	298	149	1.92922963493e-07	1.4554599098682268e-06	0.669,0.818	0.981,0.954	-0.224
6017	ENSG00000135473.14	PAN2	chr12	-	56322614	56323209	56322614	56322758	56323061	56323209	6017	351,364	157,162	515,507	65,59	298	149	0	0.0	0.528,0.529	0.798,0.811	-0.276
6033	ENSG00000175197.12	DDIT3	chr12	-	57517268	57517753	57517268	57517424	57517705	57517753	6033	67,60	13,26	184,197	26,11	298	149	0.00112587571728	0.003971739503778864	0.72,0.536	0.78,0.9	-0.212
6059	ENSG00000155636.14	RBM45	chr2	+	178123521	178123912	178123521	178123651	178123827	178123912	6059	32,47	128,101	91,129	53,56	298	149	0	0.0	0.111,0.189	0.462,0.535	-0.349
6083	ENSG00000135596.17	MICAL1	chr6	-	109451599	109452401	109451599	109451700	109452245	109452401	6083	234,215	81,80	174,132	18,8	298	149	7.1670558377e-11	9.097537006886936e-10	0.591,0.573	0.829,0.892	-0.279
6091	ENSG00000139428.11	MMAB	chr12	-	109561039	109561329	109561039	109561104	109561242	109561329	6091	7,7	36,54	11,12	16,14	287	149	7.33139849335e-05	0.0003407368472991998	0.092,0.063	0.263,0.308	-0.208
6094	ENSG00000111344.11	RASAL1	chr12	-	113119127	113119443	113119127	113119259	113119361	113119443	6094	1,1	11,13	6,1	3,6	251	149	0.0103974454942	0.028528028834173387	0.051,0.044	0.543,0.09	-0.269
6095	ENSG00000111344.11	RASAL1	chr12	-	113127811	113128178	113127811	113127873	113128064	113128178	6095	2,1	15,17	12,4	5,2	298	149	1.31902535894e-07	1.031198302138192e-06	0.062,0.029	0.545,0.5	-0.477
6102	ENSG00000167272.10	POP5	chr12	-	120579513	120579923	120579513	120579597	120579773	120579923	6102	201,182	654,560	242,257	203,175	298	149	0	0.0	0.133,0.14	0.373,0.423	-0.262
6138	ENSG00000151092.16	NGLY1	chr3	-	25736308	25737455	25736308	25736400	25737333	25737455	6138	95,76	60,50	88,41	8,7	298	149	6.75128875027e-09	6.312789203717809e-08	0.442,0.432	0.846,0.745	-0.358
6158	ENSG00000121741.16	ZMYM2	chr13	+	19993062	19993919	19993062	19993564	19993825	19993919	6158	499,448	249,318	581,520	129,134	298	149	5.96125815377e-10	6.5009378757741205e-09	0.501,0.413	0.692,0.66	-0.219
6176	ENSG00000099958.14	DERL3	chr22	-	23834502	23837154	23834502	23834932	23837063	23837154	6176	7,0	2,1	3,4	1,0	298	149	0.00754150627262	0.021439489837032893	0.636,0.0	0.6,1.0	-0.482
6177	ENSG00000099958.14	DERL3	chr22	-	23836733	23837154	23836733	23836962	23837063	23837154	6177	7,0	6,10	4,5	0,0	250	149	9.43738054371e-09	8.686805249005579e-08	0.41,0.0	1.0,1.0	-0.795
6237	ENSG00000108309.13	RUNDC3A	chr17	+	44316384	44316725	44316384	44316522	44316618	44316725	6237	0,1	3,4	1,5	2,2	245	149	0.0011241498587	0.003970258513673448	0.0,0.132	0.233,0.603	-0.352
6242	ENSG00000145916.18	RMND5B	chr5	+	178142582	178142992	178142582	178142728	178142851	178142992	6242	23,36	186,133	62,71	40,36	272	149	0	0.0	0.063,0.129	0.459,0.519	-0.393
6243	ENSG00000145916.18	RMND5B	chr5	+	178143626	178144108	178143626	178143727	178143941	178144108	6243	16,15	156,123	79,82	33,33	298	149	0	0.0	0.049,0.057	0.545,0.554	-0.497
6249	ENSG00000100802.14	C14orf93	chr14	-	22998426	22999156	22998426	22998741	22999053	22999156	6249	74,50	4,17	65,54	0,0	298	149	7.41048894248e-07	4.956420507987332e-06	0.902,0.595	1.0,1.0	-0.252
6269	ENSG00000115661.13	STK16	chr2	+	219245895	219246876	219245895	219246085	219246656	219246876	6269	47,66	48,67	54,55	17,13	298	149	2.21281304169e-07	1.6377591195705612e-06	0.329,0.33	0.614,0.679	-0.317
6301	ENSG00000102316.16	MAGED2	chrX	+	54815247	54816007	54815247	54815690	54815880	54816007	6301	43,50	321,292	198,163	229,239	298	149	0	0.0	0.063,0.079	0.302,0.254	-0.207
6304	ENSG00000182400.14	TRAPPC6B	chr14	-	39158284	39159550	39158284	39158402	39159449	39159550	6304	30,40	44,32	89,78	31,34	298	149	0.000133977341778	0.0005907012211724705	0.254,0.385	0.589,0.534	-0.242
6324	ENSG00000135740.16	SLC9A5	chr16	+	67255392	67255930	67255392	67255471	67255838	67255930	6324	24,18	7,5	13,13	1,1	298	149	0.0157264529024	0.04077996189189061	0.632,0.643	0.867,0.867	-0.23
6325	ENSG00000168970.22	JMJD7-PLA2G4B	chr15	+	41834739	41835223	41834739	41834893	41834969	41835223	6325	29,40	39,29	24,39	8,12	225	149	0.000830874689807	0.0030273073188801345	0.33,0.477	0.665,0.683	-0.271
6326	ENSG00000168970.22	JMJD7-PLA2G4B	chr15	+	41836474	41836940	41836474	41836551	41836780	41836940	6326	29,40	35,51	26,32	18,10	298	149	0.00717052106032	0.020520727543533963	0.293,0.282	0.419,0.615	-0.23
6329	ENSG00000168970.22	JMJD7-PLA2G4B	chr15	+	41845202	41845775	41845202	41845320	41845637	41845775	6329	2,6	28,22	16,16	29,10	298	149	0.000276069901528	0.0011375236256677278	0.034,0.12	0.216,0.444	-0.253
6356	ENSG00000165533.18	TTC8	chr14	+	88841036	88841514	88841036	88841196	88841424	88841514	6356	19,13	31,38	10,14	7,4	298	149	0.00137566877277	0.0047589069194285275	0.235,0.146	0.417,0.636	-0.336
6373	ENSG00000117308.14	GALE	chr1	-	23796508	23796782	23796508	23796586	23796696	23796782	6373	62,62	299,253	71,84	95,84	259	149	3.59712259979e-14	6.821531291649952e-13	0.107,0.124	0.301,0.365	-0.217
6379	ENSG00000185686.17	PRAME	chr22	-	22556811	22557580	22556811	22556909	22557544	22557580	6379	193,170	194,166	311,301	71,64	298	149	0	0.0	0.332,0.339	0.687,0.702	-0.359
6389	ENSG00000080823.22	MOK	chr14	-	102232534	102233789	102232534	102232708	102233687	102233789	6389	73,71	23,21	122,119	5,1	298	149	2.46969111828e-12	3.702184590640686e-11	0.613,0.628	0.924,0.983	-0.333
6415	ENSG00000180229.12	HERC2P3	chr15	-	20438926	20439655	20438926	20439123	20439507	20439655	6415	38,40	29,17	45,60	8,7	298	149	6.91749121068e-05	0.00032277068672757867	0.396,0.541	0.738,0.811	-0.306
6425	ENSG00000187994.13	RINL	chr19	-	38876330	38876781	38876330	38876490	38876692	38876781	6425	12,7	36,20	19,24	11,22	298	149	0.000169616589126	0.0007334519540778133	0.143,0.149	0.463,0.353	-0.262
6431	ENSG00000176454.13	LPCAT4	chr15	-	34359588	34360209	34359588	34359745	34360110	34360209	6431	76,91	78,104	152,172	44,53	298	149	1.7222889781e-12	2.6319250985722333e-11	0.328,0.304	0.633,0.619	-0.31
6442	ENSG00000166946.13	CCNDBP1	chr15	+	43194080	43194461	43194080	43194137	43194414	43194461	6442	101,107	32,39	92,104	3,4	298	149	5.00510743962e-12	7.076083032899892e-11	0.612,0.578	0.939,0.929	-0.339
6443	ENSG00000137822.12	TUBGCP4	chr15	+	43401715	43403799	43401715	43401850	43403682	43403799	6443	49,61	229,233	137,168	50,50	298	149	0	0.0	0.097,0.116	0.578,0.627	-0.496
6450	ENSG00000115282.19	TTC31	chr2	+	74490024	74490473	74490024	74490127	74490243	74490473	6450	69,44	96,93	44,21	18,13	265	149	9.8011110703e-06	5.350386875601919e-05	0.288,0.21	0.579,0.476	-0.278
6484	ENSG00000140474.13	ULK3	chr15	-	74842074	74842420	74842074	74842195	74842279	74842420	6484	81,86	308,303	106,129	106,136	233	149	1.99840144433e-15	4.2892961909664815e-14	0.144,0.154	0.39,0.378	-0.235
6492	ENSG00000178761.14	FAM219B	chr15	-	74899991	74902786	74899991	74902063	74902603	74902786	6492	80,114	13,22	147,109	0,3	298	149	1.19970922086e-10	1.4714355690651742e-09	0.755,0.722	1.0,0.948	-0.236
6497	ENSG00000140400.16	MAN2C1	chr15	-	75356605	75356902	75356605	75356685	75356792	75356902	6497	91,86	84,64	102,96	31,20	256	149	4.94289641439e-08	4.094799450657821e-07	0.387,0.439	0.657,0.736	-0.283
6506	ENSG00000103723.13	AP3B2	chr15	-	82688735	82689232	82688735	82688831	82689157	82689232	6506	4,6	15,9	8,6	3,4	298	149	0.00829579689994	0.023303243879545913	0.118,0.25	0.571,0.429	-0.316
