# Supplementary material for: Targeting RBM39 through indisulam induced mis-splicing of mRNA to exert anti-cancer effects in T-cell acute lymphoblastic leukemia
Source: J Exp Clin Cancer Res. 2024 Jul 24;43:205. doi: 10.1186/s13046-024-03130-8 (PMC11267830; doi:10.1186/s13046-024-03130-8)
Supplement: Supplementary file 15 — Supplementary Material 15: Supplementary Table 6. Mutually exclusive exons events occurring in RNA following indisulam treatment. [file 13046_2024_3130_MOESM15_ESM.xls]

ID	GeneID	geneSymbol	chr	strand	1stExonStart_0base	1stExonEnd	2ndExonStart_0base	2ndExonEnd	upstreamES	upstreamEE	downstreamES	downstreamEE	ID	IJC_SAMPLE_1	SJC_SAMPLE_1	IJC_SAMPLE_2	SJC_SAMPLE_2	IncFormLen	SkipFormLen	PValue	FDR	IncLevel1	IncLevel2	IncLevelDifference
55	ENSG00000165359.15	INTS6L	chrX	+	135569336	135569431	135570435	135570546	135556167	135556300	135572814	135573033	55	80,52	42,54	10,4	23,11	244	260	0.00129875039499	0.008629332673706955	0.67,0.506	0.317,0.279	0.29
74	ENSG00000125354.22	SEPT6	chrX	-	119629317	119629508	119640691	119640788	119616711	119616742	119649936	119650098	74	1979,1746	187,170	1122,1111	925,793	246	298	0	0.0	0.928,0.926	0.595,0.629	0.315
84	ENSG00000101901.11	ALG13	chrX	+	111689086	111689197	111708964	111709048	111684964	111685103	111713224	111713297	84	2,4	8,8	0,0	8,8	260	233	0.000134595014488	0.0011754079348748098	0.183,0.309	0.0,0.0	0.246
87	ENSG00000101901.11	ALG13	chrX	+	111721602	111721711	111723797	111723898	111720094	111720170	111724933	111725061	87	57,66	73,74	3,9	46,30	258	250	1.5461129389e-06	2.15767939160716e-05	0.431,0.464	0.059,0.225	0.305
104	ENSG00000165288.10	BRWD3	chrX	-	80707426	80707503	80709427	80709577	80704677	80704846	80716156	80716250	104	89,80	23,53	41,42	60,47	298	226	0.000447538204451	0.0034036624198675435	0.746,0.534	0.341,0.404	0.267
109	ENSG00000225470.7	JPX	chrX	+	73994839	73994961	74062035	74062148	73944583	73944662	74069168	74070408	109	82,74	11,4	20,15	10,10	271	262	9.57443493954e-06	0.00011224683047763192	0.878,0.947	0.659,0.592	0.287
207	ENSG00000147044.21	CASK	chrX	-	41555599	41555635	41557031	41557100	41553718	41553915	41559778	41559847	207	63,51	22,5	42,34	21,42	218	185	0.00169518633377	0.010862077562892997	0.708,0.896	0.629,0.407	0.284
292	ENSG00000100429.17	HDAC10	chr22	-	50248830	50248859	50249102	50249168	50248661	50248751	50249327	50249454	292	38,39	17,22	12,7	24,24	215	178	1.62123826464e-06	2.248561615780393e-05	0.649,0.595	0.293,0.195	0.378
296	ENSG00000100429.17	HDAC10	chr22	-	50248830	50248890	50249102	50249168	50248661	50248751	50249327	50249454	296	38,39	41,48	12,7	40,19	215	209	0.00103008532183	0.00705805985310797	0.474,0.441	0.226,0.264	0.213
489	ENSG00000183765.21	CHEK2	chr22	-	28695709	28695873	28696900	28696987	28695126	28695242	28699837	28699937	489	228,200	442,325	118,128	800,772	236	298	0	0.0	0.394,0.437	0.157,0.173	0.251
491	ENSG00000183765.21	CHEK2	chr22	-	28699837	28699937	28710005	28710059	28695709	28695873	28711908	28712017	491	114,103	43,30	129,135	279,268	203	249	0	0.0	0.765,0.808	0.362,0.382	0.414
540	ENSG00000101974.14	ATP11C	chrX	-	139774689	139774953	139782546	139782728	139768259	139768434	139783163	139783267	540	283,210	207,165	58,71	109,112	298	298	4.62806725499e-07	7.162750560562836e-06	0.578,0.56	0.347,0.388	0.201
554	ENSG00000226287.8	TMEM191A	chr22	+	20703632	20703692	20703967	20704056	20703467	20703524	20704187	20704228	554	8,3	0,0	4,3	1,3	209	238	0.00288222593052	0.016950278330435473	1.0,1.0	0.82,0.532	0.324
559	ENSG00000099904.15	ZDHHC8	chr22	+	20139193	20139315	20139477	20139635	20131947	20132051	20140616	20140708	559	71,87	4,3	55,69	28,16	271	298	6.34708007263e-08	1.1743404117919539e-06	0.951,0.97	0.684,0.826	0.205
573	ENSG00000070371.15	CLTCL1	chr22	-	19183389	19183611	19187557	19187728	19180730	19180806	19187980	19188091	573	7,13	17,20	0,0	2,5	298	298	2.94762119002e-05	0.0003048889157284491	0.292,0.394	0.0,0.0	0.343
620	ENSG00000160207.8	HSF2BP	chr21	-	43592224	43592328	43613829	43613947	43529191	43529962	43630321	43630454	620	26,25	17,6	1,0	15,4	267	253	1.03553066122e-09	2.6009753367849832e-08	0.592,0.798	0.059,0.0	0.666
649	ENSG00000159267.14	HLCS	chr21	-	36946008	36946154	36947332	36948287	36938831	36938994	36962035	36962170	649	27,17	51,22	1,3	5,26	298	295	0.000486205114683	0.0036687745940387714	0.344,0.433	0.165,0.103	0.254
650	ENSG00000159267.14	HLCS	chr21	-	36946008	36946154	36948165	36948287	36938831	36938994	36962035	36962170	650	29,10	51,22	0,1	5,26	271	295	2.94841001836e-07	4.745603141723113e-06	0.382,0.331	0.0,0.04	0.337
760	ENSG00000124222.22	STX16	chr20	+	58667489	58667597	58667986	58668127	58652072	58652087	58670511	58670603	760	294,269	211,248	125,120	359,327	257	290	0	0.0	0.611,0.55	0.282,0.293	0.293
863	ENSG00000101452.14	DHX35	chr20	+	39025229	39025359	39030703	39030775	39023689	39023767	39034205	39034317	863	134,142	83,97	40,52	76,73	279	221	1.54328293367e-06	2.1559606638364537e-05	0.561,0.537	0.294,0.361	0.222
868	ENSG00000171100.14	MTM1	chrX	+	150614588	150614699	150619037	150619139	150598591	150598686	150638942	150639026	868	114,92	85,118	14,33	45,60	260	251	0.00216572789843	0.013410926610422438	0.564,0.429	0.231,0.347	0.207
934	ENSG00000125991.19	ERGIC3	chr20	+	35549162	35549207	35554371	35554386	35548807	35548865	35555043	35555075	934	8,6	6,3	10,0	24,16	194	164	0.000814880692438	0.005751497006595366	0.53,0.628	0.26,0.0	0.449
988	ENSG00000101391.20	CDK5RAP1	chr20	-	33385649	33385770	33387322	33387533	33370498	33370629	33392141	33392242	988	116,135	34,36	83,123	79,83	298	270	2.85209469264e-07	4.61259630867246e-06	0.756,0.773	0.488,0.573	0.234
1036	ENSG00000197586.12	ENTPD6	chr20	+	25207075	25207397	25209848	25209925	25206521	25206590	25214866	25214942	1036	136,149	21,19	50,55	46,43	298	226	1.09912079438e-14	5.323138698239656e-13	0.831,0.856	0.452,0.492	0.371
1037	ENSG00000197586.12	ENTPD6	chr20	+	25207078	25207397	25209848	25209925	25206521	25206590	25214866	25214942	1037	65,66	21,19	29,45	46,43	298	226	4.44420554913e-07	6.925874575004672e-06	0.701,0.725	0.323,0.442	0.33
1137	ENSG00000243811.9	APOBEC3D	chr22	+	39025069	39025349	39029362	39029519	39022821	39023014	39031693	39031973	1137	22,18	30,31	1,0	30,24	298	298	5.38621369728e-11	1.6362443772277623e-09	0.423,0.367	0.032,0.0	0.379
1184	ENSG00000126453.9	BCL2L12	chr19	+	49667021	49667161	49668850	49668937	49666684	49666799	49670215	49670488	1184	27,49	58,46	17,17	98,80	289	236	3.5734563041e-05	0.000359290187325388	0.275,0.465	0.124,0.148	0.234
1207	ENSG00000090554.12	FLT3LG	chr19	+	49480297	49480476	49480551	49480620	49478962	49479047	49486014	49486231	1207	45,41	40,33	18,6	42,36	298	218	9.06386323973e-06	0.00010708972103421225	0.451,0.476	0.239,0.109	0.29
1237	ENSG00000105483.17	CARD8	chr19	-	48230437	48230700	48230776	48231006	48215339	48215384	48231659	48232114	1237	141,155	2,3	130,134	36,50	298	298	0	0.0	0.986,0.981	0.783,0.728	0.228
1289	ENSG00000011478.11	QPCTL	chr19	+	45695436	45695718	45698546	45698699	45693412	45693556	45701797	45701914	1289	72,40	9,11	14,20	34,15	298	298	6.68833982986e-06	8.145582629810535e-05	0.889,0.784	0.292,0.571	0.405
1354	ENSG00000123815.11	COQ8B	chr19	-	40710058	40710136	40714106	40714133	40705095	40705181	40714277	40714397	1354	12,15	6,5	15,28	21,32	176	227	0.00401380761284	0.022311245448994817	0.721,0.795	0.48,0.53	0.253
1359	ENSG00000090006.17	LTBP4	chr19	+	40614314	40614446	40619346	40619493	40613717	40614038	40623603	40623633	1359	237,182	22,25	131,168	87,92	281	296	0	0.0	0.919,0.885	0.613,0.658	0.267
1361	ENSG00000090006.17	LTBP4	chr19	+	40622400	40622667	40623603	40623732	40619346	40619493	40625856	40626009	1361	298,291	38,33	197,169	104,104	298	278	0	0.0	0.88,0.892	0.639,0.603	0.265
1535	ENSG00000214046.8	SMIM7	chr19	-	16647095	16647261	16659394	16659447	16631376	16631664	16659958	16660000	1535	25,34	1,4	37,38	38,49	202	298	3.61344287825e-12	1.276886170968264e-10	0.974,0.926	0.59,0.534	0.388
1543	ENSG00000268790.5	AC008764.4	chr19	-	16647095	16647261	16659394	16659447	16578334	16578409	16659958	16660000	1543	25,34	3,4	37,37	37,49	202	298	1.64959934601e-10	4.6499051157748966e-09	0.925,0.926	0.596,0.527	0.364
1545	ENSG00000268790.5	AC008764.4	chr19	-	16647119	16647261	16659394	16659447	16578334	16578409	16659958	16660000	1545	25,34	1,7	37,37	37,50	202	291	1.65687330522e-09	4.0669530738502935e-08	0.973,0.875	0.59,0.516	0.371
1576	ENSG00000123159.15	GIPC1	chr19	-	14491655	14491743	14492856	14492912	14480592	14480778	14496036	14496132	1576	11,13	30,22	17,3	70,59	205	237	0.00443770560462	0.024249658092520058	0.298,0.406	0.219,0.056	0.214
1670	ENSG00000100077.14	GRK3	chr22	+	25718244	25718381	25721283	25721397	25714407	25714570	25722288	25723018	1670	2021,1893	1445,1411	843,849	1727,1777	286	263	0	0.0	0.563,0.552	0.31,0.305	0.25
1826	ENSG00000142002.17	DPP9	chr19	-	4715528	4715726	4719202	4719324	4714080	4714337	4719850	4719941	1826	4,2	1,2	0,0	8,13	271	298	1.23422392861e-07	2.148027399882797e-06	0.815,0.524	0.0,0.0	0.669
1915	ENSG00000141665.12	FBXO15	chr18	-	74130415	74130658	74130706	74130799	74124488	74124571	74135761	74135866	1915	2,2	8,9	0,0	4,4	242	298	0.00424024372734	0.023377235803949282	0.235,0.215	0.0,0.0	0.225
1920	ENSG00000176225.13	RTTN	chr18	-	70139598	70139716	70140099	70140188	70135183	70135280	70142287	70142387	1920	63,78	43,50	23,16	28,35	238	267	0.00213570456187	0.013256503971699293	0.622,0.636	0.48,0.339	0.22
2102	ENSG00000101639.18	CEP192	chr18	+	13038369	13038579	13040829	13040956	13037236	13037301	13048858	13049681	2102	85,58	27,19	35,19	43,43	298	276	1.88485828057e-08	3.8201305016270716e-07	0.745,0.739	0.43,0.29	0.382
2160	ENSG00000132199.19	ENOSF1	chr18	-	677742	677872	678695	678737	675320	675402	683245	683380	2160	138,168	7,17	32,34	17,23	191	279	1.39591671555e-11	4.6259843399681964e-10	0.966,0.935	0.733,0.683	0.243
2161	ENSG00000132199.19	ENOSF1	chr18	-	677742	677872	678695	678737	677344	677444	683245	683380	2161	161,178	96,108	26,38	44,51	191	279	1.40987971476e-05	0.00015827263914009888	0.71,0.707	0.463,0.521	0.216
2183	ENSG00000079134.11	THOC1	chr18	-	259681	259730	260185	260304	259179	259275	264025	264092	2183	604,576	404,311	114,130	294,337	268	198	0	0.0	0.525,0.578	0.223,0.222	0.329
2185	ENSG00000079134.11	THOC1	chr18	-	259681	259730	264025	264092	259179	259275	265302	265363	2185	457,424	400,311	109,97	366,379	216	198	0	0.0	0.512,0.556	0.214,0.19	0.332
2199	ENSG00000141556.20	TBCD	chr17	+	82889667	82889697	82905935	82906053	82884144	82884202	82909284	82909307	2199	90,98	1,4	47,39	21,24	179	267	2.10942374679e-15	1.079768785453644e-13	0.993,0.973	0.769,0.708	0.245
2446	ENSG00000266173.6	STRADA	chr17	-	63726637	63726695	63728357	63728413	63714005	63714108	63741740	63741796	2446	51,48	45,30	8,16	107,113	205	207	0	0.0	0.534,0.618	0.07,0.125	0.479
2554	ENSG00000141198.15	TOM1L1	chr17	+	54905488	54905567	54912665	54912815	54903707	54903792	54913747	54913873	2554	63,51	223,198	14,14	313,284	228	298	1.7763568394e-15	9.268665783298723e-14	0.27,0.252	0.055,0.061	0.203
2570	ENSG00000011052.21	NME1-NME2	chr17	+	51159979	51160081	51161159	51161272	51155650	51155780	51166826	51166956	2570	3104,2847	118,76	3086,3069	1083,1062	251	262	0	0.0	0.965,0.975	0.748,0.751	0.22
2616	ENSG00000198740.8	ZNF652	chr17	-	49298105	49298924	49311311	49311456	49289207	49291695	49311926	49312042	2616	113,93	5,7	35,43	57,46	294	298	0	0.0	0.958,0.931	0.384,0.487	0.509
2702	ENSG00000184988.8	TMEM106A	chr17	+	43213020	43213252	43213827	43213891	43212204	43212394	43215787	43215941	2702	13,18	10,16	2,1	5,10	298	213	0.000690372664948	0.004995572159237459	0.482,0.446	0.222,0.067	0.319
2732	ENSG00000108825.17	PTGES3L-AARSD1	chr17	-	42951799	42951894	42953723	42953778	42950525	42950728	42954875	42954967	2732	289,286	255,229	92,72	262,237	204	244	0	0.0	0.575,0.599	0.296,0.267	0.305
2733	ENSG00000108825.17	PTGES3L-AARSD1	chr17	-	42951799	42951894	42954875	42954967	42950525	42950728	42955157	42955224	2733	432,368	148,142	175,178	166,173	241	244	8.50264303409e-12	2.892399728721461e-10	0.747,0.724	0.516,0.51	0.223
2744	ENSG00000126581.12	BECN1	chr17	-	42818220	42818415	42819547	42819609	42814598	42814673	42820773	42820841	2744	178,164	35,28	127,124	203,195	211	298	0	0.0	0.878,0.892	0.469,0.473	0.414
2769	ENSG00000108788.11	MLX	chr17	+	42567618	42567655	42568836	42568943	42567102	42567166	42569506	42570183	2769	6,6	8,5	2,0	8,12	186	256	0.000291377939987	0.002327572196946791	0.508,0.623	0.256,0.0	0.438
2963	ENSG00000152223.13	EPG5	chr18	-	45867562	45867748	45870566	45870742	45860103	45860346	45878375	45878448	2963	6,1	2,0	11,7	13,9	298	298	0.00880413183828	0.042395619505434	0.75,1.0	0.458,0.437	0.427
3024	ENSG00000228315.11	GUSBP11	chr22	-	23705428	23705541	23709129	23709241	23694118	23695517	23709785	23709867	3024	73,90	16,15	49,52	31,28	261	262	2.31536434353e-05	0.0002475595264806392	0.821,0.858	0.613,0.651	0.207
3248	ENSG00000141480.17	ARRB2	chr17	+	4720392	4720472	4720585	4720640	4720215	4720299	4720945	4721061	3248	539,612	236,230	379,407	548,613	229	204	0	0.0	0.67,0.703	0.381,0.372	0.31
3384	ENSG00000197912.15	SPG7	chr16	+	89548979	89549336	89549499	89549713	89548002	89548113	89550493	89550609	3384	19,15	0,0	28,48	13,5	298	298	1.72061405094e-05	0.0001896049209075059	1.0,1.0	0.683,0.906	0.206
3385	ENSG00000197912.15	SPG7	chr16	+	89549080	89549336	89549499	89549713	89548002	89548113	89550493	89550609	3385	20,16	0,0	29,47	13,5	298	298	1.38081690407e-05	0.00015572289633859667	1.0,1.0	0.69,0.904	0.203
3422	ENSG00000260456.6	C16orf95	chr16	-	87310296	87310333	87311149	87311296	87305718	87305905	87314970	87315096	3422	20,9	4,7	0,0	3,2	296	186	9.64513781287e-07	1.3996085940827384e-05	0.759,0.447	0.0,0.0	0.603
3436	ENSG00000140943.16	MBTPS1	chr16	-	84087357	84087460	84090874	84090942	84081746	84081908	84091731	84091786	3436	331,277	22,20	211,221	135,108	217	252	0	0.0	0.946,0.941	0.645,0.704	0.269
3464	ENSG00000260643.2	AC092718.3	chr16	-	81084462	81084594	81090600	81090680	81053586	81054094	81096130	81096233	3464	344,301	95,68	126,135	131,114	229	281	1.11022302463e-16	6.496610913756806e-15	0.816,0.845	0.541,0.592	0.264
3500	ENSG00000108423.14	TUBD1	chr17	-	59863663	59863847	59874538	59874703	59859481	59860424	59878102	59878334	3500	72,60	115,106	21,20	108,120	298	298	2.21879289386e-08	4.430359519227784e-07	0.385,0.361	0.163,0.143	0.22
3504	ENSG00000108423.14	TUBD1	chr17	-	59866608	59866749	59874538	59874703	59863663	59863847	59878102	59878334	3504	76,64	86,105	21,21	96,111	298	290	1.38188955834e-08	2.8456376126549495e-07	0.462,0.372	0.176,0.155	0.252
3520	ENSG00000261008.6	LINC01572	chr16	-	72540577	72540611	72555264	72555326	72523331	72523415	72570434	72570515	3520	3,1	6,6	0,0	7,10	211	183	0.00766709374542	0.038012777224122385	0.302,0.126	0.0,0.0	0.214
3530	ENSG00000102967.11	DHODH	chr16	+	72012049	72012262	72017023	72017106	72008768	72008785	72024144	72024238	3530	80,51	9,5	85,69	22,36	298	232	0.000192927346021	0.0016269305554705246	0.874,0.888	0.75,0.599	0.207
3661	ENSG00000159708.17	LRRC36	chr16	+	67376726	67376872	67382132	67382247	67375246	67375412	67384869	67385173	3661	10,2	18,17	0,0	4,5	295	264	0.000166763075329	0.001424058474224471	0.332,0.095	0.0,0.0	0.214
3662	ENSG00000159708.17	LRRC36	chr16	+	67376726	67376872	67378588	67378712	67375246	67375412	67384869	67385200	3662	10,2	12,7	0,0	19,31	295	273	1.58393810401e-07	2.695792699922635e-06	0.435,0.209	0.0,0.0	0.322
3689	ENSG00000089505.17	CMTM1	chr16	+	66571136	66571270	66577103	66577202	66569935	66570094	66578846	66579135	3689	6,3	20,10	0,0	10,13	283	248	5.13507817672e-05	0.0004975713681580414	0.208,0.208	0.0,0.0	0.208
3698	ENSG00000166548.15	TK2	chr16	-	66536963	66537017	66541878	66541953	66531379	66531469	66548977	66549009	3698	67,62	63,53	30,28	65,60	224	203	7.80136257162e-05	0.0007207176600411683	0.491,0.515	0.295,0.297	0.207
3764	ENSG00000102910.13	LONP2	chr16	+	48256609	48256741	48258617	48258740	48252130	48252365	48261423	48261587	3764	351,216	337,363	75,80	345,322	281	272	4.99847940816e-10	1.312940413968103e-08	0.502,0.365	0.174,0.194	0.249
3862	ENSG00000102871.15	TRADD	chr16	-	67155376	67155654	67156509	67156668	67155095	67155294	67159837	67160298	3862	41,53	51,32	18,12	42,54	298	298	0.000126142063778	0.001109735989573217	0.446,0.624	0.3,0.182	0.294
3909	ENSG00000205629.11	LCMT1	chr16	+	25132401	25132523	25140170	25140247	25128474	25128566	25164597	25164718	3909	347,277	46,32	219,234	117,81	271	226	7.88744625169e-11	2.338151099841642e-09	0.863,0.878	0.61,0.707	0.212
3993	ENSG00000147162.13	OGT	chrX	+	71544566	71548023	71554512	71554592	71537828	71538072	71555953	71556094	3993	331,380	114,106	177,184	185,180	298	229	3.33066907388e-16	1.8836085731024504e-14	0.691,0.734	0.424,0.44	0.28
4083	ENSG00000153066.12	TXNDC11	chr16	-	11721576	11721670	11736016	11736233	11698133	11698325	11742476	11742794	4083	60,42	18,29	38,35	54,49	298	243	0.000391246301565	0.0030267451193052596	0.731,0.541	0.365,0.368	0.27
4104	ENSG00000140650.11	PMM2	chr16	+	8811078	8811178	8812990	8813106	8806315	8806407	8847723	8847868	4104	409,259	375,339	102,82	353,283	249	265	1.20348175869e-13	5.11261794053881e-12	0.537,0.448	0.235,0.236	0.257
4118	ENSG00000140632.16	GLYR1	chr16	-	4817597	4817697	4821379	4821453	4814536	4814647	4822874	4822931	4118	145,138	248,300	6,22	273,297	223	249	0	0.0	0.395,0.339	0.024,0.076	0.317
4177	ENSG00000270011.7	ZNF559-ZNF177	chr19	+	9338493	9338582	9364861	9364948	9324694	9324780	9376315	9376423	4177	9,15	11,14	4,6	109,136	238	236	3.18634008067e-14	1.4768850518239504e-12	0.448,0.515	0.035,0.042	0.443
4178	ENSG00000270011.7	ZNF559-ZNF177	chr19	+	9338493	9338582	9371609	9371752	9324694	9324780	9376315	9376423	4178	9,15	6,6	4,6	28,16	238	292	1.04071609293e-05	0.0001205943183972495	0.648,0.754	0.149,0.315	0.469
4180	ENSG00000270011.7	ZNF559-ZNF177	chr19	+	9339192	9339319	9364861	9364948	9338493	9338582	9371609	9371752	4180	74,61	5,3	18,28	8,15	276	236	2.39117232348e-07	3.9236170680168175e-06	0.927,0.946	0.658,0.615	0.3
4182	ENSG00000270011.7	ZNF559-ZNF177	chr19	+	9341101	9341184	9364861	9364948	9324694	9324780	9371609	9371752	4182	6,2	6,10	2,8	54,74	232	236	0.0100776459102	0.04736967696002008	0.504,0.169	0.036,0.099	0.269
4183	ENSG00000270011.7	ZNF559-ZNF177	chr19	+	9341101	9341184	9364861	9364948	9339192	9339319	9371609	9371752	4183	27,62	5,3	13,9	14,14	232	236	1.48587997462e-09	3.670613387852484e-08	0.846,0.955	0.486,0.395	0.46
4261	ENSG00000103148.15	NPRL3	chr16	-	123506	123545	124936	125073	119125	119255	130521	130591	4261	1,1	0,1	0,0	1,1	286	188	0.00950839768007	0.045253799544383966	1.0,0.397	0.0,0.0	0.699
4274	ENSG00000147010.17	SH3KBP1	chrX	-	19687616	19687691	19694994	19695051	19683822	19684028	19695611	19695741	4274	2,2	6,3	0,0	11,8	206	224	0.00193686886197	0.012190614657140159	0.266,0.42	0.0,0.0	0.343
4349	ENSG00000157823.16	AP3S2	chr15	-	89877305	89877424	89878264	89878300	89871474	89871546	89888520	89888632	4349	16,16	44,30	4,4	30,28	185	268	0.00334337983319	0.01921410617386737	0.345,0.436	0.162,0.171	0.224
4361	ENSG00000140525.17	FANCI	chr15	+	89268398	89268525	89273376	89273469	89264521	89264607	89274167	89274304	4361	422,399	323,330	140,99	242,240	276	242	3.4644731528e-11	1.0816855065964447e-09	0.534,0.515	0.337,0.266	0.223
4368	ENSG00000140525.17	FANCI	chr15	+	89306006	89306194	89307475	89307529	89305604	89305698	89312903	89312972	4368	622,621	17,17	155,178	74,77	298	203	0	0.0	0.961,0.961	0.588,0.612	0.361
4370	ENSG00000140525.17	FANCI	chr15	+	89306009	89306194	89307475	89307529	89305604	89305698	89312903	89312972	4370	17,19	17,17	4,0	74,77	298	203	0	0.0	0.405,0.432	0.036,0.0	0.4
4420	ENSG00000164828.17	SUN1	chr7	+	843205	843232	843340	843520	841945	842130	851383	851482	4420	14,28	6,3	47,30	47,72	176	298	6.52156113157e-06	7.967646425961609e-05	0.798,0.94	0.629,0.414	0.348
4426	ENSG00000164828.17	SUN1	chr7	+	848417	848615	851383	851482	843340	843520	851949	852043	4426	285,252	112,108	177,192	185,215	298	248	2.64770427805e-11	8.412776278524947e-10	0.679,0.66	0.443,0.426	0.235
4430	ENSG00000164828.17	SUN1	chr7	+	849922	850033	851383	851482	849519	849603	851949	852043	4430	169,181	136,133	100,86	182,190	260	248	7.20580595193e-10	1.8495130481376185e-08	0.542,0.565	0.344,0.302	0.231
4443	ENSG00000112200.16	ZNF451	chr6	+	57150718	57150862	57152220	57152351	57147089	57148693	57161083	57161152	4443	213,178	26,19	148,165	74,69	293	280	6.65090205132e-12	2.2855380093809977e-10	0.887,0.9	0.657,0.696	0.217
4445	ENSG00000112200.16	ZNF451	chr6	+	57153860	57154047	57161083	57161152	57152220	57152351	57168422	57170201	4445	210,213	161,129	117,118	207,186	298	218	2.07319539314e-09	5.009003158407448e-08	0.488,0.547	0.293,0.317	0.213
4483	ENSG00000139496.15	NUP58	chr13	+	25319325	25319350	25320529	25320595	25315356	25315467	25320918	25321093	4483	451,418	275,211	105,110	254,284	174	215	0	0.0	0.67,0.71	0.338,0.324	0.359
4590	ENSG00000028310.17	BRD9	chr5	-	879793	879889	883350	883450	878354	878487	883937	884070	4590	194,152	421,430	61,56	685,610	249	245	0	0.0	0.312,0.258	0.081,0.083	0.203
4592	ENSG00000028310.17	BRD9	chr5	-	881106	881182	883350	883450	878354	878487	883937	884070	4592	194,152	184,128	61,56	373,332	249	225	0	0.0	0.488,0.518	0.129,0.132	0.372
4609	ENSG00000107897.18	ACBD5	chr10	-	27217979	27218183	27219722	27219857	27215534	27215641	27223337	27223452	4609	177,163	352,271	17,23	398,355	284	298	0	0.0	0.345,0.387	0.043,0.064	0.312
4681	ENSG00000196141.13	SPATS2L	chr2	+	200372108	200372251	200383866	200384017	200329430	200329480	200389222	200389283	4681	2,3	0,1	0,0	2,1	292	298	2.82390910655e-09	6.629919239189974e-08	1.0,0.754	0.0,0.0	0.877
4714	ENSG00000285733.1	AL031315.1	chr6	-	169458220	169458464	169572418	169572540	169457533	169457634	169582835	169582934	4714	6,1	4,4	0,0	1,3	271	298	1.77898576709e-05	0.0001953191699349607	0.623,0.216	0.0,0.0	0.419
4777	ENSG00000172766.18	NAA16	chr13	+	41355143	41355216	41358303	41358473	41336649	41336756	41358809	41358962	4777	127,113	221,195	35,40	242,239	222	298	3.14193115969e-14	1.4588078307021937e-12	0.435,0.438	0.163,0.183	0.264
4899	ENSG00000106462.10	EZH2	chr7	-	148813958	148814137	148814913	148815039	148811624	148811720	148815505	148815546	4899	1211,1121	1276,1122	282,320	1264,1321	275	298	0	0.0	0.507,0.52	0.195,0.208	0.312
4901	ENSG00000106462.10	EZH2	chr7	-	148815505	148815546	148816683	148816778	148813958	148814137	148817221	148817391	4901	1087,1005	13,19	267,280	107,98	244	190	0	0.0	0.985,0.976	0.66,0.69	0.305
4902	ENSG00000106462.10	EZH2	chr7	-	148816683	148816778	148817221	148817391	148815505	148815546	148817876	148818117	4902	1561,1322	837,808	351,314	520,541	298	244	0	0.0	0.604,0.573	0.356,0.322	0.25
5024	ENSG00000164733.20	CTSB	chr8	-	11857857	11857940	11862344	11862478	11853328	11853479	11864375	11864463	5024	1,3	2,0	0,1	5,1	283	232	0.00101325938842	0.006957917848048787	0.291,1.0	0.0,0.45	0.42
5042	ENSG00000117593.10	DARS2	chr1	+	173828332	173828399	173830659	173830761	173826686	173826786	173833375	173833499	5042	148,119	4,7	52,70	25,27	216	251	7.58282325819e-14	3.342389545962965e-12	0.977,0.952	0.707,0.751	0.235
5088	ENSG00000278540.4	ACACA	chr17	-	37206782	37206879	37207656	37207800	37205764	37205872	37210466	37210490	5088	220,275	182,169	58,36	101,127	293	246	1.47274021867e-08	3.021189364170488e-07	0.504,0.577	0.325,0.192	0.282
5093	ENSG00000204371.11	EHMT2	chr6	-	31888598	31888747	31888968	31889070	31888362	31888506	31889227	31889342	5093	185,205	294,348	61,55	456,451	251	298	0	0.0	0.428,0.412	0.137,0.126	0.288
5136	ENSG00000217128.11	FNIP1	chr5	-	131677702	131677872	131679028	131679175	131671504	131672924	131698916	131699002	5136	47,65	73,53	37,43	151,146	296	298	4.46964925715e-06	5.6554061144877296e-05	0.393,0.553	0.198,0.229	0.26
5164	ENSG00000196839.12	ADA	chr20	-	44622828	44622930	44629046	44629169	44621017	44621147	44636226	44636288	5164	4783,4617	158,152	3468,3262	1375,1231	272	251	0	0.0	0.965,0.966	0.699,0.71	0.261
5199	ENSG00000131626.18	PPFIA1	chr11	+	70365372	70365435	70365940	70365967	70362287	70362488	70372214	70372390	5199	2,6	0,0	24,15	8,4	212	176	9.37309424033e-05	0.000848200571040396	1.0,1.0	0.714,0.757	0.264
5312	ENSG00000047579.19	DTNBP1	chr6	-	15637743	15637804	15652086	15652140	15615266	15615399	15662813	15663058	5312	72,78	3,0	70,40	11,23	203	210	3.39756597301e-08	6.60798411592774e-07	0.961,1.0	0.868,0.643	0.225
5349	ENSG00000175193.13	PARL	chr3	-	183844230	183844326	183862752	183862801	183840569	183840640	183866624	183866765	5349	417,415	233,203	347,331	452,446	198	245	1.89404048001e-13	7.884820368634223e-12	0.689,0.717	0.487,0.479	0.22
5364	ENSG00000017260.19	ATP2C1	chr3	+	130932021	130932138	130934621	130934711	130930415	130930526	130940629	130940691	5364	273,239	0,0	318,297	76,82	266	239	0	0.0	1.0,1.0	0.79,0.765	0.222
5395	ENSG00000198721.12	ECI2	chr6	-	4117307	4117451	4119185	4119275	4115688	4116029	4125249	4125370	5395	679,567	930,855	99,90	515,485	239	293	0	0.0	0.472,0.448	0.191,0.185	0.272
5406	ENSG00000112739.16	PRPF4B	chr6	+	4061654	4061700	4062212	4062299	4060412	4061147	4063073	4063119	5406	21,16	24,10	18,14	92,76	195	236	3.29081186523e-07	5.2746845440549304e-06	0.514,0.659	0.191,0.182	0.4
5448	ENSG00000114107.8	CEP70	chr3	-	138508438	138508544	138570317	138570498	138505294	138505465	138571033	138571157	5448	1145,1075	908,813	362,404	766,794	298	255	0	0.0	0.519,0.531	0.288,0.303	0.23
5450	ENSG00000114107.8	CEP70	chr3	-	138529374	138529462	138570317	138570498	138529198	138529287	138571033	138571157	5450	1144,1075	753,729	362,402	731,756	298	237	0	0.0	0.547,0.54	0.283,0.297	0.254
5460	ENSG00000114107.8	CEP70	chr3	-	138532513	138532570	138572858	138572984	138529374	138529462	138591853	138591956	5460	266,267	272,275	4,6	116,118	275	206	0	0.0	0.423,0.421	0.025,0.037	0.391
5467	ENSG00000114107.8	CEP70	chr3	-	138537177	138537347	138572858	138572984	138529374	138529462	138591853	138591956	5467	266,267	48,32	4,6	68,52	275	298	0	0.0	0.857,0.9	0.06,0.111	0.793
5476	ENSG00000114107.8	CEP70	chr3	-	138571265	138571353	138572858	138572914	138529374	138529462	138591853	138591956	5476	6,12	0,0	3,7	18,8	205	237	1.612348699e-09	3.9648786239037374e-08	1.0,1.0	0.162,0.503	0.667
5478	ENSG00000114107.8	CEP70	chr3	-	138571265	138571353	138572858	138572984	138529374	138529462	138591853	138591956	5478	266,267	0,0	4,6	18,8	275	237	0	0.0	1.0,1.0	0.161,0.393	0.723
5481	ENSG00000114107.8	CEP70	chr3	-	138571265	138571356	138572858	138572984	138529374	138529462	138591853	138591956	5481	266,267	59,49	4,6	87,77	275	240	0	0.0	0.797,0.826	0.039,0.064	0.76
5549	ENSG00000160867.14	FGFR4	chr5	+	177090389	177090653	177090744	177090825	177089549	177089693	177090937	177091104	5549	14,3	9,8	1,0	6,2	298	230	0.00040444067558	0.0031163072449146186	0.546,0.224	0.114,0.0	0.328
5572	ENSG00000197332.8	AC008543.1	chr19	+	11644238	11644361	11646226	11646273	11639775	11639896	11648357	11648484	5572	11,0	0,5	1,0	13,5	272	196	0.00554767323265	0.02911557064668607	1.0,0.0	0.053,0.0	0.473
5683	ENSG00000066322.14	ELOVL1	chr1	-	43364737	43364794	43365185	43365376	43364541	43364647	43365563	43365623	5683	361,309	158,183	153,154	160,196	298	206	3.3566943447e-08	6.542643543542428e-07	0.612,0.539	0.398,0.352	0.201
5684	ENSG00000066322.14	ELOVL1	chr1	-	43364927	43365008	43365185	43365376	43364737	43364794	43365563	43365623	5684	361,311	267,212	153,157	488,539	298	230	0	0.0	0.511,0.531	0.195,0.184	0.332
5685	ENSG00000066322.14	ELOVL1	chr1	-	43364927	43365097	43365185	43365376	43364737	43364794	43365563	43365623	5685	361,311	230,198	153,157	254,282	298	298	2.77111666946e-13	1.1275059317549465e-11	0.611,0.611	0.376,0.358	0.244
5812	ENSG00000158402.19	CDC25C	chr5	-	138319218	138319374	138325814	138325904	138291969	138292116	138326020	138326054	5812	40,49	145,104	8,12	109,92	239	298	3.58301745429e-06	4.6290938145080005e-05	0.256,0.37	0.084,0.14	0.201
5815	ENSG00000158402.19	CDC25C	chr5	-	138328483	138328529	138330986	138331214	138319218	138319374	138331594	138331794	5815	23,20	4,0	29,18	14,21	298	195	7.90543796609e-05	0.0007298326302985757	0.79,1.0	0.575,0.359	0.428
5816	ENSG00000158402.19	CDC25C	chr5	-	138328483	138328529	138330986	138331218	138319218	138319374	138331594	138331877	5816	19,17	4,0	29,23	14,21	298	195	0.000498957943986	0.003749272840380595	0.757,1.0	0.575,0.417	0.383
5842	ENSG00000135018.13	UBQLN1	chr9	-	83665029	83665145	83666349	83666433	83663874	83664043	83669184	83669327	5842	833,752	1328,1178	259,280	1311,1279	233	265	0	0.0	0.416,0.421	0.183,0.199	0.227
5962	ENSG00000185324.21	CDK10	chr16	+	89693397	89693467	89694172	89694232	89693273	89693326	89694664	89694788	5962	44,47	82,95	14,9	109,99	219	209	8.48909498252e-10	2.1563260475372836e-08	0.339,0.321	0.109,0.08	0.236
6096	ENSG00000185513.16	L3MBTL1	chr20	+	43530283	43530419	43532772	43532924	43529202	43529368	43533341	43533418	6096	17,22	29,29	10,2	32,14	285	298	0.0101068117208	0.047473681521905065	0.38,0.442	0.246,0.13	0.223
6127	ENSG00000164953.15	TMEM67	chr8	+	93755777	93755866	93758486	93758576	93755019	93755137	93772588	93772651	6127	52,50	0,3	17,17	5,9	238	239	1.80283826445e-06	2.47750203880811e-05	1.0,0.944	0.773,0.655	0.258
6161	ENSG00000160310.17	PRMT2	chr21	+	46661799	46661936	46663382	46663554	46660832	46660962	46664294	46664951	6161	157,145	194,155	26,19	71,64	286	298	2.76797214582e-06	3.6764557659104044e-05	0.457,0.494	0.276,0.236	0.22
6188	ENSG00000145687.16	SSBP2	chr5	-	81615472	81615557	81636556	81636618	81489249	81489309	81650266	81650339	6188	502,558	56,51	429,418	258,261	211	234	0	0.0	0.909,0.924	0.648,0.64	0.273
6223	ENSG00000164306.10	PRIMPOL	chr4	+	184678231	184678394	184685575	184685684	184672172	184672460	184691498	184691581	6223	95,96	111,86	20,20	60,63	298	258	7.1097558485e-07	1.060214338137844e-05	0.426,0.491	0.224,0.216	0.239
6225	ENSG00000164306.10	PRIMPOL	chr4	+	184682247	184682336	184685575	184685684	184678231	184678394	184691498	184691581	6225	74,63	108,82	5,4	44,44	238	258	2.67034283574e-10	7.2762796299921445e-09	0.426,0.454	0.11,0.09	0.34
6317	ENSG00000138658.15	ZGRF1	chr4	-	112606007	112606091	112609378	112609429	112603523	112603697	112612523	112612588	6317	26,45	9,14	21,10	32,24	200	233	2.72283222413e-07	4.424766390248849e-06	0.771,0.789	0.433,0.327	0.4
6325	ENSG00000130449.5	ZSWIM6	chr5	+	61526249	61526396	61530051	61530198	61525799	61525976	61531464	61531725	6325	42,36	15,26	24,26	35,33	296	296	0.00252074341473	0.015161452546382594	0.737,0.581	0.407,0.441	0.235
6350	ENSG00000007341.18	ST7L	chr1	-	112555867	112556018	112576985	112577088	112541950	112542090	112578344	112578417	6350	49,61	20,21	22,16	24,25	252	298	3.588657056e-05	0.00036068410112763036	0.743,0.775	0.52,0.431	0.283
6358	ENSG00000007341.18	ST7L	chr1	-	112582374	112582472	112591524	112591603	112578344	112578417	112610840	112611003	6358	3,5	0,1	2,5	7,8	228	247	1.3377435191e-05	0.00015130804683958742	1.0,0.844	0.236,0.404	0.602
6385	ENSG00000156639.11	ZFAND3	chr6	+	37929958	37929999	38061592	38061775	37819797	37820016	38116571	38116739	6385	22,12	28,21	21,11	90,106	190	298	1.51891106801e-05	0.00016956920812338469	0.552,0.473	0.268,0.14	0.308
6427	ENSG00000196074.12	SYCP2	chr20	-	59881436	59881492	59881944	59882002	59880965	59881023	59882094	59882165	6427	207,217	55,54	115,78	110,125	207	205	1.27897692437e-13	5.407787070815849e-12	0.788,0.799	0.509,0.382	0.348
6441	ENSG00000135541.20	AHI1	chr6	-	135358131	135358187	135394775	135394896	135318433	135318616	135404950	135404977	6441	74,73	5,6	37,27	18,7	270	205	4.65988853926e-05	0.0004552884941509517	0.918,0.902	0.609,0.745	0.233
6497	ENSG00000188917.14	TRMT2B	chrX	-	101020486	101020588	101021967	101022062	101019283	101019403	101023469	101023616	6497	100,96	167,153	25,26	125,128	244	251	1.18516867431e-08	2.466906648008222e-07	0.381,0.392	0.171,0.173	0.215
6498	ENSG00000188917.14	TRMT2B	chrX	-	101021100	101021315	101021967	101022062	101020486	101020588	101023469	101023616	6498	98,98	186,168	25,26	203,210	244	298	1.88737914186e-15	9.810007655263074e-14	0.392,0.416	0.131,0.131	0.273
6516	ENSG00000188917.14	TRMT2B	chrX	-	101041316	101041371	101042041	101042312	101036973	101037073	101051250	101051366	6516	34,43	10,9	13,9	14,8	298	204	0.000376128648294	0.0029215221469562178	0.699,0.766	0.389,0.435	0.32
6552	ENSG00000164300.16	SERINC5	chr5	-	80113571	80113625	80114513	80114651	80111650	80111702	80146089	80146234	6552	6,2	2,10	2,2	50,101	287	203	0.000234376867535	0.0019270193168619812	0.68,0.124	0.028,0.014	0.381
6553	ENSG00000164300.16	SERINC5	chr5	-	80114513	80114651	80116137	80116323	80113571	80113625	80146089	80146234	6553	3,3	12,1	0,0	9,2	298	287	6.63046042997e-05	0.000623434299612655	0.194,0.743	0.0,0.0	0.469
6697	ENSG00000183137.14	CEP57L1	chr6	+	109146757	109146937	109150165	109150239	109145218	109145381	109153832	109153949	6697	266,201	127,102	145,155	172,167	298	223	2.72763347464e-08	5.390523121750084e-07	0.61,0.596	0.387,0.41	0.205
6754	ENSG00000120519.14	SLC10A7	chr4	-	146325960	146325996	146442782	146442821	146305925	146306009	146503848	146503924	6754	25,18	17,13	20,19	31,48	188	185	0.00124201097461	0.008289086603433785	0.591,0.577	0.388,0.28	0.25
6911	ENSG00000244625.5	MIATNB	chr22	+	26693680	26693836	26774155	26774217	26672776	26672987	26776826	26776848	6911	75,82	16,16	48,28	17,30	298	211	0.0053014853763	0.028085795269259386	0.768,0.784	0.667,0.398	0.244
6919	ENSG00000145390.11	USP53	chr4	+	119260506	119260653	119261714	119261864	119259819	119259925	119267319	119267482	6919	60,62	50,55	43,32	66,98	296	298	0.000387232863493	0.0029999981980434144	0.547,0.532	0.396,0.247	0.218
6966	ENSG00000164073.10	MFSD8	chr4	-	127938782	127938836	127939852	127939997	127932984	127933093	127942044	127942158	6966	13,27	35,18	4,5	41,46	294	203	4.82620706019e-05	0.0004698727705632727	0.204,0.509	0.063,0.07	0.29
6967	ENSG00000164073.10	MFSD8	chr4	-	127938782	127938836	127939852	127939997	127932984	127933093	127943751	127943992	6967	6,13	37,18	0,1	38,45	294	203	4.4648045272e-07	6.950721344386289e-06	0.101,0.333	0.0,0.015	0.21
6970	ENSG00000164073.10	MFSD8	chr4	-	127938782	127938838	127939852	127939997	127932984	127933093	127943751	127943992	6970	6,13	40,19	0,1	45,50	294	205	2.95141534434e-07	4.747607652290747e-06	0.095,0.323	0.0,0.014	0.202
7005	ENSG00000051341.13	POLQ	chr3	-	121522002	121522149	121529644	121529792	121519870	121520083	121532989	121533209	7005	98,112	103,128	51,45	147,122	297	296	1.70002610433e-07	2.868036534734589e-06	0.487,0.466	0.257,0.269	0.214
7031	ENSG00000164037.16	SLC9B1	chr4	-	102945192	102945320	102989799	102989941	102932123	102932299	102991642	102991712	7031	4,4	9,2	0,0	3,1	291	277	9.61231691421e-06	0.0001125930790611068	0.297,0.656	0.0,0.0	0.477
7042	ENSG00000162623.15	TYW3	chr1	+	74738689	74738788	74748750	74748822	74736541	74736622	74763893	74766674	7042	319,313	62,62	318,346	214,189	248	221	5.58442181386e-14	2.5149476268896054e-12	0.821,0.818	0.57,0.62	0.224
7061	ENSG00000138698.14	RAP1GDS1	chr4	+	98293407	98293515	98343138	98343261	98261460	98261569	98391951	98392080	7061	206,164	10,9	214,188	83,79	257	272	0	0.0	0.956,0.951	0.732,0.716	0.23
7063	ENSG00000138698.14	RAP1GDS1	chr4	+	98343138	98343261	98352475	98352601	98293407	98293515	98391951	98392080	7063	763,741	78,76	792,735	382,296	272	275	0	0.0	0.908,0.908	0.677,0.715	0.212
7066	ENSG00000138698.14	RAP1GDS1	chr4	+	98379016	98379163	98391951	98392080	98352475	98352601	98404476	98404602	7066	707,625	857,824	352,330	1197,1053	296	278	1.11022302463e-16	6.496610913756806e-15	0.437,0.416	0.216,0.227	0.205
7147	ENSG00000163322.13	ABRAXAS1	chr4	-	83472221	83472288	83476642	83476679	83470202	83470396	83482153	83482244	7147	25,32	90,46	6,1	26,22	186	216	0.0100735118902	0.047366752091691694	0.244,0.447	0.211,0.05	0.215
7196	ENSG00000138750.14	NUP54	chr4	-	76130655	76130749	76136185	76136412	76118074	76118194	76144148	76144292	7196	108,128	37,19	24,24	59,84	298	243	0	0.0	0.704,0.846	0.249,0.189	0.556
7197	ENSG00000138750.14	NUP54	chr4	-	76130655	76130749	76136185	76136412	76118074	76118194	76144389	76144473	7197	18,18	37,20	3,0	66,81	298	243	4.84057238737e-14	2.1983043892540928e-12	0.284,0.423	0.036,0.0	0.335
7211	ENSG00000138750.14	NUP54	chr4	-	76132522	76132719	76136185	76136412	76130655	76130749	76144148	76144292	7211	108,128	10,13	31,26	53,80	298	298	0	0.0	0.915,0.908	0.369,0.245	0.605
7213	ENSG00000138750.14	NUP54	chr4	-	76134174	76134362	76136185	76136412	76118074	76118194	76144148	76144292	7213	108,128	11,15	24,24	20,21	298	298	1.76748615743e-11	5.77236157177139e-10	0.908,0.895	0.545,0.533	0.362
7214	ENSG00000138750.14	NUP54	chr4	-	76134174	76134362	76136185	76136412	76130655	76130749	76144148	76144292	7214	108,128	11,15	31,26	51,30	298	298	0	0.0	0.908,0.895	0.378,0.464	0.48
7315	ENSG00000120699.12	EXOSC8	chr13	+	37002487	37002551	37002933	37003007	37002267	37002309	37004476	37004561	7315	49,44	3,2	35,25	41,31	213	223	0	0.0	0.945,0.958	0.472,0.458	0.487
7328	ENSG00000112320.11	SOBP	chr6	+	107587079	107587175	107633513	107635469	107533458	107533610	107658206	107660167	7328	63,39	85,67	17,9	62,53	245	298	2.78048743028e-05	0.00029055380461867576	0.474,0.415	0.25,0.171	0.234
7346	ENSG00000168066.20	SF1	chr11	-	64766899	64767079	64767191	64767251	64764605	64765518	64767570	64767844	7346	397,394	267,280	585,513	1470,1374	209	298	0	0.0	0.679,0.667	0.362,0.347	0.319
7373	ENSG00000154144.12	TBRG1	chr11	+	124624930	124625001	124625670	124625903	124622835	124623233	124626812	124627050	7373	83,81	68,51	75,69	135,150	220	298	4.81495542326e-08	9.057757147689104e-07	0.623,0.683	0.429,0.384	0.247
7471	ENSG00000103274.10	NUBP1	chr16	+	10743960	10744065	10747142	10747276	10743785	10743882	10755720	10755753	7471	17,6	11,17	11,7	41,64	254	283	0.00655427458849	0.033391522436091836	0.633,0.282	0.23,0.109	0.288
7483	ENSG00000103274.10	NUBP1	chr16	+	10761756	10761859	10767948	10768032	10761363	10761474	10769046	10769351	7483	272,229	233,238	115,139	323,271	252	233	4.87767937152e-10	1.2824588569797614e-08	0.519,0.471	0.248,0.322	0.21
7514	ENSG00000065882.15	TBC1D1	chr4	+	38051898	38052060	38053105	38053225	38049617	38049898	38054198	38054338	7514	14,6	8,6	0,0	12,17	298	269	1.70437441938e-10	4.794286166547953e-09	0.612,0.474	0.0,0.0	0.543
7546	ENSG00000172775.16	FAM192A	chr16	-	57175538	57175700	57178709	57178852	57173772	57173869	57185820	57186039	7546	11,17	35,28	3,2	25,20	292	298	0.00187467145903	0.011862689829556322	0.243,0.383	0.109,0.093	0.212
7626	ENSG00000093167.17	LRRFIP2	chr3	-	37066223	37066325	37072789	37072882	37063741	37063791	37075023	37075116	7626	16,16	5,0	0,2	7,5	242	251	3.18313615466e-07	5.108166621541234e-06	0.768,1.0	0.0,0.293	0.738
7627	ENSG00000093167.17	LRRFIP2	chr3	-	37066223	37066325	37072789	37072882	37065809	37065942	37075023	37075116	7627	27,43	10,10	2,0	13,7	242	251	1.55215840181e-10	4.388996336187271e-09	0.737,0.817	0.138,0.0	0.708
7632	ENSG00000130787.13	HIP1R	chr12	+	122855550	122855612	122855830	122855903	122855264	122855405	122855979	122856101	7632	72,69	80,69	15,19	76,45	211	222	9.71376198489e-06	0.00011358406731876577	0.486,0.513	0.172,0.308	0.26
7705	ENSG00000122335.15	SERAC1	chr6	-	158120424	158120575	158128107	158128270	158119028	158119120	158130372	158130486	7705	61,53	4,3	47,27	16,20	298	298	5.06626728569e-07	7.774040176266975e-06	0.938,0.946	0.746,0.574	0.282
7749	ENSG00000125388.19	GRK4	chr4	+	3009647	3009711	3013687	3013828	3007735	3007828	3019640	3019831	7749	12,13	16,25	0,0	11,12	213	290	5.91970138464e-08	1.1020694586062708e-06	0.505,0.415	0.0,0.0	0.46
7852	ENSG00000251669.5	FAM86EP	chr4	-	3946625	3946939	3951138	3951219	3942766	3943372	3953110	3953173	7852	55,42	13,19	5,19	29,13	230	298	0.0047839647769	0.025825942329728718	0.846,0.741	0.183,0.654	0.375
7914	ENSG00000184619.5	KRBA2	chr17	-	8371308	8371494	8371599	8371808	8368979	8370386	8375899	8376667	7914	8,1	5,12	0,0	8,5	298	298	0.000150245905277	0.001297801325889322	0.615,0.077	0.0,0.0	0.346
7925	ENSG00000139637.13	C12orf10	chr12	+	53305907	53306060	53306197	53306320	53303033	53303193	53306679	53306861	7925	421,435	656,620	131,131	636,668	298	272	0	0.0	0.369,0.39	0.158,0.152	0.225
8018	ENSG00000156931.15	VPS8	chr3	+	184900920	184900972	184913518	184913561	184898564	184898654	184914980	184915053	8018	43,55	60,55	26,20	58,84	201	192	0.000260719335967	0.002112061503617355	0.406,0.489	0.3,0.185	0.205
8023	ENSG00000114867.20	EIF4G1	chr3	+	184315488	184315545	184315762	184315856	184314494	184314674	184317716	184317816	8023	226,222	50,23	161,139	105,110	206	243	5.55111512313e-16	3.0685836385564525e-14	0.842,0.919	0.644,0.598	0.26
8068	ENSG00000145191.13	EIF2B5	chr3	+	184137873	184138075	184140079	184140157	184137619	184137805	184141924	184142070	8068	3,1	0,0	12,0	6,3	298	227	1.56010302033e-06	2.1738294977490744e-05	1.0,1.0	0.604,0.0	0.698
8107	ENSG00000177058.11	SLC38A9	chr5	-	55645788	55645895	55649206	55649314	55627890	55627980	55652528	55652723	8107	58,62	0,4	20,33	10,7	257	256	7.38504681719e-06	8.917592790533457e-05	1.0,0.939	0.666,0.824	0.225
8171	ENSG00000124214.19	STAU1	chr20	-	49153932	49154071	49174194	49174269	49135832	49135931	49188115	49188367	8171	92,90	33,50	89,70	117,112	224	288	7.69988384164e-09	1.6778034451702797e-07	0.782,0.698	0.494,0.446	0.27
8237	ENSG00000182473.21	EXOC7	chr17	-	76094413	76094581	76097795	76098018	76089174	76089320	76101270	76101376	8237	522,438	81,60	522,594	310,313	298	298	0	0.0	0.866,0.88	0.627,0.655	0.232
8293	ENSG00000119723.16	COQ6	chr14	+	73958146	73958277	73958970	73959078	73955329	73955928	73959161	73959224	8293	118,135	121,103	26,27	70,50	280	257	1.56912220601e-05	0.0001746380592724079	0.472,0.546	0.254,0.331	0.217
8459	ENSG00000153558.15	FBXL2	chr3	+	33297868	33297962	33364624	33364719	33297663	33297725	33373091	33373160	8459	5,8	20,19	1,2	49,49	243	244	1.50305207286e-05	0.00016789371725661018	0.201,0.297	0.02,0.039	0.22
8631	ENSG00000013375.15	PGM3	chr6	-	83175961	83176060	83190808	83191014	83174373	83174487	83193178	83193231	8631	68,78	55,90	21,15	57,32	298	248	0.000223690119351	0.0018498665418800048	0.507,0.419	0.235,0.281	0.205
8656	ENSG00000175455.14	CCDC14	chr3	-	123956045	123956115	123956354	123956427	123948895	123949132	123956739	123956795	8656	85,70	7,14	4,3	3,6	222	219	0.00059671988545	0.004383746086573857	0.923,0.831	0.568,0.33	0.428
8666	ENSG00000163406.10	SLC15A2	chr3	+	121924944	121925033	121927757	121927839	121924350	121924383	121928420	121928555	8666	7,6	11,4	7,5	28,28	238	231	0.00833781910492	0.04062879482917665	0.382,0.593	0.195,0.148	0.316
8670	ENSG00000173226.16	IQCB1	chr3	-	121797117	121797227	121799195	121799374	121790072	121790215	121807343	121807443	8670	286,256	25,57	78,99	56,43	298	259	1.0895378888e-07	1.919750103740614e-06	0.909,0.796	0.548,0.667	0.245
8721	ENSG00000125319.14	C17orf53	chr17	+	44154852	44154938	44155285	44155411	44154555	44154664	44161870	44162476	8721	51,46	30,26	32,31	41,53	235	275	0.000153133680893	0.0013210534620305624	0.665,0.674	0.477,0.406	0.228
8780	ENSG00000177990.11	DPY19L2	chr12	-	63582405	63582525	63590998	63591127	63570757	63570857	63594086	63594133	8780	28,6	13,16	0,0	15,3	278	269	5.35925907763e-07	8.191012627657046e-06	0.676,0.266	0.0,0.0	0.471
8783	ENSG00000177990.11	DPY19L2	chr12	-	63583811	63583836	63590998	63591127	63582405	63582525	63594086	63594133	8783	27,8	4,2	0,0	2,2	278	174	1.75119469259e-07	2.952092089012287e-06	0.809,0.715	0.0,0.0	0.762
8867	ENSG00000124406.16	ATP8A1	chr4	-	42590810	42590884	42594288	42594362	42588259	42588329	42600477	42600518	8867	54,33	0,4	7,4	6,8	223	223	3.62998906489e-08	7.004476753538816e-07	1.0,0.892	0.538,0.333	0.51
8909	ENSG00000238105.7	GOLGA2P5	chr12	-	100167549	100167639	100170564	100170667	100167335	100167443	100170936	100170987	8909	39,52	56,64	7,5	45,19	252	239	1.15013037155e-05	0.00013191291200226533	0.398,0.435	0.129,0.2	0.252
8945	ENSG00000186998.15	EMID1	chr22	+	29254202	29254287	29255270	29255361	29243444	29243489	29258816	29259597	8945	30,27	7,1	5,8	4,8	234	240	0.00059341167227	0.00436419663881012	0.815,0.965	0.562,0.506	0.356
9003	ENSG00000157036.12	EXOG	chr3	+	38499680	38499747	38500089	38500164	38498925	38498989	38501354	38501494	9003	4,9	17,23	0,0	1,3	216	224	0.000212365113717	0.001767590653387779	0.196,0.289	0.0,0.0	0.242
9061	ENSG00000137812.19	KNL1	chr15	+	40657354	40657473	40659338	40659461	40657041	40657151	40662073	40662683	9061	202,245	343,270	73,82	366,335	268	272	4.69047023444e-12	1.6368709578816746e-10	0.374,0.479	0.168,0.199	0.243
9205	ENSG00000196923.13	PDLIM7	chr5	-	177491403	177491420	177491806	177491925	177491009	177491146	177492404	177492435	9205	256,299	5,5	23,75	12,6	268	166	8.8447872425e-06	0.00010478567441971014	0.969,0.974	0.543,0.886	0.257
9206	ENSG00000196923.13	PDLIM7	chr5	-	177491403	177491420	177491806	177491976	177491009	177491146	177492404	177492435	9206	120,117	5,5	11,32	12,6	298	166	8.4638200421e-05	0.0007737038612527604	0.93,0.929	0.338,0.748	0.386
9265	ENSG00000143776.18	CDC42BPA	chr1	-	227059372	227059411	227068653	227068701	227047926	227048010	227069776	227069853	9265	1,7	0,0	0,1	1,2	197	188	1.70680594725e-05	0.00018830869924500542	1.0,1.0	0.0,0.323	0.839
9365	ENSG00000188938.16	FAM120AOS	chr9	-	93438626	93438818	93441259	93441373	93434323	93435922	93447257	93447697	9365	4,5	2,0	2,3	5,4	263	298	0.00168933277157	0.010834864680426133	0.694,1.0	0.312,0.459	0.461
9425	ENSG00000077254.14	USP33	chr1	-	77713199	77713281	77715741	77715868	77711651	77711855	77717866	77718047	9425	190,147	143,167	111,159	302,324	276	231	6.23707765435e-08	1.1563670570704165e-06	0.527,0.424	0.235,0.291	0.213
9506	ENSG00000134759.13	ELP2	chr18	+	36138794	36138872	36141136	36141201	36138269	36138426	36142825	36142966	9506	192,217	5,5	52,60	107,115	227	214	0	0.0	0.973,0.976	0.314,0.33	0.652
9507	ENSG00000134759.13	ELP2	chr18	+	36138794	36138872	36141136	36141201	36138269	36138426	36154849	36154999	9507	192,215	3,1	48,61	46,54	227	214	0	0.0	0.984,0.995	0.496,0.516	0.484
9508	ENSG00000134759.13	ELP2	chr18	+	36138794	36138872	36142825	36142966	36138269	36138426	36154849	36154999	9508	192,215	2,2	48,61	59,66	227	290	0	0.0	0.992,0.993	0.51,0.541	0.467
9513	ENSG00000134759.13	ELP2	chr18	+	36142280	36142347	36142825	36142966	36141136	36141201	36144938	36145034	9513	304,349	543,626	119,125	540,594	216	290	2.69118061169e-13	1.0982948287586906e-11	0.429,0.428	0.228,0.22	0.204
9638	ENSG00000058673.16	ZC3H11A	chr1	+	203796292	203796496	203802956	203803016	203795698	203795775	203816925	203817124	9638	149,130	290,256	31,24	310,286	298	209	0	0.0	0.265,0.263	0.066,0.056	0.203
9664	ENSG00000214954.8	LRRC69	chr8	+	91135667	91135739	91200612	91200792	91133109	91133305	91218889	91219000	9664	7,3	10,6	0,0	5,5	221	298	3.16105883469e-06	4.147505988550459e-05	0.486,0.403	0.0,0.0	0.445
9719	ENSG00000003402.19	CFLAR	chr2	+	201140356	201140439	201145377	201145432	201135971	201136107	201149002	201149052	9719	50,40	28,20	42,19	39,46	232	204	0.00369093496003	0.020891032623115667	0.611,0.638	0.486,0.266	0.249
9723	ENSG00000242086.8	MUC20-OT1	chr3	+	195696360	195696589	195699029	195699207	195689338	195689438	195708133	195708435	9723	32,34	36,22	11,8	20,28	298	298	0.00378135050043	0.021264480112486904	0.471,0.607	0.355,0.222	0.25
9845	ENSG00000139668.8	WDFY2	chr13	+	51675169	51675243	51703595	51703650	51660595	51660663	51719197	51719348	9845	38,44	41,36	12,20	32,38	223	204	0.00212607499462	0.013214976740753254	0.459,0.528	0.255,0.325	0.204
9848	ENSG00000137955.15	RABGGTB	chr1	+	75789158	75789356	75790445	75790517	75786700	75787604	75791284	75791337	9848	872,884	280,239	590,563	429,481	298	221	2.22044604925e-16	1.271735724513121e-14	0.698,0.733	0.505,0.465	0.231
9849	ENSG00000137955.15	RABGGTB	chr1	+	75789158	75789356	75791284	75791337	75786700	75787604	75791460	75791571	9849	873,884	516,431	507,513	658,595	298	202	9.16267062223e-13	3.4666508093306654e-11	0.534,0.582	0.343,0.369	0.202
9898	ENSG00000172995.16	ARPP21	chr3	+	35708968	35709070	35715438	35715476	35706973	35707082	35721604	35721834	9898	53,36	38,38	14,20	62,82	251	187	1.85385706786e-09	4.513506160883697e-08	0.51,0.414	0.144,0.154	0.313
9906	ENSG00000172995.16	ARPP21	chr3	+	35717297	35717357	35721604	35721837	35715438	35715476	35729302	35729536	9906	127,116	8,20	89,76	53,55	209	298	1.82298620643e-13	7.61251948988478e-12	0.958,0.892	0.705,0.663	0.241
9910	ENSG00000115204.14	MPV17	chr2	-	27311898	27311951	27312993	27313109	27309491	27309981	27322447	27322564	9910	91,83	123,119	19,12	80,68	265	202	4.15365221107e-08	7.902554395429642e-07	0.361,0.347	0.153,0.119	0.218
9978	ENSG00000234741.7	GAS5	chr1	-	173865509	173865547	173866527	173866567	173864674	173864704	173866760	173866796	9978	50,63	6,1	94,85	60,25	189	187	1.97515872991e-07	3.2849495621487154e-06	0.892,0.984	0.608,0.771	0.248
10029	ENSG00000011275.18	RNF216	chr7	-	5766894	5766939	5777486	5777628	5761010	5761138	5781540	5781620	10029	1,2	1,2	1,0	4,3	291	194	0.00502309940061	0.02687487692004271	0.4,0.4	0.143,0.0	0.329
10046	ENSG00000223546.6	LINC00630	chrX	+	102770351	102770420	102826968	102827144	102769160	102769341	102865041	102865152	10046	7,11	11,7	7,3	18,21	218	298	0.0102921539938	0.0481196085656359	0.465,0.682	0.347,0.163	0.319
10088	ENSG00000115355.16	CCDC88A	chr2	-	55303068	55303152	55308808	55309023	55301871	55302072	55312433	55312579	10088	224,181	145,113	30,27	132,150	298	233	0	0.0	0.547,0.556	0.151,0.123	0.415
10089	ENSG00000115355.16	CCDC88A	chr2	-	55303068	55303152	55308808	55309023	55301871	55302072	55315927	55316114	10089	222,180	145,115	32,29	126,143	298	233	0	0.0	0.545,0.55	0.166,0.137	0.396
10216	ENSG00000115020.16	PIKFYVE	chr2	+	208276711	208276830	208298640	208298779	208273583	208273733	208300936	208301094	10216	146,176	134,123	48,44	99,108	268	288	6.93774526717e-09	1.5166338438182976e-07	0.539,0.606	0.343,0.304	0.249
10217	ENSG00000115020.16	PIKFYVE	chr2	+	208277536	208277708	208285725	208285933	208276711	208276830	208288728	208288818	10217	153,114	167,143	26,28	81,98	298	298	7.66374005368e-08	1.391231841777064e-06	0.478,0.444	0.243,0.222	0.228
10218	ENSG00000115020.16	PIKFYVE	chr2	+	208277536	208277708	208288728	208288818	208276711	208276830	208298640	208298779	10218	148,113	123,130	27,29	73,91	298	239	6.95294494202e-08	1.272473831451367e-06	0.491,0.411	0.229,0.204	0.234
10342	ENSG00000121766.15	ZCCHC17	chr1	+	31338956	31339048	31346639	31346818	31319108	31319166	31348828	31348974	10342	9,2	4,1	14,11	25,25	241	298	0.00524340674114	0.027848573893464755	0.736,0.712	0.409,0.352	0.344
10361	ENSG00000114021.11	NIT2	chr3	+	100339086	100339205	100341072	100341161	100334756	100334798	100346180	100346255	10361	130,132	10,18	59,67	56,69	268	238	0	0.0	0.92,0.867	0.483,0.463	0.42
10419	ENSG00000101019.21	UQCC1	chr20	-	35347163	35347272	35366556	35366614	35306665	35306779	35381917	35382025	10419	2,11	8,0	19,16	121,89	207	258	0.00851039246515	0.041283284866010864	0.238,1.0	0.164,0.183	0.446
10427	ENSG00000101019.21	UQCC1	chr20	-	35366556	35366614	35374183	35374256	35314687	35314765	35394091	35394196	10427	6,1	0,6	0,0	1,5	222	207	0.00014978369843	0.0012950529002716921	1.0,0.135	0.0,0.0	0.568
10435	ENSG00000101019.21	UQCC1	chr20	-	35381917	35382025	35394091	35394196	35314687	35314765	35411939	35411970	10435	5,11	0,0	10,11	28,15	254	257	2.87966206436e-10	7.807212447052801e-09	1.0,1.0	0.265,0.426	0.654
10542	ENSG00000160447.6	PKN3	chr9	+	128715368	128715460	128716746	128716923	128715171	128715235	128718324	128718387	10542	61,60	60,67	6,4	19,26	241	298	4.32139316002e-05	0.00042607420279495436	0.557,0.525	0.281,0.16	0.321
10650	ENSG00000196776.15	CD47	chr3	-	108049618	108049651	108050577	108050602	108047078	108047292	108057476	108057569	10650	11,11	30,38	1,1	39,21	174	182	6.74593759431e-06	8.204617337425905e-05	0.277,0.232	0.026,0.047	0.218
10754	ENSG00000213930.11	GALT	chr9	+	34648114	34648171	34648333	34648456	34646892	34647961	34648761	34648907	10754	82,82	89,90	7,8	57,39	206	272	2.19262052958e-10	6.054056438684757e-09	0.549,0.546	0.14,0.213	0.371
10814	ENSG00000055917.15	PUM2	chr2	-	20331716	20331937	20332966	20333063	20327309	20327378	20350596	20350702	10814	58,39	44,39	0,0	7,7	246	298	1.06269050226e-08	2.255479070729013e-07	0.615,0.548	0.0,0.0	0.582
10831	ENSG00000185404.16	SP140L	chr2	+	230389918	230390023	230392086	230392229	230388558	230388633	230393413	230393461	10831	99,92	198,211	32,31	243,261	254	292	3.12971870642e-13	1.261992403951957e-11	0.365,0.334	0.131,0.12	0.224
10868	ENSG00000085224.22	ATRX	chrX	-	77688817	77688924	77693823	77693937	77676225	77676298	77696576	77696704	10868	174,139	39,21	86,113	54,65	263	256	1.67425155961e-08	3.4112243256827314e-07	0.813,0.866	0.608,0.629	0.221
10898	ENSG00000060971.17	ACAA1	chr3	-	38129289	38129388	38131595	38131638	38126161	38126700	38131925	38132005	10898	139,80	59,60	27,25	135,159	192	248	0	0.0	0.753,0.633	0.205,0.169	0.506
10901	ENSG00000060971.17	ACAA1	chr3	-	38131925	38132005	38133951	38134009	38129289	38129388	38136591	38136685	10901	83,74	64,77	55,41	109,135	207	229	1.88566938963e-06	2.582122713434461e-05	0.589,0.515	0.358,0.251	0.248
10927	ENSG00000067829.18	IDH3G	chrX	-	153790563	153790575	153790809	153790851	153789837	153790292	153794245	153794325	10927	62,47	52,39	28,36	91,122	191	161	2.80564016464e-10	7.621847843034103e-09	0.501,0.504	0.206,0.199	0.3
10928	ENSG00000067829.18	IDH3G	chrX	-	153790563	153790575	153790795	153790851	153790194	153790292	153794245	153794356	10928	59,43	52,39	27,37	91,122	205	161	2.67097999274e-09	6.309313159733296e-08	0.471,0.464	0.189,0.192	0.277
10930	ENSG00000092036.18	HAUS4	chr14	-	22947600	22947731	22950313	22950410	22946235	22946708	22952327	22952459	10930	39,13	6,8	22,17	18,19	246	280	0.00701731769839	0.035321347452915326	0.881,0.649	0.582,0.505	0.222
11030	ENSG00000118420.16	UBE3D	chr6	-	82957311	82957450	83044427	83044659	82892397	82893042	83054147	83054238	11030	134,160	161,119	38,34	87,83	298	288	2.76179758445e-05	0.00028899244235113734	0.446,0.565	0.297,0.284	0.215
11114	ENSG00000078403.16	MLLT10	chr10	+	21617111	21617207	21651672	21651768	21614830	21614924	21670448	21670704	11114	139,123	66,104	167,189	273,319	245	245	3.09469926663e-06	4.066371525407252e-05	0.678,0.542	0.38,0.372	0.234
11236	ENSG00000132549.18	VPS13B	chr8	+	99502835	99502950	99507769	99507911	99501686	99501858	99511103	99511512	11236	61,68	9,25	39,27	32,34	264	291	1.18256040313e-05	0.00013505821098575309	0.882,0.75	0.573,0.467	0.296
11237	ENSG00000132549.18	VPS13B	chr8	+	99507136	99507203	99507769	99507911	99502835	99502950	99511103	99511512	11237	108,194	17,36	55,41	52,57	216	291	1.11022302463e-15	5.954150360321845e-14	0.895,0.879	0.588,0.492	0.347
11297	ENSG00000138036.18	DYNC2LI1	chr2	+	43795889	43795958	43796717	43796795	43794456	43794643	43800840	43800917	11297	45,45	42,54	10,9	33,24	218	227	0.00049344660687	0.00371303086943518	0.527,0.465	0.24,0.281	0.235
11303	ENSG00000058272.18	PPP1R12A	chr12	-	79805591	79805768	79806165	79806333	79798493	79798584	79807225	79807330	11303	312,236	309,324	48,57	697,619	298	298	0	0.0	0.502,0.421	0.064,0.084	0.388
11308	ENSG00000101464.10	PIGU	chr20	-	34644163	34644226	34645274	34645334	34637875	34637985	34657179	34657244	11308	102,89	172,138	62,60	271,308	209	212	1.15825127267e-10	3.3560672751391966e-09	0.376,0.395	0.188,0.165	0.209
11341	ENSG00000071189.21	SNX13	chr7	-	17816181	17816289	17821508	17821648	17814833	17814944	17826021	17826091	11341	126,126	149,124	61,66	184,173	289	257	8.32552049523e-09	1.7952777048706994e-07	0.429,0.475	0.228,0.253	0.211
11440	ENSG00000165097.14	KDM1B	chr6	+	18185771	18185810	18200438	18200576	18171362	18171479	18207397	18207529	11440	36,38	7,6	26,16	33,21	188	287	4.36413594151e-09	9.87642039917565e-08	0.887,0.906	0.546,0.538	0.355
11457	ENSG00000054392.12	HHAT	chr1	+	210400467	210400662	210404463	210404679	210387467	210387581	210418153	210418325	11457	4,8	0,3	2,5	10,5	298	298	0.00216425286929	0.013405943835124463	1.0,0.727	0.167,0.5	0.53
11464	ENSG00000010810.17	FYN	chr6	-	111696276	111696456	111699514	111699670	111694627	111694704	111702884	111703034	11464	443,413	610,546	79,127	741,642	298	298	0	0.0	0.421,0.431	0.096,0.165	0.295
11466	ENSG00000010810.17	FYN	chr6	-	111700103	111700268	111702884	111703034	111696276	111696456	111703998	111704102	11466	462,431	119,77	567,531	503,555	298	298	0	0.0	0.795,0.848	0.53,0.489	0.312
11555	ENSG00000165338.16	HECTD2	chr10	+	91485179	91485303	91487681	91487778	91484107	91484655	91491199	91491307	11555	51,47	25,36	20,21	29,36	273	246	0.000967349822178	0.00668251697902016	0.648,0.541	0.383,0.345	0.231
11655	ENSG00000131051.22	RBM39	chr20	-	35734185	35734257	35740524	35740597	35731940	35732135	35740823	35740887	11655	188,200	16,14	2,1	1,4	222	221	0.00373228986352	0.021045621103326823	0.921,0.934	0.666,0.199	0.495
11750	ENSG00000117569.18	PTBP2	chr1	+	96804799	96804939	96806418	96806452	96785058	96785254	96806865	96806958	11750	125,149	4,0	349,288	69,68	289	183	2.10942374679e-15	1.079768785453644e-13	0.952,1.0	0.762,0.728	0.231
11765	ENSG00000125944.19	HNRNPR	chr1	-	23323555	23323732	23333517	23333631	23313552	23313702	23337753	23337861	11765	1713,1716	163,153	1884,1720	1247,1124	263	298	0	0.0	0.923,0.927	0.631,0.634	0.292
11862	ENSG00000180376.16	CCDC66	chr3	+	56559568	56559594	56566949	56567053	56558844	56558910	56592969	56593101	11862	14,16	0,8	17,4	28,33	175	253	1.25634269981e-05	0.00014251934680435053	1.0,0.743	0.467,0.149	0.563
11925	ENSG00000148737.16	TCF7L2	chr10	+	113158666	113158717	113159919	113159992	113158020	113158069	113160618	113160691	11925	4,16	3,3	0,4	11,6	200	222	0.000436804660006	0.003331422818298517	0.597,0.855	0.0,0.425	0.513
11926	ENSG00000148737.16	TCF7L2	chr10	+	113158666	113158717	113159919	113159992	113158020	113158069	113165554	113167678	11926	19,16	10,9	0,7	26,13	200	222	4.4031773775e-05	0.00043334590636789493	0.678,0.664	0.0,0.374	0.484
11935	ENSG00000164815.10	ORC5	chr7	-	104161071	104161182	104165234	104165282	104136780	104136893	104166771	104166884	11935	100,87	240,200	38,17	264,274	197	260	1.86628490439e-13	7.781283088226374e-12	0.355,0.365	0.16,0.076	0.242
11936	ENSG00000164815.10	ORC5	chr7	-	104165234	104165282	104166771	104166884	104161071	104161182	104168472	104168525	11936	182,164	144,149	69,35	237,262	262	197	0	0.0	0.487,0.453	0.18,0.091	0.334
11943	ENSG00000150627.15	WDR17	chr4	+	176145994	176146159	176148132	176148335	176141982	176142069	176149806	176149956	11943	85,60	140,153	13,7	68,75	298	298	2.09383840299e-06	2.8455105672069644e-05	0.378,0.282	0.16,0.085	0.207
11944	ENSG00000150627.15	WDR17	chr4	+	176148132	176148335	176149806	176149956	176145994	176146159	176150042	176150173	11944	51,64	70,59	10,6	23,33	298	298	0.000901888332398	0.006278539265746696	0.421,0.52	0.303,0.154	0.242
11967	ENSG00000083457.11	ITGAE	chr17	-	3728104	3728168	3729477	3729555	3727918	3728026	3731103	3731183	11967	11,17	7,11	3,2	9,9	227	213	0.000669662408281	0.004866598363628302	0.596,0.592	0.238,0.173	0.388
11979	ENSG00000175054.14	ATR	chr3	-	142496360	142496520	142497012	142497192	142493131	142493311	142498596	142498774	11979	137,130	158,102	33,42	171,163	298	298	3.66373598126e-15	1.8336352844242998e-13	0.464,0.56	0.162,0.205	0.329
11998	ENSG00000162910.18	MRPL55	chr1	-	228108436	228108474	228108954	228109021	228108234	228108318	228109260	228109299	11998	241,214	26,17	170,126	62,70	216	187	9.38249478111e-13	3.539890618394732e-11	0.889,0.916	0.704,0.609	0.246
12030	ENSG00000186481.16	ANKRD20A5P	chr18	+	14191861	14191917	14201131	14201201	14189175	14189313	14205147	14205232	12030	11,18	3,3	1,1	1,8	205	219	0.000104038746472	0.0009348931461787715	0.797,0.865	0.517,0.118	0.513
12083	ENSG00000077232.17	DNAJC10	chr2	+	182732498	182732542	182736248	182736386	182731029	182731107	182739544	182739709	12083	171,121	26,21	41,23	21,19	193	287	3.58489210239e-06	4.629160203907889e-05	0.907,0.895	0.744,0.643	0.208
12143	ENSG00000164074.15	ABHD18	chr4	+	127989720	127989821	128008919	128008998	127984338	127984423	128017362	128017501	12143	114,91	20,25	33,38	41,46	250	228	1.55475632369e-12	5.683076773422959e-11	0.839,0.769	0.423,0.43	0.378
12153	ENSG00000032742.17	IFT88	chr13	+	20625749	20625849	20631015	20631102	20615790	20615879	20653875	20653928	12153	94,80	4,1	33,31	11,9	249	236	1.14847722443e-07	2.01046863116312e-06	0.957,0.987	0.74,0.766	0.219
12187	ENSG00000125846.15	ZNF133	chr20	+	18305007	18305178	18305680	18305807	18298288	18298464	18306297	18306393	12187	20,20	51,49	2,0	21,25	298	276	2.66048780917e-06	3.549422311581103e-05	0.266,0.274	0.081,0.0	0.23
12210	ENSG00000196204.11	RNF216P1	chr7	+	4984909	4985075	4989062	4989177	4983670	4983773	4995474	4995522	12210	360,259	43,47	40,48	44,41	298	264	0	0.0	0.881,0.83	0.446,0.509	0.378
12254	ENSG00000138674.16	SEC31A	chr4	-	82861630	82861708	82862533	82862572	82857688	82857764	82863317	82863392	12254	31,54	83,73	6,4	104,108	188	227	1.39199762828e-12	5.1368711382327324e-11	0.311,0.472	0.065,0.043	0.337
12362	ENSG00000163093.11	BBS5	chr2	+	169493740	169493836	169497626	169497689	169492873	169493009	169499485	169499620	12362	87,99	39,20	81,89	72,63	245	212	0.000291089256226	0.0023259549099385593	0.659,0.811	0.493,0.55	0.214
12367	ENSG00000112249.13	ASCC3	chr6	-	100638600	100638821	100642580	100642749	100631127	100631213	100644030	100644129	12367	192,185	202,198	60,78	276,209	298	298	3.78919118305e-12	1.3326886747582373e-10	0.487,0.483	0.179,0.272	0.259
12399	ENSG00000124831.18	LRRFIP1	chr2	+	237727875	237727935	237739231	237739309	237708543	237708630	237748363	237748399	12399	6,3	0,0	3,4	3,4	209	227	6.74461622319e-06	8.204617337425905e-05	1.0,1.0	0.521,0.521	0.479
12400	ENSG00000124831.18	LRRFIP1	chr2	+	237757455	237757548	237758728	237758821	237756094	237756187	237760063	237760205	12400	22,14	21,27	12,17	58,49	242	242	0.00536401247867	0.028332961989426343	0.512,0.341	0.171,0.258	0.212
12411	ENSG00000114270.17	COL7A1	chr3	-	48571242	48571278	48572000	48572045	48571100	48571160	48572126	48572171	12411	19,1	2,0	3,6	6,3	194	185	0.000746812101011	0.005338892351464292	0.901,1.0	0.323,0.656	0.461
12491	ENSG00000158019.20	BABAM2	chr2	+	28310081	28310153	28327273	28327447	28298337	28298491	28338449	28338901	12491	44,52	29,12	10,17	10,21	221	298	0.00819544993056	0.04013077824047677	0.672,0.854	0.574,0.522	0.215
12502	ENSG00000136682.14	CBWD2	chr2	+	113465128	113465173	113482176	113482228	113462407	113462494	113493756	113493825	12502	140,129	38,47	194,179	464,423	194	201	0	0.0	0.792,0.74	0.302,0.305	0.463
12508	ENSG00000000460.16	C1orf112	chr1	+	169804111	169804240	169806003	169806088	169803168	169803309	169821678	169821759	12508	31,34	14,9	13,12	47,44	278	234	2.10276240864e-12	7.583438333619337e-11	0.651,0.761	0.189,0.187	0.518
12587	ENSG00000013561.17	RNF14	chr5	+	141974803	141974955	141978302	141978830	141973582	141973742	141983379	141983552	12587	235,229	66,63	152,185	129,168	298	298	4.60964599824e-13	1.807410035588986e-11	0.781,0.784	0.541,0.524	0.25
12626	ENSG00000253729.7	PRKDC	chr8	-	47893138	47893387	47897160	47897294	47890256	47890480	47898469	47898569	12626	817,785	617,609	203,215	408,435	283	298	1.99840144433e-15	1.0327371142192735e-13	0.582,0.576	0.344,0.342	0.236
12645	ENSG00000133739.15	LRRCC1	chr8	+	85112931	85113099	85126688	85126837	85110114	85110180	85129918	85130058	12645	153,178	24,13	43,48	22,41	298	298	9.69370139714e-11	2.8269977177216067e-09	0.864,0.932	0.662,0.539	0.297
12661	ENSG00000198707.14	CEP290	chr12	-	88092680	88092832	88093769	88093975	88090727	88090839	88096887	88096999	12661	75,94	80,66	33,47	104,107	298	298	2.36903293427e-07	3.88965504777039e-06	0.484,0.588	0.241,0.305	0.263
12671	ENSG00000154889.16	MPPE1	chr18	-	11897525	11897620	11905737	11905953	11896983	11897356	11906202	11906309	12671	14,24	41,46	3,12	159,152	298	244	1.58101309822e-11	5.201147480193015e-10	0.218,0.299	0.015,0.061	0.221
12700	ENSG00000149269.9	PAK1	chr11	-	77397026	77397158	77408153	77408232	77392330	77392541	77411773	77411933	12700	4,6	15,8	2,0	10,17	228	281	0.00216749610209	0.013416790924731494	0.247,0.48	0.198,0.0	0.264
12741	ENSG00000203705.10	TATDN3	chr1	+	212797111	212797196	212807735	212807848	212796516	212796590	212812226	212812328	12741	99,102	8,9	81,59	135,80	234	262	0	0.0	0.933,0.927	0.402,0.452	0.503
12753	ENSG00000203705.10	TATDN3	chr1	+	212804595	212804651	212807735	212807848	212804319	212804429	212812226	212812328	12753	114,84	8,9	78,54	136,90	205	262	0	0.0	0.948,0.923	0.423,0.434	0.507
12774	ENSG00000198270.12	TMEM116	chr12	-	111932585	111932659	111933885	111934030	111931281	111931827	111936691	111936830	12774	34,55	23,20	10,13	19,18	294	223	0.000822191125525	0.005797027653466388	0.529,0.676	0.285,0.354	0.283
12775	ENSG00000198270.12	TMEM116	chr12	-	111932585	111932659	111936691	111936830	111931281	111931827	111937159	111937243	12775	47,46	23,20	4,5	17,16	288	223	4.12218497114e-08	7.85401854355844e-07	0.613,0.64	0.154,0.195	0.452
12777	ENSG00000198270.12	TMEM116	chr12	-	111933885	111934030	111936691	111936830	111931369	111931827	111937159	111937243	12777	47,46	16,22	4,5	19,17	288	294	1.7294872201e-09	4.2374793142068665e-08	0.75,0.681	0.177,0.231	0.512
12778	ENSG00000198270.12	TMEM116	chr12	-	111933885	111934030	111936691	111936830	111932585	111932659	111937159	111937243	12778	43,46	62,52	6,8	32,33	288	294	2.54154405684e-05	0.0002685495200834933	0.415,0.475	0.161,0.198	0.265
12787	ENSG00000198270.12	TMEM116	chr12	-	111943264	111943369	112003799	112003863	111938160	111938210	112005256	112005303	12787	13,15	28,35	4,2	32,23	213	254	0.000680617131889	0.004932919868306735	0.356,0.338	0.13,0.094	0.235
12788	ENSG00000198270.12	TMEM116	chr12	-	111965594	111965759	112003799	112003863	111938183	111938210	112005256	112005303	12788	13,15	1,1	4,2	2,3	213	298	0.00630478239016	0.032309614315531185	0.948,0.955	0.737,0.483	0.342
12795	ENSG00000198270.12	TMEM116	chr12	-	111991757	111991889	112003799	112003863	111943264	111943369	112005256	112005303	12795	14,14	34,49	3,2	26,26	213	281	0.00289950318895	0.017037028539558963	0.352,0.274	0.132,0.092	0.201
12851	ENSG00000163291.14	PAQR3	chr4	-	78920533	78920681	78923856	78923947	78917760	78917880	78926520	78926718	12851	312,246	42,35	180,219	163,166	240	297	0	0.0	0.902,0.897	0.577,0.62	0.301
12866	ENSG00000158006.13	PAFAH2	chr1	-	25984459	25984528	25988230	25988327	25983945	25984087	25989447	25989601	12866	67,50	45,49	17,14	26,37	246	218	0.00193341435327	0.012174553126473276	0.569,0.475	0.367,0.251	0.213
12900	ENSG00000157181.15	ODR4	chr1	+	186379766	186379884	186383021	186383156	186375837	186375974	186388441	186388548	12900	101,98	0,2	99,107	33,56	267	284	0	0.0	1.0,0.981	0.761,0.67	0.275
12906	ENSG00000119471.14	HSDL2	chr9	+	112408906	112409021	112418859	112418958	112405623	112405722	112438430	112438625	12906	345,302	203,178	111,94	163,164	264	248	1.29609656341e-11	4.311159173187196e-10	0.615,0.614	0.39,0.35	0.245
12907	ENSG00000119471.14	HSDL2	chr9	+	112408906	112409021	112418859	112418958	112405623	112405722	112441698	112441770	12907	346,298	3,1	109,92	58,43	264	248	0	0.0	0.991,0.996	0.638,0.668	0.341
12909	ENSG00000119471.14	HSDL2	chr9	+	112416840	112416944	112418859	112418958	112408906	112409021	112438430	112438625	12909	216,213	214,180	53,41	123,137	253	248	8.88198403715e-11	2.6185836217066492e-09	0.497,0.537	0.297,0.227	0.255
12987	ENSG00000134242.15	PTPN22	chr1	-	113856381	113856441	113856547	113856619	113838543	113838620	113857737	113857776	12987	80,63	12,1	31,14	25,20	221	209	1.26454957616e-10	3.6174431989917455e-09	0.863,0.983	0.54,0.398	0.454
12988	ENSG00000134242.15	PTPN22	chr1	-	113856381	113856441	113856547	113856619	113848539	113848626	113857737	113857776	12988	80,63	10,1	28,15	27,19	221	209	7.33857419277e-14	3.240022543766997e-12	0.883,0.983	0.495,0.427	0.472
12990	ENSG00000165240.19	ATP7A	chrX	+	77922998	77923042	77962622	77962814	77910738	77910835	77971620	77971761	12990	4,3	8,12	0,0	2,5	193	298	2.07762224439e-05	0.0002250840870066853	0.436,0.279	0.0,0.0	0.358
13060	ENSG00000165521.15	EML5	chr14	-	88696846	88696952	88702445	88702632	88695360	88695454	88704859	88704978	13060	69,68	83,69	24,12	55,52	298	255	8.50405730449e-05	0.0007763297795124272	0.416,0.457	0.272,0.165	0.218
13066	ENSG00000043514.16	TRIT1	chr1	-	39847547	39847660	39847985	39848091	39844530	39844640	39850118	39850261	13066	5,4	5,4	4,3	31,28	255	262	0.000551418346947	0.004093302511624181	0.507,0.507	0.117,0.099	0.399
13069	ENSG00000043514.16	TRIT1	chr1	-	39847547	39847660	39850118	39850261	39844530	39844640	39853969	39854068	13069	22,19	5,4	35,23	31,29	292	262	3.80434594258e-05	0.00038023725878858123	0.798,0.81	0.503,0.416	0.345
13265	ENSG00000138286.14	FAM149B1	chr10	+	73232938	73233163	73234816	73234940	73230421	73230525	73239311	73239384	13265	47,55	15,9	7,9	52,33	298	273	0	0.0	0.742,0.848	0.11,0.2	0.64
13302	ENSG00000073331.17	ALPK1	chr4	+	112429148	112429253	112430447	112432581	112427569	112427665	112435147	112435301	13302	14,17	10,21	25,13	52,59	254	298	0.00412960628673	0.022860713973081977	0.622,0.487	0.361,0.205	0.272
13377	ENSG00000168958.19	MFF	chr2	+	227342744	227342819	227347225	227347384	227340291	227340380	227352513	227352573	13377	48,58	143,157	11,20	544,488	224	298	0	0.0	0.309,0.33	0.026,0.052	0.281
13378	ENSG00000168958.19	MFF	chr2	+	227342744	227342819	227347225	227347384	227340291	227340380	227355676	227355761	13378	105,120	104,130	17,25	291,291	224	298	0	0.0	0.573,0.551	0.072,0.103	0.475
13379	ENSG00000168958.19	MFF	chr2	+	227342744	227342819	227352513	227352573	227340291	227340380	227355676	227355761	13379	105,120	86,115	17,25	446,402	224	209	0	0.0	0.533,0.493	0.034,0.055	0.469
13380	ENSG00000168958.19	MFF	chr2	+	227347225	227347384	227352513	227352573	227332418	227332588	227355676	227355761	13380	31,39	39,50	10,23	177,147	298	209	4.4408920985e-16	2.480279611783354e-14	0.358,0.354	0.038,0.099	0.287
13410	ENSG00000185842.15	DNAH14	chr1	+	225153749	225153826	225159313	225159485	225152696	225152883	225167938	225168028	13410	8,8	4,4	0,0	4,4	226	298	6.79417987426e-08	1.245107311739387e-06	0.725,0.725	0.0,0.0	0.725
13464	ENSG00000112715.21	VEGFA	chr6	+	43780731	43780803	43781955	43782052	43778888	43778918	43784540	43784562	13464	7,4	8,15	0,0	9,11	221	246	5.21163143097e-06	6.514780791559162e-05	0.493,0.229	0.0,0.0	0.361
13617	ENSG00000047346.12	FAM214A	chr15	-	52611574	52611777	52613672	52613857	52611129	52611255	52678005	52678122	13617	51,30	34,30	35,25	64,60	298	298	0.000243248195777	0.001989046174380222	0.6,0.5	0.354,0.294	0.226
13633	ENSG00000204410.14	MSH5	chr6	+	31753566	31753629	31758164	31758293	31753300	31753439	31758765	31758875	13633	148,114	7,6	31,53	11,30	212	278	9.35684862924e-12	3.1630369501551155e-10	0.965,0.961	0.787,0.698	0.221
13730	ENSG00000139714.12	MORN3	chr12	-	121654273	121654433	121659190	121659348	121652727	121652808	121669338	121669512	13730	13,5	10,14	1,1	7,8	298	298	0.005125721538	0.027315579654106678	0.565,0.263	0.125,0.111	0.296
13750	ENSG00000134262.12	AP4B1	chr1	-	113899903	113900400	113901754	113901885	113898717	113898801	113902637	113902862	13750	153,126	179,162	38,26	154,159	280	298	1.18793863635e-14	5.73270709377059e-13	0.476,0.453	0.208,0.148	0.287
13814	ENSG00000132676.15	DAP3	chr1	+	155725381	155725411	155727607	155727738	155721516	155721618	155729207	155729291	13814	201,168	114,120	109,126	270,245	179	280	2.22044604925e-16	1.271735724513121e-14	0.734,0.687	0.387,0.446	0.294
13852	ENSG00000058453.16	CROCC	chr1	+	16922662	16922798	16929845	16930031	16921949	16922078	16930123	16930207	13852	36,30	8,25	13,10	20,29	285	298	0.000808103832875	0.005714130798331848	0.825,0.556	0.405,0.265	0.355
13853	ENSG00000058453.16	CROCC	chr1	+	16922662	16922798	16930123	16930207	16921949	16922078	16930285	16930347	13853	34,31	15,31	13,10	30,34	285	233	0.000162324079781	0.0013923513987997812	0.65,0.45	0.262,0.194	0.322
13887	ENSG00000181555.20	SETD2	chr3	-	47086194	47086314	47088112	47088247	47083719	47084382	47097954	47098081	13887	418,390	296,214	280,308	548,568	284	269	0	0.0	0.572,0.633	0.326,0.339	0.27
13947	ENSG00000176715.16	ACSF3	chr16	+	89114338	89114487	89120800	89120913	89112091	89112246	89145266	89145401	13947	793,847	127,150	498,411	226,238	298	262	0	0.0	0.846,0.832	0.66,0.603	0.208
13964	ENSG00000136231.13	IGF2BP3	chr7	-	23342063	23342189	23343717	23343853	23319137	23319254	23345939	23346062	13964	318,343	201,227	126,108	185,160	285	275	1.08673523513e-08	2.2938786934950609e-07	0.604,0.593	0.397,0.394	0.203
13979	ENSG00000143222.11	UFC1	chr1	+	161156949	161157017	161157616	161157693	161153983	161154120	161158411	161158682	13979	764,690	40,22	754,680	532,552	217	226	0	0.0	0.952,0.97	0.596,0.562	0.382
13980	ENSG00000143222.11	UFC1	chr1	+	161157253	161157317	161157616	161157693	161156949	161157017	161158411	161158682	13980	399,362	47,28	369,322	721,716	213	226	0	0.0	0.9,0.932	0.352,0.323	0.579
14025	ENSG00000105968.18	H2AFV	chr7	-	44835528	44835658	44843276	44843354	44826790	44830163	44847968	44848077	14025	181,207	144,153	121,117	602,627	227	279	0	0.0	0.607,0.624	0.198,0.187	0.423
14089	ENSG00000106610.15	STAG3L4	chr7	+	67308576	67308652	67308934	67309139	67305986	67306083	67309563	67309715	14089	52,50	154,150	14,19	230,196	225	298	3.63596930342e-11	1.1326086365942021e-09	0.309,0.306	0.075,0.114	0.213
14090	ENSG00000106610.15	STAG3L4	chr7	+	67308576	67308652	67309563	67309715	67305986	67306083	67320102	67320336	14090	53,50	110,84	12,19	199,159	225	298	1.55431223448e-15	8.173319071604772e-14	0.39,0.441	0.074,0.137	0.31
14093	ENSG00000106610.15	STAG3L4	chr7	+	67308934	67309139	67320102	67320336	67308576	67308652	67330262	67330394	14093	8,8	11,8	2,2	24,19	298	298	2.7884361167e-05	0.0002912150703991452	0.421,0.5	0.077,0.095	0.375
14133	ENSG00000175497.16	DPP10	chr2	+	115499509	115499604	115525897	115525972	115343816	115343912	115689686	115689739	14133	78,53	42,39	41,35	77,68	244	224	4.98137599614e-07	7.665578943061758e-06	0.63,0.555	0.328,0.321	0.268
14168	ENSG00000177879.15	AP3S1	chr5	+	115906820	115906861	115912088	115912136	115902884	115902992	115913361	115913457	14168	0,5	5,7	0,0	3,2	190	197	0.00230067708315	0.014105242044330545	0.0,0.425	0.0,0.0	0.212
14235	ENSG00000010803.16	SCMH1	chr1	-	41152598	41152741	41159724	41159933	41151613	41151684	41160874	41160898	14235	90,80	131,122	4,13	107,60	298	292	1.19980247959e-10	3.4690108991875495e-09	0.402,0.391	0.035,0.175	0.292
14302	ENSG00000155256.17	ZFYVE27	chr10	+	97738476	97738674	97744728	97744915	97737120	97737321	97750330	97750470	14302	75,77	5,5	99,92	51,23	298	298	2.8994015433e-07	4.683488385153342e-06	0.938,0.939	0.66,0.8	0.208
14362	ENSG00000255717.6	SNHG1	chr11	-	62853800	62853833	62854017	62854064	62853074	62853115	62854518	62854551	14362	274,262	29,27	467,463	486,452	196	182	0	0.0	0.898,0.9	0.472,0.487	0.42
14374	ENSG00000255717.6	SNHG1	chr11	-	62854518	62854551	62854887	62854938	62853551	62853590	62855132	62855216	14374	477,427	34,26	608,640	334,369	200	182	0	0.0	0.927,0.937	0.624,0.612	0.314
14375	ENSG00000255717.6	SNHG1	chr11	-	62854518	62854551	62854887	62854938	62853800	62853833	62855132	62855216	14375	477,428	105,95	611,632	1756,1730	200	182	0	0.0	0.805,0.804	0.24,0.249	0.56
14376	ENSG00000255717.6	SNHG1	chr11	-	62854518	62854551	62855132	62855216	62853800	62853833	62855423	62855460	14376	56,63	43,30	155,127	492,515	233	182	6.66133814775e-16	3.674770099666748e-14	0.504,0.621	0.197,0.162	0.383
14438	ENSG00000215559.8	ANKRD20A11P	chr21	-	13958115	13958185	13967380	13967436	13954065	13954150	13969972	13970110	14438	11,3	0,0	5,0	7,10	205	219	2.37295483263e-09	5.6598434628670985e-08	1.0,1.0	0.433,0.0	0.783
14457	ENSG00000015171.19	ZMYND11	chr10	+	239437	239525	240055	240111	237584	237677	240892	240970	14457	165,140	87,83	70,49	100,113	237	205	4.3083142609e-09	9.782919655053738e-08	0.621,0.593	0.377,0.273	0.282
14578	ENSG00000170959.14	DCDC1	chr11	-	31065018	31065153	31077864	31077925	31064468	31064626	31091392	31091511	14578	1,2	0,0	0,4	6,4	210	284	5.21323146319e-07	7.98139227871813e-06	1.0,1.0	0.0,0.575	0.713
14600	ENSG00000102710.19	SUPT20H	chr13	-	37019341	37019397	37022010	37022080	37017244	37017328	37024034	37024193	14600	130,118	18,21	145,136	74,65	219	205	6.74120149702e-08	1.2387646565641112e-06	0.871,0.84	0.647,0.662	0.201
14650	ENSG00000233184.6	AC093157.1	chr1	+	101075275	101075394	101075394	101075716	101072659	101072830	101077362	101077508	14650	11,8	35,20	0,1	7,12	268	298	0.000178786954218	0.0015185632484208966	0.259,0.308	0.0,0.085	0.241
14704	ENSG00000163249.11	CCNYL1	chr2	+	207733946	207734047	207737410	207737446	207726841	207726876	207742222	207742342	14704	48,52	12,23	15,18	29,29	250	185	2.654404474e-07	4.321376891407604e-06	0.747,0.626	0.277,0.315	0.39
14781	ENSG00000250802.7	ZBED3-AS1	chr5	+	77089345	77089403	77092491	77092533	77087486	77087619	77098654	77098747	14781	1,10	1,1	0,0	2,2	207	191	7.71395880506e-09	1.67843526518112e-07	0.48,0.902	0.0,0.0	0.691
14815	ENSG00000143393.16	PI4KB	chr1	-	151310210	151310255	151324744	151324917	151307573	151307801	151326171	151326373	14815	73,75	12,14	17,14	11,8	298	194	0.00104138919224	0.007124655046884666	0.798,0.777	0.502,0.533	0.27
14828	ENSG00000082146.12	STRADB	chr2	+	201478356	201478601	201479488	201479531	201478086	201478191	201480031	201480846	14828	176,140	25,22	41,35	39,32	298	192	2.88657986403e-14	1.3425582484840222e-12	0.819,0.804	0.404,0.413	0.403
14845	ENSG00000177565.16	TBL1XR1	chr3	-	177098465	177098541	177160870	177160988	177053772	177053918	177197120	177197225	14845	32,21	57,62	7,4	63,67	267	225	5.86555990223e-07	8.88047145819647e-06	0.321,0.222	0.086,0.048	0.205
14965	ENSG00000078487.17	ZCWPW1	chr7	-	100415974	100416094	100419629	100419883	100409427	100409544	100420621	100420678	14965	14,30	6,17	2,0	6,2	298	269	0.000671176757515	0.004873664659683618	0.678,0.614	0.231,0.0	0.53
14987	ENSG00000114857.17	NKTR	chr3	+	42621428	42621516	42630545	42630575	42620015	42620043	42631170	42631316	14987	51,52	32,29	16,10	51,34	237	179	5.02510921763e-10	1.3186512281594056e-08	0.546,0.575	0.192,0.182	0.373
14995	ENSG00000229358.3	DPY19L1P1	chr7	-	32581571	32581664	32585976	32586136	32580948	32581313	32590878	32591004	14995	9,4	6,2	0,1	5,2	298	242	0.000100807950115	0.000908888790876417	0.549,0.619	0.0,0.289	0.44
14996	ENSG00000229358.3	DPY19L1P1	chr7	-	32585976	32586136	32590878	32591004	32581571	32581664	32593183	32593306	14996	12,5	13,4	0,0	6,2	275	298	1.814306274e-06	2.490723971879084e-05	0.5,0.575	0.0,0.0	0.537
14997	ENSG00000229358.3	DPY19L1P1	chr7	-	32585976	32586136	32593183	32593306	32581571	32581664	32620403	32620484	14997	4,3	7,3	1,0	7,2	272	298	0.000696110011536	0.005029508806014055	0.385,0.523	0.135,0.0	0.387
15000	ENSG00000164038.14	SLC9B2	chr4	-	103031699	103031808	103048892	103049020	103025955	103026591	103050239	103050382	15000	83,71	18,21	123,158	154,151	277	258	2.95008462103e-12	1.0457487876071654e-10	0.811,0.759	0.427,0.494	0.325
15048	ENSG00000157193.16	LRP8	chr1	-	53271226	53271346	53280586	53280715	53266472	53266647	53289566	53289689	15048	256,206	59,59	188,243	173,179	278	269	1.30340183091e-13	5.5024362739637176e-12	0.808,0.772	0.513,0.568	0.25
15085	ENSG00000171720.9	HDAC3	chr5	-	141630043	141630125	141634810	141634953	141629172	141629306	141636547	141636630	15085	275,322	24,18	108,104	47,48	292	231	0	0.0	0.901,0.934	0.645,0.632	0.279
15086	ENSG00000171720.9	HDAC3	chr5	-	141630043	141630125	141634810	141634953	141629859	141629916	141636547	141636630	15086	275,323	224,209	106,101	201,181	292	231	1.19707577184e-10	3.464840774802129e-09	0.493,0.55	0.294,0.306	0.222
15093	ENSG00000006652.13	IFRD1	chr7	+	112461865	112461916	112462000	112462179	112458860	112459018	112467980	112468104	15093	120,112	19,11	73,67	42,64	200	298	9.03355168447e-12	3.0614207316615917e-10	0.904,0.938	0.721,0.609	0.256
15145	ENSG00000088179.8	PTPN4	chr2	+	119885794	119885882	119900717	119900806	119882502	119882623	119932423	119932549	15145	26,40	1,1	35,26	27,10	237	238	5.83363801709e-09	1.2922790732409932e-07	0.963,0.976	0.566,0.723	0.325
15212	ENSG00000184182.18	UBE2F	chr2	+	237987962	237987992	238025341	238025412	237973091	237973225	238035877	238035940	15212	62,68	6,3	38,47	37,43	179	220	1.11022302463e-16	6.496610913756806e-15	0.927,0.965	0.558,0.573	0.38
15218	ENSG00000184182.18	UBE2F	chr2	+	238016565	238016633	238025341	238025412	237973091	237973225	238035877	238035940	15218	12,7	6,3	17,19	37,43	217	220	0.000335257318601	0.002640555161045424	0.67,0.703	0.318,0.309	0.373
15219	ENSG00000184182.18	UBE2F	chr2	+	238016565	238016633	238025341	238025412	237987962	237987992	238035877	238035940	15219	8,10	6,3	8,13	26,21	217	220	0.0033693508464	0.019313983942304803	0.575,0.772	0.238,0.386	0.361
15250	ENSG00000081237.19	PTPRC	chr1	+	198639225	198639341	198692346	198692373	198638967	198639137	198703297	198703372	15250	461,412	41,36	415,340	164,160	265	176	0	0.0	0.882,0.884	0.627,0.585	0.277
15286	ENSG00000162929.13	KIAA1841	chr2	+	61097699	61097852	61103852	61103998	61092463	61092587	61106562	61106662	15286	16,22	32,59	0,2	6,12	298	295	0.00242765179773	0.014729719949519675	0.331,0.27	0.0,0.142	0.229
15298	ENSG00000180263.13	FGD6	chr12	-	95106953	95107037	95107562	95107631	95105006	95105086	95108347	95108419	15298	25,23	27,34	17,12	54,36	218	233	0.00275724098481	0.01634710611126034	0.497,0.42	0.252,0.263	0.201
15314	ENSG00000085788.13	DDHD2	chr8	+	38245741	38245950	38247712	38247835	38241964	38242385	38249707	38249747	15314	377,363	308,293	91,125	209,216	298	272	2.2085189233e-10	6.085496064856058e-09	0.528,0.531	0.284,0.346	0.215
15316	ENSG00000085788.13	DDHD2	chr8	+	38247712	38247835	38249707	38249803	38246183	38246300	38251911	38252028	15316	269,241	204,219	42,71	109,138	272	245	1.82154891171e-09	4.442866495686163e-08	0.543,0.498	0.258,0.317	0.233
15345	ENSG00000172053.17	QARS	chr3	-	49101827	49101899	49102204	49102265	49101354	49101441	49102418	49102472	15345	332,368	29,34	188,179	108,77	210	221	0	0.0	0.923,0.919	0.647,0.71	0.243
15367	ENSG00000107263.18	RAPGEF1	chr9	-	131604930	131605188	131619050	131619209	131602113	131602149	131621795	131621998	15367	6,1	1,6	1,1	32,15	298	298	0.00235030407865	0.014354041844161737	0.857,0.143	0.03,0.062	0.454
15387	ENSG00000113391.18	FAM172A	chr5	-	93964457	93964523	94050730	94050831	93881469	93881688	94053125	94053227	15387	95,76	8,2	24,35	24,16	250	215	8.42151126612e-10	2.141175192411434e-08	0.911,0.97	0.462,0.653	0.383
15389	ENSG00000113391.18	FAM172A	chr5	-	93964457	93964523	94050730	94050831	93958776	93958968	94053125	94053227	15389	100,76	60,54	24,32	42,58	250	215	5.74393108377e-06	7.114246323038546e-05	0.589,0.548	0.33,0.322	0.242
15466	ENSG00000109832.13	DDX25	chr11	+	125918627	125918790	125921190	125921379	125917013	125917251	125922819	125923083	15466	166,141	138,129	21,16	50,31	298	298	5.65707552179e-05	0.000542114633306597	0.546,0.522	0.296,0.34	0.216
15602	ENSG00000163374.19	YY1AP1	chr1	-	155679408	155679512	155680415	155680456	155670319	155670464	155688070	155688201	15602	34,45	18,6	51,38	43,45	190	253	0.00047588076173	0.003597914638012467	0.716,0.909	0.612,0.529	0.242
15603	ENSG00000163374.19	YY1AP1	chr1	-	155679408	155679512	155680415	155680456	155675009	155675096	155688070	155688201	15603	41,48	18,6	61,45	47,43	190	253	0.00020261673671	0.0016942929601639679	0.752,0.914	0.633,0.582	0.226
15626	ENSG00000143612.20	C1orf43	chr1	-	154212457	154212624	154214456	154214574	154207097	154207648	154219835	154219937	15626	1082,978	31,25	1096,999	483,545	267	298	0	0.0	0.975,0.978	0.717,0.672	0.282
15627	ENSG00000143612.20	C1orf43	chr1	-	154212457	154212624	154219835	154219937	154207097	154207648	154220341	154220636	15627	744,800	31,27	810,734	553,603	251	298	0	0.0	0.966,0.972	0.635,0.591	0.356
15695	ENSG00000165115.14	KIF27	chr9	-	83853628	83853835	83870518	83870632	83850098	83850297	83880296	83880494	15695	27,25	32,27	9,8	35,48	263	298	4.52998907929e-06	5.7263816964820545e-05	0.489,0.512	0.226,0.159	0.308
15729	ENSG00000196295.11	GARS-DT	chr7	-	30579230	30579314	30584710	30584808	30568832	30568989	30585329	30585479	15729	24,19	25,25	11,1	30,16	247	233	0.00221072458511	0.01363743572099871	0.475,0.418	0.257,0.056	0.29
15746	ENSG00000118276.11	B4GALT6	chr18	-	31645354	31645479	31666255	31666372	31630958	31631146	31684311	31684504	15746	146,171	26,9	128,139	65,60	266	274	4.53653781207e-10	1.1986057200626868e-08	0.853,0.951	0.67,0.705	0.214
15871	ENSG00000035115.21	SH3YL1	chr2	-	234159	234272	247537	247602	231022	231191	249730	249844	15871	184,170	59,32	131,131	141,108	214	262	2.67896815842e-13	1.0949673491142108e-11	0.792,0.867	0.532,0.598	0.265
15872	ENSG00000035115.21	SH3YL1	chr2	-	242797	242871	243502	243562	234159	234272	247537	247602	15872	30,41	31,33	8,7	34,41	209	223	4.62245568489e-08	8.726057701581011e-07	0.508,0.57	0.201,0.154	0.361
15884	ENSG00000163608.14	NEPRO	chr3	-	113011044	113011406	113013952	113014032	113008170	113008430	113017447	113017602	15884	162,140	17,14	129,128	85,76	229	298	0	0.0	0.925,0.929	0.664,0.687	0.252
15978	ENSG00000115977.18	AAK1	chr2	-	69478950	69479061	69495984	69496080	69476879	69476990	69505568	69505673	15978	13,19	7,1	33,29	28,33	245	260	0.00346716664763	0.01980734593106033	0.663,0.953	0.556,0.483	0.288
16117	ENSG00000166105.15	GLB1L3	chr11	+	134310570	134310651	134311063	134311170	134309625	134309763	134312348	134312489	16117	14,15	21,32	1,0	3,3	230	256	0.00176110629062	0.011220501486954446	0.426,0.343	0.271,0.0	0.249
16151	ENSG00000111727.11	HCFC2	chr12	+	104079444	104079653	104080745	104080830	104067946	104068107	104082499	104082606	16151	127,67	54,34	54,39	58,53	298	234	5.44323149698e-06	6.772906497349284e-05	0.649,0.607	0.422,0.366	0.234
16192	ENSG00000157654.17	PALM2-AKAP2	chr9	+	109931926	109932028	109942685	109943381	109925060	109925082	110015953	110016039	16192	11,13	2,4	1,5	14,9	251	298	1.19043151373e-05	0.0001357846956210591	0.867,0.794	0.078,0.397	0.593
16204	ENSG00000169682.17	SPNS1	chr16	+	28981900	28982056	28982355	28982545	28981469	28981615	28982856	28982922	16204	277,245	399,358	70,79	283,325	298	298	7.49511563924e-13	2.880174351625901e-11	0.41,0.406	0.198,0.196	0.211
16233	ENSG00000163681.14	SLMAP	chr3	+	57865241	57865292	57871635	57871698	57864806	57864857	57896510	57896591	16233	39,65	46,48	15,17	38,32	200	212	0.00237960421883	0.014483800407752276	0.473,0.589	0.295,0.36	0.203
16323	ENSG00000143537.13	ADAM15	chr1	+	155053416	155053493	155053909	155053988	155052670	155052777	155054313	155054506	16323	33,45	5,1	10,19	3,10	226	228	0.000921410701763	0.006394642421085333	0.869,0.978	0.771,0.657	0.21
16343	ENSG00000130511.15	SSBP4	chr19	+	18431352	18431418	18431646	18431706	18430840	18430930	18431999	18432070	16343	597,532	170,193	230,189	225,158	215	209	2.40918396344e-14	1.1283011562110668e-12	0.773,0.728	0.498,0.538	0.232
16345	ENSG00000130511.15	SSBP4	chr19	+	18431352	18431418	18431646	18431706	18430840	18430930	18432146	18432214	16345	595,528	158,183	228,182	191,142	215	209	1.46604950402e-12	5.388031528670779e-11	0.785,0.737	0.537,0.555	0.215
16398	ENSG00000115419.12	GLS	chr2	+	190927305	190927482	190931544	190931637	190924542	190924593	190932715	190935289	16398	761,672	478,467	174,152	252,242	298	242	1.20426113526e-10	3.474454372703076e-09	0.564,0.539	0.359,0.338	0.203
16425	ENSG00000149554.12	CHEK1	chr11	+	125627606	125627830	125629231	125629296	125626748	125626833	125633162	125633351	16425	423,422	80,86	220,183	243,227	298	214	0	0.0	0.792,0.779	0.394,0.367	0.405
16479	ENSG00000244306.11	DUXAP10	chr14	-	19307020	19307111	19331481	19331617	19268852	19269380	19331834	19331948	16479	22,26	37,27	7,5	26,34	285	240	0.000241154620361	0.0019767204615187893	0.334,0.448	0.185,0.11	0.244
16481	ENSG00000244306.11	DUXAP10	chr14	-	19331481	19331617	19331834	19331948	19307020	19307111	19333701	19333813	16481	23,24	16,8	7,11	13,20	263	285	0.00142461718456	0.009348205587616289	0.609,0.765	0.368,0.373	0.317
16500	ENSG00000097033.14	SH3GLB1	chr1	+	86728402	86728441	86730087	86730111	86724312	86724405	86734601	86734691	16500	7,4	0,0	35,24	8,11	188	173	5.34807973359e-05	0.0005154522958591006	1.0,1.0	0.801,0.668	0.265
16523	ENSG00000136856.17	SLC2A8	chr9	+	127403659	127403803	127403958	127404067	127399906	127400006	127404817	127404991	16523	18,22	21,18	3,3	13,17	293	258	0.000164237503589	0.001405160449355174	0.43,0.518	0.169,0.134	0.322
16552	ENSG00000156171.14	DRAM2	chr1	-	111120515	111120693	111124741	111124881	111119876	111119959	111126226	111126294	16552	116,122	200,209	62,55	296,346	289	298	5.38791233851e-13	2.101649875324828e-11	0.374,0.376	0.178,0.141	0.216
16668	ENSG00000156787.16	TBC1D31	chr8	+	123134113	123134206	123140760	123140901	123130197	123130333	123144716	123144855	16668	51,77	34,18	37,44	86,67	242	290	1.29628110335e-06	1.8336905633964135e-05	0.643,0.837	0.34,0.44	0.35
16720	ENSG00000224078.13	SNHG14	chr15	+	25091589	25091719	25093833	25093974	25089613	25089866	25097320	25097439	16720	146,131	5,9	45,38	14,20	279	290	1.58836399589e-09	3.90946233148984e-08	0.968,0.938	0.77,0.664	0.236
16739	ENSG00000172785.18	CBWD1	chr9	-	134978	135030	152033	152078	123385	123454	154708	154795	16739	211,174	40,49	127,138	237,197	194	201	0	0.0	0.845,0.786	0.357,0.421	0.426
16844	ENSG00000143971.8	ETAA1	chr2	+	67399549	67399626	67402861	67402974	67399168	67399297	67409910	67412089	16844	62,71	4,1	34,47	42,21	226	262	3.11626280336e-11	9.774919230632485e-10	0.947,0.988	0.484,0.722	0.365
16858	ENSG00000137601.16	NEK1	chr4	-	169590725	169590809	169599099	169599197	169589446	169589514	169602007	169602104	16858	108,70	89,78	23,14	61,79	247	233	5.028047112e-08	9.438872574343214e-07	0.534,0.458	0.262,0.143	0.293
16909	ENSG00000198780.11	FAM169A	chr5	-	74838964	74839050	74840073	74840173	74813839	74814019	74841544	74841679	16909	88,69	4,6	68,50	25,21	249	235	4.46253614061e-08	8.441891650006686e-07	0.954,0.916	0.72,0.692	0.229
16941	ENSG00000179818.13	PCBP1-AS1	chr2	-	69996685	69996888	70032132	70032255	69988741	69988838	70051202	70051305	16941	38,28	16,29	11,7	18,31	272	298	0.00188769330633	0.011928417575909598	0.722,0.514	0.401,0.198	0.319
16950	ENSG00000179818.13	PCBP1-AS1	chr2	-	70018014	70018131	70053730	70053792	69996685	69996888	70055713	70055910	16950	3,7	5,7	0,0	5,1	211	266	1.57171974713e-06	2.18662774103037e-05	0.431,0.558	0.0,0.0	0.495
16953	ENSG00000179818.13	PCBP1-AS1	chr2	-	70018014	70018131	70053730	70053792	69996685	69996888	70059642	70059680	16953	3,1	6,7	0,0	5,1	211	266	0.00384274050895	0.021564753062083462	0.387,0.153	0.0,0.0	0.27
16955	ENSG00000179818.13	PCBP1-AS1	chr2	-	70032132	70032255	70053730	70053792	69996685	69996888	70059642	70059680	16955	3,1	2,4	0,0	5,3	211	272	0.000678498189133	0.004921529214856631	0.659,0.244	0.0,0.0	0.452
16961	ENSG00000179818.13	PCBP1-AS1	chr2	-	70051202	70051305	70053730	70053792	69996685	69996888	70055713	70055910	16961	3,7	16,28	0,0	11,24	211	252	2.22027176999e-05	0.00023852668764337011	0.183,0.23	0.0,0.0	0.207
16963	ENSG00000179818.13	PCBP1-AS1	chr2	-	70051202	70051305	70083537	70083687	69996685	69996888	70085546	70085624	16963	114,113	55,71	29,26	196,159	298	252	0	0.0	0.637,0.574	0.111,0.121	0.489
16964	ENSG00000179818.13	PCBP1-AS1	chr2	-	70051202	70051305	70055713	70055910	70018014	70018131	70059642	70059680	16964	68,43	35,48	7,13	64,52	298	252	3.47005701951e-09	8.04194657717369e-08	0.622,0.431	0.085,0.175	0.396
16968	ENSG00000179818.13	PCBP1-AS1	chr2	-	70051202	70051305	70055713	70055910	70032132	70032255	70059642	70059680	16968	69,43	51,60	7,13	54,52	298	252	1.35564686921e-07	2.3352445685701764e-06	0.534,0.377	0.099,0.175	0.319
16971	ENSG00000179818.13	PCBP1-AS1	chr2	-	70051202	70051305	70083537	70083687	70032132	70032255	70085546	70085624	16971	115,111	80,79	29,26	190,139	298	252	0	0.0	0.549,0.543	0.114,0.137	0.421
16989	ENSG00000179818.13	PCBP1-AS1	chr2	-	70059642	70059680	70083537	70083687	70032132	70032255	70085546	70085624	16989	115,111	20,5	29,26	15,6	298	187	0.00385809912668	0.0216238850506968	0.783,0.933	0.548,0.731	0.219
16992	ENSG00000179818.13	PCBP1-AS1	chr2	-	70059642	70059680	70083506	70083687	70051202	70051305	70085546	70085624	16992	134,126	45,29	33,33	72,53	298	187	0	0.0	0.651,0.732	0.223,0.281	0.44
16993	ENSG00000179818.13	PCBP1-AS1	chr2	-	70059642	70059680	70083537	70083687	70051202	70051305	70085546	70085624	16993	128,126	45,29	43,31	72,53	298	187	5.3290705182e-15	2.6329122032777137e-13	0.641,0.732	0.273,0.268	0.416
17004	ENSG00000147996.16	CBWD5	chr9	+	65704330	65704414	65707012	65707152	65702969	65703014	65708901	65708958	17004	13,10	4,3	2,0	4,1	233	289	0.00791635876493	0.039050161765370316	0.801,0.805	0.383,0.0	0.612
17005	ENSG00000147996.16	CBWD5	chr9	+	65704330	65704547	65707012	65707152	65702969	65703014	65708901	65708958	17005	12,6	4,3	0,0	4,1	298	289	3.40606515326e-07	5.436805536943299e-06	0.744,0.66	0.0,0.0	0.702
17122	ENSG00000101751.10	POLI	chr18	+	54273925	54274090	54277702	54277855	54269591	54271485	54280666	54280903	17122	158,143	80,77	92,66	94,99	298	298	7.76506931088e-06	9.330534954579016e-05	0.664,0.65	0.495,0.4	0.21
17130	ENSG00000158321.16	AUTS2	chr7	+	70774027	70774099	70775356	70775386	70771548	70771644	70777102	70777174	17130	51,66	79,41	15,20	108,109	221	179	3.14700018267e-08	6.160629675450358e-07	0.343,0.566	0.101,0.129	0.34
17151	ENSG00000284952.1	AC104472.3	chr3	-	155829687	155829903	155833467	155833585	155828181	155828377	155833856	155834041	17151	72,100	180,134	6,6	104,63	267	298	5.70614666628e-11	1.7237291429962964e-09	0.309,0.454	0.06,0.096	0.303
17152	ENSG00000284952.1	AC104472.3	chr3	-	155829687	155829903	155833856	155834041	155828181	155828377	155842431	155842997	17152	122,118	178,143	13,8	105,70	298	298	2.99760216649e-15	1.5086439560304897e-13	0.407,0.452	0.11,0.103	0.323
17200	ENSG00000182973.18	CNOT10	chr3	+	32759457	32759571	32762732	32762863	32737409	32737490	32764681	32764809	17200	349,309	30,18	266,274	132,136	263	280	0	0.0	0.925,0.948	0.682,0.682	0.254
17224	ENSG00000272968.5	RBAK-RBAKDN	chr7	+	4984909	4985075	5057294	5057421	4983717	4983773	5057683	5057779	17224	359,252	160,140	35,49	139,164	298	276	0	0.0	0.675,0.625	0.189,0.217	0.447
17246	ENSG00000172869.14	DMXL1	chr5	+	119167602	119167864	119171777	119171969	119166615	119166781	119175260	119175337	17246	48,37	52,35	4,9	17,23	298	298	0.00115014021948	0.007762367415734921	0.48,0.514	0.19,0.281	0.261
17247	ENSG00000172869.14	DMXL1	chr5	+	119170189	119171280	119171777	119171969	119167602	119167864	119175260	119175337	17247	87,57	55,37	8,15	17,23	298	298	0.000915009419585	0.006356758718188246	0.613,0.606	0.32,0.395	0.252
17249	ENSG00000172869.14	DMXL1	chr5	+	119238988	119239080	119244358	119244576	119236313	119237414	119246994	119249120	17249	51,36	108,82	0,4	41,38	241	298	2.86005396033e-08	5.627484728946905e-07	0.369,0.352	0.0,0.115	0.303
17286	ENSG00000115827.13	DCAF17	chr2	+	171477986	171478070	171480037	171480193	171476859	171476950	171480973	171481167	17286	34,41	75,97	17,14	113,129	233	298	5.03403688179e-07	7.742199482506673e-06	0.367,0.351	0.161,0.122	0.217
17386	ENSG00000184465.16	WDR27	chr6	-	169665485	169665556	169667135	169668776	169664165	169664286	169670568	169670693	17386	12,15	4,3	3,1	10,5	298	220	4.13268409116e-06	5.2835680589162154e-05	0.689,0.787	0.181,0.129	0.583
17395	ENSG00000144395.17	CCDC150	chr2	+	196669832	196669876	196674240	196674348	196658791	196658860	196676142	196676250	17395	20,11	23,18	10,6	62,36	193	257	2.20076459305e-05	0.0002369027360818707	0.537,0.449	0.177,0.182	0.314
17473	ENSG00000075568.16	TMEM131	chr2	-	97908657	97908698	97927425	97927487	97887731	97888120	97995475	97995551	17473	59,50	19,30	16,24	20,23	211	190	0.00600508396807	0.031033169563727262	0.737,0.6	0.419,0.484	0.217
17511	ENSG00000176142.12	TMEM39A	chr3	-	119452446	119452530	119458017	119458240	119446641	119447172	119461961	119462008	17511	228,208	132,116	134,145	205,216	298	233	4.19678736208e-11	1.2953379391243715e-09	0.575,0.584	0.338,0.344	0.238
17527	ENSG00000163946.13	FAM208A	chr3	-	56663540	56663572	56666259	56666384	56660968	56661017	56668396	56668489	17527	254,206	5,14	100,79	38,36	274	181	0	0.0	0.971,0.907	0.635,0.592	0.326
17528	ENSG00000163946.13	FAM208A	chr3	-	56663540	56663572	56666259	56666384	56662384	56662490	56668396	56668558	17528	252,206	47,54	97,80	48,52	274	181	1.58250899496e-06	2.1993695336445626e-05	0.78,0.716	0.572,0.504	0.21
17565	ENSG00000160796.16	NBEAL2	chr3	+	46991218	46991304	46991405	46991688	46989510	46989593	46991839	46991946	17565	123,130	247,217	19,20	119,117	235	298	2.28970109539e-09	5.480654547403784e-08	0.387,0.432	0.168,0.178	0.236
17602	ENSG00000163138.18	PACRGL	chr4	+	20704465	20704533	20704659	20704814	20700435	20700787	20713431	20713539	17602	35,39	37,53	69,68	223,234	217	298	1.61980250446e-06	2.247725944460543e-05	0.565,0.503	0.298,0.285	0.243
17610	ENSG00000163138.18	PACRGL	chr4	+	20709682	20709773	20712787	20712922	20707802	20707870	20713431	20713539	17610	62,65	154,123	1,1	9,14	240	284	0.00042627479086	0.0032631069120997052	0.323,0.385	0.116,0.078	0.257
17665	ENSG00000144283.21	PKP4	chr2	+	158577270	158577383	158603069	158603104	158533179	158533316	158620989	158621121	17665	118,94	48,58	77,74	96,110	262	184	1.10506462869e-06	1.585650182103268e-05	0.633,0.532	0.36,0.321	0.242
17691	ENSG00000079156.16	OSBPL6	chr2	+	178339671	178339764	178344285	178344360	178338990	178339094	178349223	178349389	17691	15,24	2,1	5,1	3,3	242	224	0.00132530022973	0.008781945221615446	0.874,0.957	0.607,0.236	0.494
17719	ENSG00000214783.9	POLR2J4	chr7	-	44013592	44013679	44014605	44014783	43973209	43973323	44016433	44016523	17719	137,128	5,2	111,75	27,32	298	236	7.75823849608e-13	2.9685991726277175e-11	0.956,0.981	0.765,0.65	0.261
17720	ENSG00000214783.9	POLR2J4	chr7	-	44013592	44013679	44014605	44014783	43986600	43986677	44016433	44016523	17720	135,126	5,8	111,75	26,33	298	236	5.77421710446e-09	1.2820187704519585e-07	0.955,0.926	0.772,0.643	0.233
17721	ENSG00000214783.9	POLR2J4	chr7	-	44013592	44013679	44014605	44014783	43987677	43987888	44016433	44016523	17721	134,128	3,2	111,75	26,29	298	236	7.08322289711e-14	3.13755370890705e-12	0.973,0.981	0.772,0.672	0.255
17766	ENSG00000119688.20	ABCD4	chr14	-	74297638	74298069	74299547	74299675	74296332	74296449	74302874	74302959	17766	52,55	4,9	20,33	19,14	277	298	3.86355444099e-05	0.00038586910255515084	0.933,0.868	0.531,0.717	0.277
17782	ENSG00000059377.16	TBXAS1	chr7	+	139780739	139780824	139782665	139782729	139778247	139778471	139787337	139787426	17782	5,10	6,14	1,0	4,2	234	213	0.000940964473462	0.006511918326349645	0.431,0.394	0.185,0.0	0.32
17889	ENSG00000072121.15	ZFYVE26	chr14	-	67804100	67804264	67805216	67805305	67798013	67798622	67805453	67805618	17889	19,12	4,6	22,23	28,43	238	298	0.000109098511134	0.0009722634411466085	0.856,0.715	0.496,0.401	0.337
17893	ENSG00000153253.16	SCN3A	chr2	-	165163617	165163709	165163801	165163893	165162555	165162828	165164391	165164520	17893	61,72	23,28	5,8	12,10	241	241	0.000319338208842	0.002528780104569876	0.726,0.72	0.294,0.444	0.354
17912	ENSG00000273345.5	AC104109.4	chr5	-	134308137	134308466	134319357	134319497	134304404	134304567	134321790	134321903	17912	17,14	3,5	14,14	25,16	289	298	8.26208283979e-05	0.000758088254034609	0.854,0.743	0.366,0.474	0.379
18012	ENSG00000283228.1	AC068547.1	chr2	-	151841902	151842088	151853447	151853543	151815138	151815199	151855223	151855375	18012	4,14	0,0	0,1	2,3	245	298	9.70942171108e-09	2.0721626588456808e-07	1.0,1.0	0.0,0.288	0.856
18038	ENSG00000082269.16	FAM135A	chr6	+	70523966	70524121	70524342	70526698	70522512	70522586	70528291	70528452	18038	76,64	53,35	41,22	72,70	298	298	2.17217745013e-07	3.5882828471957673e-06	0.589,0.646	0.363,0.239	0.316
18039	ENSG00000082269.16	FAM135A	chr6	+	70523966	70524121	70524930	70526698	70522512	70522586	70528291	70528452	18039	76,64	55,33	41,22	66,56	298	298	3.31277060062e-06	4.3171642377934846e-05	0.58,0.66	0.383,0.282	0.287
18040	ENSG00000082269.16	FAM135A	chr6	+	70523966	70524121	70525863	70526698	70522512	70522586	70528291	70528452	18040	76,64	53,32	41,22	61,47	298	298	1.17613426366e-05	0.00013443812668005153	0.589,0.667	0.402,0.319	0.267
18041	ENSG00000082269.16	FAM135A	chr6	+	70538290	70538401	70556749	70556863	70536259	70536411	70559715	70560659	18041	59,74	40,36	15,12	18,19	260	263	0.00440976093375	0.024124459734098557	0.599,0.675	0.457,0.39	0.214
18043	ENSG00000185379.20	RAD51D	chr17	-	35106385	35106481	35118500	35118619	35101200	35101365	35119110	35119172	18043	91,75	42,29	58,39	127,113	268	245	0	0.0	0.665,0.703	0.295,0.24	0.416
18061	ENSG00000196151.10	WDSUB1	chr2	-	159256195	159256375	159279760	159279945	159248371	159248512	159282671	159283093	18061	122,124	191,140	48,33	143,150	298	298	1.11488655419e-07	1.959295093539377e-06	0.39,0.47	0.251,0.18	0.214
18107	ENSG00000104450.12	SPAG1	chr8	+	100213818	100213918	100220278	100220431	100213089	100213428	100225172	100225339	18107	31,37	96,154	2,2	54,53	249	298	1.99172805915e-07	3.310465565226765e-06	0.279,0.223	0.042,0.043	0.209
18155	ENSG00000074266.19	EED	chr11	+	86257514	86257596	86264171	86264263	86256386	86256512	86276979	86277138	18155	157,184	15,36	146,149	77,76	231	241	5.1648030297e-10	1.3526769565940504e-08	0.916,0.842	0.664,0.672	0.211
18206	ENSG00000163913.11	IFT122	chr3	+	129483484	129483682	129488256	129488397	129481508	129481694	129495445	129495487	18206	189,175	15,16	74,62	32,21	298	290	5.83480097571e-09	1.2922790732409932e-07	0.925,0.914	0.692,0.742	0.203
18319	ENSG00000174501.14	ANKRD36C	chr2	-	95958756	95958785	95960638	95960667	95958590	95958663	95962351	95962424	18319	27,33	7,8	10,16	16,10	178	178	0.00238716435356	0.014513115318806074	0.794,0.805	0.385,0.615	0.3
18389	ENSG00000003400.14	CASP10	chr2	+	201185770	201186124	201203729	201203766	201182897	201183308	201208074	201208183	18389	34,11	0,0	13,15	3,4	298	186	2.8844206173e-05	0.0003000776342934238	1.0,1.0	0.73,0.701	0.284
18438	ENSG00000163596.16	ICA1L	chr2	-	202785917	202786007	202788829	202789087	202773149	202779648	202796889	202796964	18438	32,53	18,15	24,13	21,26	298	239	0.0025406527684	0.015243916610400001	0.588,0.739	0.478,0.286	0.281
18442	ENSG00000048028.11	USP28	chr11	-	113815173	113815382	113817657	113817837	113813884	113813955	113823604	113823700	18442	80,80	49,34	46,40	56,80	298	298	6.4572470001e-06	7.903389068724937e-05	0.62,0.702	0.451,0.333	0.269
18482	ENSG00000107614.21	TRDMT1	chr10	-	17159145	17159229	17160304	17160374	17157440	17157784	17161482	17161548	18482	32,39	52,58	10,9	43,38	219	233	0.000475775235105	0.003597914638012467	0.396,0.417	0.198,0.201	0.207
18484	ENSG00000107614.21	TRDMT1	chr10	-	17159145	17159229	17168840	17168917	17157440	17157784	17174550	17174660	18484	32,38	52,60	11,6	47,42	226	233	5.33727056919e-05	0.0005149435295939537	0.388,0.395	0.194,0.128	0.231
18487	ENSG00000107614.21	TRDMT1	chr10	-	17160304	17160374	17162165	17162237	17159145	17159229	17168840	17168917	18487	40,64	51,68	15,11	52,45	221	219	5.83305067192e-06	7.204779071690197e-05	0.437,0.483	0.222,0.195	0.251
18495	ENSG00000107614.21	TRDMT1	chr10	-	17162165	17162237	17168840	17168917	17160304	17160374	17174550	17174660	18495	38,45	11,2	24,22	11,12	226	221	0.00533781798425	0.02823391724375059	0.772,0.957	0.681,0.642	0.203
18525	ENSG00000003756.16	RBM5	chr3	+	50108069	50108147	50109602	50109688	50107481	50107569	50110678	50110757	18525	202,229	31,31	175,185	130,178	227	235	0	0.0	0.871,0.884	0.582,0.518	0.327
18613	ENSG00000181090.20	EHMT1	chr9	+	137716625	137717182	137728348	137728529	137710966	137711030	137743370	137743528	18613	142,113	93,77	164,104	256,248	298	298	2.87012613676e-09	6.732567188281544e-08	0.604,0.595	0.39,0.295	0.257
18617	ENSG00000181090.20	EHMT1	chr9	+	137754170	137754291	137762674	137762820	137743901	137744090	137775108	137775252	18617	93,104	204,191	36,15	172,253	270	295	2.50502507626e-10	6.86046258448627e-09	0.332,0.373	0.186,0.061	0.229
18677	ENSG00000127415.12	IDUA	chr4	+	1003344	1003470	1003548	1003625	1003035	1003157	1004011	1004112	18677	6,7	16,4	0,1	5,14	275	226	5.62253785337e-05	0.0005391879883843197	0.236,0.59	0.0,0.055	0.385
18699	ENSG00000144535.19	DIS3L2	chr2	+	232136471	232136719	232163458	232163632	232130618	232130719	232210325	232210405	18699	108,91	132,155	63,53	245,281	298	298	9.09340380773e-11	2.6721531712126852e-09	0.45,0.37	0.205,0.159	0.228
18747	ENSG00000177483.11	RBM44	chr2	+	237816992	237818596	237818900	237818959	237813591	237813682	237820174	237820351	18747	1,5	0,0	4,4	5,0	298	208	0.00289502702585	0.01702185027230375	1.0,1.0	0.358,1.0	0.321
18766	ENSG00000166788.9	SAAL1	chr11	-	18086865	18087054	18087142	18087225	18081410	18081503	18089329	18089510	18766	410,402	66,61	324,325	232,267	232	298	0	0.0	0.889,0.894	0.642,0.61	0.265
18845	ENSG00000122085.16	MTERF4	chr2	-	241089979	241090044	241097242	241097427	241087093	241089365	241099395	241099894	18845	114,106	85,72	53,63	99,98	298	214	2.15441073603e-06	2.917539358190024e-05	0.491,0.514	0.278,0.316	0.205
19010	ENSG00000131373.14	HACL1	chr3	-	15571667	15571769	15573158	15573242	15568431	15568586	15574976	15575082	19010	127,132	226,165	22,26	111,103	233	251	1.01281999787e-07	1.7974889646408634e-06	0.377,0.463	0.176,0.214	0.225
19011	ENSG00000131373.14	HACL1	chr3	-	15573158	15573242	15574976	15575082	15571667	15571769	15579909	15580045	19011	127,105	174,169	10,20	143,99	255	233	1.06803454969e-13	4.580492847764299e-12	0.4,0.362	0.06,0.156	0.273
19018	ENSG00000131373.14	HACL1	chr3	-	15579909	15580045	15589539	15589612	15573158	15573242	15591599	15591680	19018	97,92	13,9	14,18	33,30	222	285	0	0.0	0.905,0.929	0.353,0.435	0.523
19019	ENSG00000131373.14	HACL1	chr3	-	15579909	15580045	15596383	15596424	15573158	15573242	15601089	15601194	19019	29,26	13,9	15,22	31,30	190	285	2.10864698872e-05	0.00022817032157124235	0.77,0.812	0.421,0.524	0.319
19022	ENSG00000131373.14	HACL1	chr3	-	15582876	15582989	15586524	15586602	15573158	15573242	15589539	15589612	19022	69,66	1,6	12,12	25,25	227	262	0	0.0	0.988,0.927	0.357,0.357	0.601
19024	ENSG00000131373.14	HACL1	chr3	-	15582876	15582989	15589539	15589612	15573158	15573242	15591599	15591680	19024	97,92	1,1	14,18	10,12	222	262	2.44249065418e-15	1.243181658248296e-13	0.991,0.991	0.623,0.639	0.36
19032	ENSG00000131373.14	HACL1	chr3	-	15589539	15589612	15596383	15596424	15582876	15582989	15601089	15601194	19032	33,27	2,11	16,22	17,17	190	222	0.000664243602716	0.004832425951150705	0.951,0.741	0.524,0.602	0.283
19044	ENSG00000130714.15	POMT1	chr9	+	131507367	131507514	131508910	131509022	131506402	131506453	131509742	131509808	19044	178,169	141,160	50,49	122,143	296	261	2.91480173331e-11	9.174993180603333e-10	0.527,0.482	0.265,0.232	0.256
19045	ENSG00000130714.15	POMT1	chr9	+	131508910	131509022	131509742	131509808	131507367	131507514	131509902	131509996	19045	78,99	73,54	36,33	46,79	261	215	0.00123475544711	0.008245554582250219	0.468,0.602	0.392,0.256	0.211
19083	ENSG00000126653.17	NSRP1	chr17	+	30163066	30163162	30168813	30168925	30118079	30118173	30172541	30172598	19083	19,3	3,1	2,0	2,2	245	261	0.00462067598631	0.025054744805366545	0.871,0.762	0.516,0.0	0.558
19086	ENSG00000147419.17	CCDC25	chr8	-	27748076	27748279	27752511	27752587	27735812	27736245	27756718	27756770	19086	267,193	14,7	128,96	60,38	225	298	0	0.0	0.962,0.973	0.739,0.77	0.213
19089	ENSG00000147419.17	CCDC25	chr8	-	27752511	27752587	27756718	27756770	27748076	27748279	27762418	27762458	19089	125,112	140,124	57,53	397,414	201	225	0	0.0	0.5,0.503	0.138,0.125	0.37
19140	ENSG00000136404.15	TM6SF1	chr15	+	83121920	83122003	83126754	83126847	83119577	83119681	83127357	83127477	19140	46,38	45,51	7,3	15,16	232	242	0.0105162519609	0.048970552890943965	0.516,0.437	0.327,0.164	0.231
19251	ENSG00000216937.13	CCDC7	chr10	+	32462682	32462703	32463016	32463049	32456250	32456334	32472480	32472542	19251	2,4	1,1	0,0	8,10	170	182	9.91977411324e-09	2.113711109626874e-07	0.682,0.811	0.0,0.0	0.747
19291	ENSG00000126261.12	UBA2	chr19	+	34431860	34431931	34433347	34433412	34430575	34430659	34434867	34434968	19291	338,298	561,505	107,118	610,575	220	214	0	0.0	0.37,0.365	0.146,0.166	0.211
19341	ENSG00000177463.15	NR2C2	chr3	+	14959156	14959196	14959535	14959641	14947704	14947906	15003875	15003986	19341	2,6	1,9	0,0	3,2	189	255	1.07450176712e-06	1.5459071823908863e-05	0.73,0.474	0.0,0.0	0.602
19402	ENSG00000123600.19	METTL8	chr2	-	171326041	171326148	171331803	171331867	171325840	171325906	171337452	171337502	19402	51,34	101,144	12,2	84,64	213	256	8.82099104278e-05	0.0008016113931451894	0.378,0.221	0.147,0.036	0.208
19499	ENSG00000107758.15	PPP3CB	chr10	-	73439871	73439901	73444724	73444822	73436805	73438420	73446491	73446576	19499	317,268	84,84	137,137	115,98	247	179	5.4191384713e-10	1.4137976731314199e-08	0.732,0.698	0.463,0.503	0.232
19531	ENSG00000108443.13	RPS6KB1	chr17	+	59910561	59910611	59912683	59912804	59893129	59893325	59926434	59926582	19531	79,77	22,13	143,111	124,98	199	270	2.42964426356e-10	6.667556831515215e-09	0.83,0.889	0.61,0.606	0.251
19559	ENSG00000075711.20	DLG1	chr3	-	197069218	197069260	197076585	197076682	197066703	197066754	197081050	197081117	19559	47,43	76,68	13,9	63,60	246	191	1.93458896591e-06	2.641066393946769e-05	0.324,0.329	0.138,0.104	0.206
19560	ENSG00000075711.20	DLG1	chr3	-	197069218	197069260	197076585	197076685	197066703	197066754	197081050	197081117	19560	81,66	76,68	20,17	63,60	249	191	1.13983715577e-07	1.999235833163298e-06	0.45,0.427	0.196,0.179	0.251
19561	ENSG00000075711.20	DLG1	chr3	-	197075836	197075870	197076585	197076682	197066703	197066754	197081050	197081117	19561	47,43	62,40	13,9	40,72	246	183	3.94327541842e-07	6.220689923233797e-06	0.361,0.444	0.195,0.085	0.262
19562	ENSG00000075711.20	DLG1	chr3	-	197075836	197075870	197076585	197076685	197066703	197066754	197081050	197081117	19562	81,66	62,40	20,17	40,72	249	183	3.54011590042e-08	6.865432532690865e-07	0.49,0.548	0.269,0.148	0.31
19563	ENSG00000075711.20	DLG1	chr3	-	197075836	197075870	197076585	197076682	197069218	197069260	197081050	197081117	19563	173,139	248,194	22,24	275,303	246	183	0	0.0	0.342,0.348	0.056,0.056	0.289
19564	ENSG00000075711.20	DLG1	chr3	-	197075836	197075870	197076585	197076685	197069218	197069260	197081050	197081117	19564	213,172	248,194	29,39	275,303	249	183	0	0.0	0.387,0.395	0.072,0.086	0.312
19678	ENSG00000105778.18	AVL9	chr7	+	32544693	32544779	32548846	32548918	32543140	32543261	32551333	32551423	19678	202,166	152,142	105,95	187,209	235	221	2.81410206249e-09	6.612649585168139e-08	0.556,0.524	0.346,0.299	0.218
19750	ENSG00000122707.11	RECK	chr9	+	36060118	36060155	36063794	36063880	36058826	36058901	36065576	36065624	19750	8,10	26,27	0,0	4,23	186	235	1.69161571728e-06	2.3366687068446085e-05	0.28,0.319	0.0,0.0	0.299
19876	ENSG00000111596.12	CNOT2	chr12	+	70278131	70278274	70319297	70319364	70243411	70243480	70335437	70335563	19876	280,274	59,38	259,240	147,154	292	216	1.39888101103e-14	6.655416958297227e-13	0.778,0.842	0.566,0.535	0.26
19934	ENSG00000230189.7	AC008267.2	chr7	-	66429883	66430017	66439134	66439302	66427948	66428040	66450070	66450236	19934	3,8	13,7	0,1	20,14	298	283	3.12970553337e-05	0.00032125927118793426	0.18,0.52	0.0,0.064	0.318
19979	ENSG00000277149.4	TYW1B	chr7	-	72807065	72807356	72815379	72815481	72802399	72802522	72826854	72826985	19979	17,20	29,18	10,11	50,54	251	298	0.000147370270475	0.0012765911196056861	0.41,0.569	0.192,0.195	0.296
20081	ENSG00000185811.18	IKZF1	chr7	+	50376532	50376793	50382539	50382707	50304781	50304922	50399917	50405098	20081	7,14	18,12	6,9	62,58	298	298	0.00039852473427	0.0030742359827473603	0.28,0.538	0.088,0.134	0.298
20215	ENSG00000137807.15	KIF23	chr15	+	69440307	69440487	69440767	69441079	69438247	69438405	69444789	69445041	20215	363,383	108,97	206,201	172,163	298	298	5.34017274845e-14	2.413006701209166e-12	0.771,0.798	0.545,0.552	0.236
20313	ENSG00000121716.20	PILRB	chr7	+	100356393	100356883	100358219	100358366	100355142	100355240	100358898	100359079	20313	29,25	6,9	8,9	17,18	298	296	4.54917646775e-07	7.0609081929818184e-06	0.828,0.734	0.319,0.332	0.455
20494	ENSG00000008311.14	AASS	chr7	-	122079596	122079712	122081499	122081595	122077837	122078014	122086011	122086179	20494	35,58	13,2	23,23	10,20	245	265	0.00211074218919	0.013128748281205775	0.744,0.969	0.713,0.554	0.223
20496	ENSG00000008311.14	AASS	chr7	-	122098744	122098866	122101370	122101438	122098449	122098576	122101620	122101680	20496	49,40	63,80	6,7	61,26	217	271	5.61358997203e-05	0.0005387129245303496	0.493,0.384	0.109,0.252	0.258
20497	ENSG00000008311.14	AASS	chr7	-	122098748	122098866	122101370	122101438	122098449	122098576	122101620	122101680	20497	49,40	2,2	6,7	19,4	217	267	2.10490869512e-07	3.487838879579676e-06	0.968,0.961	0.28,0.683	0.483
20504	ENSG00000115257.15	PCSK4	chr19	-	1483837	1483941	1484026	1484127	1483649	1483767	1486852	1486973	20504	7,13	8,13	6,1	23,27	250	253	8.44582325221e-05	0.0007728443963759056	0.47,0.503	0.209,0.036	0.364
20518	ENSG00000156298.12	TSPAN7	chrX	+	38622902	38623033	38655995	38656155	38561543	38561627	38666120	38666309	20518	33,5	24,29	1,0	11,1	280	298	0.000504045380244	0.0037790795379272213	0.594,0.155	0.088,0.0	0.331
20629	ENSG00000116001.15	TIA1	chr2	-	70227734	70227791	70229058	70229091	70224553	70224629	70229263	70229318	20629	95,89	215,180	28,11	417,373	182	206	0	0.0	0.333,0.359	0.071,0.032	0.294
20632	ENSG00000151332.18	MBIP	chr14	-	36311572	36311725	36311958	36312024	36300784	36300823	36314511	36314608	20632	150,104	57,24	84,79	238,249	215	298	0	0.0	0.785,0.857	0.328,0.305	0.504
20743	ENSG00000196511.14	TPK1	chr7	-	144667725	144667846	144681806	144681864	144648806	144648879	144682908	144682978	20743	3,4	3,11	0,0	4,2	207	270	9.5307241148e-06	0.00011183158491554798	0.566,0.322	0.0,0.0	0.444
20750	ENSG00000135362.13	PRR5L	chr11	+	36437384	36437476	36446299	36446440	36431852	36431910	36451208	36451335	20750	9,13	5,11	2,2	6,10	241	290	0.00200985166855	0.012588288509590156	0.684,0.587	0.286,0.194	0.395
20751	ENSG00000135362.13	PRR5L	chr11	+	36437384	36437476	36446299	36446440	36431852	36431910	36462341	36462439	20751	9,15	1,2	2,2	2,3	241	290	0.00804530289631	0.039560716538618035	0.915,0.9	0.546,0.445	0.412
20814	ENSG00000070367.15	EXOC5	chr14	-	57239594	57239659	57244164	57244359	57237337	57237366	57246710	57246858	20814	649,615	299,271	261,213	250,257	298	214	1.54424251164e-11	5.09260219975558e-10	0.609,0.62	0.428,0.373	0.214
20829	ENSG00000187790.10	FANCM	chr14	+	45154696	45154822	45159095	45159280	45153919	45154052	45164358	45164565	20829	47,47	100,70	28,16	93,153	275	298	4.23828706045e-05	0.0004192593756607965	0.337,0.421	0.246,0.102	0.205
20895	ENSG00000116791.13	CRYZ	chr1	-	74710097	74710247	74714578	74714630	74706898	74706994	74723117	74723270	20895	20,14	38,26	42,44	235,261	201	298	4.46151482343e-05	0.00043860722987189396	0.438,0.444	0.209,0.2	0.236
20978	ENSG00000136536.14	MARCH7	chr2	+	159714556	159714598	159715680	159715766	159712488	159712606	159729008	159729175	20978	9,4	10,9	1,0	26,23	191	235	1.171642946e-07	2.049691317204669e-06	0.525,0.354	0.045,0.0	0.417
20993	ENSG00000137802.13	MAPKBP1	chr15	+	41813620	41813781	41814549	41814739	41812918	41813101	41815623	41815799	20993	77,105	7,7	68,83	43,33	298	298	3.49652196086e-10	9.366651084027741e-09	0.917,0.938	0.613,0.716	0.263
20997	ENSG00000137802.13	MAPKBP1	chr15	+	41815258	41815405	41815623	41815799	41814549	41814739	41816909	41817035	20997	104,92	8,7	88,81	39,30	296	298	3.41453143538e-09	7.933712317037974e-08	0.929,0.93	0.694,0.731	0.217
21051	ENSG00000105953.14	OGDH	chr7	+	44647443	44647534	44647656	44647759	44645326	44645518	44656317	44656362	21051	111,97	190,197	9,11	150,182	240	252	0	0.0	0.38,0.341	0.059,0.06	0.301
21052	ENSG00000105953.14	OGDH	chr7	+	44647443	44647534	44647656	44647759	44645326	44645518	44666735	44666851	21052	279,301	416,456	35,20	354,431	240	252	0	0.0	0.413,0.409	0.094,0.046	0.341
21063	ENSG00000165914.14	TTC7B	chr14	-	90680471	90680535	90689539	90689712	90676522	90676660	90695499	90695578	21063	210,152	69,68	55,66	49,62	298	213	6.5291939022e-06	7.973360557073209e-05	0.685,0.615	0.445,0.432	0.212
21094	ENSG00000163312.10	HELQ	chr4	-	83418092	83418206	83421562	83421736	83416730	83416865	83425993	83426092	21094	110,91	64,35	37,39	65,48	298	263	1.89541812445e-06	2.592839722371359e-05	0.603,0.696	0.334,0.418	0.273
21107	ENSG00000134014.16	ELP3	chr8	+	28099827	28099966	28106712	28106783	28097218	28097318	28110369	28110438	21107	276,265	15,9	169,116	44,60	288	220	2.81996648255e-14	1.3138413788129326e-12	0.934,0.957	0.746,0.596	0.274
21166	ENSG00000164930.11	FZD6	chr8	+	103318589	103318786	103324480	103325498	103299955	103300284	103329654	103330065	21166	184,150	44,42	64,74	74,81	298	298	1.3433698598e-14	6.436722084896057e-13	0.807,0.781	0.464,0.477	0.324
21187	ENSG00000164535.14	DAGLB	chr7	-	6432836	6432959	6434761	6435020	6424751	6424835	6436361	6436533	21187	62,43	18,10	34,48	28,33	298	272	0.000202073185378	0.0016913205860244888	0.759,0.797	0.526,0.57	0.23
21194	ENSG00000077935.16	SMC1B	chr22	-	45353977	45354132	45354958	45355115	45345458	45345569	45358696	45358795	21194	107,88	76,64	11,7	29,39	298	298	3.36507113285e-08	6.554235298177733e-07	0.585,0.579	0.275,0.152	0.368
21195	ENSG00000077935.16	SMC1B	chr22	-	45353977	45354132	45354958	45355115	45352450	45352602	45358696	45358795	21195	107,83	49,42	10,6	25,30	298	298	5.38203481781e-10	1.4054769723644005e-08	0.686,0.664	0.286,0.167	0.449
21291	ENSG00000164808.16	SPIDR	chr8	+	47293866	47294030	47396375	47396626	47291032	47291137	47440322	47440542	21291	279,253	33,49	129,134	96,112	298	298	0	0.0	0.894,0.838	0.573,0.545	0.307
21388	ENSG00000035681.8	NSMAF	chr8	-	58599749	58599870	58599969	58600021	58599231	58599376	58601284	58601348	21388	114,125	21,22	40,49	38,54	201	270	9.59232693276e-14	4.160170600291539e-12	0.879,0.884	0.586,0.549	0.314
21455	ENSG00000136811.16	ODF2	chr9	+	128460512	128460666	128460941	128461067	128459566	128459657	128471307	128471468	21455	501,414	39,48	309,264	164,126	298	275	0	0.0	0.922,0.888	0.635,0.659	0.258
21563	ENSG00000176623.11	RMDN1	chr8	-	86494828	86494966	86505299	86505379	86488551	86488639	86506994	86507112	21563	13,9	15,2	0,0	2,2	229	287	2.9373191901e-06	3.8803683874700095e-05	0.521,0.849	0.0,0.0	0.685
21593	ENSG00000136933.16	RABEPK	chr9	+	125213369	125213522	125220538	125220700	125207563	125207721	125232595	125232745	21593	420,371	133,113	166,153	194,218	298	298	0	0.0	0.759,0.767	0.461,0.412	0.327
21594	ENSG00000136933.16	RABEPK	chr9	+	125213369	125213522	125227909	125228059	125207563	125207721	125232595	125232745	21594	420,371	612,515	166,153	678,644	298	298	0	0.0	0.407,0.419	0.197,0.192	0.218
21596	ENSG00000136933.16	RABEPK	chr9	+	125220538	125220700	125227909	125228059	125213369	125213522	125232595	125232745	21596	509,469	569,459	141,131	500,472	298	298	0	0.0	0.472,0.505	0.22,0.217	0.27
21614	ENSG00000156162.16	DPY19L4	chr8	+	94734629	94734754	94738368	94738459	94726330	94726441	94739412	94739534	21614	94,83	118,128	43,30	179,155	274	240	1.21880394666e-10	3.5051658065138766e-09	0.411,0.362	0.174,0.145	0.227
21687	ENSG00000138190.16	EXOC6	chr10	+	92899598	92899644	92915757	92915913	92894929	92895020	92928338	92928422	21687	23,34	0,0	39,39	18,23	195	298	4.4866999005e-11	1.3815951226109007e-09	1.0,1.0	0.768,0.722	0.255
21720	ENSG00000164010.14	ERMAP	chr1	+	42838900	42838921	42840032	42840053	42837157	42837190	42840151	42840178	21720	6,4	4,5	1,0	2,1	170	170	0.00262171696292	0.015653704469174395	0.6,0.444	0.333,0.0	0.356
21766	ENSG00000104408.9	EIF3E	chr8	-	108242111	108242256	108243292	108243463	108239957	108240075	108248612	108248717	21766	7,23	1,0	7,13	75,98	298	294	0	0.0	0.874,1.0	0.084,0.116	0.837
21767	ENSG00000104408.9	EIF3E	chr8	-	108242111	108242256	108243292	108243463	108241798	108241913	108248612	108248717	21767	25,37	21,20	9,26	27,35	298	294	0.00435318173196	0.023882739556915385	0.54,0.646	0.247,0.423	0.258
21858	ENSG00000153310.19	FAM49B	chr8	-	129879596	129879789	129896671	129896854	129879388	129879471	129903311	129903350	21858	6,4	11,6	0,1	10,16	298	298	1.48500754847e-05	0.0001662222557158785	0.353,0.4	0.0,0.059	0.347
21971	ENSG00000088970.15	KIZ	chr20	+	21136389	21136552	21145564	21145654	21132096	21132159	21161870	21162507	21971	211,147	76,59	70,67	82,72	298	239	2.30804808599e-09	5.514783451520482e-08	0.69,0.666	0.406,0.427	0.261
22105	ENSG00000236404.9	VLDLR-AS1	chr9	-	2493074	2493180	2493239	2493425	2425396	2425540	2494179	2494302	22105	1,4	3,3	1,0	7,3	298	255	0.00152054054222	0.009898190556690811	0.222,0.533	0.109,0.0	0.323
22145	ENSG00000129559.12	NEDD8	chr14	-	24218058	24218215	24218383	24218431	24216856	24217223	24232249	24232303	22145	182,168	62,48	117,125	124,122	197	298	4.95692376035e-12	1.7231697855567218e-10	0.816,0.841	0.588,0.608	0.231
22196	ENSG00000064102.14	INTS13	chr12	-	26913973	26914128	26914407	26914578	26913456	26913687	26916001	26916180	22196	542,516	1279,1136	80,89	1186,1194	298	298	0	0.0	0.298,0.312	0.063,0.069	0.239
22198	ENSG00000064102.14	INTS13	chr12	-	26916001	26916180	26917351	26917441	26913973	26914128	26917643	26917734	22198	386,386	120,128	356,346	397,350	239	298	0	0.0	0.8,0.79	0.528,0.552	0.255
22228	ENSG00000143363.16	PRUNE1	chr1	+	151018466	151018669	151027232	151027327	151017811	151017904	151033805	151035713	22228	51,49	52,65	25,29	174,198	298	244	2.22044604925e-16	1.271735724513121e-14	0.445,0.382	0.105,0.107	0.307
22236	ENSG00000143363.16	PRUNE1	chr1	+	151025514	151025673	151027232	151027327	151024741	151024795	151033805	151035711	22236	175,171	43,49	152,175	109,116	298	244	3.71982245007e-08	7.152240229015561e-07	0.769,0.741	0.533,0.553	0.212
22343	ENSG00000165304.7	MELK	chr9	+	36589535	36589652	36594627	36594771	36583626	36583712	36597221	36597290	22343	414,436	612,503	201,205	739,756	266	293	0	0.0	0.427,0.488	0.231,0.23	0.227
22373	ENSG00000121897.14	LIAS	chr4	+	39460789	39460962	39463524	39463605	39459108	39459162	39470018	39470164	22373	121,132	1,0	247,234	58,44	298	230	0	0.0	0.989,1.0	0.767,0.804	0.209
22374	ENSG00000121897.14	LIAS	chr4	+	39462195	39462289	39463524	39463605	39460789	39460962	39465045	39465202	22374	116,94	70,58	72,71	109,103	243	230	1.15699791536e-06	1.6548873682264774e-05	0.611,0.605	0.385,0.395	0.218
22386	ENSG00000121897.14	LIAS	chr4	+	39467517	39467646	39470018	39470164	39465284	39465342	39471235	39471306	22386	86,71	241,178	16,34	321,282	278	295	2.33146835171e-15	1.1911683760554729e-13	0.275,0.297	0.05,0.113	0.205
22436	ENSG00000172014.12	ANKRD20A4	chr9	+	64373186	64373301	64377520	64377627	64369393	64369877	64378673	64378811	22436	5,11	1,0	4,4	4,1	264	256	0.00170488672328	0.010911275028992	0.829,1.0	0.492,0.795	0.271
22472	ENSG00000165060.12	FXN	chr9	+	69046384	69046482	69064937	69065035	69035562	69035947	69099900	69100178	22472	63,63	6,6	24,49	17,31	247	247	3.64414087795e-09	8.416467835922876e-08	0.913,0.913	0.585,0.613	0.314
22481	ENSG00000188647.12	PTAR1	chr9	-	69741791	69741858	69750780	69750950	69734149	69734254	69759852	69759942	22481	185,182	154,122	113,88	196,166	298	216	1.16100865588e-08	2.4297416214909915e-07	0.465,0.52	0.295,0.278	0.206
22501	ENSG00000011454.16	RABGAP1	chr9	+	123073551	123073677	123076244	123076286	123070349	123070424	123076633	123076762	22501	79,99	52,59	57,90	138,144	275	191	3.90849308474e-09	8.965604545403591e-08	0.513,0.538	0.223,0.303	0.263
22546	ENSG00000165121.11	AL353743.1	chr9	+	85822879	85823080	85829462	85829606	85815965	85816263	85837758	85837965	22546	22,12	13,9	14,18	31,29	298	293	0.00247704601878	0.014952068338019528	0.625,0.567	0.307,0.379	0.253
22648	ENSG00000136937.12	NCBP1	chr9	+	97643203	97643360	97645116	97645224	97641561	97641662	97647491	97647561	22648	752,669	8,5	295,376	74,91	298	257	0	0.0	0.988,0.991	0.775,0.781	0.212
22679	ENSG00000106692.14	FKTN	chr9	+	105598085	105598183	105600917	105601041	105596597	105596657	105601144	105601348	22679	26,13	3,0	0,0	14,16	247	273	0	0.0	0.905,1.0	0.0,0.0	0.953
22704	ENSG00000165124.17	SVEP1	chr9	-	110435240	110435364	110443544	110443720	110434335	110434506	110445836	110446038	22704	147,143	60,78	134,121	175,153	298	273	1.53286150439e-09	3.783208777897954e-08	0.692,0.627	0.412,0.42	0.243
22853	ENSG00000136895.18	GARNL3	chr9	+	127264951	127265021	127291167	127291242	127243078	127243249	127311635	127311735	22853	14,1	12,28	0,0	11,6	219	224	0.000252641410669	0.002055883768991537	0.544,0.035	0.0,0.0	0.29
22892	ENSG00000167123.18	CERCAM	chr9	+	128431170	128431303	128434101	128434229	128428929	128429036	128434409	128434607	22892	38,58	33,41	5,5	16,12	282	277	0.000552453157588	0.004099855950232156	0.531,0.582	0.235,0.29	0.294
22911	ENSG00000186073.12	C15orf41	chr15	+	36691684	36691764	36709222	36709288	36657832	36657905	36808323	36810157	22911	48,36	2,3	42,35	29,9	229	215	9.26896177456e-06	0.00010904470686024011	0.958,0.918	0.576,0.785	0.257
22914	ENSG00000242802.7	AP5Z1	chr7	+	4783688	4783798	4784202	4784371	4783315	4783460	4784907	4785048	22914	56,53	82,51	41,41	147,113	259	298	1.66165946291e-05	0.00018423726128836892	0.44,0.545	0.243,0.295	0.224
22954	ENSG00000177853.14	ZNF518A	chr10	+	96151415	96151566	96155325	96155398	96133555	96133648	96155923	96156047	22954	30,31	30,36	11,2	23,16	298	222	0.00536494550126	0.028332961989426343	0.427,0.391	0.263,0.085	0.235
23104	ENSG00000057608.16	GDI2	chr10	-	5768212	5768384	5773841	5773941	5766240	5766295	5785141	5785273	23104	3124,2814	108,106	2468,2451	977,800	249	298	0	0.0	0.972,0.969	0.751,0.786	0.202
23192	ENSG00000135930.13	EIF4E2	chr2	+	232557883	232558018	232564246	232564351	232556415	232556530	232566828	232566981	23192	551,572	689,726	453,390	1435,1423	284	254	0	0.0	0.417,0.413	0.22,0.197	0.206
23225	ENSG00000136754.17	ABI1	chr10	-	26755654	26755741	26759061	26759235	26751597	26751783	26765217	26765318	23225	351,272	44,40	224,185	239,238	298	236	0	0.0	0.863,0.843	0.426,0.381	0.45
23226	ENSG00000136754.17	ABI1	chr10	-	26755654	26755741	26759061	26759238	26751597	26751783	26765217	26765318	23226	405,327	44,40	265,279	239,238	298	236	0	0.0	0.879,0.866	0.468,0.481	0.398
23279	ENSG00000270181.3	BIVM-ERCC5	chr13	+	102839571	102839803	102849117	102849194	102822064	102822159	102852117	102852293	23279	4,5	1,1	2,1	3,2	298	226	0.0106365250735	0.049419721044219087	0.752,0.791	0.336,0.275	0.466
23290	ENSG00000148498.15	PARD3	chr10	-	34401825	34401917	34450316	34450448	34384128	34384254	34470084	34470263	23290	225,167	53,35	58,61	125,117	281	241	0	0.0	0.785,0.804	0.285,0.309	0.497
23293	ENSG00000148498.15	PARD3	chr10	-	34470084	34470263	34516978	34517159	34401825	34401917	34696317	34696419	23293	243,284	62,44	209,191	163,147	298	298	1.11022302463e-16	6.496610913756806e-15	0.797,0.866	0.562,0.565	0.268
23302	ENSG00000095794.19	CREM	chr10	+	35148367	35148491	35179133	35179276	35127062	35127193	35188199	35188388	23302	64,82	17,21	31,23	35,36	273	292	1.88830118208e-09	4.593220260395859e-08	0.801,0.807	0.486,0.406	0.358
23374	ENSG00000172661.18	WASHC2C	chr10	+	45786611	45786674	45787034	45787247	45785508	45785631	45788870	45789491	23374	85,66	109,135	52,69	308,288	212	298	4.79835925438e-08	9.032835955767961e-07	0.523,0.407	0.192,0.252	0.243
23405	ENSG00000099290.16	WASHC2A	chr10	+	50127159	50127222	50127582	50127795	50126056	50126179	50129418	50130039	23405	79,85	153,123	60,52	276,222	212	298	4.12266097927e-08	7.85401854355844e-07	0.421,0.493	0.234,0.248	0.216
23449	ENSG00000204130.13	RUFY2	chr10	-	68379423	68379521	68381231	68381399	68377192	68378670	68383797	68383914	23449	58,65	8,14	44,51	31,20	298	247	0.000599178264771	0.004398213025976189	0.857,0.794	0.541,0.679	0.215
23517	ENSG00000137692.11	DCUN1D5	chr11	-	103083255	103083326	103089226	103089318	103066458	103066567	103091683	103091861	23517	7,12	12,19	6,5	58,61	241	220	1.00795304672e-05	0.00011735235817142303	0.347,0.366	0.086,0.07	0.278
23658	ENSG00000123191.14	ATP7B	chr13	-	51958310	51958544	51960147	51960322	51957515	51957607	51961836	51961913	23658	27,57	20,6	5,2	9,4	298	298	0.00259502896374	0.01552045166163118	0.574,0.905	0.357,0.333	0.395
23680	ENSG00000206149.10	HERC2P9	chr15	+	28618523	28618655	28629265	28629441	28618218	28618378	28632636	28632807	23680	65,48	8,6	11,3	7,9	281	298	0.000126169939206	0.001109735989573217	0.896,0.895	0.625,0.261	0.452
23768	ENSG00000213390.10	ARHGAP19	chr10	-	97246271	97246337	97256317	97256404	97235216	97235315	97259401	97259628	23768	283,249	14,23	215,240	71,88	236	215	9.99200722163e-16	5.3908877362138174e-14	0.948,0.908	0.734,0.713	0.204
23828	ENSG00000075826.16	SEC31B	chr10	-	100506320	100506420	100507424	100507567	100502253	100502484	100507907	100508048	23828	62,90	31,34	40,35	100,117	292	249	0	0.0	0.63,0.693	0.254,0.203	0.433
24001	ENSG00000142675.17	CNKSR1	chr1	+	26185013	26185186	26187167	26187241	26184584	26184612	26187410	26187482	24001	7,3	0,2	0,1	1,3	298	223	2.80333778562e-05	0.0002926580499415059	1.0,0.529	0.0,0.2	0.664
24078	ENSG00000185187.12	SIGIRR	chr11	-	408072	408206	408694	408893	407816	407957	409867	410027	24078	115,119	70,85	72,83	198,181	298	283	1.37667655054e-14	6.561347460665555e-13	0.609,0.571	0.257,0.303	0.31
24080	ENSG00000185507.20	IRF7	chr11	-	613950	614037	614173	614399	613784	613865	614475	614534	24080	17,16	3,10	0,2	4,5	298	236	0.000125119069487	0.0011026501203793898	0.818,0.559	0.0,0.241	0.568
24164	ENSG00000148985.19	PGAP2	chr11	+	3822908	3822993	3823612	3823740	3808293	3808315	3824269	3824376	24164	2,8	1,1	1,0	3,1	234	277	3.28775769373e-05	0.0003355677319185035	0.703,0.904	0.283,0.0	0.662
24258	ENSG00000166452.11	AKIP1	chr11	+	8911443	8911671	8914825	8914930	8911153	8911223	8919336	8920084	24258	103,108	36,25	88,79	85,64	298	254	7.22548364473e-08	1.3196658551133141e-06	0.709,0.786	0.469,0.513	0.257
24294	ENSG00000133816.15	MICAL2	chr11	+	12249183	12249246	12255642	12255750	12239435	12239585	12256784	12256971	24294	62,61	15,3	63,39	29,35	212	257	1.68614014147e-05	0.00018666274048808077	0.834,0.961	0.725,0.575	0.248
24371	ENSG00000115942.8	ORC2	chr2	-	200957400	200957544	200959391	200959440	200949553	200949643	200963489	200963680	24371	65,57	102,90	29,15	98,90	198	293	2.25642598022e-05	0.00024183292507912085	0.485,0.484	0.305,0.198	0.233
24421	ENSG00000184937.13	WT1	chr11	-	32391971	32392064	32396256	32396407	32387774	32389179	32399947	32400044	24421	15,19	20,21	5,12	35,25	298	242	0.00617437756969	0.03174990646587065	0.379,0.424	0.104,0.28	0.209
24441	ENSG00000006837.11	CDKL3	chr5	-	134304404	134304567	134321790	134321903	134302589	134302687	134350248	134350427	24441	9,3	14,14	4,0	53,47	262	298	7.58443004324e-05	0.0007035680359231165	0.422,0.196	0.079,0.0	0.27
24550	ENSG00000169826.7	CSGALNACT2	chr10	+	43163865	43164044	43167003	43167098	43160493	43160595	43175950	43176032	24550	217,193	158,120	36,39	146,109	298	244	0	0.0	0.529,0.568	0.168,0.227	0.351
24561	ENSG00000138459.8	SLC35A5	chr3	+	112569170	112569269	112573888	112573956	112563384	112563533	112580545	112580559	24561	74,65	64,43	44,30	106,87	248	217	4.36352864952e-09	9.87642039917565e-08	0.503,0.569	0.266,0.232	0.287
24611	ENSG00000057468.6	MSH4	chr1	+	75848208	75848276	75867513	75867588	75822408	75822581	75876935	75877000	24611	7,4	1,0	0,0	1,4	217	224	2.52918797017e-11	8.064701499208737e-10	0.878,1.0	0.0,0.0	0.939
24616	ENSG00000127328.21	RAB3IP	chr12	+	69800208	69800332	69801608	69801721	69795140	69795344	69812963	69813033	24616	268,270	15,19	155,175	68,80	273	262	0	0.0	0.945,0.932	0.686,0.677	0.257
24619	ENSG00000127328.21	RAB3IP	chr12	+	69800208	69800337	69801608	69801721	69795140	69795344	69812963	69813033	24619	282,287	15,19	179,204	68,80	278	262	0	0.0	0.947,0.934	0.713,0.706	0.231
24751	ENSG00000221968.8	FADS3	chr11	-	61876358	61876455	61876865	61876963	61876110	61876190	61877510	61877587	24751	97,100	172,113	20,11	72,78	247	246	1.59294122182e-06	2.2115894184156624e-05	0.36,0.468	0.217,0.123	0.244
24767	ENSG00000111364.15	DDX55	chr12	+	123617757	123617872	123618668	123618837	123616510	123616603	123619447	123619716	24767	300,297	152,119	98,150	134,134	264	298	7.58101634246e-07	1.1230395214398733e-05	0.69,0.738	0.452,0.558	0.209
24809	ENSG00000068976.13	PYGM	chr11	-	64747223	64747358	64750375	64750583	64746920	64746987	64751324	64751466	24809	13,9	4,11	14,15	40,37	298	284	0.00691536716583	0.034901579918695996	0.756,0.438	0.25,0.279	0.332
24875	ENSG00000111358.13	GTF2H3	chr12	+	123654923	123654998	123659515	123659584	123652706	123652735	123659794	123659930	24875	127,105	46,45	79,98	94,113	224	218	3.82152687273e-09	8.781048459860689e-08	0.729,0.694	0.45,0.458	0.258
24968	ENSG00000151575.14	TEX9	chr15	+	56383951	56384031	56389317	56389400	56373440	56373504	56391242	56391385	24968	25,27	35,34	5,3	17,12	229	232	0.00951970446697	0.04529962033885742	0.42,0.446	0.23,0.202	0.217
25064	ENSG00000168014.16	C2CD3	chr11	-	74139604	74139828	74161398	74161556	74138719	74138967	74168343	74168613	25064	148,139	155,147	92,115	259,259	298	298	1.20403800263e-08	2.5023211986862005e-07	0.488,0.486	0.262,0.307	0.203
25096	ENSG00000136824.18	SMC2	chr9	+	104096147	104096297	104099643	104099682	104095298	104095552	104100092	104100203	25096	831,669	193,259	537,485	391,355	298	188	2.91793744722e-08	5.733013880277255e-07	0.731,0.62	0.464,0.463	0.212
25260	ENSG00000126749.15	EMG1	chr12	+	6975089	6975148	6975228	6975378	6974551	6974693	6983001	6983206	25260	544,445	90,72	289,257	202,191	208	298	0	0.0	0.896,0.899	0.672,0.658	0.232
25291	ENSG00000247774.6	PCED1B-AS1	chr12	-	47209280	47209458	47210639	47210757	47205901	47206145	47216164	47216249	25291	5,8	19,36	0,0	23,13	267	298	1.05955914832e-05	0.00012246215760531413	0.227,0.199	0.0,0.0	0.213
25292	ENSG00000247774.6	PCED1B-AS1	chr12	-	47209280	47209482	47210639	47210761	47205900	47206069	47216164	47216264	25292	64,35	3,6	18,18	13,15	271	298	1.21339062575e-07	2.1158646102283127e-06	0.959,0.865	0.604,0.569	0.325
25299	ENSG00000187240.14	DYNC2H1	chr11	+	103189671	103189816	103191516	103191619	103188496	103188648	103192117	103192264	25299	42,35	2,1	23,16	8,11	294	252	1.29890841372e-06	1.836444096882113e-05	0.947,0.968	0.711,0.555	0.325
25504	ENSG00000165669.13	FAM204A	chr10	-	118336181	118336423	118341726	118341927	118326153	118326243	118342269	118342315	25504	124,131	69,76	151,122	211,180	298	298	1.24573116267e-08	2.5770585770081225e-07	0.642,0.633	0.417,0.404	0.227
25565	ENSG00000143458.11	GABPB2	chr1	+	151093191	151093386	151097851	151098002	151090405	151090573	151107036	151107222	25565	99,78	84,59	45,46	107,138	298	298	2.52433740577e-10	6.906341364913947e-09	0.541,0.569	0.296,0.25	0.282
25567	ENSG00000047621.11	C12orf4	chr12	-	4505305	4505380	4518773	4518880	4500137	4500340	4525253	4525375	25567	143,131	59,73	52,49	50,65	256	224	3.2138984385e-05	0.0003286509639005914	0.68,0.611	0.476,0.397	0.209
25715	ENSG00000105072.8	C19orf44	chr19	+	16506700	16506774	16509498	16509988	16503064	16503380	16514496	16514663	25715	24,17	9,5	12,25	40,32	223	298	2.56391149421e-05	0.0002707008863710722	0.781,0.82	0.286,0.511	0.402
25729	ENSG00000092199.17	HNRNPC	chr14	-	21234768	21234831	21236372	21236460	21233952	21234229	21263310	21263336	25729	38,22	21,12	7,2	37,41	237	212	8.06021915878e-14	3.52974792252028e-12	0.618,0.621	0.145,0.042	0.526
25736	ENSG00000168255.20	POLR2J3	chr7	-	102541500	102541662	102566996	102568184	102541092	102541303	102569834	102569924	25736	62,85	89,106	25,25	108,99	298	298	4.71903772725e-08	8.889717997925699e-07	0.411,0.445	0.188,0.202	0.233
25755	ENSG00000121350.15	PYROXD1	chr12	+	21440367	21440448	21449562	21449691	21437614	21437814	21455131	21455292	25755	43,57	17,9	28,25	32,17	230	278	0.000305698572433	0.0024318857829409048	0.754,0.884	0.514,0.64	0.242
25757	ENSG00000121350.15	PYROXD1	chr12	+	21445346	21445466	21449562	21449691	21440367	21440448	21455131	21455292	25757	113,119	17,9	45,53	32,16	269	278	1.67328013101e-05	0.0001853733257253625	0.873,0.932	0.592,0.774	0.22
25760	ENSG00000111731.12	C2CD5	chr12	-	22458483	22458555	22459491	22459542	22456970	22457161	22469708	22469795	25760	65,64	43,24	12,9	24,49	200	221	2.4106644203e-07	3.948396077839271e-06	0.626,0.747	0.356,0.169	0.424
25761	ENSG00000111731.12	C2CD5	chr12	-	22458483	22458585	22459491	22459542	22456970	22457161	22469708	22469795	25761	65,64	58,33	12,9	56,74	200	251	8.26005930321e-14	3.59392515747408e-12	0.584,0.709	0.212,0.132	0.474
25844	ENSG00000134283.17	PPHLN1	chr12	+	42335882	42335974	42374862	42375074	42326167	42326229	42387455	42387535	25844	35,34	41,62	59,48	287,312	241	298	1.9544298957e-08	3.949265982502113e-07	0.514,0.404	0.203,0.16	0.278
25846	ENSG00000134283.17	PPHLN1	chr12	+	42355160	42355222	42374862	42375074	42335882	42335974	42387455	42387535	25846	226,244	58,82	407,350	346,363	211	298	2.10942374679e-15	1.079768785453644e-13	0.846,0.808	0.624,0.577	0.226
26044	ENSG00000050426.15	LETMD1	chr12	+	51052091	51052207	51056143	51056245	51049033	51049185	51056349	51056502	26044	73,65	94,111	14,13	57,69	265	251	2.14266712906e-06	2.9030933437228806e-05	0.424,0.357	0.189,0.151	0.22
26047	ENSG00000050426.15	LETMD1	chr12	+	51053777	51053860	51055986	51056021	51049033	51049185	51056143	51056245	26047	28,20	41,30	5,1	16,16	232	184	0.00201676711334	0.012619881616668951	0.351,0.346	0.199,0.047	0.225
26050	ENSG00000050426.15	LETMD1	chr12	+	51053777	51053860	51056143	51056245	51052091	51052207	51056349	51056502	26050	40,27	93,111	4,0	50,58	232	251	4.52807455975e-08	8.559869609237281e-07	0.318,0.208	0.08,0.0	0.223
26065	ENSG00000050438.16	SLC4A8	chr12	+	51485786	51485900	51493703	51493772	51475044	51475206	51494944	51495118	26065	43,56	41,22	18,28	41,42	263	218	0.00208422595655	0.01299678210908294	0.465,0.678	0.267,0.356	0.26
26068	ENSG00000050438.16	SLC4A8	chr12	+	51489699	51489951	51493703	51493772	51488698	51488860	51494944	51495118	26068	43,30	43,23	16,33	55,57	298	218	0.00073229281652	0.005256607508899286	0.422,0.488	0.175,0.298	0.218
26069	ENSG00000196876.15	SCN8A	chr12	+	51688757	51688849	51689004	51689096	51687090	51687219	51699569	51699791	26069	18,15	8,9	13,7	27,34	241	241	1.28619426819e-05	0.00014566069092650477	0.692,0.625	0.325,0.171	0.41
26093	ENSG00000094914.12	AAAS	chr12	-	53314297	53314441	53314750	53314849	53309600	53309721	53315093	53315140	26093	445,412	478,558	198,198	675,643	248	293	2.22044604925e-16	1.271735724513121e-14	0.524,0.466	0.257,0.267	0.233
26173	ENSG00000144785.8	AC073896.1	chr12	-	56300159	56300220	56310957	56311054	56286594	56286645	56311210	56311414	26173	806,721	605,512	247,255	598,569	246	210	0	0.0	0.532,0.546	0.261,0.277	0.27
26218	ENSG00000135439.11	AGAP2	chr12	-	57734591	57734679	57735368	57735427	57734318	57734404	57741911	57742157	26218	63,85	122,135	20,19	138,102	208	237	2.78820622146e-09	6.563233074180188e-08	0.37,0.418	0.142,0.175	0.236
26242	ENSG00000196935.8	SRGAP1	chr12	+	64091275	64091378	64091892	64091926	64086998	64087026	64094931	64094992	26242	1,14	1,0	2,1	5,2	252	183	5.51793919007e-05	0.0005304772900617545	0.421,1.0	0.225,0.266	0.465
26272	ENSG00000125970.11	RALY	chr20	+	34073562	34073635	34073818	34073866	34072065	34072205	34076701	34076815	26272	3,2	6,1	0,1	12,10	222	197	0.000621814636911	0.0045458188740680585	0.307,0.64	0.0,0.082	0.433
26371	ENSG00000139323.13	POC1B	chr12	-	89466769	89466922	89491935	89492115	89425286	89425379	89525119	89525205	26371	70,53	73,26	28,57	74,117	298	298	9.09429364556e-05	0.0008240768067941773	0.49,0.671	0.275,0.328	0.279
26424	ENSG00000120802.13	TMPO	chr12	+	98527885	98528012	98537474	98537572	98515630	98516146	98546358	98546447	26424	1217,1113	77,89	1335,1304	714,670	276	247	0	0.0	0.934,0.918	0.626,0.635	0.295
26426	ENSG00000120802.13	TMPO	chr12	+	98531679	98531838	98537474	98537572	98527885	98528012	98546358	98546447	26426	1477,1354	79,93	1710,1592	767,735	298	247	0	0.0	0.939,0.923	0.649,0.642	0.286
26434	ENSG00000120802.13	TMPO	chr12	+	98544950	98545061	98546358	98546447	98544441	98544537	98547572	98547864	26434	1186,953	1009,928	331,283	1324,1242	260	238	0	0.0	0.518,0.485	0.186,0.173	0.322
26451	ENSG00000185480.11	PARPBP	chr12	+	102148229	102148463	102165728	102165883	102123987	102124041	102195950	102197361	26451	320,257	119,83	450,370	396,315	298	298	3.68679531348e-11	1.1471163826578604e-09	0.729,0.756	0.532,0.54	0.206
26456	ENSG00000185480.11	PARPBP	chr12	+	102153868	102153976	102165728	102165883	102148229	102148463	102195950	102197361	26456	143,174	103,82	143,134	370,297	257	298	1.11022302463e-16	6.496610913756806e-15	0.617,0.711	0.309,0.343	0.338
26457	ENSG00000185480.11	PARPBP	chr12	+	102153868	102153989	102165728	102165883	102123987	102124041	102195950	102197361	26457	41,47	119,83	25,16	396,315	270	298	0	0.0	0.276,0.385	0.065,0.053	0.272
26458	ENSG00000185480.11	PARPBP	chr12	+	102153868	102153989	102182548	102182627	102123987	102124041	102195950	102197361	26458	41,47	41,26	25,16	48,38	270	228	0.00056891909372	0.004208160535286734	0.458,0.604	0.305,0.262	0.248
26581	ENSG00000162734.12	PEA15	chr1	+	160207132	160207237	160208463	160208665	160205420	160205522	160211542	160211716	26581	22,19	10,21	0,2	12,16	254	298	1.33239863587e-07	2.298123385648194e-06	0.721,0.515	0.0,0.128	0.554
26610	ENSG00000173064.12	HECTD4	chr12	-	112279227	112279386	112283109	112283302	112274846	112274960	112306063	112306234	26610	112,143	83,66	59,63	79,84	298	298	8.59196732855e-05	0.0007830301035640703	0.574,0.684	0.428,0.429	0.201
26782	ENSG00000151092.16	NGLY1	chr3	-	25736003	25736149	25737333	25737455	25733871	25733982	25739576	25739799	26782	772,683	498,467	126,89	185,164	271	295	7.1053163353e-11	2.1155961750668077e-09	0.628,0.614	0.426,0.371	0.223
26785	ENSG00000151092.16	NGLY1	chr3	-	25736003	25736149	25739576	25739799	25733871	25733982	25751097	25751263	26785	659,591	506,471	87,77	226,196	298	295	0	0.0	0.563,0.554	0.276,0.28	0.28
26805	ENSG00000185684.14	EP400P1	chr12	+	132109767	132109832	132114457	132114545	132108571	132108682	132120419	132120601	26805	33,39	40,18	1,5	34,69	214	237	1.23390186957e-12	4.603836353184e-11	0.477,0.706	0.032,0.074	0.538
26807	ENSG00000185684.14	EP400P1	chr12	+	132125193	132125396	132125853	132126047	132121924	132121980	132126375	132131639	26807	72,103	30,28	10,15	21,18	298	298	4.05474219234e-06	5.188838964922383e-05	0.706,0.786	0.323,0.455	0.357
26874	ENSG00000122034.14	GTF3A	chr13	+	27432730	27432804	27434138	27434219	27430532	27430621	27434804	27435034	26874	3644,3377	3219,3145	1363,1279	3115,3031	223	230	0	0.0	0.539,0.525	0.311,0.303	0.225
26949	ENSG00000105793.15	GTPBP10	chr7	+	90372154	90372228	90374301	90374354	90355085	90355230	90377506	90377614	26949	168,113	117,122	85,84	191,171	223	202	1.48685741597e-06	2.082856626765358e-05	0.565,0.456	0.287,0.308	0.213
26961	ENSG00000197555.9	SIPA1L1	chr14	+	71400793	71400918	71413947	71414014	71321121	71321181	71512742	71512845	26961	19,21	20,32	3,3	11,20	274	216	0.00102172968047	0.0070043659111458	0.428,0.341	0.177,0.106	0.243
26978	ENSG00000174032.16	SLC25A30	chr13	-	45405882	45405977	45408926	45409074	45402274	45402370	45411361	45411480	26978	132,125	16,17	89,76	49,59	297	244	6.52500276033e-12	2.2451336028400777e-10	0.871,0.858	0.599,0.514	0.308
27087	ENSG00000136122.15	BORA	chr13	+	72731280	72731387	72734959	72735005	72728925	72729093	72737961	72738043	27087	203,184	148,114	125,134	232,283	256	195	2.91322521662e-13	1.1817618562938513e-11	0.511,0.551	0.291,0.265	0.253
27088	ENSG00000136122.15	BORA	chr13	+	72731280	72731387	72737961	72738043	72728925	72729093	72743536	72743602	27088	179,166	183,153	96,119	426,378	256	231	0	0.0	0.469,0.495	0.169,0.221	0.287
27146	ENSG00000204482.10	LST1	chr6	+	31587640	31587733	31587943	31587966	31587199	31587318	31588517	31588909	27146	32,29	10,7	9,6	11,14	242	172	2.46707732907e-05	0.0002617061660597417	0.695,0.746	0.368,0.233	0.42
27224	ENSG00000162600.11	OMA1	chr1	-	58527260	58527335	58533952	58534060	58506059	58506209	58534157	58534331	27224	292,277	105,113	86,77	198,205	257	224	0	0.0	0.708,0.681	0.275,0.247	0.433
27252	ENSG00000112078.13	KCTD20	chr6	+	36474788	36475062	36484713	36484824	36470051	36470257	36486882	36491143	27252	447,383	666,601	151,147	728,672	298	260	0	0.0	0.369,0.357	0.153,0.16	0.206
27260	ENSG00000112078.13	KCTD20	chr6	+	36481561	36481759	36484713	36484824	36479590	36479711	36486882	36487406	27260	622,593	663,602	207,237	712,650	298	260	0	0.0	0.45,0.462	0.202,0.241	0.235
27295	ENSG00000165795.23	NDRG2	chr14	-	21022863	21022905	21023240	21023321	21022391	21022497	21024029	21024096	27295	141,145	19,23	40,50	21,28	230	191	5.35115697753e-07	8.183265908494857e-06	0.86,0.84	0.613,0.597	0.245
27296	ENSG00000165795.23	NDRG2	chr14	-	21022863	21022905	21023240	21023321	21022391	21022497	21025028	21025105	27296	58,57	19,23	11,21	21,27	230	191	3.13637281601e-06	4.1171188848995506e-05	0.717,0.673	0.303,0.392	0.348
27332	ENSG00000145916.18	RMND5B	chr5	+	178133451	178133569	178135172	178135312	178131236	178131376	178138107	178138258	27332	1,1	0,1	0,0	1,1	267	289	0.00188762023518	0.011928417575909598	1.0,0.52	0.0,0.0	0.76
27356	ENSG00000225766.10	DHRS4L1	chr14	+	24038323	24038584	24048676	24048811	24036500	24036628	24049284	24049340	27356	2,8	1,3	0,0	8,2	298	284	5.07237981617e-08	9.515474125243526e-07	0.656,0.718	0.0,0.0	0.687
27373	ENSG00000100968.13	NFATC4	chr14	+	24375659	24375715	24375974	24376101	24374122	24374466	24376293	24376554	27373	23,10	48,35	4,4	42,45	205	276	0.00020494658005	0.001711652923662167	0.392,0.278	0.114,0.107	0.225
27532	ENSG00000126777.17	KTN1	chr14	+	55663954	55664041	55667240	55667330	55661521	55661612	55670728	55670809	27532	662,568	967,863	217,243	1088,1061	236	239	0	0.0	0.409,0.4	0.168,0.188	0.226
27692	ENSG00000100722.19	ZC3H14	chr14	+	88573610	88573758	88574290	88574346	88572577	88573007	88574692	88574853	27692	3,4	1,0	7,0	1,4	297	205	0.00163633128115	0.010557683004138339	0.674,1.0	0.829,0.0	0.422
27778	ENSG00000080823.22	MOK	chr14	-	102265822	102265912	102278605	102278694	102251916	102251995	102283477	102283592	27778	2,15	12,11	0,3	17,18	238	239	0.00436899692487	0.023950022565595027	0.143,0.578	0.0,0.143	0.289
27804	ENSG00000104177.17	MYEF2	chr15	-	48151472	48151571	48151873	48151942	48149162	48149371	48152233	48152280	27804	144,82	149,142	22,29	305,269	218	248	0	0.0	0.524,0.396	0.076,0.109	0.368
27806	ENSG00000104177.17	MYEF2	chr15	-	48151873	48151942	48152233	48152284	48151472	48151571	48153791	48153893	27806	139,134	379,343	88,58	956,996	200	218	0	0.0	0.286,0.299	0.091,0.06	0.217
27850	ENSG00000182979.17	MTA1	chr14	+	105466425	105466578	105468337	105468349	105464673	105464863	105469466	105469498	27850	16,20	1,3	10,6	23,22	298	161	2.90096835442e-11	9.142117094489944e-10	0.896,0.783	0.19,0.128	0.68
27852	ENSG00000182979.17	MTA1	chr14	+	105466706	105466742	105468337	105468349	105464415	105464567	105469466	105469498	27852	94,87	1,3	32,39	21,21	185	161	1.11022302463e-16	6.496610913756806e-15	0.988,0.962	0.57,0.618	0.381
27862	ENSG00000128944.13	KNSTRN	chr15	+	40386404	40386494	40387158	40387218	40383227	40383322	40389505	40389611	27862	5,19	2,3	3,6	13,9	239	209	3.34549230459e-05	0.0003399654056106558	0.686,0.847	0.168,0.368	0.498
27897	ENSG00000135164.18	DMTF1	chr7	+	87179544	87179702	87181308	87181341	87174592	87174669	87182227	87182337	27897	398,400	107,66	195,224	148,150	298	182	7.54951656745e-13	2.896952474018936e-11	0.694,0.787	0.446,0.477	0.279
27920	ENSG00000172575.11	RASGRP1	chr15	-	38494381	38494767	38498793	38498946	38490553	38490688	38500102	38500139	27920	240,206	117,131	119,121	177,143	298	298	1.0823628549e-08	2.2882304368168026e-07	0.672,0.611	0.402,0.458	0.211
28039	ENSG00000137871.20	ZNF280D	chr15	-	56654197	56654234	56654384	56654503	56642951	56642997	56658423	56658486	28039	26,27	9,9	12,16	18,18	268	186	0.000241419204414	0.0019776873544707146	0.667,0.676	0.316,0.382	0.323
28058	ENSG00000137776.16	SLTM	chr15	-	58916934	58916999	58932355	58932443	58901259	58901287	58933403	58933576	28058	307,248	27,32	203,176	81,87	237	214	1.31006316906e-14	6.299512308121669e-13	0.911,0.875	0.694,0.646	0.223
28063	ENSG00000182718.16	ANXA2	chr15	-	60390212	60390317	60396150	60396427	60386027	60386086	60397257	60397338	28063	9,10	2,4	5,0	5,4	298	254	0.0079499974776	0.039184931839162725	0.793,0.681	0.46,0.0	0.507
28064	ENSG00000182718.16	ANXA2	chr15	-	60390212	60390317	60396279	60396427	60386027	60386086	60397257	60397338	28064	9,11	2,4	3,0	5,4	297	254	0.000704308552175	0.0050827788933849125	0.794,0.702	0.339,0.0	0.579
28182	ENSG00000145020.15	AMT	chr3	-	49420210	49420342	49421491	49421572	49419709	49419788	49422103	49422271	28182	10,10	2,2	3,4	6,9	230	281	6.95048584018e-05	0.0006512549705616384	0.859,0.859	0.379,0.352	0.493
28263	ENSG00000259429.5	UBE2Q2P2	chr15	+	82418635	82418792	82419207	82419247	82415527	82415675	82419367	82419391	28263	21,25	0,3	13,4	3,6	298	189	0.00236756228615	0.014423523087439567	1.0,0.841	0.733,0.297	0.405
49	ENSG00000013619.13	MAMLD1	chrX	+	150473679	150473802	150503273	150503517	150469744	150471490	150509961	150510046	49	3,11	13,25	14,12	4,5	272	298	8.8274480099e-06	0.00010465457411486932	0.202,0.325	0.793,0.724	-0.495
119	ENSG00000147099.20	HDAC8	chrX	-	72495155	72495268	72567888	72568030	72490928	72491006	72568753	72568884	119	130,129	124,75	81,81	18,23	291	262	6.02217912116e-06	7.428180337101608e-05	0.486,0.608	0.802,0.76	-0.234
134	ENSG00000158813.17	EDA	chrX	+	70023217	70023241	70027856	70028036	69957023	69957132	70029503	70029538	134	2,5	24,34	11,6	23,14	173	298	0.00324201370031	0.018723305840197508	0.126,0.202	0.452,0.425	-0.274
139	ENSG00000169188.4	APEX2	chrX	+	55002961	55003108	55003798	55003868	55001545	55001629	55006517	55006757	139	54,31	186,138	195,177	163,171	296	219	0	0.0	0.177,0.143	0.47,0.434	-0.292
175	ENSG00000068400.13	GRIPAP1	chrX	-	48990925	48991110	48993427	48993578	48990684	48990732	48999237	48999299	175	2,3	187,181	60,55	174,189	298	298	0	0.0	0.011,0.016	0.256,0.225	-0.227
213	ENSG00000182220.14	ATP6AP2	chrX	+	40591233	40591365	40597248	40597344	40588985	40589116	40597526	40597664	213	461,390	412,368	822,793	315,298	281	245	2.93987056921e-13	1.1907800071322667e-11	0.494,0.48	0.695,0.699	-0.21
214	ENSG00000182220.14	ATP6AP2	chrX	+	40597526	40597664	40598680	40598734	40591233	40591365	40599591	40599741	214	24,18	136,124	238,231	224,223	287	203	0	0.0	0.111,0.093	0.429,0.423	-0.324
251	ENSG00000285756.1	BX890604.2	chrX	-	3825087	3825231	3826600	3826729	3822373	3822580	3828505	3829392	251	35,22	37,29	44,51	9,17	278	293	6.50402070757e-07	9.774510451666203e-06	0.499,0.444	0.837,0.76	-0.327
276	ENSG00000100239.15	PPP6R2	chr22	+	50388985	50389111	50391866	50392015	50372071	50372150	50393892	50394135	276	18,18	9,15	27,30	6,6	275	298	0.00531667837527	0.028160753161453667	0.684,0.565	0.83,0.844	-0.212
279	ENSG00000100429.17	HDAC10	chr22	-	50248224	50248292	50249634	50249703	50247889	50248145	50249859	50249964	279	59,78	66,83	53,55	30,16	218	217	0.000296113470719	0.0023633008834661965	0.471,0.483	0.637,0.774	-0.229
300	ENSG00000100429.17	HDAC10	chr22	-	50249102	50249168	50249327	50249516	50248661	50248751	50249634	50249703	300	10,17	6,3	3,6	0,0	298	215	2.90787184166e-05	0.0003018672574423849	0.546,0.803	1.0,1.0	-0.325
321	ENSG00000100416.13	TRMU	chr22	+	46346421	46346544	46353766	46353867	46337778	46337944	46355443	46355588	321	85,42	184,172	519,444	381,333	272	250	1.44551037806e-13	6.073845476409121e-12	0.298,0.183	0.556,0.551	-0.313
327	ENSG00000056487.15	PHF21B	chr22	-	44885862	44885938	44887962	44888121	44885425	44885529	44889759	44889782	327	8,9	53,48	148,163	86,85	298	225	0	0.0	0.102,0.124	0.565,0.591	-0.465
328	ENSG00000056487.15	PHF21B	chr22	-	44887962	44888121	44889759	44889782	44885862	44885938	44891305	44891360	328	0,1	204,208	39,36	256,229	172	298	0	0.0	0.0,0.008	0.209,0.214	-0.207
413	ENSG00000100211.10	CBY1	chr22	+	38656955	38657143	38665545	38665685	38656675	38656750	38668016	38668132	413	10,16	10,16	6,3	0,0	298	289	1.05774957493e-06	1.5234304609349534e-05	0.492,0.492	1.0,1.0	-0.508
421	ENSG00000100206.9	DMC1	chr22	-	38552665	38552707	38555356	38555409	38538538	38538612	38562286	38562369	421	82,45	33,21	53,54	4,7	202	191	1.02014403381e-05	0.00011851595803642791	0.701,0.67	0.926,0.879	-0.217
597	ENSG00000177663.13	IL17RA	chr22	+	17105590	17105602	17105852	17105954	17104725	17104810	17107726	17107768	597	41,41	96,91	108,100	97,77	161	251	1.54164810362e-07	2.62879261967466e-06	0.4,0.413	0.634,0.669	-0.245
678	ENSG00000159147.17	DONSON	chr21	-	33583487	33583666	33584589	33584768	33582164	33582246	33585977	33586181	678	474,380	363,336	368,366	90,78	298	298	0	0.0	0.566,0.531	0.803,0.824	-0.265
705	ENSG00000248476.1	BACH1-IT1	chr21	+	29352578	29352663	29361030	29361243	29351633	29351813	29361551	29361894	705	2,6	6,3	2,1	0,0	234	298	8.19792264783e-06	9.815675159692059e-05	0.298,0.718	1.0,1.0	-0.492
861	ENSG00000101452.14	DHX35	chr20	+	39025229	39025359	39028417	39028499	39021872	39021935	39030703	39030775	861	30,25	78,100	99,84	39,46	279	231	0	0.0	0.242,0.171	0.678,0.602	-0.433
877	ENSG00000170471.14	RALGAPB	chr20	+	38569887	38569996	38570768	38570847	38567095	38567232	38574149	38574298	877	70,81	102,152	61,74	45,38	258	228	1.56234746607e-06	2.1757267751397648e-05	0.378,0.32	0.545,0.632	-0.24
879	ENSG00000196756.11	SNHG17	chr20	-	38422091	38422241	38425934	38426052	38421005	38421098	38426418	38426503	879	98,98	133,130	120,149	83,68	267	298	2.56978493729e-06	3.4369121699719905e-05	0.451,0.457	0.617,0.71	-0.209
1021	ENSG00000282826.1	FRG1CP	chr20	-	28591393	28591519	28600391	28600461	28590556	28590614	28602608	28602664	1021	101,99	230,158	158,163	109,161	219	275	3.24068674751e-06	4.23755529330246e-05	0.355,0.44	0.645,0.56	-0.205
1032	ENSG00000197586.12	ENTPD6	chr20	+	25196153	25196254	25197104	25197226	25195791	25195867	25206521	25206590	1032	29,32	13,40	73,54	5,21	250	271	0.00171699354898	0.010983547065991103	0.707,0.464	0.941,0.736	-0.253
1072	ENSG00000101247.17	NDUFAF5	chr20	+	13793159	13793227	13794837	13794941	13788588	13788652	13798460	13798500	1072	45,20	219,175	114,114	246,231	217	253	5.30387922471e-09	1.1863801489699584e-07	0.193,0.118	0.351,0.365	-0.202
1158	ENSG00000062822.13	POLD1	chr19	+	50387659	50387804	50393974	50394063	50384372	50384390	50395024	50395150	1158	8,9	2,2	7,7	0,0	294	238	0.00337783671418	0.019358513533401248	0.764,0.785	1.0,1.0	-0.226
1179	ENSG00000105053.10	VRK3	chr19	-	49994813	49994919	49995190	49995275	49992859	49992952	50000789	50000854	1179	42,32	206,199	83,68	109,111	234	255	1.84607884535e-12	6.702533369066165e-11	0.182,0.149	0.453,0.4	-0.261
1202	ENSG00000273189.1	AC010619.2	chr19	+	49478908	49479047	49480297	49480476	49476422	49476566	49480551	49480620	1202	58,61	95,77	90,76	17,21	288	298	1.11022302463e-16	6.496610913756806e-15	0.387,0.45	0.846,0.789	-0.399
1203	ENSG00000090554.12	FLT3LG	chr19	+	49478908	49479047	49480551	49480620	49476422	49476566	49486014	49486151	1203	35,41	19,15	44,42	8,5	288	218	0.00203432870896	0.012720893296261044	0.582,0.674	0.806,0.864	-0.207
1204	ENSG00000090554.12	FLT3LG	chr19	+	49478962	49479047	49480297	49480476	49476422	49476566	49480551	49480620	1204	50,23	95,77	37,33	17,21	234	298	1.29965116002e-07	2.2502817517778895e-06	0.401,0.276	0.735,0.667	-0.363
1231	ENSG00000105483.17	CARD8	chr19	-	48218870	48219012	48221729	48221855	48215339	48215384	48231659	48231810	1231	67,90	168,127	90,102	58,65	275	291	1.12987309175e-06	1.618031558115363e-05	0.297,0.429	0.621,0.624	-0.26
1236	ENSG00000105483.17	CARD8	chr19	-	48221729	48221855	48230437	48230700	48218870	48219012	48230776	48231006	1236	93,64	132,122	71,57	50,42	298	275	3.48383432534e-05	0.00035238063277229784	0.394,0.326	0.567,0.556	-0.202
1329	ENSG00000105341.18	DMAC2	chr19	-	41436391	41436472	41438217	41438414	41433536	41433673	41439881	41439905	1329	195,211	203,179	535,519	127,156	298	230	0	0.0	0.426,0.476	0.765,0.72	-0.291
1362	ENSG00000090006.17	LTBP4	chr19	+	40623603	40623732	40626974	40627355	40619346	40619493	40627704	40627857	1362	20,20	179,133	78,64	105,137	278	298	5.57829338277e-11	1.6888893635645737e-09	0.107,0.139	0.443,0.334	-0.266
1391	ENSG00000189144.13	ZNF573	chr19	-	37758475	37758596	37759046	37759139	37738286	37740194	37770004	37770097	1391	5,7	4,4	3,4	0,0	242	270	2.64882311798e-05	0.00027889826009416715	0.582,0.661	1.0,1.0	-0.379
1466	ENSG00000064607.16	SUGP2	chr19	-	18994365	18994486	18995143	18995280	18990887	18993740	19001612	19001674	1466	640,565	447,424	696,662	126,134	286	270	0	0.0	0.575,0.557	0.839,0.823	-0.265
1478	ENSG00000105669.13	COPE	chr19	-	18904770	18904852	18905575	18905629	18900380	18900449	18910970	18911071	1478	34,35	40,34	88,51	18,26	203	231	6.233724181e-05	0.0005898314398690143	0.492,0.539	0.848,0.691	-0.254
1566	ENSG00000127507.17	ADGRE2	chr19	-	14743615	14743784	14746231	14746323	14743419	14743530	14746895	14746962	1566	10,15	19,36	16,20	6,13	241	298	0.000136215999974	0.001187641504621404	0.394,0.34	0.767,0.655	-0.344
1615	ENSG00000105607.12	GCDH	chr19	+	12891270	12891395	12891486	12891522	12891159	12891202	12891830	12891974	1615	44,43	95,58	70,72	42,33	274	185	2.31182655464e-07	3.80499286991877e-06	0.238,0.334	0.529,0.596	-0.276
1668	ENSG00000100077.14	GRK3	chr22	+	25714407	25714570	25718244	25718381	25711067	25711163	25721283	25721397	1668	1798,1700	2037,1910	1922,1945	953,921	298	286	1.99840144433e-15	1.0327371142192735e-13	0.459,0.461	0.659,0.67	-0.205
1732	ENSG00000171469.10	ZNF561	chr19	-	9617044	9617171	9618090	9618179	9614020	9614103	9619431	9619582	1732	68,98	131,145	213,195	160,137	238	276	1.52353527683e-07	2.601195419478866e-06	0.376,0.439	0.607,0.623	-0.208
1736	ENSG00000270011.7	ZNF559-ZNF177	chr19	+	9333014	9333113	9337795	9337858	9324694	9324780	9338493	9338582	1736	0,0	39,47	2,3	5,3	248	212	0.000127573618233	0.0011209856434701655	0.0,0.0	0.255,0.461	-0.358
1737	ENSG00000188321.13	ZNF559	chr19	+	9333014	9333113	9337795	9337865	9324694	9324780	9338493	9338582	1737	0,0	11,10	2,3	2,1	248	219	6.13456633669e-06	7.552992309381535e-05	0.0,0.0	0.469,0.726	-0.597
1738	ENSG00000270011.7	ZNF559-ZNF177	chr19	+	9333014	9333113	9337795	9338017	9324694	9324780	9338493	9338582	1738	0,0	21,18	2,3	2,6	248	298	3.88289792844e-05	0.00038751407516684214	0.0,0.0	0.546,0.375	-0.461
1867	ENSG00000071626.16	DAZAP1	chr19	+	1428841	1428995	1429966	1429996	1422347	1422396	1430221	1430362	1867	43,49	114,92	136,167	53,51	298	179	0	0.0	0.185,0.242	0.607,0.663	-0.421
1900	ENSG00000060069.16	CTDP1	chr18	+	79717809	79718016	79728906	79729069	79714490	79715528	79736354	79736521	1900	135,152	272,285	314,305	239,188	298	298	4.48530101949e-14	2.047300851129649e-12	0.332,0.348	0.568,0.619	-0.253
1904	ENSG00000166377.20	ATP9B	chr18	+	79154503	79154555	79176812	79176907	79126266	79126375	79193182	79193263	1904	6,15	47,42	39,21	41,31	201	244	0.000255645308701	0.0020771951347946316	0.134,0.302	0.536,0.451	-0.276
1924	ENSG00000176225.13	RTTN	chr18	-	70142287	70142387	70145611	70145783	70140099	70140188	70148900	70149037	1924	72,97	88,86	56,50	16,17	298	249	6.18945403263e-07	9.332963218794123e-06	0.406,0.485	0.745,0.711	-0.282
1931	ENSG00000134444.14	RELCH	chr18	+	62279773	62279856	62280359	62280442	62275373	62275473	62280645	62280709	1931	27,14	65,82	37,39	45,37	232	232	3.07244394706e-05	0.0003161031575739533	0.293,0.146	0.451,0.513	-0.263
1944	ENSG00000197563.10	PIGN	chr18	-	62162252	62162329	62163530	62163656	62161132	62161385	62186843	62187038	1944	43,55	29,40	10,15	0,0	275	226	2.25694929412e-09	5.4166783058880005e-08	0.549,0.531	1.0,1.0	-0.46
2044	ENSG00000141447.17	OSBPL1A	chr18	-	24172375	24172483	24178012	24178195	24171408	24171498	24179737	24179835	2044	55,29	29,37	29,30	5,11	298	257	0.00626425469145	0.0321324461982421	0.621,0.403	0.833,0.702	-0.255
2095	ENSG00000177150.12	FAM210A	chr18	-	13671861	13671973	13697546	13697674	13663346	13666713	13726328	13726560	2095	8,4	198,160	18,31	62,64	277	261	2.56461518688e-14	1.1969387418905689e-12	0.037,0.023	0.215,0.313	-0.234
2097	ENSG00000101639.18	CEP192	chr18	+	13037236	13037301	13038369	13038579	13030464	13030608	13040829	13040956	2097	111,78	73,73	95,100	18,12	214	298	4.34563496299e-12	1.520464964482727e-10	0.679,0.598	0.88,0.921	-0.262
2105	ENSG00000101639.18	CEP192	chr18	+	13040829	13040956	13042203	13042334	13037236	13037301	13048858	13049681	2105	27,19	103,67	43,43	51,47	276	280	7.03790197232e-07	1.0500798871974797e-05	0.21,0.223	0.461,0.481	-0.254
2158	ENSG00000132199.19	ENOSF1	chr18	-	677344	677444	677742	677872	675320	675402	683245	683380	2158	7,17	112,125	17,23	46,18	279	249	1.03490343372e-05	0.00011997230351538772	0.053,0.108	0.248,0.533	-0.31
2165	ENSG00000132199.19	ENOSF1	chr18	-	683245	683380	685920	686008	678695	678737	688573	688608	2165	299,237	298,342	170,138	67,60	237	284	4.78526884784e-10	1.2606192621028499e-08	0.546,0.454	0.753,0.734	-0.244
2325	ENSG00000183077.15	AFMID	chr17	+	78202702	78202751	78205945	78206050	78190969	78191060	78206910	78207240	2325	8,12	139,116	61,64	67,59	198	254	0	0.0	0.069,0.117	0.539,0.582	-0.468
2335	ENSG00000078687.17	TNRC6C	chr17	+	78077160	78077334	78079394	78079541	78075135	78075278	78083046	78083166	2335	3,9	147,119	107,122	144,129	298	296	0	0.0	0.02,0.07	0.425,0.484	-0.41
2336	ENSG00000078687.17	TNRC6C	chr17	+	78077160	78077334	78083046	78083166	78075135	78075278	78086502	78086586	2336	2,4	228,179	89,101	206,240	298	269	0	0.0	0.008,0.02	0.281,0.275	-0.264
2389	ENSG00000158201.9	ABHD3	chr18	-	21657103	21657152	21659169	21659343	21656860	21657026	21663677	21664230	2389	14,32	70,57	38,69	40,29	298	198	0.000111652645308	0.0009932355272210627	0.117,0.272	0.387,0.613	-0.305
2391	ENSG00000158201.9	ABHD3	chr18	-	21657103	21657152	21659169	21659343	21656860	21657026	21702315	21702498	2391	7,4	71,58	26,46	49,36	298	198	1.54024737409e-09	3.797962812015707e-08	0.061,0.044	0.261,0.459	-0.307
2543	ENSG00000153944.10	MSI2	chr17	+	57674917	57675126	57676986	57677059	57652098	57652161	57679548	57680121	2543	251,238	419,408	438,359	197,177	298	222	0	0.0	0.309,0.303	0.624,0.602	-0.307
2551	ENSG00000166263.13	STXBP4	chr17	+	55031167	55031264	55034167	55034259	55000807	55000883	55043235	55043366	2551	2,3	68,57	21,28	43,51	246	241	1.05387920613e-11	3.5448186364791625e-10	0.028,0.049	0.324,0.35	-0.298
2617	ENSG00000198740.8	ZNF652	chr17	-	49311311	49311456	49311926	49312042	49294564	49298924	49312697	49312845	2617	84,71	90,67	136,132	42,45	265	294	2.89286705701e-09	6.7800157888707e-08	0.509,0.54	0.782,0.765	-0.249
2624	ENSG00000159210.9	SNF8	chr17	-	48931642	48931717	48933204	48933346	48930380	48930612	48936130	48936242	2624	52,39	654,668	160,188	340,367	291	224	0	0.0	0.058,0.043	0.266,0.283	-0.224
2675	ENSG00000030582.17	GRN	chr17	+	44345530	44345605	44346088	44346228	44345301	44345334	44349157	44349302	2675	1,13	10,12	21,23	2,1	224	289	1.75808775971e-06	2.419702826833518e-05	0.114,0.583	0.931,0.967	-0.601
2792	ENSG00000171475.13	WIPF2	chr17	+	40260534	40260667	40262524	40262641	40256390	40256522	40264489	40265146	2792	165,198	209,200	318,248	128,148	282	266	1.37799175182e-07	2.3691972910832584e-06	0.427,0.483	0.701,0.612	-0.202
2840	ENSG00000067191.15	CACNB1	chr17	-	39184324	39184383	39184783	39184864	39184030	39184140	39185130	39185150	2840	1,3	37,38	11,18	35,35	230	208	3.87958031989e-06	4.9835980337786975e-05	0.024,0.067	0.221,0.317	-0.224
2889	ENSG00000278023.5	RDM1	chr17	-	35920186	35920272	35924603	35924772	35918341	35918443	35925514	35925637	2889	39,45	50,21	25,22	0,9	298	235	0.00440660268877	0.024119561340797856	0.381,0.628	1.0,0.658	-0.325
2952	ENSG00000268434.5	AC011530.1	chr19	-	45780213	45780381	45782192	45782250	45779777	45779869	45785593	45785713	2952	7,1	3,3	13,6	1,0	207	298	0.000343967383229	0.002699698612157551	0.771,0.324	0.949,1.0	-0.427
3045	ENSG00000273018.6	FAM106A	chr17	-	18523776	18523877	18528572	18528747	18519481	18519674	18532505	18532597	3045	32,41	21,11	58,73	9,2	298	250	0.000111995838869	0.000995452965182914	0.561,0.758	0.844,0.968	-0.246
3115	ENSG00000187607.15	ZNF286A	chr17	+	15701151	15701240	15706476	15706501	15699739	15699777	15708154	15708247	3115	14,6	65,66	66,66	71,85	238	174	3.40280026379e-11	1.0636609492004525e-09	0.136,0.062	0.405,0.362	-0.284
3377	ENSG00000197912.15	SPG7	chr16	+	89536764	89536948	89540943	89542279	89530682	89530808	89544647	89544772	3377	0,0	19,35	4,1	7,14	298	298	0.00192695881325	0.012139570515234002	0.0,0.0	0.364,0.067	-0.215
3432	ENSG00000103248.18	MTHFSD	chr16	-	86552032	86552146	86554644	86554751	86548463	86548577	86555168	86555235	3432	27,14	91,46	20,36	34,12	256	263	0.0031029168966	0.01803582982173704	0.234,0.238	0.377,0.755	-0.33
3511	ENSG00000108423.14	TUBD1	chr17	-	59874538	59874703	59884660	59884756	59866608	59866749	59886082	59886230	3511	0,1	44,72	0,8	27,12	245	298	0.000905219730401	0.006298480125689289	0.0,0.017	0.0,0.448	-0.215
3524	ENSG00000261008.6	LINC01572	chr16	-	72555264	72555326	72570434	72570515	72540577	72540611	72617182	72617234	3524	1,1	13,10	3,3	7,2	230	211	0.00702142883332	0.03532451775599409	0.066,0.084	0.282,0.579	-0.355
3535	ENSG00000102967.11	DHODH	chr16	+	72017023	72017106	72021123	72021311	72014472	72014672	72022361	72022475	3535	162,191	238,229	199,180	122,91	232	298	6.09003325547e-09	1.3421955645388784e-07	0.466,0.517	0.677,0.718	-0.206
3655	ENSG00000159708.17	LRRC36	chr16	+	67350201	67350290	67370943	67371242	67347367	67347591	67375257	67375412	3655	8,8	5,1	2,1	0,0	238	298	0.000362267267947	0.002826061833469714	0.667,0.909	1.0,1.0	-0.212
3663	ENSG00000159708.17	LRRC36	chr16	+	67378588	67378712	67382132	67382247	67375246	67375412	67384869	67385200	3663	12,7	18,17	19,31	4,5	273	264	4.15399693532e-08	7.902554395429642e-07	0.392,0.285	0.821,0.857	-0.5
3803	ENSG00000196118.11	CCDC189	chr16	-	30759177	30759247	30759341	30759458	30757422	30757654	30760283	30760419	3803	11,0	10,11	6,1	1,0	266	219	3.32606842504e-05	0.00033819834841266136	0.475,0.0	0.832,1.0	-0.678
3903	ENSG00000077238.13	IL4R	chr16	+	27340185	27340273	27342120	27342259	27313925	27314020	27344868	27345020	3903	2,6	41,26	9,6	24,12	237	288	0.0105897222712	0.04926165683529767	0.056,0.219	0.313,0.378	-0.208
3911	ENSG00000205629.11	LCMT1	chr16	+	25140170	25140247	25161101	25161204	25132401	25132523	25164597	25164718	3911	281,240	401,335	308,289	161,197	226	252	9.59585744198e-11	2.801491886957278e-09	0.439,0.444	0.681,0.621	-0.21
4100	ENSG00000140650.11	PMM2	chr16	+	8806315	8806407	8811078	8811178	8801798	8801910	8811637	8811713	4100	75,58	367,349	198,170	185,174	241	249	0	0.0	0.174,0.147	0.525,0.502	-0.353
4102	ENSG00000140650.11	PMM2	chr16	+	8806315	8806407	8811641	8811713	8801798	8801910	8812990	8813106	4102	23,12	291,308	100,72	182,241	241	221	0	0.0	0.068,0.034	0.335,0.215	-0.224
4105	ENSG00000067365.14	METTL22	chr16	+	8635167	8635312	8639090	8639162	8628729	8629110	8641130	8641184	4105	92,100	110,80	139,151	58,55	294	221	2.70862050122e-06	3.6047235639324475e-05	0.386,0.484	0.643,0.674	-0.224
4372	ENSG00000140525.17	FANCI	chr15	+	89307475	89307529	89307612	89307672	89305604	89305698	89312903	89312972	4372	17,17	417,367	74,77	137,105	203	209	0	0.0	0.04,0.046	0.357,0.43	-0.35
4469	ENSG00000163491.16	NEK10	chr3	-	27143444	27143474	27162460	27162601	27141481	27141582	27162700	27162738	4469	0,0	4,3	5,2	1,0	290	179	1.10838171974e-09	2.771057022400949e-08	0.0,0.0	0.755,1.0	-0.877
4566	ENSG00000140416.20	TPM1	chr15	+	63062214	63062277	63062575	63062645	63061197	63061273	63071089	63071190	4566	147,101	108,116	72,62	15,37	212	219	0.00355179338717	0.020209487115017494	0.584,0.474	0.832,0.634	-0.204
4573	ENSG00000175224.16	ATG13	chr11	+	46630896	46630991	46632322	46632459	46630044	46630100	46644278	46644360	4573	17,11	11,7	7,1	0,0	244	286	1.40061428326e-05	0.0001572979638019224	0.644,0.648	1.0,1.0	-0.354
4582	ENSG00000123485.11	HJURP	chr2	-	233847396	233847461	233849762	233849859	233845727	233845820	233852564	233852620	4582	178,212	166,166	242,191	65,63	246	214	1.95957694515e-11	6.353551402928654e-10	0.483,0.526	0.764,0.725	-0.24
4694	ENSG00000164414.17	SLC35A1	chr6	+	87506381	87506448	87508419	87508596	87501157	87501310	87509040	87509175	4694	83,100	169,162	87,111	61,76	216	298	2.92380549771e-08	5.740362234805309e-07	0.404,0.46	0.663,0.668	-0.233
4718	ENSG00000152348.15	ATG10	chr5	+	81987558	81987678	82164398	82164537	81972024	81972306	82178489	82178587	4718	24,10	95,116	55,34	85,73	269	288	3.99891581315e-06	5.1295650487653064e-05	0.213,0.084	0.409,0.333	-0.223
4755	ENSG00000119522.16	DENND1A	chr9	-	123769513	123769563	123878950	123879021	123757702	123757822	123929888	123930107	4755	9,18	50,40	33,30	24,24	220	199	6.20397998286e-06	7.617595085008254e-05	0.14,0.289	0.554,0.531	-0.328
4767	ENSG00000172766.18	NAA16	chr13	+	41328723	41328843	41331273	41331369	41325697	41325851	41336649	41336756	4767	199,186	183,160	244,227	83,92	269	245	7.52966533568e-09	1.6420392246993024e-07	0.498,0.514	0.728,0.692	-0.204
4769	ENSG00000172766.18	NAA16	chr13	+	41328723	41328843	41336649	41336756	41325697	41325851	41355143	41355216	4769	205,185	136,120	231,219	33,43	269	256	2.77555756156e-15	1.402124359188063e-13	0.589,0.595	0.869,0.829	-0.257
4771	ENSG00000172766.18	NAA16	chr13	+	41331273	41331369	41336649	41336756	41325697	41325851	41355143	41355216	4771	9,18	136,120	26,28	33,43	245	256	6.31883434465e-12	2.179755438379519e-10	0.065,0.135	0.452,0.405	-0.329
4823	ENSG00000198089.15	SFI1	chr22	+	31613141	31613216	31613601	31613855	31611765	31611840	31614788	31614860	4823	55,50	128,125	72,37	40,53	224	298	0.00142807971383	0.009364092941244063	0.364,0.347	0.705,0.482	-0.238
4889	ENSG00000188672.18	RHCE	chr1	-	25388975	25389113	25391993	25392141	25385710	25385844	25402595	25402746	4889	5,1	5,1	1,5	0,1	297	287	0.000697500179341	0.0050376880422765245	0.491,0.491	1.0,0.829	-0.423
4907	ENSG00000124574.14	ABCC10	chr6	+	43441861	43441960	43442969	43443159	43438623	43438795	43443932	43444010	4907	49,53	40,45	149,144	38,45	248	298	5.70427455271e-07	8.669211849797461e-06	0.595,0.586	0.825,0.794	-0.219
4912	ENSG00000103174.12	NAGPA	chr16	-	5027277	5027379	5027845	5027893	5027134	5027198	5027979	5028185	4912	31,35	77,57	107,76	75,70	197	251	3.56018895563e-05	0.0003582232647037482	0.339,0.439	0.645,0.58	-0.224
4992	ENSG00000135679.23	MDM2	chr12	+	68820324	68820374	68835828	68835984	68809226	68809292	68839273	68839849	4992	0,1	1,1	1,9	0,0	199	298	0.00902807276537	0.04330392797272779	0.0,0.6	1.0,1.0	-0.7
5099	ENSG00000115459.17	ELMOD3	chr2	+	85371085	85371209	85377343	85377474	85368685	85368754	85387097	85387225	5099	2,0	18,26	14,20	13,18	273	280	3.60814267353e-10	9.65607705963743e-09	0.102,0.0	0.525,0.533	-0.478
5168	ENSG00000196839.12	ADA	chr20	-	44623006	44623078	44624201	44624329	44622828	44622930	44626455	44626599	5168	548,646	1439,1390	539,500	314,324	277	221	0	0.0	0.233,0.27	0.578,0.552	-0.313
5170	ENSG00000196839.12	ADA	chr20	-	44623006	44623078	44624201	44624329	44622828	44622930	44629046	44629169	5170	527,612	1451,1416	504,466	328,330	277	221	0	0.0	0.225,0.256	0.551,0.53	-0.3
5186	ENSG00000105197.10	TIMM50	chr19	+	39483134	39483156	39485543	39485602	39482884	39482916	39485687	39485807	5186	173,150	343,377	349,303	182,191	171	208	0	0.0	0.38,0.326	0.7,0.659	-0.327
5256	ENSG00000168405.17	CMAHP	chr6	-	25084479	25084576	25086783	25086899	25081802	25081879	25093513	25093688	5256	6,2	35,44	21,10	21,43	265	246	0.0015962427755	0.01032867476898249	0.137,0.04	0.481,0.178	-0.241
5346	ENSG00000175193.13	PARL	chr3	-	183833723	183833825	183840569	183840640	183833491	183833589	183862752	183862801	5346	186,168	611,566	304,308	304,327	220	251	0	0.0	0.258,0.253	0.533,0.518	-0.27
5422	ENSG00000238035.8	AC138035.1	chr5	+	181315836	181315953	181316289	181316497	181313828	181313952	181317330	181317395	5422	3,9	5,1	9,4	0,1	266	298	0.003996887589	0.02224010717839604	0.402,0.91	1.0,0.818	-0.253
5457	ENSG00000114107.8	CEP70	chr3	-	138532513	138532570	138571265	138571356	138529374	138529462	138591853	138591956	5457	59,49	272,275	87,77	116,118	240	206	4.59743354497e-13	1.8056814655832316e-11	0.157,0.133	0.392,0.359	-0.23
5463	ENSG00000114107.8	CEP70	chr3	-	138537177	138537347	138571265	138571353	138529374	138529462	138591853	138591956	5463	0,0	48,32	18,8	68,52	237	298	3.79734914624e-08	7.27537575063709e-07	0.0,0.0	0.25,0.162	-0.206
5473	ENSG00000114107.8	CEP70	chr3	-	138570317	138570498	138571033	138571157	138536918	138537347	138571265	138571356	5473	908,853	1313,1170	648,661	336,409	273	298	1.66533453694e-15	8.723119314270571e-14	0.43,0.443	0.678,0.638	-0.222
5533	ENSG00000175309.14	PHYKPL	chr5	-	178225354	178225429	178229939	178230099	178224641	178224729	178231404	178231523	5533	62,68	55,54	27,24	7,7	298	224	0.000358084852723	0.0027966696546194696	0.459,0.486	0.744,0.72	-0.259
5563	ENSG00000122203.14	KIAA1191	chr5	-	176352621	176352748	176355570	176355749	176348249	176348356	176361601	176361807	5563	5,7	12,11	9,32	5,5	298	276	0.000147411823012	0.0012765911196056861	0.278,0.371	0.625,0.856	-0.416
5579	ENSG00000111653.19	ING4	chr12	-	6652944	6653050	6656726	6656798	6652661	6652770	6663064	6663101	5579	0,0	4,8	6,2	9,5	221	255	6.23826181623e-06	7.65620340102914e-05	0.0,0.0	0.435,0.316	-0.376
5618	ENSG00000136861.17	CDK5RAP2	chr9	-	120467859	120467997	120470110	120470220	120458449	120458622	120471747	120471878	5618	181,126	84,108	209,228	40,55	259	287	1.74544673737e-06	2.4059872860139562e-05	0.705,0.564	0.853,0.821	-0.203
5643	ENSG00000196696.12	PDXDC2P-NPIPB14P	chr16	-	69986380	69986509	69990596	69990683	69982657	69982757	69996068	69996226	5643	12,12	91,51	17,18	37,29	236	278	0.000389954070026	0.003019345864816698	0.134,0.217	0.351,0.422	-0.211
5649	ENSG00000041357.15	PSMA4	chr15	+	78541904	78541930	78542176	78542219	78540426	78540539	78544189	78544267	5649	0,0	28,26	23,32	76,85	175	192	1.67481994939e-09	4.1072675413404216e-08	0.0,0.0	0.249,0.292	-0.27
5677	ENSG00000066322.14	ELOVL1	chr1	-	43364541	43364647	43364927	43365008	43364323	43364460	43365563	43365623	5677	25,8	316,315	112,141	347,365	230	255	0	0.0	0.081,0.027	0.264,0.3	-0.228
5678	ENSG00000066322.14	ELOVL1	chr1	-	43364614	43364647	43364737	43364794	43364323	43364460	43365185	43365376	5678	0,1	2,3	10,7	9,8	206	182	0.000795429994235	0.005631894888315843	0.0,0.227	0.495,0.436	-0.352
5718	ENSG00000154358.20	OBSCN	chr1	+	228219323	228219599	228224458	228224734	228217012	228217288	228243182	228243458	5718	30,19	33,35	32,43	10,10	298	298	4.54390271187e-07	7.056782933529368e-06	0.476,0.352	0.762,0.811	-0.372
5719	ENSG00000154358.20	OBSCN	chr1	+	228219323	228219599	228224458	228224734	228217012	228217288	228249964	228250240	5719	19,15	10,8	21,32	3,1	298	298	8.01301135099e-05	0.00073850015102257	0.655,0.652	0.875,0.97	-0.269
5752	ENSG00000170632.13	ARMC10	chr7	+	103086629	103086764	103092476	103092653	103083681	103083830	103097276	103097348	5752	797,700	314,380	549,498	53,59	284	298	0	0.0	0.727,0.659	0.916,0.899	-0.214
5755	ENSG00000170632.13	ARMC10	chr7	+	103086868	103086937	103092476	103092653	103086629	103086764	103097276	103097348	5755	23,34	643,701	100,72	114,149	218	298	0	0.0	0.047,0.062	0.545,0.398	-0.417
5769	ENSG00000163507.13	CIP2A	chr3	-	108582107	108582202	108582976	108583083	108581414	108581511	108585064	108585212	5769	269,237	291,268	288,369	88,80	256	244	0	0.0	0.468,0.457	0.757,0.815	-0.324
5791	ENSG00000112679.14	DUSP22	chr6	+	304627	304661	335113	335163	292096	292560	345853	345928	5791	13,8	42,29	9,14	5,10	183	199	4.70077985139e-05	0.00045885293928523763	0.252,0.231	0.662,0.604	-0.392
5792	ENSG00000112679.14	DUSP22	chr6	+	311879	311914	335113	335163	304627	304661	345853	345928	5792	29,25	46,34	14,24	5,11	184	199	0.000182497488343	0.0015461847504839093	0.405,0.443	0.752,0.702	-0.303
5846	ENSG00000137411.17	VARS2	chr6	+	30921588	30921691	30921924	30921995	30921064	30921141	30922115	30922241	5846	7,11	145,160	42,44	110,111	252	220	2.55351295664e-13	1.0484560961692639e-11	0.04,0.057	0.25,0.257	-0.205
5869	ENSG00000186231.16	KLHL32	chr6	+	97064627	97064726	97113782	97114509	97041491	97041599	97127403	97127462	5869	1,0	2,6	3,2	2,5	248	298	0.00259509713288	0.01552045166163118	0.375,0.0	0.643,0.325	-0.296
5938	ENSG00000176261.15	ZBTB8OS	chr1	-	32631826	32631879	32633950	32634072	32627507	32627544	32650428	32650554	5938	10,13	83,78	26,26	20,10	271	202	1.76225700699e-12	6.415471662693959e-11	0.082,0.111	0.492,0.66	-0.48
5944	ENSG00000176261.15	ZBTB8OS	chr1	-	32633644	32633727	32633950	32634110	32627507	32627544	32634767	32634792	5944	195,186	171,125	55,51	14,16	298	232	1.09412635203e-05	0.0001260254161928321	0.47,0.537	0.754,0.713	-0.23
5952	ENSG00000204305.13	AGER	chr6	-	32181350	32181477	32181523	32181632	32180967	32181239	32182246	32182388	5952	42,46	33,39	54,77	15,21	258	276	2.17170020796e-05	0.0002341478209829295	0.577,0.558	0.794,0.797	-0.228
5953	ENSG00000204305.13	AGER	chr6	-	32181350	32181477	32181523	32181632	32180967	32181239	32182567	32182698	5953	9,8	32,39	31,32	15,22	258	276	2.42893016811e-09	5.767853892159803e-08	0.231,0.18	0.689,0.609	-0.444
5954	ENSG00000204305.13	AGER	chr6	-	32181605	32181632	32182246	32182388	32181350	32181477	32182567	32182698	5954	47,49	15,20	36,48	4,3	291	176	0.000107331008148	0.0009603188311112596	0.655,0.597	0.845,0.906	-0.249
5996	ENSG00000085382.11	HACE1	chr6	-	104833041	104833173	104849141	104849246	104811310	104811393	104850906	104850996	5996	76,59	100,80	49,62	31,24	254	281	2.90833704809e-05	0.0003018672574423849	0.457,0.449	0.636,0.741	-0.235
6036	ENSG00000272168.6	CASC15	chr6	+	22056545	22056690	22173997	22174062	22020338	22020542	22191566	22191656	6036	30,37	13,7	53,51	2,2	294	214	2.91901316114e-05	0.0003028588424419717	0.627,0.794	0.951,0.949	-0.239
6038	ENSG00000272168.6	CASC15	chr6	+	22110746	22110920	22173997	22174062	22020338	22020542	22191566	22191656	6038	15,8	13,7	5,19	2,2	298	214	0.00368319583619	0.02086035920156654	0.453,0.451	0.642,0.872	-0.305
6185	ENSG00000145687.16	SSBP2	chr5	-	81513627	81513717	81615472	81615557	81489249	81489309	81650266	81650339	6185	56,51	445,404	258,261	359,360	234	239	0	0.0	0.114,0.114	0.423,0.425	-0.31
6216	ENSG00000164306.10	PRIMPOL	chr4	+	184672172	184672460	184682247	184682336	184665916	184666064	184685408	184685498	6216	169,138	55,41	119,118	8,8	298	238	5.56666079898e-09	1.2379739630114138e-07	0.71,0.729	0.922,0.922	-0.203
6217	ENSG00000164306.10	PRIMPOL	chr4	+	184672172	184672460	184685408	184685498	184665916	184666064	184685575	184685684	6217	163,140	96,95	135,139	17,16	298	239	2.77555756156e-15	1.402124359188063e-13	0.577,0.542	0.864,0.874	-0.309
6270	ENSG00000113597.17	TRAPPC13	chr5	+	65647054	65647182	65650809	65650882	65635943	65636043	65652500	65652545	6270	0,12	102,127	42,44	52,69	277	222	0	0.0	0.0,0.07	0.393,0.338	-0.331
6308	ENSG00000138658.15	ZGRF1	chr4	-	112586444	112586583	112603523	112603697	112585540	112585725	112606007	112606091	6308	11,10	98,98	18,20	16,24	298	288	2.4093171902e-11	7.70981500864e-10	0.098,0.09	0.521,0.446	-0.39
6309	ENSG00000138658.15	ZGRF1	chr4	-	112586444	112586583	112606007	112606091	112585540	112585725	112609378	112609429	6309	55,56	96,98	48,44	17,24	233	288	1.45752890868e-08	2.9922602618380276e-07	0.415,0.414	0.777,0.694	-0.321
6311	ENSG00000138658.15	ZGRF1	chr4	-	112587279	112587929	112589723	112589874	112586444	112586583	112603523	112603697	6311	21,23	129,97	12,15	11,20	298	298	1.23251672866e-05	0.00014022931789258608	0.14,0.192	0.522,0.429	-0.309
6313	ENSG00000138658.15	ZGRF1	chr4	-	112589723	112589874	112606007	112606091	112587279	112587929	112609378	112609429	6313	55,54	50,56	29,30	10,7	233	298	3.53899840998e-05	0.0003564899966677389	0.585,0.552	0.788,0.846	-0.248
6314	ENSG00000138658.15	ZGRF1	chr4	-	112589723	112589874	112606007	112606091	112587279	112587929	112612523	112612588	6314	3,10	47,53	22,9	9,4	233	298	2.88624679712e-12	1.0244657052514358e-10	0.075,0.194	0.758,0.742	-0.615
6336	ENSG00000066427.22	ATXN3	chr14	-	92093745	92093831	92096092	92096134	92093251	92093318	92096673	92096838	6336	21,16	138,103	28,23	53,50	191	235	7.73870688031e-06	9.303001640073196e-05	0.158,0.16	0.394,0.361	-0.218
6337	ENSG00000066427.22	ATXN3	chr14	-	92093745	92093831	92096092	92096137	92093251	92093318	92096673	92096838	6337	112,84	138,103	113,113	53,50	194	235	3.23059646812e-08	6.315113791594574e-07	0.496,0.497	0.721,0.732	-0.23
6362	ENSG00000007341.18	ST7L	chr1	-	112591524	112591603	112610840	112611003	112578344	112578417	112618908	112619113	6362	12,4	3,1	9,12	0,0	298	228	0.0019800225581	0.012426000565823195	0.754,0.754	1.0,1.0	-0.246
6365	ENSG00000007341.18	ST7L	chr1	-	112591524	112591603	112610840	112611003	112583971	112584126	112618908	112619103	6365	8,4	47,47	10,12	10,26	298	228	0.00026891765989	0.002169354902270526	0.115,0.061	0.433,0.261	-0.259
6419	ENSG00000153071.14	DAB2	chr5	-	39382617	39383271	39388304	39388367	39381453	39381616	39388798	39388852	6419	11,4	55,48	23,18	59,42	212	298	0.00203773138637	0.01273334303421754	0.219,0.105	0.354,0.376	-0.203
6436	ENSG00000196074.12	SYCP2	chr20	-	59915464	59915550	59919157	59919182	59915164	59915199	59919492	59919597	6436	36,14	131,88	32,26	23,36	174	235	1.9376525302e-06	2.6439107058510473e-05	0.271,0.177	0.653,0.494	-0.35
6480	ENSG00000079277.20	MKNK1	chr1	-	46572062	46572167	46576574	46576654	46568442	46568498	46583227	46583329	6480	17,8	213,219	73,68	204,186	229	254	1.11022302463e-16	6.496610913756806e-15	0.081,0.039	0.284,0.289	-0.226
6521	ENSG00000188917.14	TRMT2B	chrX	-	101042041	101042312	101051250	101051366	101036973	101037073	101051643	101051733	6521	10,8	8,9	9,16	1,5	265	298	0.00690183644538	0.03484632976802749	0.584,0.5	0.91,0.783	-0.304
6523	ENSG00000188917.14	TRMT2B	chrX	-	101042041	101042312	101051250	101051733	101041316	101041371	101051816	101052083	6523	30,40	104,104	17,23	23,16	298	298	0.000670476313586	0.004869889347144839	0.224,0.278	0.425,0.59	-0.256
6642	ENSG00000064687.12	ABCA7	chr19	+	1063543	1063678	1063759	1063863	1062171	1062313	1064160	1064253	6642	22,14	10,9	3,13	0,0	284	253	1.92460504889e-06	2.6300985713706502e-05	0.662,0.581	1.0,1.0	-0.379
6670	ENSG00000132423.11	COQ3	chr6	-	99380188	99380341	99383697	99383824	99377385	99377485	99394073	99394191	6670	106,101	240,232	167,164	160,150	276	298	3.72485908784e-09	8.573532316857666e-08	0.323,0.32	0.53,0.541	-0.214
6690	ENSG00000059122.16	FLYWCH1	chr16	+	2937120	2937384	2938183	2938456	2933715	2933979	2940031	2940092	6690	39,67	138,169	116,107	130,140	298	298	3.78120182609e-07	5.9860152852467045e-06	0.22,0.284	0.472,0.433	-0.201
6805	ENSG00000089916.17	GPATCH2L	chr14	+	76177891	76177931	76177987	76178042	76176622	76176690	76178207	76178322	6805	4,1	38,47	29,19	32,35	189	204	1.54337287395e-09	3.802194214399562e-08	0.102,0.022	0.494,0.369	-0.369
6806	ENSG00000089916.17	GPATCH2L	chr14	+	76177891	76177931	76177987	76178042	76176622	76176690	76180763	76180849	6806	23,20	242,294	136,126	217,249	189	204	0	0.0	0.093,0.068	0.404,0.353	-0.298
6807	ENSG00000089916.17	GPATCH2L	chr14	+	76177891	76177931	76177987	76178042	76176622	76176690	76195877	76195972	6807	5,1	47,65	43,28	42,47	189	204	2.09265937912e-12	7.557105677528933e-11	0.103,0.016	0.525,0.391	-0.399
6810	ENSG00000089916.17	GPATCH2L	chr14	+	76180763	76180849	76195877	76195972	76177891	76177931	76201690	76202788	6810	10,10	50,54	71,77	53,62	235	244	4.18332035679e-13	1.657110865561924e-11	0.172,0.161	0.582,0.563	-0.406
6917	ENSG00000145390.11	USP53	chr4	+	119259819	119259925	119260506	119260653	119256440	119256523	119261714	119261864	6917	29,30	31,31	65,59	16,23	255	296	9.9047076384e-06	0.00011551638272956265	0.521,0.529	0.825,0.749	-0.262
6974	ENSG00000164073.10	MFSD8	chr4	-	127939852	127939997	127942044	127942158	127938782	127938838	127943751	127943992	6974	58,58	32,34	62,74	7,17	263	294	1.93845382136e-05	0.00021127971832326205	0.67,0.656	0.908,0.83	-0.206
7065	ENSG00000138698.14	RAP1GDS1	chr4	+	98352475	98352601	98379016	98379163	98293407	98293515	98391951	98392080	7065	78,76	621,587	382,296	282,275	275	296	0	0.0	0.119,0.122	0.593,0.537	-0.444
7071	ENSG00000138641.16	HERC3	chr4	+	88595556	88595614	88605794	88606049	88592422	88592574	88649839	88649999	7071	13,29	90,105	17,15	32,22	207	298	0.00115390576799	0.007779995500449447	0.172,0.284	0.433,0.495	-0.236
7187	ENSG00000138750.14	NUP54	chr4	-	76124648	76124756	76130655	76130749	76118074	76118194	76132522	76132719	7187	44,31	398,351	95,140	275,271	243	257	9.99200722163e-16	5.3908877362138174e-14	0.105,0.085	0.268,0.353	-0.215
7205	ENSG00000138750.14	NUP54	chr4	-	76130655	76130749	76144389	76144473	76124648	76124756	76148307	76148397	7205	230,270	452,416	297,333	147,167	233	243	0	0.0	0.347,0.404	0.678,0.675	-0.301
7208	ENSG00000138750.14	NUP54	chr4	-	76131229	76131284	76144148	76144292	76130655	76130749	76144389	76144473	7208	724,778	191,183	655,652	31,23	293	204	0	0.0	0.725,0.747	0.936,0.952	-0.208
7215	ENSG00000138750.14	NUP54	chr4	-	76134174	76134362	76144148	76144292	76132522	76132719	76144389	76144473	7215	724,779	606,628	653,643	181,161	293	298	0	0.0	0.549,0.558	0.786,0.802	-0.24
7218	ENSG00000138750.14	NUP54	chr4	-	76136185	76136412	76144148	76144292	76134174	76134362	76144389	76144473	7218	735,793	532,480	670,660	78,108	293	298	0	0.0	0.584,0.627	0.897,0.861	-0.274
7256	ENSG00000018189.12	RUFY3	chr4	+	70800140	70800205	70802955	70802983	70799404	70799875	70804347	70804416	7256	6,3	22,22	10,31	3,10	214	177	1.97065586072e-10	5.503148291799454e-09	0.184,0.101	0.734,0.719	-0.584
7322	ENSG00000120699.12	EXOSC8	chr13	+	37005956	37006025	37006114	37006160	37002933	37004561	37006974	37007071	7322	39,23	298,268	94,80	186,180	218	195	8.881784197e-16	4.8599393610197155e-14	0.105,0.071	0.311,0.284	-0.209
7341	ENSG00000157426.13	AASDH	chr4	-	56342834	56342966	56349262	56350058	56338286	56338791	56351341	56351457	7341	75,51	60,55	52,48	22,16	298	281	0.000319378477768	0.002528780104569876	0.541,0.466	0.69,0.739	-0.211
7489	ENSG00000168421.12	RHOH	chr4	+	40200511	40200565	40235192	40235358	40196906	40197300	40242713	40242834	7489	4,5	8,1	5,1	0,0	203	298	8.15423569758e-05	0.0007487020496185095	0.423,0.88	1.0,1.0	-0.349
7492	ENSG00000168421.12	RHOH	chr4	+	40218146	40218298	40235192	40235358	40196906	40197300	40242713	40242834	7492	3,2	8,1	2,4	0,0	298	298	1.04798959799e-06	1.5126039269865297e-05	0.273,0.667	1.0,1.0	-0.53
7775	ENSG00000170919.15	TPT1-AS1	chr13	+	45379925	45380001	45390713	45390902	45379194	45379335	45391031	45391722	7775	13,17	49,38	13,5	5,5	225	298	0.000873607036534	0.006116382926950736	0.26,0.372	0.775,0.57	-0.356
7784	ENSG00000178222.12	RNF212	chr4	-	1058320	1058393	1096764	1096839	1056912	1057004	1113355	1113540	7784	65,52	114,142	37,35	37,30	224	222	0.0003460038995	0.0027133143002651162	0.361,0.266	0.498,0.536	-0.204
7786	ENSG00000178222.12	RNF212	chr4	-	1073598	1073662	1096764	1096839	1058320	1058393	1113355	1113540	7786	79,67	198,156	37,40	35,31	224	213	1.87518713068e-06	2.5690730338864235e-05	0.275,0.29	0.501,0.551	-0.244
7791	ENSG00000178222.12	RNF212	chr4	-	1079642	1079688	1096764	1096839	1073598	1073662	1113355	1113515	7791	66,54	111,84	42,37	19,13	224	195	2.07909236494e-08	4.169932761087096e-07	0.341,0.359	0.658,0.712	-0.335
7793	ENSG00000178222.12	RNF212	chr4	-	1081566	1081619	1096764	1096839	1079642	1079688	1113355	1113515	7793	72,55	31,26	37,35	0,2	224	202	8.59656124064e-10	2.1815694828551704e-08	0.677,0.656	1.0,0.94	-0.303
7797	ENSG00000178222.12	RNF212	chr4	-	1090781	1090838	1096764	1096839	1085895	1085954	1113355	1113515	7797	65,54	161,142	37,35	36,31	224	206	7.13237853045e-06	8.643443092426739e-05	0.271,0.259	0.486,0.509	-0.232
7830	ENSG00000119231.10	SENP5	chr3	+	196900364	196900412	196903532	196903610	196899923	196900062	196923413	196923551	7830	81,78	156,151	91,92	54,66	197	227	1.81030290758e-09	4.419432690939193e-08	0.374,0.373	0.66,0.616	-0.265
7832	ENSG00000119231.10	SENP5	chr3	+	196903532	196903610	196923413	196923551	196900364	196900412	196927795	196927879	7832	184,158	155,198	199,217	41,72	227	287	2.47579734491e-13	1.0180961764678684e-11	0.6,0.502	0.86,0.792	-0.275
7833	ENSG00000119231.10	SENP5	chr3	+	196903532	196903610	196927795	196927879	196900364	196900412	196929632	196929683	7833	163,131	133,183	210,233	101,75	227	233	2.39222481224e-06	3.2185863608471944e-05	0.557,0.424	0.681,0.761	-0.231
7872	ENSG00000090612.20	ZNF268	chr12	+	133187871	133188072	133191488	133191615	133181945	133182030	133191907	133192003	7872	42,39	54,38	107,99	52,43	298	276	4.24327625347e-05	0.0004194452920982291	0.419,0.487	0.656,0.681	-0.216
8004	ENSG00000188234.13	AGAP4	chr10	-	45847859	45847954	45848842	45848912	45847124	45847312	45853654	45853875	8004	7,3	44,23	21,15	6,4	219	244	6.29496454962e-14	2.806825846124779e-12	0.151,0.127	0.796,0.807	-0.663
8149	ENSG00000113456.18	RAD1	chr5	-	34909257	34909356	34911553	34911812	34908553	34908948	34914694	34914961	8149	182,153	351,380	436,398	275,312	298	248	0	0.0	0.301,0.251	0.569,0.515	-0.266
8188	ENSG00000075539.14	FRYL	chr4	-	48500029	48500220	48501622	48501733	48497360	48499680	48502827	48502845	8188	3,3	353,309	83,85	325,358	260	298	0	0.0	0.01,0.011	0.226,0.214	-0.209
8190	ENSG00000075539.14	FRYL	chr4	-	48540352	48540960	48542026	48542121	48539970	48540068	48543806	48543997	8190	98,95	190,257	91,97	105,76	244	298	4.00594436545e-06	5.1336985844360666e-05	0.386,0.311	0.514,0.609	-0.213
8210	ENSG00000112234.8	FBXL4	chr6	-	98875414	98875727	98880552	98880624	98868537	98874441	98899267	98899481	8210	58,70	107,101	71,74	33,56	221	298	5.93964514983e-06	7.329728616734405e-05	0.422,0.483	0.744,0.641	-0.24
8213	ENSG00000112234.8	FBXL4	chr6	-	98917373	98917719	98927704	98927822	98905425	98905670	98934761	98934879	8213	54,50	141,134	58,67	32,13	267	298	3.61632945811e-12	1.276886170968264e-10	0.299,0.294	0.669,0.852	-0.464
8214	ENSG00000112234.8	FBXL4	chr6	-	98917373	98917719	98934761	98934879	98905425	98905670	98947805	98947926	8214	22,26	141,135	21,24	32,13	267	298	2.8549035016e-06	3.7807499685400884e-05	0.148,0.177	0.423,0.673	-0.386
8215	ENSG00000112234.8	FBXL4	chr6	-	98917373	98917719	98927704	98927822	98905425	98905670	98947805	98948006	8215	33,29	141,135	34,38	32,13	267	298	4.6087278438e-09	1.0403769231326259e-07	0.207,0.193	0.543,0.765	-0.454
8216	ENSG00000112234.8	FBXL4	chr6	-	98926476	98927060	98927704	98927822	98917373	98917719	98934761	98934879	8216	46,39	103,106	30,32	5,11	267	298	1.27897692437e-13	5.407787070815849e-12	0.333,0.291	0.87,0.765	-0.506
8264	ENSG00000155229.20	MMS19	chr10	-	97470774	97470861	97480941	97481042	97470128	97470203	97498272	97498388	8264	20,17	180,193	60,32	90,106	250	236	5.99196471329e-08	1.1147533800393864e-06	0.095,0.077	0.386,0.222	-0.218
8320	ENSG00000188313.12	PLSCR1	chr3	-	146521543	146521701	146521832	146522053	146517005	146517167	146525604	146525647	8320	226,166	225,224	72,76	39,36	298	298	1.25282970894e-05	0.00014224046392409697	0.501,0.426	0.649,0.679	-0.201
8322	ENSG00000188313.12	PLSCR1	chr3	-	146521543	146521705	146525604	146525647	146517005	146517167	146533469	146533550	8322	20,16	213,216	39,27	39,35	192	298	0	0.0	0.127,0.103	0.608,0.545	-0.462
8323	ENSG00000188313.12	PLSCR1	chr3	-	146521543	146522053	146525604	146525647	146517005	146517167	146533469	146533550	8323	20,16	213,217	39,27	36,35	192	298	0	0.0	0.127,0.103	0.627,0.545	-0.471
8325	ENSG00000188313.12	PLSCR1	chr3	-	146525604	146525647	146533469	146533550	146521832	146522053	146544466	146544641	8325	27,27	81,62	24,26	21,27	230	192	0.000214386520203	0.0017828590238291098	0.218,0.267	0.488,0.446	-0.224
8424	ENSG00000174564.12	IL20RB	chr3	+	136991937	136992088	136995413	136995556	136989440	136989565	137010112	137011085	8424	9,10	17,25	19,32	18,13	298	292	0.00161776776481	0.010460427426537527	0.342,0.282	0.508,0.707	-0.295
8425	ENSG00000140694.16	PARN	chr16	-	14558372	14558489	14578530	14578628	14555685	14555709	14580873	14580943	8425	1,4	9,0	1,2	0,0	247	266	0.00343626909864	0.01963915152646454	0.107,1.0	1.0,1.0	-0.447
8445	ENSG00000114054.13	PCCB	chr3	+	136259175	136259235	136260262	136260355	136256554	136256623	136260478	136260535	8445	8,4	3,5	4,2	0,0	209	242	1.68630300478e-05	0.00018666274048808077	0.755,0.481	1.0,1.0	-0.382
8457	ENSG00000244687.11	UBE2V1	chr20	-	50098881	50098981	50111288	50111562	50096671	50096820	50113106	50113198	8457	2,0	17,19	2,2	0,0	298	249	3.12715986439e-09	7.297427725067875e-08	0.09,0.0	1.0,1.0	-0.955
8502	ENSG00000138246.16	DNAJC13	chr3	+	132434537	132434618	132446474	132446550	132417525	132417760	132447320	132447470	8502	36,62	100,100	47,37	29,32	230	225	5.28493947798e-05	0.0005100770209588138	0.26,0.378	0.613,0.531	-0.253
8518	ENSG00000245958.6	AC093752.1	chr4	+	119461716	119461851	119462895	119462979	119460730	119460827	119493332	119493437	8518	122,100	94,89	126,131	37,29	284	233	1.01890373916e-09	2.5615980678080294e-08	0.516,0.48	0.736,0.788	-0.264
8528	ENSG00000223482.7	NUTM2A-AS1	chr10	-	87288441	87288495	87326629	87326672	87246114	87246212	87336785	87336808	8528	64,79	50,53	115,85	11,7	192	203	1.11022302463e-15	5.954150360321845e-14	0.575,0.612	0.917,0.928	-0.329
8657	ENSG00000175455.14	CCDC14	chr3	-	123956045	123956115	123956354	123956427	123955842	123955965	123956739	123956795	8657	81,71	57,61	4,3	0,1	222	219	0.000425957401886	0.003261602859289451	0.584,0.534	1.0,0.747	-0.315
8668	ENSG00000173226.16	IQCB1	chr3	-	121795456	121795566	121797117	121797227	121790072	121790215	121807343	121807443	8668	25,57	270,272	56,43	50,83	259	259	1.96326064295e-08	3.9582151796875333e-07	0.085,0.173	0.528,0.341	-0.305
8672	ENSG00000173226.16	IQCB1	chr3	-	121828469	121828632	121828860	121828972	121826050	121826180	121834390	121834479	8672	224,230	353,412	257,277	110,137	261	298	0	0.0	0.42,0.389	0.727,0.698	-0.308
8775	ENSG00000198919.12	DZIP3	chr3	+	108644163	108644781	108646616	108646649	108642437	108642514	108647942	108648112	8775	55,56	37,32	50,52	8,2	298	182	1.78047476873e-07	2.994665457871182e-06	0.476,0.517	0.792,0.941	-0.37
8796	ENSG00000138468.15	SENP7	chr3	-	101458954	101459052	101493872	101493968	101417592	101417790	101513090	101513223	8796	11,19	68,82	49,44	57,68	245	247	1.29787978254e-07	2.248657997032694e-06	0.14,0.189	0.464,0.395	-0.265
8884	ENSG00000240303.7	ACAD11	chr3	-	132578795	132578881	132579491	132579558	132576943	132577015	132603228	132603327	8884	11,11	28,41	26,18	18,18	216	235	8.01914161271e-05	0.0007388127190726261	0.299,0.226	0.611,0.521	-0.304
8939	ENSG00000006576.16	PHTF2	chr7	+	77922622	77922778	77929108	77929327	77920278	77920465	77937709	77937838	8939	270,232	139,99	255,273	38,24	298	298	2.6645352591e-15	1.353644127108881e-13	0.66,0.701	0.87,0.919	-0.214
8966	ENSG00000152455.15	SUV39H2	chr10	+	14896845	14896977	14899538	14899685	14881499	14881645	14901132	14901262	8966	136,117	571,512	117,112	182,154	281	296	6.01629857044e-13	2.338554326169877e-11	0.201,0.194	0.404,0.434	-0.222
8982	ENSG00000144741.17	SLC25A26	chr3	+	66243202	66243312	66346363	66346408	66236543	66236700	66362859	66362929	8982	94,48	134,93	130,128	70,59	259	194	7.39140970651e-11	2.195932469634513e-09	0.344,0.279	0.582,0.619	-0.289
9030	ENSG00000137764.19	MAP2K5	chr15	+	67727915	67727945	67748230	67748257	67703336	67703408	67748568	67748601	9030	12,11	71,45	55,62	25,29	179	176	0	0.0	0.143,0.194	0.684,0.678	-0.513
9099	ENSG00000112182.14	BACH2	chr6	-	90252512	90252590	90271848	90271941	90206568	90206681	90296479	90296742	9099	24,15	1,8	7,6	0,0	242	227	0.00040434708972	0.0031163072449146186	0.957,0.638	1.0,1.0	-0.203
9105	ENSG00000262633.2	AC005670.2	chr17	+	46932066	46932199	46935028	46935169	46929519	46929584	46938598	46938704	9105	22,23	345,345	95,84	251,229	282	290	0	0.0	0.062,0.064	0.28,0.274	-0.214
9145	ENSG00000144451.18	SPAG16	chr2	+	213317218	213317356	213340162	213340270	213297261	213297357	213350527	213350645	9145	20,1	5,5	18,18	0,1	287	257	4.46940907908e-05	0.0004390632895748801	0.782,0.152	1.0,0.942	-0.504
9238	ENSG00000104763.18	ASAH1	chr8	-	18062278	18062367	18063184	18063230	18061685	18061740	18067219	18067298	9238	0,0	161,156	19,16	68,53	195	238	0	0.0	0.0,0.0	0.254,0.269	-0.262
9262	ENSG00000143776.18	CDC42BPA	chr1	-	227051880	227051985	227059372	227059411	227047926	227048010	227069776	227069853	9262	0,0	36,19	1,2	1,2	188	254	0.000167120253795	0.0014266569513841521	0.0,0.0	0.575,0.575	-0.575
9413	ENSG00000267060.5	PTGES3L	chr17	-	42970288	42970342	42971606	42971696	42968087	42969186	42979169	42979268	9413	29,31	34,34	23,22	6,10	239	203	0.000785237904978	0.005569965218166323	0.42,0.436	0.765,0.651	-0.28
9421	ENSG00000167632.15	TRAPPC9	chr8	-	140435111	140435240	140439051	140439197	140426614	140426641	140450789	140451383	9421	113,93	70,100	196,149	39,34	295	278	5.0024998588e-09	1.1226908168967454e-07	0.603,0.467	0.826,0.805	-0.28
9455	ENSG00000143476.17	DTL	chr1	+	212044659	212044758	212047150	212047212	212035552	212035942	212047296	212047417	9455	30,36	316,280	125,100	190,189	248	211	0	0.0	0.075,0.099	0.359,0.31	-0.248
9509	ENSG00000134759.13	ELP2	chr18	+	36141136	36141201	36142280	36142347	36138269	36138426	36142825	36142857	9509	5,5	187,242	107,115	94,103	214	216	0	0.0	0.026,0.02	0.535,0.53	-0.509
9526	ENSG00000134759.13	ELP2	chr18	+	36159957	36160015	36167100	36167222	36159734	36159830	36170062	36170196	9526	168,207	377,356	147,119	117,84	207	271	1.99906313725e-10	5.570942891576033e-09	0.368,0.432	0.622,0.65	-0.236
9527	ENSG00000134759.13	ELP2	chr18	+	36160931	36161004	36164474	36164667	36159957	36160015	36167100	36167222	9527	200,186	426,370	162,164	81,99	222	298	0	0.0	0.387,0.403	0.729,0.69	-0.315
9529	ENSG00000134759.13	ELP2	chr18	+	36160931	36161004	36167100	36167222	36159957	36160015	36170062	36170196	9529	201,187	377,356	155,154	111,84	222	271	1.03583808198e-13	4.449485366161223e-12	0.394,0.391	0.63,0.691	-0.268
9530	ENSG00000134759.13	ELP2	chr18	+	36160931	36161004	36167152	36167222	36159957	36160015	36170062	36170196	9530	201,187	188,182	155,154	60,36	222	219	3.96758292887e-10	1.05865002066466e-08	0.513,0.503	0.718,0.808	-0.255
9533	ENSG00000134759.13	ELP2	chr18	+	36164474	36164667	36167100	36167222	36160931	36161004	36170062	36170196	9533	495,474	380,356	317,363	118,92	298	271	1.51818113636e-10	4.301938480509177e-09	0.542,0.548	0.71,0.782	-0.201
9703	ENSG00000124786.11	SLC35B3	chr6	-	8427936	8428058	8429863	8430157	8422469	8422624	8434384	8434430	9703	62,91	86,82	98,105	18,5	298	271	2.22044604925e-16	1.271735724513121e-14	0.396,0.502	0.832,0.95	-0.442
9704	ENSG00000124786.11	SLC35B3	chr6	-	8427936	8428058	8429863	8430157	8422469	8422624	8435227	8435271	9704	1,7	86,81	10,6	18,6	298	271	1.08589175651e-07	1.9158283861094678e-06	0.01,0.073	0.336,0.476	-0.365
9721	ENSG00000242086.8	MUC20-OT1	chr3	+	195689338	195689438	195696360	195696589	195688532	195688797	195699029	195699207	9721	89,63	62,57	78,86	9,7	249	298	2.77555756156e-15	1.402124359188063e-13	0.632,0.569	0.912,0.936	-0.324
9743	ENSG00000135951.14	TSGA10	chr2	-	99078658	99078813	99081281	99081397	99073017	99073073	99103966	99104118	9743	6,3	2,3	1,4	0,0	265	298	0.000222342179347	0.0018398474325351756	0.771,0.529	1.0,1.0	-0.35
9825	ENSG00000197121.14	PGAP1	chr2	-	196890827	196890911	196897130	196897197	196885833	196885880	196898316	196898369	9825	14,18	20,29	48,34	23,26	216	233	0.00276754999456	0.016401016839466293	0.43,0.401	0.692,0.585	-0.223
9897	ENSG00000172995.16	ARPP21	chr3	+	35707450	35707541	35708968	35709070	35706973	35707082	35715438	35715476	9897	12,6	110,98	18,35	41,38	240	251	5.54546708553e-09	1.235297440951753e-07	0.102,0.06	0.315,0.491	-0.322
9902	ENSG00000172995.16	ARPP21	chr3	+	35715438	35715476	35721604	35721837	35690864	35691005	35729302	35729536	9902	1,5	6,15	32,9	25,12	187	298	0.0073886602585	0.036855861526127215	0.21,0.347	0.671,0.544	-0.329
9916	ENSG00000115204.14	MPV17	chr2	-	27312993	27313074	27322447	27322522	27312679	27312772	27323051	27323081	9916	33,35	167,156	34,44	59,60	224	230	2.52810066215e-07	4.1257134580858075e-06	0.169,0.187	0.372,0.43	-0.223
9918	ENSG00000115204.14	MPV17	chr2	-	27312993	27313109	27322447	27322522	27312679	27312772	27323051	27323054	9918	33,35	208,194	34,44	72,69	224	265	6.70008379888e-08	1.232048129233721e-06	0.158,0.176	0.358,0.43	-0.227
10013	ENSG00000272556.2	GTF2IP13	chr7	+	45797042	45797140	45797477	45797674	45795074	45795198	45798538	45798707	10013	1,0	38,42	12,8	37,42	247	298	3.39841671582e-07	5.427808722673791e-06	0.031,0.0	0.281,0.187	-0.219
10090	ENSG00000115355.16	CCDC88A	chr2	-	55308808	55309023	55309161	55309254	55301871	55302072	55312433	55312579	10090	274,238	224,181	141,137	30,27	242	298	3.70814490225e-14	1.7041042058449063e-12	0.601,0.618	0.853,0.862	-0.248
10091	ENSG00000115355.16	CCDC88A	chr2	-	55308808	55309023	55312433	55312579	55301871	55302072	55315927	55316114	10091	418,337	222,180	270,200	32,29	295	298	1.11022302463e-16	6.496610913756806e-15	0.655,0.654	0.895,0.874	-0.23
10262	ENSG00000171163.15	ZNF692	chr1	-	248856372	248856422	248857827	248857859	248855557	248855946	248858130	248858321	10262	20,15	11,10	32,21	7,2	181	199	0.00299580974495	0.017496203437924053	0.667,0.623	0.834,0.92	-0.232
10347	ENSG00000109674.3	NEIL3	chr4	+	177339782	177339857	177341475	177341642	177336107	177336321	177351379	177351549	10347	160,201	366,323	175,189	138,121	224	298	2.81046297346e-10	7.627268528375952e-09	0.368,0.453	0.628,0.675	-0.241
10369	ENSG00000158488.15	CD1E	chr1	+	158354376	158354673	158356497	158356591	158353749	158354046	158356727	158356948	10369	401,443	202,151	579,633	47,51	298	243	0	0.0	0.618,0.705	0.909,0.91	-0.248
10373	ENSG00000158488.15	CD1E	chr1	+	158355299	158355569	158356497	158356591	158353695	158354046	158356727	158357553	10373	55,27	202,151	65,80	47,51	298	243	0	0.0	0.182,0.127	0.53,0.561	-0.391
10376	ENSG00000158488.15	CD1E	chr1	+	158355299	158355569	158356497	158356591	158354376	158354673	158356727	158356948	10376	325,293	199,151	334,388	47,51	298	243	0	0.0	0.571,0.613	0.853,0.861	-0.265
10378	ENSG00000158488.15	CD1E	chr1	+	158355826	158355940	158356497	158356591	158353988	158354046	158356727	158356896	10378	150,154	202,151	114,110	47,51	263	243	6.55832783636e-08	1.2092785489654637e-06	0.407,0.485	0.691,0.666	-0.233
10382	ENSG00000158488.15	CD1E	chr1	+	158355826	158356105	158356497	158356591	158353843	158354046	158356727	158356896	10382	218,216	202,151	153,159	47,51	298	243	2.02536616367e-08	4.071257647627565e-07	0.468,0.538	0.726,0.718	-0.219
10384	ENSG00000158488.15	CD1E	chr1	+	158355826	158356105	158356497	158356591	158354376	158354673	158356727	158356896	10384	37,46	199,151	55,38	47,51	298	243	5.81977543934e-09	1.2910712356220053e-07	0.132,0.199	0.488,0.378	-0.267
10386	ENSG00000158488.15	CD1E	chr1	+	158355826	158356105	158356497	158356591	158355299	158355569	158356727	158356948	10386	472,382	200,151	563,560	47,52	298	243	0	0.0	0.658,0.674	0.907,0.898	-0.237
10414	ENSG00000101019.21	UQCC1	chr20	-	35314687	35314765	35347163	35347272	35306665	35306779	35381917	35382025	10414	8,0	457,376	121,89	309,356	258	227	0	0.0	0.015,0.0	0.256,0.18	-0.21
10431	ENSG00000101019.21	UQCC1	chr20	-	35366556	35366614	35381917	35382025	35347163	35347272	35394091	35394196	10431	40,32	240,236	133,129	164,199	257	207	0	0.0	0.118,0.098	0.395,0.343	-0.261
10519	ENSG00000135766.8	EGLN1	chr1	-	231370561	231370698	231373979	231374099	231367568	231367636	231420997	231425044	10519	114,167	250,259	181,155	116,129	269	286	7.71522734588e-09	1.67843526518112e-07	0.327,0.407	0.624,0.561	-0.226
10618	ENSG00000164118.12	CEP44	chr4	+	174316529	174316567	174317334	174318665	174316165	174316290	174318834	174319087	10618	25,22	24,18	41,38	5,14	187	298	0.000128925771619	0.0011317610202389015	0.624,0.661	0.929,0.812	-0.228
10701	ENSG00000089775.11	ZBTB25	chr14	-	64499440	64499563	64502900	64503127	64490360	64490540	64504486	64504584	10701	12,10	27,18	33,24	12,10	298	272	2.05180761226e-06	2.7926116119236002e-05	0.289,0.336	0.715,0.687	-0.389
10740	ENSG00000136699.19	SMPD4	chr2	-	130157250	130157396	130161185	130161272	130156584	130156675	130164373	130164445	10740	75,87	849,758	349,275	504,489	236	295	0	0.0	0.099,0.125	0.464,0.413	-0.327
10743	ENSG00000136699.19	SMPD4	chr2	-	130164373	130164445	130167457	130167590	130157250	130157396	130172348	130172455	10743	459,459	252,214	569,557	76,104	282	221	1.11022302463e-16	6.496610913756806e-15	0.588,0.627	0.854,0.808	-0.224
10896	ENSG00000060971.17	ACAA1	chr3	-	38127785	38127866	38129289	38129388	38126060	38126700	38131925	38132005	10896	59,60	523,450	135,159	273,333	248	230	0	0.0	0.095,0.11	0.314,0.307	-0.208
10906	ENSG00000284707.1	AC079781.5	chr7	-	97869777	97869813	97872350	97872449	97868907	97869179	97908794	97909011	10906	10,5	42,33	26,13	16,24	248	185	0.000416271519403	0.0031974204178289657	0.151,0.102	0.548,0.288	-0.292
11095	ENSG00000000419.12	DPM1	chr20	-	50942030	50942126	50945736	50945762	50941128	50941209	50945846	50945923	11095	115,106	111,104	127,132	58,38	175	245	1.62630207634e-07	2.7609266715763276e-06	0.592,0.588	0.754,0.829	-0.202
11100	ENSG00000261553.5	AL137782.1	chr13	+	75621762	75621868	75713181	75713252	75594914	75594990	75727028	75727098	11100	12,13	76,44	29,44	42,22	255	220	1.69861076611e-05	0.00018764014752900636	0.12,0.203	0.373,0.633	-0.342
11116	ENSG00000171097.13	KYAT1	chr9	-	128846679	128846859	128847432	128847643	128845352	128845411	128881896	128882075	11116	1,2	8,9	5,12	4,5	298	298	0.000108588211534	0.000968675791779492	0.111,0.182	0.556,0.706	-0.485
11266	ENSG00000158483.15	FAM86C1	chr11	+	71791738	71791819	71793379	71793481	71789782	71789845	71796016	71796166	11266	33,33	18,19	24,29	7,2	230	251	0.00248302223767	0.014978087630453022	0.667,0.655	0.789,0.941	-0.204
11394	ENSG00000069424.14	KCNAB2	chr1	+	6041830	6041872	6072754	6072798	6040516	6040645	6073732	6073770	11394	154,152	2444,2229	437,424	700,586	191	193	0	0.0	0.06,0.064	0.387,0.422	-0.342
11395	ENSG00000069424.14	KCNAB2	chr1	+	6041830	6041872	6082194	6082274	6040516	6040645	6085203	6085248	11395	154,152	1423,1449	437,424	1056,966	191	229	0	0.0	0.115,0.112	0.332,0.345	-0.225
11428	ENSG00000162601.9	MYSM1	chr1	-	58689037	58689116	58690225	58690249	58685152	58685251	58690339	58690394	11428	49,18	85,89	74,72	77,55	173	228	0.000360412064887	0.002814030640344924	0.432,0.21	0.559,0.633	-0.275
11439	ENSG00000165097.14	KDM1B	chr6	+	18185771	18185810	18191196	18191381	18171362	18171479	18197056	18197233	11439	69,64	88,108	61,72	28,39	188	298	2.90757864785e-07	4.693886391645816e-06	0.554,0.484	0.775,0.745	-0.241
11465	ENSG00000010810.17	FYN	chr6	-	111699514	111699670	111700103	111700268	111696276	111696456	111702884	111703034	11465	227,165	905,830	877,942	206,271	298	298	0	0.0	0.201,0.166	0.81,0.777	-0.61
11470	ENSG00000152556.16	PFKM	chr12	+	48141913	48142066	48142781	48142946	48141739	48141827	48143752	48143814	11470	34,26	42,56	32,44	21,29	298	298	0.00155843532111	0.010115580178600423	0.447,0.317	0.604,0.603	-0.221
11491	ENSG00000159023.21	EPB41	chr1	+	29058588	29058645	29060421	29060484	29053103	29053312	29064981	29065158	11491	41,60	273,232	41,46	50,43	206	212	9.01612118298e-13	3.415995576293096e-11	0.134,0.21	0.458,0.524	-0.319
11533	ENSG00000117543.20	DPH5	chr1	-	100992636	100992740	101001466	101001544	100990222	100990631	101021640	101021765	11533	45,49	254,229	50,39	46,74	227	253	9.50312338377e-07	1.3812298297445016e-05	0.165,0.193	0.548,0.37	-0.28
11535	ENSG00000117543.20	DPH5	chr1	-	100992636	100992740	101001466	101001587	100990332	100990631	101021640	101021765	11535	58,47	254,229	74,77	46,74	270	253	0	0.0	0.176,0.161	0.601,0.494	-0.379
11539	ENSG00000117543.20	DPH5	chr1	-	100995109	100995149	101001466	101001544	100992636	100992740	101021640	101021765	11539	44,50	137,126	46,35	44,31	227	189	6.60871102176e-07	9.909760340355628e-06	0.211,0.248	0.465,0.485	-0.245
11540	ENSG00000117543.20	DPH5	chr1	-	100995109	100995149	101001466	101001587	100992636	100992740	101021640	101021765	11540	57,50	137,126	70,73	44,31	270	189	1.24522614442e-12	4.6396713358941875e-11	0.226,0.217	0.527,0.622	-0.353
11583	ENSG00000137996.12	RTCA	chr1	+	100267165	100267245	100267499	100267538	100266523	100266624	100268151	100268295	11583	3,7	30,37	5,5	7,2	229	188	0.00181664433576	0.011530775906226295	0.076,0.134	0.37,0.672	-0.416
11594	ENSG00000142765.17	SYTL1	chr1	+	27350793	27350952	27351257	27351336	27350388	27350485	27351455	27351555	11594	96,84	90,85	126,68	14,22	298	228	8.16108836066e-09	1.7697228265045348e-07	0.449,0.431	0.873,0.703	-0.348
11712	ENSG00000160818.16	GPATCH4	chr1	-	156598420	156598494	156598967	156599104	156598226	156598319	156601408	156601479	11712	535,493	715,620	770,750	474,383	286	223	5.95190563502e-13	2.3168630073636293e-11	0.368,0.383	0.559,0.604	-0.206
11722	ENSG00000221978.11	CCNL2	chr1	-	1388491	1388510	1388949	1389047	1387953	1388065	1390229	1390371	11722	2,15	2,4	14,4	0,1	247	168	0.00201057599435	0.012589902048186073	0.405,0.718	1.0,0.731	-0.304
11914	ENSG00000120948.17	TARDBP	chr1	+	11015523	11015646	11016122	11016254	11013715	11013965	11016843	11017007	11914	21,13	32,33	8,22	5,3	272	281	0.000126446744548	0.0011118081424142268	0.404,0.289	0.623,0.883	-0.406
11928	ENSG00000148737.16	TCF7L2	chr10	+	113159919	113159992	113160618	113160691	113158020	113158069	113165554	113167678	11928	10,9	10,11	26,13	5,0	222	222	1.84638969669e-05	0.00020189788592585908	0.5,0.45	0.839,1.0	-0.445
11981	ENSG00000175054.14	ATR	chr3	-	142497012	142497192	142498596	142498774	142496360	142496520	142499626	142499718	11981	155,118	165,111	133,178	53,58	298	298	9.31323684839e-10	2.3501765876722983e-08	0.484,0.515	0.715,0.754	-0.235
11983	ENSG00000175054.14	ATR	chr3	-	142503361	142503453	142505138	142505303	142499626	142499718	142507930	142508109	11983	116,108	123,117	134,136	40,61	298	241	1.92631836038e-08	3.9012285352560716e-07	0.433,0.427	0.73,0.643	-0.257
12001	ENSG00000262879.5	AC068152.1	chr17	-	47033277	47033381	47054117	47054213	47021581	47021721	47056459	47056753	12001	43,21	46,42	43,44	21,10	245	253	4.04294041245e-05	0.00040199911745761595	0.491,0.341	0.679,0.82	-0.334
12045	ENSG00000020922.12	MRE11	chr11	-	94464112	94464239	94476288	94476403	94460935	94461036	94478734	94478876	12045	252,201	382,331	111,125	85,77	264	276	6.38165041922e-08	1.1799273592109577e-06	0.408,0.388	0.577,0.629	-0.205
12080	ENSG00000077232.17	DNAJC10	chr2	+	182731029	182731107	182736248	182736386	182728862	182728994	182740298	182740388	12080	0,7	299,248	18,14	65,58	227	287	5.55111512313e-16	3.0685836385564525e-14	0.0,0.034	0.259,0.234	-0.229
12124	ENSG00000144744.16	UBA3	chr3	-	69077797	69077918	69080111	69080153	69067927	69068008	69080333	69080408	12124	0,0	10,5	8,0	16,17	191	270	0.000613972372477	0.0044982397392557185	0.0,0.0	0.414,0.0	-0.207
12149	ENSG00000164074.15	ABHD18	chr4	+	128020079	128020169	128021136	128021238	128011672	128011700	128028474	128028853	12149	2,6	123,103	12,24	67,47	239	251	9.80316318122e-08	1.7420957178958545e-06	0.017,0.058	0.158,0.349	-0.216
12169	ENSG00000174516.14	PELI3	chr11	+	66471241	66471371	66472368	66472470	66468127	66468280	66473240	66473435	12169	16,12	53,74	28,24	26,35	279	251	1.3986378521e-05	0.00015727242475302043	0.214,0.127	0.492,0.382	-0.267
12179	ENSG00000125846.15	ZNF133	chr20	+	18297984	18298062	18305007	18305178	18288282	18288604	18306297	18306393	12179	6,4	10,11	5,8	0,0	227	298	6.1055798195e-09	1.3445234384557715e-07	0.441,0.323	1.0,1.0	-0.618
12289	ENSG00000138380.17	CARF	chr2	+	202955673	202955758	202961236	202961426	202954004	202954134	202966977	202967098	12289	27,43	41,30	15,18	2,6	234	298	0.000745185509801	0.00532930124930853	0.456,0.646	0.905,0.793	-0.298
12478	ENSG00000160087.20	UBE2J2	chr1	-	1264782	1264830	1266097	1266290	1263345	1263386	1267861	1267992	12478	55,13	10,4	34,27	1,1	298	197	0.00053353694839	0.0039802800663077	0.784,0.682	0.957,0.947	-0.219
12716	ENSG00000213066.12	FGFR1OP	chr6	+	167004263	167004401	167010812	167010893	167000059	167000113	167022408	167022635	12716	0,1	153,164	65,45	131,174	287	230	0	0.0	0.0,0.005	0.285,0.172	-0.226
12726	ENSG00000166435.15	XRRA1	chr11	-	74851988	74852082	74906238	74906456	74851087	74851203	74907144	74907273	12726	94,82	34,24	196,171	10,16	298	243	3.33850347367e-09	7.763747388424303e-08	0.693,0.736	0.941,0.897	-0.205
12742	ENSG00000203705.10	TATDN3	chr1	+	212797111	212797196	212807735	212807848	212796516	212796590	212812247	212812282	12742	100,102	114,109	76,56	37,25	234	262	2.32732456982e-05	0.0002486412181998587	0.495,0.512	0.697,0.715	-0.202
12747	ENSG00000203705.10	TATDN3	chr1	+	212802700	212802763	212807735	212807848	212796516	212796590	212812247	212812328	12747	2,2	114,109	7,7	37,25	212	262	9.49249091664e-07	1.3811287181922916e-05	0.021,0.022	0.19,0.257	-0.202
12752	ENSG00000203705.10	TATDN3	chr1	+	212804595	212804651	212807735	212807848	212796516	212796590	212812250	212812328	12752	5,0	113,100	6,4	28,10	205	262	3.49309148854e-05	0.0003527966909999946	0.054,0.0	0.215,0.338	-0.25
12754	ENSG00000203705.10	TATDN3	chr1	+	212804595	212804651	212807735	212807848	212804319	212804429	212812250	212812328	12754	121,91	113,100	83,64	28,20	205	262	5.61189260617e-08	1.0469323301800962e-06	0.578,0.538	0.791,0.804	-0.24
12782	ENSG00000198270.12	TMEM116	chr12	-	111936691	111936830	111937159	111937243	111933885	111934030	111938160	111938210	12782	43,47	31,48	41,33	7,7	233	288	1.09670677806e-06	1.5753334422229265e-05	0.632,0.548	0.879,0.854	-0.276
12870	ENSG00000158006.13	PAFAH2	chr1	-	25989447	25989601	25990726	25990863	25988230	25988327	25998024	25998157	12870	22,30	80,68	20,27	24,20	286	298	0.000330953608525	0.0026105406565582034	0.223,0.315	0.465,0.584	-0.255
12910	ENSG00000119471.14	HSDL2	chr9	+	112418859	112418958	112438430	112438625	112405623	112405722	112441698	112441770	12910	3,1	417,376	58,43	183,195	248	298	0	0.0	0.009,0.003	0.276,0.209	-0.236
13041	ENSG00000173715.16	C11orf80	chr11	+	66762078	66762450	66788159	66788269	66759042	66759096	66796280	66796364	13041	23,27	63,76	24,24	17,22	298	259	1.51930892658e-05	0.00016956920812338469	0.241,0.236	0.551,0.487	-0.281
13042	ENSG00000173715.16	C11orf80	chr11	+	66762078	66762450	66788159	66788273	66759042	66759096	66796280	66796364	13042	23,27	31,44	24,24	11,17	298	263	0.00291297133904	0.017101265471587166	0.396,0.351	0.658,0.555	-0.233
13045	ENSG00000173715.16	C11orf80	chr11	+	66821642	66821764	66822563	66822674	66816052	66816199	66828265	66828364	13045	99,91	119,117	100,103	30,31	271	260	2.66675570515e-13	1.091629770897214e-11	0.444,0.427	0.762,0.761	-0.326
13140	ENSG00000158485.10	CD1B	chr1	-	158329851	158330130	158330795	158331062	158329369	158329648	158331362	158331531	13140	236,226	247,237	195,169	81,83	298	298	1.95646477907e-08	3.95041870360721e-07	0.489,0.488	0.707,0.671	-0.201
13215	ENSG00000163875.15	MEAF6	chr1	-	37496546	37496604	37496706	37496736	37495884	37495918	37501803	37501996	13215	2,2	185,121	34,52	22,19	179	207	0	0.0	0.012,0.019	0.641,0.76	-0.685
13233	ENSG00000179152.19	TCAIM	chr3	+	44361364	44361518	44392854	44392977	44357740	44357876	44396399	44396497	13233	141,111	127,146	151,167	63,78	298	272	8.20616631314e-07	1.2070313111410285e-05	0.503,0.41	0.686,0.662	-0.218
13264	ENSG00000138286.14	FAM149B1	chr10	+	73210250	73210438	73232938	73233163	73208618	73208786	73234816	73234940	13264	104,89	60,66	122,102	23,21	298	298	2.14278949029e-08	4.284943609344925e-07	0.634,0.574	0.841,0.829	-0.231
13382	ENSG00000124275.14	MTRR	chr5	+	7889094	7889275	7891371	7891414	7885700	7885854	7892726	7892913	13382	34,35	82,71	88,104	49,71	298	192	6.13840089869e-10	1.598354272616423e-08	0.211,0.241	0.536,0.486	-0.285
13463	ENSG00000112715.21	VEGFA	chr6	+	43778459	43778536	43782010	43782087	43777468	43777665	43784540	43784562	13463	23,19	23,34	28,16	10,6	226	226	0.000405460071968	0.0031214871293974793	0.5,0.358	0.737,0.727	-0.303
13486	ENSG00000168216.11	LMBRD1	chr6	-	69708849	69709231	69710424	69710444	69701888	69701953	69713644	69713797	13486	1,0	17,10	2,3	0,0	169	298	1.22231114119e-11	4.0909510353277223e-10	0.094,0.0	1.0,1.0	-0.953
13487	ENSG00000168216.11	LMBRD1	chr6	-	69709156	69709231	69710424	69710444	69701888	69701953	69713644	69713797	13487	1,0	11,8	2,3	0,0	169	224	2.8099633731e-11	8.886467989770879e-10	0.108,0.0	1.0,1.0	-0.946
13580	ENSG00000198860.12	TSEN15	chr1	+	184054353	184054435	184072156	184072298	184051650	184051890	184072826	184074212	13580	201,223	136,194	166,153	29,25	231	291	0	0.0	0.651,0.592	0.878,0.885	-0.26
13696	ENSG00000109762.15	SNX25	chr4	+	185346536	185346650	185353484	185353602	185341975	185342116	185357670	185357737	13696	43,34	38,45	27,36	13,13	263	267	0.00122862662459	0.008209916231097309	0.535,0.434	0.678,0.738	-0.223
13757	ENSG00000152683.14	SLC30A6	chr2	+	32175318	32175361	32177476	32177596	32171286	32171373	32184272	32184338	13757	11,11	14,7	11,12	3,2	192	269	0.00427748238236	0.023539242094358093	0.524,0.688	0.837,0.894	-0.259
13796	ENSG00000132676.15	DAP3	chr1	+	155717005	155717128	155721516	155721618	155689090	155689174	155725381	155725490	13796	110,66	1110,967	335,314	663,602	272	251	0	0.0	0.084,0.059	0.318,0.325	-0.25
13838	ENSG00000257176.2	AC009318.1	chr12	-	29307849	29308044	29309770	29309903	29293065	29293540	29317707	29317848	13838	1,3	18,5	4,4	3,0	282	298	0.000741225997842	0.005309429771053051	0.055,0.388	0.585,1.0	-0.571
13935	ENSG00000058804.11	NDC1	chr1	-	53796898	53797144	53800692	53800848	53796688	53796804	53803927	53804009	13935	766,754	652,682	524,580	197,205	298	298	3.76032538441e-13	1.4961436219741025e-11	0.54,0.525	0.727,0.739	-0.201
13969	ENSG00000136231.13	IGF2BP3	chr7	-	23402570	23402585	23416128	23416219	23361689	23361741	23418775	23418824	13969	5,8	4,1	1,5	0,0	240	164	0.000181618517079	0.0015392212116629293	0.461,0.845	1.0,1.0	-0.347
13973	ENSG00000115232.13	ITGA4	chr2	+	181478756	181478824	181480136	181480266	181475158	181475288	181481597	181481683	13973	503,382	996,873	132,158	37,38	217	279	0	0.0	0.394,0.36	0.821,0.842	-0.454
14064	ENSG00000126088.13	UROD	chr1	+	45012856	45013019	45013135	45013354	45012251	45012285	45013593	45013791	14064	19,32	156,164	55,39	116,72	298	298	9.5203045114e-08	1.69854321758946e-06	0.109,0.163	0.322,0.351	-0.201
14138	ENSG00000171853.15	TRAPPC12	chr2	+	3460262	3460336	3465596	3465695	3457620	3457693	3477694	3477795	14138	212,172	297,256	194,207	115,122	223	248	6.22252471771e-10	1.6124767222377038e-08	0.443,0.428	0.652,0.654	-0.218
14200	ENSG00000198825.13	INPP5F	chr10	+	119751075	119751156	119781634	119781771	119726043	119726359	119791516	119791645	14200	18,12	72,72	21,32	39,53	230	286	0.000210588206662	0.0017555091047324204	0.237,0.172	0.401,0.429	-0.211
14312	ENSG00000275052.4	PPP4R3B	chr2	-	55573618	55573777	55577314	55577356	55568193	55568363	55579678	55579781	14312	58,66	287,259	247,280	161,190	191	298	0	0.0	0.24,0.284	0.705,0.697	-0.439
14314	ENSG00000275052.4	PPP4R3B	chr2	-	55579678	55579781	55581566	55581698	55578246	55578342	55585050	55585167	14314	332,284	123,132	463,502	57,35	281	252	0	0.0	0.708,0.659	0.879,0.928	-0.22
14358	ENSG00000255717.6	SNHG1	chr11	-	62853551	62853590	62853800	62853833	62853074	62853115	62854518	62854551	14358	29,27	330,346	486,452	637,577	182	188	0	0.0	0.083,0.075	0.441,0.447	-0.365
14371	ENSG00000255717.6	SNHG1	chr11	-	62854017	62854064	62854518	62854551	62853800	62853833	62855423	62855460	14371	43,30	406,359	492,515	586,645	182	196	0	0.0	0.102,0.083	0.475,0.462	-0.376
14377	ENSG00000255717.6	SNHG1	chr11	-	62854887	62854938	62855132	62855216	62854518	62854551	62855423	62855488	14377	165,183	418,396	1826,1774	518,532	233	200	0	0.0	0.253,0.284	0.752,0.741	-0.478
14385	ENSG00000162927.13	PUS10	chr2	-	60965422	60965484	60971522	60971557	60965057	60965103	61006556	61006643	14385	8,6	16,10	12,9	0,2	184	211	2.13086680634e-07	3.524357018260444e-06	0.364,0.408	1.0,0.838	-0.533
14387	ENSG00000126091.20	ST3GAL3	chr1	+	43736232	43736380	43792101	43792149	43707532	43707693	43814890	43814933	14387	46,50	27,34	38,57	15,8	297	197	0.00631012474848	0.03232259115859094	0.531,0.494	0.627,0.825	-0.214
14476	ENSG00000116731.22	PRDM2	chr1	+	13742004	13742157	13749360	13749487	13731017	13731117	13769117	13769173	14476	0,2	21,13	19,13	15,17	298	276	9.49663151451e-08	1.6954409777327712e-06	0.0,0.125	0.54,0.415	-0.415
14506	ENSG00000132128.16	LRRC41	chr1	-	46280395	46280560	46281124	46281385	46280191	46280290	46285361	46286112	14506	223,210	241,233	201,201	83,70	298	298	2.28461694007e-12	8.184571922354358e-11	0.481,0.474	0.708,0.742	-0.247
14516	ENSG00000116353.15	MECR	chr1	-	29200515	29200589	29201942	29202045	29196141	29196258	29206761	29206905	14516	22,24	123,132	45,54	50,52	252	223	1.16684439888e-13	4.964794085833893e-12	0.137,0.139	0.443,0.479	-0.323
14697	ENSG00000163249.11	CCNYL1	chr2	+	207724799	207724874	207733946	207734047	207711685	207712116	207737410	207737446	14697	18,17	64,83	19,36	28,30	224	250	1.10598982607e-05	0.00012717468690564502	0.239,0.186	0.431,0.573	-0.289
14700	ENSG00000163249.11	CCNYL1	chr2	+	207726841	207726876	207733946	207734047	207724799	207724874	207737410	207737446	14700	33,36	64,83	44,52	28,31	184	250	1.3038017066e-07	2.2523511784632215e-06	0.412,0.371	0.681,0.695	-0.296
14706	ENSG00000163249.11	CCNYL1	chr2	+	207737410	207737446	207740654	207740706	207726841	207726876	207742222	207742342	14706	12,23	22,20	29,29	14,13	185	201	0.0102121153554	0.04784346242330571	0.372,0.555	0.692,0.708	-0.236
14710	ENSG00000163249.11	CCNYL1	chr2	+	207742222	207742342	207747046	207747213	207737410	207737446	207750956	207751114	14710	12,19	79,56	31,36	64,39	269	298	0.00137310655728	0.00905203384388692	0.144,0.273	0.349,0.506	-0.219
14777	ENSG00000178295.14	GEN1	chr2	+	17768737	17768811	17771195	17771287	17766578	17766689	17772633	17772784	14777	167,107	126,123	220,197	54,71	223	241	3.15678327922e-09	7.360188914454513e-08	0.589,0.485	0.815,0.75	-0.246
14827	ENSG00000158411.11	MITD1	chr2	-	99171509	99171646	99173413	99173502	99171342	99171429	99173914	99174016	14827	8,12	630,588	44,38	158,152	238	286	0	0.0	0.015,0.024	0.251,0.231	-0.222
14871	ENSG00000167613.15	LAIR1	chr19	-	54356927	54356966	54361009	54361243	54356607	54356619	54364294	54364330	14871	9,10	99,75	58,50	72,79	298	188	3.20077297999e-13	1.2887171926598545e-11	0.054,0.078	0.337,0.285	-0.245
14928	ENSG00000214135.8	AC132008.2	chr3	-	197615563	197615685	197619739	197619888	197613224	197613318	197621703	197621868	14928	171,244	76,80	361,350	14,10	298	271	0	0.0	0.672,0.735	0.959,0.97	-0.261
14971	ENSG00000155158.20	TTC39B	chr9	-	15225916	15226012	15267913	15267948	15214138	15214249	15307083	15307360	14971	2,3	27,39	6,4	14,14	184	245	0.00617593670636	0.03175187127706639	0.09,0.093	0.363,0.276	-0.228
14991	ENSG00000156313.13	RPGR	chrX	-	38290958	38291024	38297283	38297452	38276586	38276772	38301246	38301371	14991	9,5	43,53	31,20	31,47	298	215	5.27563373275e-05	0.0005093611151562778	0.131,0.064	0.419,0.235	-0.229
15047	ENSG00000157193.16	LRP8	chr1	-	53271027	53271153	53271226	53271346	53266472	53266647	53275630	53275753	15047	266,231	316,301	468,464	162,204	269	275	0	0.0	0.463,0.44	0.747,0.699	-0.271
15084	ENSG00000171720.9	HDAC3	chr5	-	141629859	141629916	141630043	141630125	141629683	141629739	141636547	141636630	15084	24,18	206,288	47,46	91,85	231	206	1.11022302463e-16	6.496610913756806e-15	0.094,0.053	0.315,0.326	-0.247
15088	ENSG00000119004.15	CYP20A1	chr2	+	203278572	203278688	203280058	203280113	203266513	203266681	203285611	203285732	15088	18,20	38,49	39,41	21,10	265	204	9.7015794398e-08	1.7251800063813104e-06	0.267,0.239	0.588,0.759	-0.42
15148	ENSG00000088179.8	PTPN4	chr2	+	119900717	119900806	119920068	119920241	119882502	119882623	119932423	119932549	15148	1,1	5,12	27,10	16,15	238	298	9.76753054168e-05	0.0008827098957867995	0.2,0.094	0.679,0.455	-0.42
15149	ENSG00000088179.8	PTPN4	chr2	+	119900717	119900806	119926597	119926666	119882502	119882623	119932423	119932549	15149	1,1	35,33	27,10	24,16	238	218	1.59707802538e-11	5.247597662929462e-10	0.026,0.027	0.508,0.364	-0.409
15150	ENSG00000088179.8	PTPN4	chr2	+	119920068	119920241	119926597	119926666	119882502	119882623	119932423	119932549	15150	5,12	35,33	16,15	24,16	298	218	0.00240294979551	0.014592970212444338	0.095,0.21	0.328,0.407	-0.215
15264	ENSG00000142892.14	PIGK	chr1	-	77206639	77206731	77210435	77210489	77169259	77169395	77219309	77219426	15264	39,41	181,147	100,91	162,140	203	241	1.30305544577e-07	2.2523511784632215e-06	0.204,0.249	0.423,0.436	-0.203
15302	ENSG00000129255.15	MPDU1	chr17	+	7585731	7585797	7586898	7587017	7583646	7583965	7587160	7587271	15302	193,193	394,403	171,161	124,137	215	268	1.39760425455e-11	4.6259843399681964e-10	0.379,0.374	0.632,0.594	-0.236
15309	ENSG00000129255.15	MPDU1	chr17	+	7586691	7586838	7586898	7587017	7585945	7586078	7587160	7587271	15309	610,573	400,401	884,821	126,137	296	268	0	0.0	0.58,0.564	0.864,0.844	-0.282
15318	ENSG00000108021.20	FAM208B	chr10	+	5712822	5712918	5717658	5717750	5684837	5685175	5720543	5720668	15318	38,27	98,83	71,92	35,48	245	241	1.44328993201e-15	7.649153085638853e-14	0.276,0.242	0.666,0.653	-0.4
15321	ENSG00000108021.20	FAM208B	chr10	+	5714134	5714207	5717658	5717750	5712822	5712918	5720543	5720668	15321	80,64	108,87	146,120	40,57	222	241	2.20608087353e-10	6.084993624166184e-09	0.446,0.444	0.798,0.696	-0.302
15357	ENSG00000137944.17	KYAT3	chr1	-	88969408	88969467	88992584	88992748	88968669	88968814	88992886	88992953	15357	4,3	183,166	54,45	105,133	298	208	0	0.0	0.015,0.012	0.264,0.191	-0.214
15358	ENSG00000145088.8	EAF2	chr3	+	121857010	121857156	121872536	121872788	121844452	121844547	121886341	121886468	15358	24,31	128,121	54,47	55,44	295	298	4.85911311188e-12	1.6913475523364502e-10	0.159,0.206	0.498,0.519	-0.326
15386	ENSG00000113391.18	FAM172A	chr5	-	93958776	93958968	93964457	93964523	93881469	93881688	94053125	94053227	15386	8,2	112,106	24,16	45,51	215	298	6.69525546115e-10	1.7266846206499273e-08	0.09,0.025	0.425,0.303	-0.306
15390	ENSG00000113391.18	FAM172A	chr5	-	93964457	93964523	94053125	94053227	93958776	93958968	94111510	94111676	15390	31,39	52,49	38,43	20,26	251	215	0.000258444024997	0.0020974085494341373	0.338,0.405	0.619,0.586	-0.231
15394	ENSG00000154743.17	TSEN2	chr3	+	12505153	12505231	12516610	12516661	12503261	12503784	12519058	12519197	15394	112,96	107,113	48,44	17,12	227	200	3.947632089e-07	6.223923041079135e-06	0.48,0.428	0.713,0.764	-0.284
15396	ENSG00000154743.17	TSEN2	chr3	+	12505153	12505231	12519058	12519197	12503261	12503784	12528887	12528924	15396	119,104	213,191	59,53	30,23	227	288	4.75345318662e-11	1.4588072032111619e-09	0.415,0.409	0.714,0.745	-0.318
15464	ENSG00000109832.13	DDX25	chr11	+	125911370	125911488	125921190	125921379	125910363	125910478	125922819	125923104	15464	6,18	142,126	29,39	57,38	267	298	1.79987691418e-10	5.047139255397056e-09	0.045,0.138	0.362,0.534	-0.357
15499	ENSG00000125450.10	NUP85	chr17	+	75218184	75218306	75225102	75225237	75213075	75213119	75225341	75225464	15499	20,17	306,286	68,49	183,156	271	284	4.4408920985e-16	2.480279611783354e-14	0.064,0.059	0.28,0.248	-0.203
15510	ENSG00000137936.17	BCAR3	chr1	-	93674613	93674941	93706091	93706142	93642303	93642343	93845566	93845712	15510	1,0	12,8	2,2	3,3	200	298	0.000542401055025	0.004035248444664755	0.11,0.0	0.498,0.498	-0.443
15549	ENSG00000101365.20	IDH3B	chr20	-	2658758	2658837	2659524	2659585	2658394	2658522	2660262	2660365	15549	14,5	107,74	29,21	41,25	210	228	3.76212394571e-11	1.169205709210518e-09	0.124,0.068	0.434,0.477	-0.36
15657	ENSG00000168826.15	ZBTB49	chr4	+	4302310	4303091	4306137	4306184	4299926	4300097	4313040	4313114	15657	19,17	22,32	58,30	18,14	298	196	1.44627992564e-05	0.00016208910375598105	0.362,0.259	0.679,0.585	-0.322
15686	ENSG00000186567.12	CEACAM19	chr19	+	44676270	44676421	44678852	44678936	44672595	44672964	44680287	44680334	15686	0,2	5,1	1,2	0,0	298	233	2.12947620093e-07	3.524217791183293e-06	0.0,0.61	1.0,1.0	-0.695
15690	ENSG00000143119.13	CD53	chr1	+	110894959	110895055	110896652	110896733	110894326	110894401	110897808	110897892	15690	470,416	429,382	403,400	96,82	245	230	0	0.0	0.507,0.506	0.798,0.821	-0.303
15691	ENSG00000143119.13	CD53	chr1	+	110896652	110896733	110897808	110897892	110894959	110895055	110899123	110899922	15691	220,228	336,318	440,371	97,108	230	233	0	0.0	0.399,0.421	0.821,0.777	-0.389
15744	ENSG00000118276.11	B4GALT6	chr18	-	31638643	31638760	31645354	31645479	31630958	31631146	31666255	31666372	15744	44,24	253,166	116,81	111,127	274	266	8.01581023779e-14	3.5160080808881796e-12	0.144,0.123	0.504,0.382	-0.309
15800	ENSG00000129493.14	HEATR5A	chr14	-	31295908	31296063	31302294	31302519	31293890	31294104	31304904	31305177	15800	36,45	46,59	15,21	10,8	298	298	0.00541643121785	0.02856013458419109	0.439,0.433	0.6,0.724	-0.226
15801	ENSG00000129493.14	HEATR5A	chr14	-	31302294	31302519	31304904	31305177	31295908	31296063	31306731	31306879	15801	39,37	25,35	28,24	2,4	298	298	1.05625276114e-06	1.5220873122068718e-05	0.609,0.514	0.933,0.857	-0.334
15832	ENSG00000114491.13	UMPS	chr3	+	124737567	124738239	124740023	124740199	124730432	124730627	124742151	124742266	15832	61,54	951,931	361,327	909,868	298	298	0	0.0	0.06,0.055	0.284,0.274	-0.222
15833	ENSG00000114491.13	UMPS	chr3	+	124737567	124738239	124742151	124742266	124730451	124730627	124743914	124744757	15833	61,53	618,575	360,322	509,511	298	264	0	0.0	0.08,0.075	0.385,0.358	-0.294
15947	ENSG00000205236.6	AC105052.1	chr7	-	102602323	102602405	102605857	102605987	102600256	102600388	102608760	102608822	15947	13,16	8,3	3,14	0,0	279	231	1.70369259586e-05	0.00018804751008968644	0.574,0.815	1.0,1.0	-0.306
15953	ENSG00000085832.16	EPS15	chr1	-	51448045	51448135	51461090	51461150	51446959	51447105	51463672	51463798	15953	87,97	122,168	146,134	66,50	209	239	1.11022302463e-14	5.36727174057686e-13	0.449,0.398	0.717,0.754	-0.312
15961	ENSG00000112096.17	SOD2	chr6	-	159682473	159682638	159684853	159685033	159679115	159679298	159692660	159692863	15961	46,28	80,90	89,53	41,49	298	298	1.9076936111e-05	0.00020809519956746302	0.365,0.237	0.685,0.52	-0.302
15980	ENSG00000115977.18	AAK1	chr2	-	69482710	69482812	69495984	69496080	69480859	69480961	69505568	69505673	15980	13,21	8,6	52,42	0,4	245	251	2.67528469338e-05	0.0002808914544159016	0.625,0.782	1.0,0.915	-0.254
15983	ENSG00000198556.13	ZNF789	chr7	+	99476402	99476480	99484029	99484143	99472840	99473056	99486475	99487594	15983	19,24	43,26	9,9	0,2	227	263	1.53276436132e-06	2.1423757207755605e-05	0.339,0.517	1.0,0.839	-0.491
15984	ENSG00000198556.13	ZNF789	chr7	+	99479660	99479787	99484029	99484143	99476402	99476480	99486475	99487594	15984	38,50	43,26	9,8	1,1	276	263	0.000445036109429	0.003389411092026173	0.457,0.647	0.896,0.884	-0.338
16061	ENSG00000137522.17	RNF121	chr11	+	71990596	71990717	71994718	71994852	71960749	71960891	71995449	71995551	16061	7,5	148,177	108,96	200,206	270	283	0	0.0	0.047,0.029	0.361,0.328	-0.307
16201	ENSG00000169682.17	SPNS1	chr16	+	28981469	28981615	28981900	28982056	28979404	28979471	28982355	28982545	16201	319,294	308,234	290,306	63,74	295	298	0	0.0	0.511,0.559	0.823,0.807	-0.28
16225	ENSG00000163681.14	SLMAP	chr3	+	57864806	57864857	57871635	57871698	57864547	57864716	57890040	57890100	16225	181,135	103,72	267,298	21,31	200	212	0	0.0	0.651,0.665	0.931,0.911	-0.263
16254	ENSG00000132122.11	SPATA6	chr1	-	48355669	48355769	48359585	48359770	48305786	48305878	48385308	48385349	16254	28,23	11,13	23,15	1,3	298	249	0.00164524190923	0.010602495399758357	0.68,0.597	0.951,0.807	-0.24
16293	ENSG00000168675.18	LDLRAD4	chr18	+	13387340	13387762	13621116	13621271	13278104	13278188	13645126	13652755	16293	80,47	148,108	70,89	55,38	298	298	1.79660846644e-07	3.0140118153411345e-06	0.351,0.303	0.56,0.701	-0.304
16396	ENSG00000115419.12	GLS	chr2	+	190913192	190913364	190920214	190920248	190910262	190910321	190921023	190921056	16396	72,29	5,20	11,22	0,0	298	183	2.34953180983e-05	0.00025061672638186666	0.898,0.471	1.0,1.0	-0.316
16408	ENSG00000115970.18	THADA	chr2	-	43556344	43556555	43566697	43566821	43552067	43552339	43570387	43570510	16408	58,78	65,56	112,87	23,24	273	298	3.45418317282e-08	6.71325974567668e-07	0.493,0.603	0.842,0.798	-0.272
16409	ENSG00000115970.18	THADA	chr2	-	43556344	43556555	43560233	43560385	43552203	43552339	43566697	43566821	16409	51,50	66,63	56,50	27,25	298	298	3.40489586287e-05	0.000345562343103014	0.436,0.442	0.675,0.667	-0.232
16410	ENSG00000115970.18	THADA	chr2	-	43556344	43556555	43560233	43560385	43552203	43552339	43570387	43570510	16410	0,5	65,56	17,20	23,24	298	298	4.10338429901e-13	1.627836688971967e-11	0.0,0.082	0.425,0.455	-0.399
16412	ENSG00000115970.18	THADA	chr2	-	43560233	43560385	43566697	43566821	43556092	43556555	43570387	43570510	16412	47,72	78,58	75,57	21,29	273	298	0.000318737219742	0.0025274118870547303	0.397,0.575	0.796,0.682	-0.253
16417	ENSG00000152527.13	PLEKHH2	chr2	+	43738340	43738520	43740945	43741043	43731489	43731602	43742740	43742918	16417	23,10	13,9	14,19	1,1	298	247	9.26694770986e-06	0.00010904470686024011	0.595,0.479	0.921,0.94	-0.394
16463	ENSG00000135597.18	REPS1	chr6	-	138929976	138930098	138941334	138941489	138921036	138921124	138945218	138945372	16463	9,2	56,49	18,16	26,35	298	271	6.17510481371e-06	7.592508088178712e-05	0.128,0.036	0.386,0.294	-0.258
16522	ENSG00000136856.17	SLC2A8	chr9	+	127399906	127400006	127403659	127403803	127397904	127398111	127403958	127404067	16522	7,10	24,47	23,15	28,21	249	293	0.000583830690025	0.004305472032289338	0.256,0.2	0.492,0.457	-0.247
16530	ENSG00000214021.15	TTLL3	chr3	+	9816073	9816202	9817644	9817759	9813247	9813345	9825799	9825948	16530	81,54	37,37	154,157	33,24	278	264	3.45675439839e-06	4.485300945212537e-05	0.675,0.581	0.816,0.861	-0.211
16531	ENSG00000214021.15	TTLL3	chr3	+	9816073	9816202	9817644	9818920	9813247	9813345	9825799	9825948	16531	81,54	51,49	154,157	37,32	278	298	3.56259544088e-08	6.899108012432081e-07	0.63,0.542	0.817,0.84	-0.242
16562	ENSG00000214595.11	EML6	chr2	+	54844046	54844248	54847485	54847623	54829341	54829477	54849961	54850218	16562	46,14	30,30	9,34	6,3	298	287	0.00785735669873	0.03881341408257471	0.596,0.31	0.591,0.916	-0.301
16566	ENSG00000214595.11	EML6	chr2	+	54962522	54962711	54963985	54964158	54960219	54960334	54964570	54964733	16566	25,40	36,46	26,25	12,13	298	298	0.00145223774127	0.009499409628637127	0.41,0.465	0.684,0.658	-0.234
16613	ENSG00000131067.16	GGT7	chr20	-	34859968	34860042	34860253	34860321	34859442	34859639	34861444	34861562	16613	10,23	46,33	46,49	46,46	217	223	0.00977920281739	0.046281364070510984	0.183,0.417	0.507,0.523	-0.215
16619	ENSG00000115392.11	FANCL	chr2	-	58162865	58162947	58163433	58163517	58161521	58161638	58165723	58165874	16619	136,96	203,129	67,61	11,21	233	231	1.13498099807e-12	4.258309791924384e-11	0.399,0.425	0.858,0.742	-0.388
16624	ENSG00000113761.11	ZNF346	chr5	+	177023159	177023234	177041125	177041229	177022734	177022913	177062057	177062151	16624	5,4	67,61	12,18	45,43	224	253	2.71779051797e-05	0.0002849402138078458	0.078,0.069	0.231,0.321	-0.203
16625	ENSG00000113761.11	ZNF346	chr5	+	177023159	177023234	177041777	177041870	177022734	177022913	177062057	177062151	16625	5,4	14,18	12,18	16,10	224	242	0.00316045751663	0.01831897334950814	0.278,0.194	0.448,0.66	-0.318
16657	ENSG00000130826.17	DKC1	chrX	+	154764898	154764966	154765443	154765530	154762741	154762981	154765906	154765998	16657	281,227	1106,1035	697,652	949,934	217	236	0	0.0	0.216,0.193	0.444,0.432	-0.233
16661	ENSG00000147650.11	LRP12	chr8	-	104499316	104499519	104508938	104509074	104496971	104498076	104588818	104589024	16661	14,31	219,230	112,98	257,266	285	298	2.03281835809e-13	8.423549620251282e-12	0.063,0.124	0.313,0.278	-0.202
16666	ENSG00000156787.16	TBC1D31	chr8	+	123084161	123084340	123093590	123093742	123077110	123077257	123097281	123097441	16666	0,2	154,126	29,20	67,94	298	298	2.22044604925e-16	1.271735724513121e-14	0.0,0.016	0.302,0.175	-0.23
16744	ENSG00000172785.18	CBWD1	chr9	-	146101	146158	152033	152078	134978	135030	156480	156527	16744	5,2	25,12	12,6	13,8	194	206	0.00164141149666	0.010582867240415909	0.175,0.15	0.495,0.443	-0.306
16799	ENSG00000168016.14	TRANK1	chr3	-	36834761	36834907	36838612	36838716	36830872	36833919	36842621	36842710	16799	14,8	39,30	22,9	10,14	253	295	0.00439788979351	0.02408882742532503	0.295,0.237	0.72,0.428	-0.308
16830	ENSG00000115307.16	AUP1	chr2	-	74528247	74528321	74528750	74528935	74527939	74528006	74529131	74529282	16830	506,511	606,494	911,824	284,250	298	223	0	0.0	0.385,0.436	0.706,0.712	-0.298
16975	ENSG00000179818.13	PCBP1-AS1	chr2	-	70053730	70053792	70059642	70059680	70051202	70051305	70083537	70083687	16975	10,11	14,17	8,18	2,1	187	211	1.14286607489e-06	1.6355413918425805e-05	0.446,0.422	0.819,0.953	-0.452
16976	ENSG00000179818.13	PCBP1-AS1	chr2	-	70053730	70053792	70077300	70077381	70051202	70051305	70083537	70083687	16976	0,0	14,17	3,2	2,1	230	211	2.79258457136e-06	3.7073209348920946e-05	0.0,0.0	0.579,0.647	-0.613
16977	ENSG00000179818.13	PCBP1-AS1	chr2	-	70053730	70053792	70059642	70059680	70051202	70051305	70085546	70085624	16977	45,29	15,15	72,53	3,1	187	211	4.10909117843e-09	9.362064495720243e-08	0.772,0.686	0.964,0.984	-0.245
16981	ENSG00000179818.13	PCBP1-AS1	chr2	-	70055713	70055910	70059642	70059680	70051202	70051305	70083506	70083687	16981	8,20	20,18	8,11	1,5	187	298	0.00382340564617	0.02148306409312267	0.389,0.639	0.927,0.778	-0.339
16982	ENSG00000179818.13	PCBP1-AS1	chr2	-	70055713	70055910	70077300	70077381	70051202	70051305	70083506	70083687	16982	0,0	20,18	3,1	1,5	230	298	0.000752749383108	0.005367741834184881	0.0,0.0	0.795,0.206	-0.501
16983	ENSG00000179818.13	PCBP1-AS1	chr2	-	70055713	70055910	70059642	70059680	70051202	70051305	70083537	70083687	16983	10,11	24,23	8,18	1,8	187	298	2.39399224341e-05	0.0002545539407103987	0.399,0.433	0.927,0.782	-0.439
16984	ENSG00000179818.13	PCBP1-AS1	chr2	-	70055713	70055910	70077300	70077381	70051202	70051305	70083537	70083687	16984	0,0	24,23	3,2	1,8	230	298	5.92400046401e-05	0.0005652690661537562	0.0,0.0	0.795,0.245	-0.52
16986	ENSG00000179818.13	PCBP1-AS1	chr2	-	70055713	70055910	70059642	70059680	70053730	70053792	70085546	70085624	16986	24,10	19,33	15,5	7,0	187	298	0.00673334740197	0.03415546813003812	0.668,0.326	0.773,1.0	-0.39
17104	ENSG00000136828.18	RALGPS1	chr9	+	127196473	127196631	127210694	127210778	127195090	127195217	127212130	127212236	17104	34,47	62,77	13,17	10,6	298	233	0.00277589303797	0.016428804430074315	0.3,0.323	0.504,0.689	-0.285
17144	ENSG00000118965.14	WDR35	chr2	-	19946460	19946570	19948163	19948217	19945785	19945996	19951414	19951484	17144	17,15	38,46	33,17	36,12	203	259	0.00110007637985	0.00745994480212006	0.363,0.294	0.539,0.644	-0.263
17155	ENSG00000284952.1	AC104472.3	chr3	-	155833467	155833585	155842431	155842997	155829687	155829903	155853222	155854442	17155	4,11	78,106	20,23	19,12	298	267	1.05471187339e-14	5.117249549742562e-13	0.044,0.085	0.485,0.632	-0.494
17156	ENSG00000284952.1	AC104472.3	chr3	-	155833856	155834041	155842431	155842997	155833467	155833585	155853222	155854442	17156	4,6	92,127	4,10	10,16	298	298	7.48519487059e-07	1.1109375603346324e-05	0.042,0.045	0.286,0.385	-0.292
17182	ENSG00000185250.15	PPIL6	chr6	-	109427093	109427156	109431156	109431345	109426846	109426994	109440455	109440504	17182	0,1	6,4	1,6	6,5	298	212	0.00271849915603	0.01616715900199852	0.0,0.151	0.106,0.461	-0.208
17250	ENSG00000172869.14	DMXL1	chr5	+	119240418	119240471	119244358	119244576	119237321	119237414	119246994	119249138	17250	8,2	108,82	22,8	41,38	202	298	4.74108990378e-06	5.9569464948471954e-05	0.099,0.035	0.442,0.237	-0.273
17278	ENSG00000115827.13	DCAF17	chr2	+	171468887	171469030	171477986	171478070	171453123	171453213	171480037	171480193	17278	35,29	31,23	119,104	18,23	292	233	9.12862552216e-09	1.9606194433581858e-07	0.474,0.502	0.841,0.783	-0.324
17279	ENSG00000115827.13	DCAF17	chr2	+	171468887	171469030	171480037	171480193	171453123	171453213	171480973	171481167	17279	35,29	75,97	117,102	107,126	292	298	1.27929402265e-05	0.00014494009052921632	0.323,0.234	0.527,0.452	-0.211
17344	ENSG00000225210.10	DUXAP9	chr14	+	19066235	19066347	19068076	19068214	19062357	19062466	19068432	19068568	17344	13,12	22,28	22,14	8,13	261	287	0.00356601327122	0.020277566189804114	0.394,0.32	0.751,0.542	-0.29
17393	ENSG00000144395.17	CCDC150	chr2	+	196658791	196658860	196672344	196672437	196646340	196646504	196674240	196674348	17393	0,0	14,13	7,1	8,5	218	242	7.67156382864e-06	9.23346762618275e-05	0.0,0.0	0.493,0.182	-0.338
17396	ENSG00000144395.17	CCDC150	chr2	+	196677292	196677361	196695045	196695159	196676553	196676731	196701108	196701180	17396	28,27	29,22	67,59	20,17	218	263	4.44734848775e-05	0.0004373739438773022	0.538,0.597	0.802,0.807	-0.237
17409	ENSG00000127980.15	PEX1	chr7	-	92509328	92509411	92510943	92511047	92506993	92507126	92511579	92511703	17409	152,163	82,62	132,131	11,5	253	232	1.88737914186e-15	9.810007655263074e-14	0.63,0.707	0.917,0.96	-0.27
17530	ENSG00000163946.13	FAM208A	chr3	-	56670072	56670145	56671599	56671692	56669699	56669791	56673579	56673725	17530	204,147	298,218	173,158	75,80	242	222	9.71445146547e-14	4.204431674611261e-12	0.386,0.382	0.679,0.644	-0.277
17536	ENSG00000046889.18	PREX2	chr8	+	68093604	68093722	68097016	68097201	68090578	68090715	68099681	68099843	17536	16,27	48,48	15,27	11,14	267	298	7.8443360896e-05	0.0007244396109313577	0.271,0.386	0.603,0.683	-0.315
17539	ENSG00000046889.18	PREX2	chr8	+	68118549	68118644	68119431	68119514	68115752	68115932	68120195	68120286	17539	23,50	38,29	28,21	11,2	244	232	0.00430096570692	0.023653996108027302	0.365,0.621	0.708,0.909	-0.316
17560	ENSG00000114656.11	KIAA1257	chr3	-	128988727	128988918	128993042	128993336	128987615	128987829	128993979	128994115	17560	4,2	9,7	1,2	0,1	298	298	0.000830958226282	0.005851195278565187	0.308,0.222	1.0,0.667	-0.569
17581	ENSG00000197536.11	C5orf56	chr5	+	132419822	132419940	132449649	132449689	132410635	132411041	132475666	132476044	17581	36,39	38,28	50,32	14,9	267	189	0.000150101704551	0.001296971038426578	0.401,0.496	0.717,0.716	-0.268
17601	ENSG00000163138.18	PACRGL	chr4	+	20704465	20704533	20704659	20704814	20700412	20700787	20707802	20707870	17601	31,41	144,128	69,68	21,29	217	298	0	0.0	0.228,0.305	0.819,0.763	-0.524
17606	ENSG00000163138.18	PACRGL	chr4	+	20707802	20707870	20709682	20709773	20704659	20704814	20712787	20712922	17606	89,66	49,42	14,9	1,0	217	240	8.03618957601e-07	1.1856039183098716e-05	0.668,0.635	0.939,1.0	-0.318
17608	ENSG00000163138.18	PACRGL	chr4	+	20707802	20707870	20712787	20712922	20704659	20704814	20713431	20713539	17608	74,43	172,124	28,27	12,14	217	284	2.78693290667e-10	7.57865948491229e-09	0.36,0.312	0.753,0.716	-0.398
17620	ENSG00000163006.11	CCDC138	chr2	+	108839184	108839301	108856793	108856970	108815940	108816105	108873450	108873589	17620	170,145	153,98	205,214	55,50	266	298	1.4898304812e-11	4.919175894841028e-10	0.555,0.624	0.807,0.827	-0.227
17624	ENSG00000163006.11	CCDC138	chr2	+	108856793	108856970	108873450	108873589	108815940	108816105	108876087	108876578	17624	76,84	196,154	110,100	81,94	298	288	3.70977552011e-08	7.138010301746602e-07	0.273,0.345	0.568,0.507	-0.228
17625	ENSG00000163006.11	CCDC138	chr2	+	108856793	108856970	108873450	108873589	108839184	108839301	108876087	108876578	17625	73,83	189,141	112,98	79,92	298	288	5.62752320521e-07	8.567046613078158e-06	0.272,0.363	0.578,0.507	-0.225
17648	ENSG00000047849.21	MAP4	chr3	-	47921764	47921878	47928227	47928350	47918718	47918841	47998637	47998879	17648	63,49	335,354	303,295	265,235	272	263	0	0.0	0.154,0.118	0.525,0.548	-0.4
17651	ENSG00000047849.21	MAP4	chr3	-	47977864	47977933	47998637	47998879	47928227	47928350	48088772	48088801	17651	269,215	295,303	469,554	124,132	298	218	0	0.0	0.4,0.342	0.735,0.754	-0.373
17696	ENSG00000160781.16	PAQR6	chr1	-	156245534	156245661	156245781	156245987	156245141	156245238	156246122	156246250	17696	9,13	19,19	16,8	7,6	298	276	0.00871658978091	0.04209589436685079	0.305,0.388	0.679,0.553	-0.27
17702	ENSG00000214837.8	LINC01347	chr1	-	243060418	243060537	243069580	243069704	243059477	243059668	243078987	243079052	17702	7,4	5,21	29,24	0,8	273	268	0.000119396968833	0.001055325239593384	0.579,0.158	1.0,0.747	-0.505
17717	ENSG00000214783.9	POLR2J4	chr7	-	43988085	43988247	44013592	44013679	43987677	43987888	44016433	44016523	17717	3,2	66,39	26,29	51,33	236	298	5.44350120535e-11	1.6517872723905691e-09	0.054,0.061	0.392,0.526	-0.402
17781	ENSG00000186132.14	C2orf76	chr2	-	119321153	119321204	119339826	119339971	119317465	119317503	119366356	119366682	17781	39,16	34,42	90,96	24,43	294	200	9.52640089041e-05	0.0008614957774713383	0.438,0.206	0.718,0.603	-0.338
17812	ENSG00000127463.14	EMC1	chr1	-	19231260	19231422	19232623	19232773	19230843	19230963	19232935	19233135	17812	459,504	432,467	1047,1096	291,286	298	298	0	0.0	0.515,0.519	0.783,0.793	-0.271
18004	ENSG00000135838.13	NPL	chr1	+	182818812	182818859	182822114	182822199	182816713	182816806	182825780	182825820	18004	6,8	26,20	6,8	5,8	196	234	0.00932840895459	0.04456227376642817	0.216,0.323	0.589,0.544	-0.297
18005	ENSG00000135838.13	NPL	chr1	+	182818812	182818859	182822114	182822199	182818540	182818689	182825780	182825820	18005	31,28	26,23	21,27	4,8	196	234	0.00057867785916	0.0042698068732768485	0.587,0.592	0.862,0.801	-0.242
18045	ENSG00000185379.20	RAD51D	chr17	-	35106987	35107122	35107365	35107447	35106385	35106481	35116858	35117037	18045	29,19	132,131	64,45	61,66	231	284	1.08927200593e-10	3.1664010379275517e-09	0.213,0.151	0.563,0.456	-0.327
18046	ENSG00000185379.20	RAD51D	chr17	-	35106987	35107122	35107365	35107447	35106385	35106481	35119110	35119172	18046	79,68	137,132	111,83	59,66	231	284	9.43331274206e-08	1.686368751025915e-06	0.415,0.388	0.698,0.607	-0.251
18065	ENSG00000196151.10	WDSUB1	chr2	-	159257757	159257864	159275545	159275638	159256195	159256375	159282671	159283093	18065	2,3	77,72	11,2	3,6	242	256	1.45000948008e-05	0.00016243960022690234	0.027,0.042	0.795,0.261	-0.494
18066	ENSG00000196151.10	WDSUB1	chr2	-	159257757	159257864	159279760	159279945	159256195	159256375	159282671	159283093	18066	122,127	77,72	62,45	3,6	298	256	1.77985626237e-10	4.9961917308733745e-09	0.576,0.602	0.947,0.866	-0.318
18089	ENSG00000111271.14	ACAD10	chr12	+	111721670	111721739	111727961	111728143	111715820	111715962	111729805	111729956	18089	44,29	61,56	35,27	24,19	218	298	0.00155652576381	0.010105617088938283	0.496,0.414	0.666,0.66	-0.208
18111	ENSG00000104450.12	SPAG1	chr8	+	100231155	100231288	100233410	100233537	100225172	100225339	100239239	100239404	18111	101,103	108,90	72,58	14,18	282	276	3.12709114159e-09	7.297427725067875e-08	0.478,0.528	0.834,0.759	-0.293
18197	ENSG00000164494.11	PDSS2	chr6	-	107210438	107210570	107212108	107212282	107193821	107193854	107245547	107245619	18197	153,98	105,158	159,121	61,53	298	281	0.000742061594141	0.00531118428324426	0.579,0.369	0.711,0.683	-0.223
18221	ENSG00000148481.13	MINDY3	chr10	-	15782154	15782226	15789246	15789319	15778169	15779141	15796099	15796172	18221	50,76	86,96	105,79	46,61	222	221	0.000101694002979	0.0009154660619551712	0.367,0.441	0.694,0.563	-0.224
18260	ENSG00000003436.15	TFPI	chr2	-	187513615	187513646	187529363	187529485	187503647	187503770	187554199	187554492	18260	1,3	1,2	1,2	0,0	271	180	0.0013690049134	0.009029407467940929	0.399,0.499	1.0,1.0	-0.551
18266	ENSG00000164609.9	SLU7	chr5	-	160417111	160417241	160418595	160418685	160415124	160415310	160419022	160419081	18266	7,3	21,20	2,14	2,0	239	279	1.11482822821e-05	0.00012813637104470797	0.28,0.149	0.539,1.0	-0.555
18339	ENSG00000078246.16	TULP3	chr12	+	2922261	2922402	2930247	2930345	2909528	2909580	2931036	2931240	18339	37,46	161,139	93,63	94,110	290	247	8.50949303133e-06	0.00010130277317438574	0.164,0.22	0.457,0.328	-0.201
18358	ENSG00000228340.5	MIR646HG	chr20	+	60313309	60313387	60320632	60320858	60180877	60180913	60527386	60527458	18358	14,12	9,9	5,4	0,1	227	298	0.000341471044992	0.0026840101718252313	0.671,0.636	1.0,0.84	-0.266
18380	ENSG00000162971.10	TYW5	chr2	-	199938932	199939070	199943764	199943834	199936404	199936492	199948336	199948472	18380	19,10	51,44	26,37	19,21	219	287	6.77156755113e-08	1.2429362521498645e-06	0.328,0.229	0.642,0.698	-0.391
18381	ENSG00000162971.10	TYW5	chr2	-	199940088	199940133	199948336	199948472	199938932	199939070	199955392	199955503	18381	42,36	37,39	73,79	23,24	285	194	2.95079830925e-06	3.8905540171225804e-05	0.436,0.386	0.684,0.691	-0.276
18382	ENSG00000162971.10	TYW5	chr2	-	199940088	199940133	199948317	199948472	199938932	199939070	199955392	199955736	18382	42,37	37,39	73,80	23,24	298	194	3.23531339663e-06	4.2325807074437865e-05	0.425,0.382	0.674,0.685	-0.276
18390	ENSG00000003400.14	CASP10	chr2	+	201192983	201193119	201195841	201195948	201185770	201186124	201203729	201203766	18390	1,0	3,8	1,6	11,1	285	256	0.00449972150714	0.02450231880835863	0.23,0.0	0.075,0.843	-0.344
18492	ENSG00000107614.21	TRDMT1	chr10	-	17161482	17161548	17162165	17162237	17160304	17160374	17174550	17174660	18492	11,2	49,36	11,12	3,4	221	215	1.11452957974e-10	3.2363347624398534e-09	0.179,0.051	0.781,0.745	-0.648
18493	ENSG00000107614.21	TRDMT1	chr10	-	17161482	17161548	17168840	17168917	17160304	17160374	17174550	17174660	18493	38,45	49,36	24,22	3,4	226	215	7.59169000331e-07	1.124003455155272e-05	0.425,0.543	0.884,0.84	-0.378
18560	ENSG00000150527.17	MIA2	chr14	+	39319208	39319291	39320927	39321056	39317943	39318011	39326863	39327022	18560	216,198	96,102	166,162	11,18	232	278	9.99200722163e-16	5.3908877362138174e-14	0.729,0.699	0.948,0.915	-0.218
18604	ENSG00000140043.11	PTGR2	chr14	+	73874022	73874214	73876997	73877168	73860538	73860657	73879095	73879305	18604	135,123	76,78	258,216	27,26	298	298	0	0.0	0.64,0.612	0.905,0.893	-0.273
18606	ENSG00000140043.11	PTGR2	chr14	+	73876997	73877168	73879095	73879305	73874022	73874214	73880054	73880176	18606	110,85	107,89	216,176	14,18	298	298	0	0.0	0.507,0.489	0.939,0.907	-0.425
18630	ENSG00000206562.11	METTL6	chr3	-	15414020	15414162	15415771	15415942	15411016	15411437	15424954	15425089	18630	214,220	166,149	254,264	55,42	298	291	0	0.0	0.557,0.59	0.819,0.86	-0.266
18631	ENSG00000206562.11	METTL6	chr3	-	15415771	15415942	15424954	15425089	15414020	15414162	15426286	15426635	18631	192,228	199,137	274,282	72,62	284	298	3.83885068178e-09	8.813347743974238e-08	0.503,0.636	0.8,0.827	-0.244
18640	ENSG00000109911.18	ELP4	chr11	+	31541430	31541476	31580682	31580800	31539661	31539783	31594769	31594901	18640	0,0	3,3	4,3	4,0	195	267	3.36916534671e-08	6.557475064419117e-07	0.0,0.0	0.578,1.0	-0.789
18735	ENSG00000284770.1	TBCE	chr1	+	235414432	235414618	235427139	235427239	235380018	235380149	235430704	235430804	18735	49,57	154,168	78,80	72,70	298	249	6.37506714085e-11	1.910820124350773e-09	0.21,0.221	0.475,0.488	-0.266
18765	ENSG00000166788.9	SAAL1	chr11	-	18083534	18083731	18086865	18087054	18081410	18081503	18087142	18087225	18765	857,647	798,674	890,876	376,306	298	298	4.4408920985e-16	2.480279611783354e-14	0.518,0.49	0.703,0.741	-0.218
18817	ENSG00000144504.15	ANKMY1	chr2	-	240507559	240507691	240511860	240512001	240500451	240500565	240512801	240512942	18817	2,2	21,21	8,5	9,8	290	281	0.0001709044168	0.0014561963195188882	0.084,0.084	0.463,0.377	-0.336
18818	ENSG00000144504.15	ANKMY1	chr2	-	240509347	240509455	240511860	240512001	240507559	240507691	240512801	240512942	18818	1,3	1,8	10,5	0,0	290	257	8.0536567415e-09	1.7506482212627237e-07	0.47,0.249	1.0,1.0	-0.641
18822	ENSG00000144504.15	ANKMY1	chr2	-	240552913	240553057	240554865	240555055	240525684	240525849	240560730	240561091	18822	27,26	49,40	15,14	8,8	298	293	0.0016228388452	0.010485676811524599	0.351,0.39	0.648,0.632	-0.27
18834	ENSG00000187862.11	TTC24	chr1	+	156585712	156585826	156585948	156586045	156585124	156585231	156586468	156586770	18834	25,21	72,59	23,27	10,14	263	246	3.63300245443e-09	8.397932665870067e-08	0.245,0.25	0.683,0.643	-0.416
18846	ENSG00000122085.16	MTERF4	chr2	-	241089979	241090044	241094276	241094432	241087224	241089365	241097242	241097427	18846	75,55	109,81	173,188	110,90	298	214	3.48195017263e-08	6.762353337427422e-07	0.331,0.328	0.53,0.6	-0.235
18847	ENSG00000122085.16	MTERF4	chr2	-	241089979	241090044	241094276	241094429	241089272	241089365	241097242	241097427	18847	11,13	109,81	90,92	110,90	298	214	0	0.0	0.068,0.103	0.37,0.423	-0.311
18901	ENSG00000105698.15	USF2	chr19	+	35275081	35275425	35275782	35275900	35271082	35271141	35278697	35278792	18901	0,0	2,6	5,0	4,1	298	267	0.00230173655662	0.014108531095519456	0.0,0.0	0.528,0.0	-0.264
18911	ENSG00000255561.6	FDXACB1	chr11	-	111876480	111876639	111876807	111877011	111874758	111876104	111878960	111879457	18911	60,59	120,119	200,171	158,163	298	298	4.0755034314e-07	6.406805394256783e-06	0.333,0.331	0.559,0.512	-0.204
18990	ENSG00000085552.16	IGSF9	chr1	-	159931137	159931261	159931452	159931603	159930691	159930867	159931811	159931928	18990	16,15	10,7	13,8	2,1	298	273	0.00878900819613	0.042360601232589404	0.594,0.663	0.856,0.88	-0.239
19012	ENSG00000131373.14	HACL1	chr3	-	15574976	15575082	15579909	15580045	15573158	15573242	15582876	15582989	19012	144,135	174,146	75,98	23,16	285	255	3.62265772935e-13	1.4456333566116213e-11	0.425,0.453	0.745,0.846	-0.356
19013	ENSG00000131373.14	HACL1	chr3	-	15574976	15575082	15589539	15589612	15573158	15573242	15596383	15596424	19013	11,6	172,144	10,10	25,17	222	255	5.16927824989e-08	9.683781254793934e-07	0.068,0.046	0.315,0.403	-0.302
19014	ENSG00000131373.14	HACL1	chr3	-	15574976	15575082	15579909	15580045	15573158	15573242	15601089	15601194	19014	13,9	172,144	31,30	23,20	285	255	0	0.0	0.063,0.053	0.547,0.573	-0.502
19015	ENSG00000131373.14	HACL1	chr3	-	15574976	15575082	15596383	15596424	15573158	15573242	15601089	15601194	19015	29,26	172,144	15,22	23,20	190	255	3.68748445889e-07	5.859137304726501e-06	0.185,0.195	0.467,0.596	-0.341
19021	ENSG00000131373.14	HACL1	chr3	-	15579909	15580045	15596383	15596424	15574976	15575082	15601089	15601194	19021	29,26	192,182	14,21	18,35	190	285	1.69945565065e-07	2.868036534734589e-06	0.185,0.176	0.538,0.474	-0.326
19023	ENSG00000131373.14	HACL1	chr3	-	15582876	15582989	15586524	15586602	15573158	15573242	15591599	15591680	19023	0,0	1,1	3,4	10,12	227	262	0.000196459273433	0.0016509923240276038	0.0,0.0	0.257,0.278	-0.268
19030	ENSG00000131373.14	HACL1	chr3	-	15586524	15586602	15589539	15589612	15585247	15585342	15601089	15601194	19030	0,1	52,36	4,3	7,5	222	227	2.43363039309e-06	3.272662686141368e-05	0.0,0.028	0.369,0.38	-0.36
19035	ENSG00000131373.14	HACL1	chr3	-	15589539	15589612	15596383	15596424	15586524	15586602	15601089	15601194	19035	29,26	102,97	14,20	23,15	190	222	0.00105305628146	0.007184803267351988	0.249,0.238	0.416,0.609	-0.269
19038	ENSG00000131373.14	HACL1	chr3	-	15591599	15591680	15596383	15596424	15589539	15589612	15601089	15601194	19038	45,35	74,70	27,34	11,15	190	230	1.52654578311e-07	2.6046868466271578e-06	0.424,0.377	0.748,0.733	-0.34
19057	ENSG00000131374.14	TBC1D5	chr3	-	17428449	17428519	17508473	17508605	17406417	17406526	17622647	17622765	19057	61,57	75,73	104,84	50,43	281	219	3.26955466423e-06	4.267029831749805e-05	0.388,0.378	0.618,0.604	-0.228
19081	ENSG00000126653.17	NSRP1	chr17	+	30156539	30156662	30163066	30163162	30118079	30118173	30172541	30172598	19081	15,6	19,3	3,8	2,0	272	245	0.00797969113533	0.03931692202130814	0.416,0.643	0.575,1.0	-0.258
19094	ENSG00000185122.10	HSF1	chr8	+	144292482	144292619	144293461	144293580	144291604	144291874	144308905	144309014	19094	56,51	20,25	117,68	5,3	286	268	4.88317164482e-11	1.4935197085109332e-09	0.724,0.657	0.956,0.955	-0.265
19252	ENSG00000216937.13	CCDC7	chr10	+	32463016	32463049	32471063	32471230	32462682	32462703	32472480	32472542	19252	11,11	9,10	11,10	2,0	182	298	4.86660202076e-05	0.0004732568713483121	0.667,0.643	0.9,1.0	-0.295
19303	ENSG00000163832.15	ELP6	chr3	-	47498285	47498432	47504329	47504448	47495640	47496197	47511147	47511226	19303	39,45	232,219	48,60	105,90	268	296	1.2831510332e-07	2.2259988599101735e-06	0.157,0.185	0.336,0.424	-0.209
19326	ENSG00000101306.10	MYLK2	chr20	+	31830818	31830889	31831012	31831141	31826776	31826938	31831702	31831855	19326	4,1	13,18	71,48	40,34	220	278	1.0156792315e-06	1.468325988689389e-05	0.28,0.066	0.692,0.641	-0.493
19364	ENSG00000114316.12	USP4	chr3	-	49302383	49302542	49305714	49305888	49298551	49298635	49327685	49327816	19364	0,0	20,19	7,7	19,41	298	298	1.08599871276e-05	0.00012519615929664	0.0,0.0	0.269,0.146	-0.208
19374	ENSG00000004534.14	RBM6	chr3	+	49975322	49975392	49999439	49999513	49962575	49962685	50048244	50048319	19374	53,50	163,167	149,214	128,123	219	223	3.33066907388e-16	1.8836085731024504e-14	0.249,0.234	0.542,0.639	-0.349
19469	ENSG00000122512.15	PMS2	chr7	-	5999107	5999275	6002452	6002636	5997325	5997423	6003971	6004006	19469	16,15	172,161	91,69	146,151	298	298	5.55111512313e-16	3.0685836385564525e-14	0.085,0.085	0.384,0.314	-0.264
19522	ENSG00000048052.21	HDAC9	chr7	+	18502580	18502639	18543168	18543674	18496261	18496324	18585280	18585522	19522	2,3	7,4	2,1	0,0	208	298	8.03851411102e-07	1.1856039183098716e-05	0.29,0.518	1.0,1.0	-0.596
19612	ENSG00000204120.14	GIGYF2	chr2	+	232719037	232719128	232731121	232731234	232703423	232703489	232735154	232735238	19612	0,0	2,14	5,0	3,2	240	262	0.00353590941797	0.02014460242009688	0.0,0.0	0.645,0.0	-0.323
19720	ENSG00000173852.14	DPY19L1	chr7	-	34954697	34954778	34955307	34955367	34949796	34949898	34966893	34966971	19720	0,0	82,78	25,19	65,69	209	230	1.7763568394e-15	9.268665783298723e-14	0.0,0.0	0.297,0.233	-0.265
19749	ENSG00000122707.11	RECK	chr9	+	36058826	36058901	36065576	36065624	36052264	36052323	36080604	36080638	19749	14,16	32,19	16,5	7,3	224	197	0.00578563761696	0.030124176868386983	0.278,0.425	0.668,0.594	-0.279
19862	ENSG00000146729.9	NIPSNAP2	chr7	+	55981472	55981567	55982209	55982280	55978125	55978265	55983727	55983868	19862	29,36	451,396	123,137	292,317	244	220	0	0.0	0.055,0.076	0.275,0.28	-0.212
19886	ENSG00000111596.12	CNOT2	chr12	+	70310894	70311017	70319297	70319364	70278131	70278274	70329422	70329570	19886	470,421	230,222	486,412	86,71	272	216	5.42899059042e-14	2.449037628213544e-12	0.619,0.601	0.818,0.822	-0.21
19910	ENSG00000064115.10	TM7SF3	chr12	-	26982772	26982859	26995236	26995408	26980565	26980646	27014077	27014347	19910	15,11	647,595	102,97	264,229	298	236	0	0.0	0.018,0.014	0.234,0.251	-0.226
19964	ENSG00000104093.13	DMXL2	chr15	-	51464674	51464876	51465565	51465651	51463075	51463496	51466183	51466311	19964	61,61	152,123	51,55	52,51	235	298	2.81720038221e-05	0.0002937641960204753	0.337,0.386	0.554,0.578	-0.205
20086	ENSG00000185811.18	IKZF1	chr7	+	50382539	50382707	50387344	50387470	50327637	50327757	50391728	50391863	20086	390,417	599,682	983,949	558,526	298	275	0	0.0	0.375,0.361	0.619,0.625	-0.254
20102	ENSG00000092208.17	GEMIN2	chr14	+	39118539	39118599	39122429	39122543	39117998	39118088	39124991	39125036	20102	157,116	234,211	112,129	64,57	209	263	8.95949980873e-13	3.399317395784817e-11	0.458,0.409	0.688,0.74	-0.28
20105	ENSG00000092208.17	GEMIN2	chr14	+	39122429	39122543	39128279	39128348	39118539	39118599	39131957	39132023	20105	347,297	212,158	449,454	92,87	263	218	1.25011112573e-13	5.302358133284981e-12	0.576,0.609	0.802,0.812	-0.215
20114	ENSG00000163378.13	EOGT	chr3	-	68998010	68998114	69001607	69001714	68988924	68989017	69004377	69004482	20114	13,10	11,12	16,20	1,2	256	253	1.45048219446e-06	2.0368666151875566e-05	0.539,0.452	0.941,0.908	-0.429
20127	ENSG00000171988.18	JMJD1C	chr10	-	63264650	63264764	63380317	63380482	63219876	63219983	63521737	63521850	20127	25,17	99,40	54,52	28,53	298	263	1.32958456689e-06	1.8768641170290235e-05	0.182,0.273	0.63,0.464	-0.32
20293	ENSG00000215126.10	CBWD6	chr9	-	41160804	41161021	41161600	41161723	41156382	41156439	41162332	41162377	20293	5,17	14,22	7,6	3,2	272	298	0.00614311340279	0.031643426991342954	0.281,0.458	0.719,0.767	-0.373
20294	ENSG00000215126.10	CBWD6	chr9	-	41160937	41161021	41161600	41161723	41156382	41156439	41162332	41162377	20294	5,17	11,24	7,6	0,2	272	233	9.66376472108e-05	0.0008736250573587603	0.28,0.378	1.0,0.72	-0.531
20306	ENSG00000267787.6	AC027097.2	chr18	+	57731413	57732023	57734025	57734096	57641558	57642052	57735150	57735592	20306	45,35	10,8	15,18	0,0	298	220	6.16537230813e-06	7.583998330328996e-05	0.769,0.764	1.0,1.0	-0.234
20310	ENSG00000121716.20	PILRB	chr7	+	100355142	100355240	100356749	100356938	100352996	100353123	100358219	100358366	20310	2,0	16,16	6,13	6,9	247	298	1.47131432038e-07	2.516815162116099e-06	0.131,0.0	0.547,0.635	-0.525
20365	ENSG00000123552.17	USP45	chr6	-	99482752	99482883	99488199	99488295	99476142	99476230	99503764	99503865	20365	8,4	142,118	26,25	80,84	245	280	4.82080153574e-10	1.2687408997865586e-08	0.06,0.037	0.271,0.254	-0.214
20628	ENSG00000116001.15	TIA1	chr2	-	70224553	70224629	70227734	70227822	70216885	70216994	70229263	70229318	20628	125,118	364,316	512,460	346,387	237	225	0	0.0	0.246,0.262	0.584,0.53	-0.303
20826	ENSG00000187790.10	FANCM	chr14	+	45148836	45148995	45151396	45151528	45137068	45137241	45153919	45154052	20826	2,10	112,80	22,24	49,53	298	281	1.82564952045e-09	4.448845660673821e-08	0.017,0.105	0.297,0.299	-0.237
20832	ENSG00000187790.10	FANCM	chr14	+	45181636	45181705	45183773	45183902	45181429	45181524	45185216	45185373	20832	47,46	76,72	72,44	36,38	218	278	0.000276768713022	0.002224043134489566	0.441,0.449	0.718,0.596	-0.212
20853	ENSG00000140451.12	PIF1	chr15	-	64821166	64821281	64822265	64822391	64820981	64821088	64822477	64822610	20853	13,17	42,38	35,33	32,32	275	264	0.000242164499425	0.0019825886301938697	0.229,0.3	0.512,0.497	-0.24
20892	ENSG00000116791.13	CRYZ	chr1	-	74707102	74707204	74710097	74710247	74706898	74706994	74714578	74714630	20892	821,744	685,543	835,823	259,246	298	251	1.44328993201e-15	7.649153085638853e-14	0.502,0.536	0.731,0.738	-0.215
20893	ENSG00000116791.13	CRYZ	chr1	-	74707102	74707204	74710097	74710247	74706898	74706994	74723117	74723270	20893	38,26	685,543	235,261	259,246	298	251	0	0.0	0.045,0.039	0.433,0.472	-0.411
20926	ENSG00000181804.14	SLC9A9	chr3	-	143795000	143795077	143796825	143796903	143693209	143693307	143848147	143848485	20926	0,1	6,6	1,5	4,3	227	226	0.00102548285944	0.007028309353722926	0.0,0.142	0.199,0.624	-0.34
20956	ENSG00000125746.16	EML2	chr19	-	45624718	45624818	45629950	45630046	45621482	45621637	45632860	45632971	20956	125,93	63,80	95,96	18,19	245	249	1.07057515786e-06	1.541079800343189e-05	0.668,0.542	0.843,0.837	-0.235
20995	ENSG00000137802.13	MAPKBP1	chr15	+	41814549	41814739	41815258	41815405	41812918	41813101	41815623	41815799	20995	7,7	94,113	43,33	84,60	298	296	3.6337599596e-13	1.447921841509152e-11	0.069,0.058	0.337,0.353	-0.281
21007	ENSG00000064489.22	BORCS8-MEF2B	chr19	-	19180685	19180761	19182572	19182683	19150681	19150764	19186892	19187005	21007	7,7	33,28	18,20	25,23	260	225	0.000434258634107	0.003315754575055316	0.155,0.178	0.384,0.429	-0.24
21010	ENSG00000088387.18	DOCK9	chr13	-	98845328	98845372	98845923	98845991	98837493	98837609	98848591	98848639	21010	18,7	0,9	23,14	1,0	217	193	0.004122046821	0.022828235484150274	1.0,0.409	0.953,1.0	-0.272
21069	ENSG00000183354.11	KIAA2026	chr9	-	5944870	5944960	5968018	5969436	5929043	5929159	5988344	5988545	21069	71,57	19,20	87,111	8,3	298	239	3.33589451729e-07	5.337431227664e-06	0.75,0.696	0.897,0.967	-0.209
21098	ENSG00000163312.10	HELQ	chr4	-	83443516	83443614	83446013	83446086	83441304	83441403	83446834	83447035	21098	44,42	50,59	54,37	19,29	222	247	0.00373144295598	0.021045244654090838	0.495,0.442	0.76,0.587	-0.205
21110	ENSG00000134014.16	ELP3	chr8	+	28110369	28110438	28113018	28113173	28106712	28106783	28129501	28129663	21110	16,18	355,362	68,70	247,249	218	298	0	0.0	0.058,0.064	0.273,0.278	-0.215
21148	ENSG00000117906.13	RCN2	chr15	+	76938725	76938815	76941636	76941690	76935525	76935722	76943757	76943871	21148	0,0	23,23	24,19	1,2	239	203	0	0.0	0.0,0.0	0.953,0.89	-0.921
21169	ENSG00000164930.11	FZD6	chr8	+	103324480	103325498	103328267	103328416	103299955	103300284	103329654	103330065	21169	44,42	241,175	74,81	49,36	298	298	0	0.0	0.154,0.194	0.602,0.692	-0.473
21198	ENSG00000077935.16	SMC1B	chr22	-	45389711	45389897	45393633	45393841	45386866	45387046	45394684	45394767	21198	165,166	130,126	118,89	28,32	298	298	4.04350959604e-07	6.360216610074347e-06	0.559,0.568	0.808,0.736	-0.209
21220	ENSG00000220804.8	LINC01881	chr2	+	242094886	242095027	242138783	242138888	242088695	242088801	242159348	242159498	21220	20,24	25,25	23,33	8,10	290	254	0.000149906991225	0.0012957036191238705	0.412,0.457	0.716,0.743	-0.295
21241	ENSG00000120925.15	RNF170	chr8	-	42865415	42865489	42873930	42874006	42861329	42861855	42887727	42887871	21241	75,78	41,74	32,31	16,2	225	223	0.0105093007551	0.04894663279861492	0.645,0.511	0.665,0.939	-0.224
21242	ENSG00000120925.15	RNF170	chr8	-	42865415	42865489	42870003	42870112	42861744	42861855	42873930	42874006	21242	103,87	41,73	58,57	16,2	258	223	0.000296738088992	0.0023675855334658958	0.685,0.507	0.758,0.961	-0.263
21243	ENSG00000120925.15	RNF170	chr8	-	42865415	42865489	42870003	42870112	42861744	42861855	42887727	42887871	21243	32,17	41,74	22,18	16,2	258	223	0.000926254583886	0.006423301710773454	0.403,0.166	0.543,0.886	-0.43
21296	ENSG00000164808.16	SPIDR	chr8	+	47396375	47396626	47407860	47407961	47291032	47291137	47440322	47440542	21296	33,49	167,189	96,112	127,149	298	250	2.44088083079e-11	7.801564134051071e-10	0.142,0.179	0.388,0.387	-0.227
21350	ENSG00000148824.18	MTG1	chr10	+	133399169	133399226	133401528	133401590	133396162	133396267	133402148	133402245	21350	1,0	97,117	24,23	15,21	206	211	0	0.0	0.01,0.0	0.621,0.529	-0.57
21401	ENSG00000259316.11	AC087632.1	chr15	-	64342542	64342685	64365985	64366075	64300318	64300723	64373697	64373769	21401	3,4	2,6	3,11	0,2	239	292	0.00173497187786	0.011077538787491447	0.647,0.449	1.0,0.87	-0.387
21424	ENSG00000174799.10	CEP135	chr4	+	55959681	55959766	55964273	55964402	55957222	55957364	55965643	55965859	21424	50,54	147,137	107,117	72,92	234	278	2.11386463889e-13	8.732559341301171e-12	0.288,0.319	0.638,0.602	-0.317
21425	ENSG00000174799.10	CEP135	chr4	+	55959681	55959766	55965643	55965859	55957222	55957364	55969062	55969128	21425	54,54	127,110	68,69	43,46	234	298	1.31136035364e-09	3.2543934590425615e-08	0.351,0.385	0.668,0.656	-0.294
21461	ENSG00000136811.16	ODF2	chr9	+	128460941	128461067	128469182	128469353	128459566	128459657	128471307	128471468	21461	39,48	541,561	164,126	252,281	275	298	0	0.0	0.072,0.085	0.414,0.327	-0.292
21472	ENSG00000244754.8	N4BP2L2	chr13	-	32527457	32527532	32538617	32538684	32522181	32522270	32538777	32538885	21472	0,0	13,16	5,4	15,15	216	224	1.9857081704e-05	0.00021590674568605563	0.0,0.0	0.257,0.217	-0.237
21475	ENSG00000198690.9	FAN1	chr15	+	30918163	30918295	30920544	30920653	30913857	30914091	30922234	30922354	21475	186,165	169,134	184,193	68,64	281	258	1.85858188839e-08	3.775384414247638e-07	0.503,0.531	0.713,0.735	-0.207
21507	ENSG00000154582.16	ELOC	chr8	-	73964486	73964625	73970578	73970634	73959764	73959818	73971869	73971908	21507	24,22	320,277	30,38	107,99	205	288	2.10605755058e-10	5.8509792465958885e-09	0.095,0.1	0.283,0.35	-0.219
21517	ENSG00000087299.11	L2HGDH	chr14	-	50247040	50247253	50265357	50265489	50245650	50246120	50267752	50267910	21517	150,137	112,124	119,113	39,37	281	298	4.55494316154e-07	7.065793371230767e-06	0.587,0.54	0.764,0.764	-0.201
21581	ENSG00000136933.16	RABEPK	chr9	+	125203007	125203066	125213369	125213522	125200602	125200906	125220538	125220700	21581	341,362	507,463	366,415	139,129	208	298	0	0.0	0.491,0.528	0.79,0.822	-0.296
21586	ENSG00000136933.16	RABEPK	chr9	+	125207563	125207721	125213369	125213522	125203007	125203066	125220538	125220700	21586	720,683	510,463	761,784	136,129	298	298	0	0.0	0.585,0.596	0.848,0.859	-0.263
21643	ENSG00000156170.12	NDUFAF6	chr8	+	95075632	95075752	95101131	95101226	95048465	95048558	95102975	95103011	21643	13,18	20,11	94,73	14,13	269	244	1.17006956263e-05	0.0001338583397858646	0.371,0.597	0.859,0.836	-0.363
21691	ENSG00000138190.16	EXOC6	chr10	+	92915757	92915913	92919981	92920050	92899598	92899644	92928338	92928422	21691	0,0	61,62	21,29	26,26	298	218	0	0.0	0.0,0.0	0.371,0.449	-0.41
21761	ENSG00000104408.9	EIF3E	chr8	-	108214606	108214716	108239957	108240075	108203400	108203503	108248612	108248698	21761	29,35	2984,2858	1029,1017	2267,2301	267	259	0	0.0	0.009,0.012	0.306,0.3	-0.292
21814	ENSG00000146463.11	ZMYM4	chr1	+	35387002	35387278	35387453	35387604	35381545	35381758	35388909	35389082	21814	4,1	227,180	48,49	95,68	298	298	0	0.0	0.017,0.006	0.336,0.419	-0.366
21822	ENSG00000121851.12	POLR3GL	chr1	+	145975306	145975436	145977083	145977152	145974824	145974991	145977482	145977539	21822	344,347	203,193	528,518	120,106	279	218	1.50179868541e-12	5.5044186600027385e-11	0.57,0.584	0.775,0.792	-0.207
21823	ENSG00000121851.12	POLR3GL	chr1	+	145977482	145977539	145977777	145977851	145975306	145975436	145977982	145978096	21823	22,18	222,190	101,107	237,234	206	223	7.21644966006e-15	3.5394717459959743e-13	0.097,0.093	0.316,0.331	-0.229
21899	ENSG00000184156.16	KCNQ3	chr8	-	132137884	132138016	132140075	132141331	132134289	132134388	132163467	132163494	21899	20,14	53,49	21,16	6,26	298	281	0.00872742652182	0.04213154220698216	0.262,0.212	0.767,0.367	-0.33
21913	ENSG00000165071.14	TMEM71	chr8	-	132713994	132714052	132722039	132722115	132709947	132710982	132746941	132747114	21913	5,1	46,31	12,16	17,23	225	207	1.66784125288e-07	2.8225649709969185e-06	0.091,0.029	0.394,0.39	-0.332
21923	ENSG00000129292.20	PHF20L1	chr8	+	132811045	132811128	132814636	132814889	132804611	132804740	132816887	132817076	21923	389,320	379,356	338,340	119,126	232	298	3.10862446895e-15	1.5616062136758883e-13	0.569,0.536	0.785,0.776	-0.228
21937	ENSG00000008513.15	ST3GAL1	chr8	-	133507198	133507321	133539636	133539729	133499134	133499189	133545773	133545926	21937	7,4	14,8	4,3	1,1	242	272	0.00360223191006	0.02046195156996811	0.36,0.36	0.818,0.771	-0.434
21938	ENSG00000065600.12	TMEM206	chr1	-	212375192	212375300	212377561	212377706	212363930	212365376	212379894	212380037	21938	307,325	334,281	589,502	168,200	294	257	9.99200722163e-16	5.3908877362138174e-14	0.446,0.503	0.754,0.687	-0.246
21999	ENSG00000149311.18	ATM	chr11	+	108243952	108244118	108244787	108245026	108235669	108235834	108246963	108247127	21999	23,16	68,52	40,51	10,27	298	298	2.12592166093e-11	6.843539704683495e-10	0.253,0.235	0.8,0.654	-0.483
22050	ENSG00000107669.17	ATE1	chr10	-	121898840	121898969	121899865	121899994	121841081	121841263	121902390	121902620	22050	49,51	132,111	39,46	53,30	278	278	0.00118246677983	0.007948722614675822	0.271,0.315	0.424,0.605	-0.221
22112	ENSG00000070159.13	PTPN3	chr9	-	109454495	109454574	109457172	109457215	109448810	109448855	109457291	109457399	22112	23,8	9,8	1,3	0,0	192	228	8.84223582537e-05	0.0008031250963810811	0.752,0.543	1.0,1.0	-0.353
22140	ENSG00000178445.9	GLDC	chr9	-	6595013	6595119	6602108	6602205	6592850	6592990	6605130	6605272	22140	0,4	40,63	13,14	13,22	246	255	7.22801818398e-11	2.1497576464282745e-09	0.0,0.062	0.509,0.397	-0.422
22254	ENSG00000162639.15	HENMT1	chr1	-	108654715	108654850	108657450	108657579	108651029	108651209	108660962	108661064	22254	138,142	629,563	242,285	342,348	278	284	0	0.0	0.183,0.205	0.42,0.456	-0.244
22366	ENSG00000198718.12	TOGARAM1	chr14	+	45006007	45006267	45008912	45009145	45004060	45004366	45011974	45012075	22366	21,15	16,7	56,44	15,5	298	298	0.00360734848733	0.020486015920297165	0.568,0.682	0.789,0.898	-0.219
22375	ENSG00000121897.14	LIAS	chr4	+	39463524	39463605	39465284	39465342	39460789	39460962	39467517	39467646	22375	6,8	73,65	77,63	15,26	230	207	0	0.0	0.069,0.1	0.822,0.686	-0.669
22376	ENSG00000121897.14	LIAS	chr4	+	39463524	39463605	39465284	39465342	39460789	39460962	39470018	39470164	22376	6,8	17,3	166,139	31,28	230	207	0.00731147914808	0.036524900277519645	0.241,0.706	0.828,0.817	-0.349
22377	ENSG00000121897.14	LIAS	chr4	+	39463524	39463605	39467517	39467646	39460789	39460962	39470018	39470164	22377	6,8	109,88	166,139	37,36	230	278	0	0.0	0.062,0.099	0.844,0.824	-0.753
22382	ENSG00000121897.14	LIAS	chr4	+	39465284	39465342	39467517	39467646	39460789	39460962	39470018	39470164	22382	17,3	109,88	31,28	37,36	207	278	1.54618540193e-11	5.09278356562438e-10	0.173,0.044	0.529,0.511	-0.412
22424	ENSG00000007202.14	KIAA0100	chr17	-	28643163	28643311	28643609	28643659	28642868	28642987	28644057	28644187	22424	140,146	220,205	213,187	121,106	199	297	1.20260024161e-10	3.473377314525842e-09	0.487,0.515	0.724,0.725	-0.223
22477	ENSG00000285130.1	AL358113.1	chr9	+	69099900	69100061	69151650	69151771	69064937	69065035	69212547	69212601	22477	9,13	19,14	25,37	7,10	298	270	2.70346300981e-05	0.00028365856924400843	0.3,0.457	0.764,0.77	-0.389
22498	ENSG00000011454.16	RABGAP1	chr9	+	123070349	123070424	123073551	123073677	123065347	123065461	123074284	123074310	22498	63,60	110,124	114,121	63,77	224	275	1.250336501e-10	3.584386551644633e-09	0.413,0.373	0.69,0.659	-0.281
22555	ENSG00000106723.16	SPIN1	chr9	+	88415606	88415699	88416643	88416766	88388430	88388538	88418777	88418951	22555	5,13	4,2	1,5	0,0	242	272	0.000262492147768	0.0021232348360388513	0.584,0.88	1.0,1.0	-0.268
22560	ENSG00000106723.16	SPIN1	chr9	+	88448940	88448989	88462495	88462749	88426381	88426591	88468371	88468605	22560	427,415	415,403	691,633	230,215	198	298	0	0.0	0.608,0.608	0.819,0.816	-0.209
22694	ENSG00000029153.14	ARNTL2	chr12	+	27385480	27385560	27387227	27387320	27380246	27380404	27389178	27389296	22694	187,165	159,121	107,90	27,26	229	242	1.79416029811e-08	3.650020226381249e-07	0.554,0.59	0.807,0.785	-0.224
22768	ENSG00000095261.13	PSMD5	chr9	-	120826764	120826907	120829098	120829208	120824493	120824685	120831831	120831945	22768	4,2	234,210	34,38	123,113	259	292	0	0.0	0.019,0.011	0.238,0.275	-0.241
22777	ENSG00000119397.16	CNTRL	chr9	+	121088295	121088543	121090274	121090405	121074862	121075067	121094887	121095018	22777	30,25	124,115	52,28	39,56	298	280	0.00019453199812	0.0016393563737644758	0.185,0.17	0.556,0.32	-0.261
22779	ENSG00000119397.16	CNTRL	chr9	+	121090274	121090405	121094887	121095018	121088295	121088543	121096421	121096563	22779	186,174	127,121	172,154	39,46	280	280	2.05305482615e-08	4.1238426649458223e-07	0.594,0.59	0.815,0.77	-0.201
22840	ENSG00000165219.21	GAPVD1	chr9	+	125263550	125263700	125287761	125287883	125261830	125261959	125295457	125295522	22840	9,5	12,15	10,3	2,2	298	271	0.003970700866	0.022140063365278212	0.405,0.233	0.82,0.577	-0.379
22848	ENSG00000151917.17	BEND6	chr6	+	56981710	56981930	56992377	56992555	56955125	56955460	57008180	57010944	22848	51,27	29,19	49,42	6,15	298	298	0.00325690068982	0.0187906304928928	0.637,0.587	0.891,0.737	-0.202
22875	ENSG00000280987.4	MATR3	chr5	+	139278326	139278408	139279050	139279129	139276120	139276150	139307238	139308327	22875	33,46	22,12	35,25	2,2	231	228	7.51572131463e-05	0.0006986357621759439	0.597,0.791	0.945,0.925	-0.241
22878	ENSG00000280987.4	MATR3	chr5	+	139293452	139293575	139307238	139308327	139279050	139279129	139315696	139315738	22878	8,8	45,24	9,15	8,23	272	298	0.00366337496491	0.020761177112061376	0.163,0.268	0.552,0.417	-0.269
22928	ENSG00000187239.16	FNBP1	chr9	-	129924959	129925157	129927194	129927341	129908889	129908999	129929566	129929695	22928	806,903	659,665	810,846	138,129	296	298	0	0.0	0.552,0.578	0.855,0.868	-0.296
22951	ENSG00000177853.14	ZNF518A	chr10	+	96133555	96133648	96155325	96155398	96132585	96132670	96155923	96156047	22951	19,23	7,9	32,22	1,2	242	222	0.000170435744121	0.001453120933441244	0.713,0.701	0.967,0.91	-0.232
23052	ENSG00000147535.16	PLPP5	chr8	-	38267896	38267960	38268370	38268407	38266140	38266311	38268881	38268990	23052	0,0	1,7	8,4	3,2	186	213	4.64941529721e-08	8.764683931344302e-07	0.0,0.0	0.753,0.696	-0.724
23102	ENSG00000057608.16	GDI2	chr10	-	5766493	5766638	5768212	5768384	5766240	5766295	5785141	5785273	23102	108,106	3404,3073	977,800	2026,1880	298	294	0	0.0	0.03,0.033	0.322,0.296	-0.277
23107	ENSG00000134461.15	ANKRD16	chr10	-	5883968	5884077	5885722	5885765	5882702	5883167	5887846	5887970	23107	40,35	145,134	34,39	39,43	192	258	1.39879842709e-07	2.403438622240754e-06	0.27,0.26	0.539,0.549	-0.279
23145	ENSG00000151465.13	CDC123	chr10	+	12217360	12217467	12230947	12230996	12210289	12210322	12235047	12235123	23145	34,24	943,859	402,402	982,973	256	198	0	0.0	0.027,0.021	0.24,0.242	-0.217
23176	ENSG00000165996.13	HACD1	chr10	-	17599289	17599411	17603929	17604047	17594204	17594383	17617082	17617377	23176	108,68	85,79	48,33	10,21	267	271	0.00752233175159	0.037432654737297885	0.563,0.466	0.83,0.615	-0.208
23178	ENSG00000165996.13	HACD1	chr10	-	17603559	17603648	17603929	17604047	17599073	17599411	17617082	17617235	23178	108,67	179,160	36,27	21,7	267	238	1.249542954e-06	1.7759573618073763e-05	0.35,0.272	0.604,0.775	-0.379
23179	ENSG00000165996.13	HACD1	chr10	-	17603725	17603744	17603929	17604047	17603559	17603648	17617082	17617235	23179	109,66	33,33	36,16	5,2	267	168	0.00543156742251	0.02861757085734956	0.675,0.557	0.819,0.834	-0.21
23261	ENSG00000183621.15	ZNF438	chr10	-	30857679	30857778	30875330	30875509	30848530	30850367	30876997	30877065	23261	0,0	7,2	5,0	2,1	298	248	0.00537483193631	0.028374063857905786	0.0,0.0	0.675,0.0	-0.338
23291	ENSG00000148498.15	PARD3	chr10	-	34450316	34450448	34470084	34470263	34401825	34401917	34516978	34517159	23291	315,242	148,174	394,366	46,60	298	281	1.22124532709e-15	6.536570226900762e-14	0.667,0.567	0.89,0.852	-0.254
23294	ENSG00000148498.15	PARD3	chr10	-	34470084	34470263	34516978	34517159	34450316	34450448	34696317	34696419	23294	246,284	283,219	201,194	76,79	298	298	3.43778401524e-07	5.4841905141995415e-06	0.465,0.565	0.726,0.711	-0.203
23306	ENSG00000095794.19	CREM	chr10	+	35188199	35188388	35201450	35201486	35179133	35179276	35206894	35207051	23306	16,31	9,4	37,45	0,0	298	185	4.3928638116e-07	6.857748505886666e-06	0.525,0.828	1.0,1.0	-0.324
23475	ENSG00000158023.9	WDR66	chr12	+	121923621	121923990	121931745	121931886	121921285	121921683	121934246	121934356	23475	6,11	8,10	17,18	7,4	298	290	0.0102049731806	0.047826503912415844	0.422,0.517	0.703,0.814	-0.289
23488	ENSG00000151806.13	GUF1	chr4	+	44680693	44680842	44681122	44681203	44678493	44678787	44682333	44682411	23488	44,34	105,85	106,109	96,103	298	230	3.29285350209e-07	5.274822807148447e-06	0.244,0.236	0.46,0.45	-0.215
23521	ENSG00000156042.17	CFAP70	chr10	-	73269613	73269715	73275445	73275598	73256368	73256416	73291225	73291444	23521	0,0	4,10	5,2	13,8	298	251	0.000214397785932	0.0017828590238291098	0.0,0.0	0.245,0.174	-0.209
23630	ENSG00000174842.16	GLMN	chr1	-	92266418	92266492	92266539	92266593	92263622	92263732	92266699	92266741	23630	9,12	95,92	23,12	18,19	203	223	2.07738232172e-08	4.169603088595143e-07	0.094,0.125	0.584,0.41	-0.388
23633	ENSG00000174842.16	GLMN	chr1	-	92266699	92266741	92267912	92268002	92266418	92266492	92268104	92268135	23633	158,199	83,65	254,219	15,10	239	191	0	0.0	0.603,0.71	0.931,0.946	-0.282
23634	ENSG00000174842.16	GLMN	chr1	-	92266699	92266741	92268104	92268135	92266418	92266492	92269722	92269776	23634	67,54	81,66	48,75	15,9	180	191	6.90565382655e-11	2.060695991427133e-09	0.467,0.465	0.772,0.898	-0.369
23790	ENSG00000149179.13	C11orf49	chr11	+	46991542	46991647	47023338	47023394	46987207	46987310	47052387	47052518	23790	5,5	1,4	4,2	0,0	254	205	0.000119828138883	0.0010587893463831666	0.801,0.502	1.0,1.0	-0.349
23824	ENSG00000238121.5	LINC00426	chr13	-	30372284	30372374	30375466	30375776	30363160	30363226	30376826	30377145	23824	64,55	30,22	67,45	3,3	298	239	8.3254551031e-09	1.7952777048706994e-07	0.631,0.667	0.947,0.923	-0.286
23853	ENSG00000120029.12	ARMH3	chr10	-	101956596	101956723	101975211	101975300	101939862	101939938	101990550	101990611	23853	121,132	108,74	159,151	26,47	238	276	4.60199168439e-07	7.130575972320771e-06	0.565,0.674	0.876,0.788	-0.213
23855	ENSG00000120029.12	ARMH3	chr10	-	101975211	101975300	101990550	101990611	101957649	101957732	101991968	101992038	23855	35,50	54,78	63,57	13,31	210	238	5.44081309006e-07	8.296855506922473e-06	0.423,0.421	0.846,0.676	-0.339
23888	ENSG00000156398.12	SFXN2	chr10	+	102729722	102729808	102732858	102732908	102728430	102728529	102733553	102733603	23888	12,13	180,135	35,26	30,19	235	199	0	0.0	0.053,0.075	0.497,0.537	-0.453
24076	ENSG00000185187.12	SIGIRR	chr11	-	407816	407957	408072	408206	407424	407568	409867	410027	24076	1,9	94,80	43,60	129,111	283	290	2.18178586309e-10	6.0303130576553115e-09	0.011,0.103	0.255,0.356	-0.248
24107	ENSG00000012963.14	UBR7	chr14	+	93220248	93220411	93222312	93222374	93218680	93218735	93226942	93227225	24107	3,5	183,215	75,68	183,177	298	211	0	0.0	0.011,0.016	0.225,0.214	-0.206
24158	ENSG00000148985.19	PGAP2	chr11	+	3811249	3811424	3824269	3824376	3808293	3808315	3825019	3825128	24158	44,61	128,156	40,84	38,50	298	256	1.29152382122e-08	2.667698820921188e-07	0.228,0.251	0.475,0.591	-0.293
24278	ENSG00000115310.17	RTN4	chr2	-	55025085	55027485	55028163	55028220	54987490	54987698	55049744	55050544	24278	12,6	34,31	6,2	2,2	206	298	0.00208084055355	0.012981673166643108	0.338,0.219	0.813,0.591	-0.423
24283	ENSG00000155970.11	MICU3	chr8	+	17090545	17090584	17098457	17098553	17086963	17087035	17104390	17104491	24283	12,11	10,5	18,25	3,0	188	245	6.21192411687e-05	0.0005885945380283988	0.61,0.741	0.887,1.0	-0.268
24345	ENSG00000110756.17	HPS5	chr11	-	18291441	18292019	18292898	18292976	18287892	18288013	18295019	18295169	24345	132,119	152,119	133,123	68,36	227	298	2.52610705354e-07	4.124955440453695e-06	0.533,0.568	0.72,0.818	-0.218
24455	ENSG00000138382.14	METTL5	chr2	-	169812456	169812506	169819560	169819643	169811764	169811858	169821942	169822057	24455	4,1	4,5	14,13	0,2	232	199	9.22299820616e-06	0.00010864611336653807	0.462,0.146	1.0,0.848	-0.62
24485	ENSG00000166128.12	RAB8B	chr15	+	63259626	63259692	63262691	63262742	63256504	63256594	63263526	63263596	24485	152,158	209,168	309,238	141,141	215	200	4.33858027282e-09	9.835087515932127e-08	0.404,0.467	0.671,0.611	-0.206
24489	ENSG00000100714.15	MTHFD1	chr14	+	64389000	64389125	64390336	64390467	64388307	64388468	64400792	64400877	24489	0,0	14,7	12,9	0,4	274	280	2.17925677504e-12	7.838350768463871e-11	0.0,0.0	1.0,0.697	-0.849
24553	ENSG00000165923.15	AGBL2	chr11	-	47705863	47705917	47710376	47710511	47704542	47704728	47714283	47714347	24553	7,11	7,5	5,23	1,0	284	203	1.13696542687e-05	0.00013045844047318214	0.417,0.611	0.781,1.0	-0.377
24607	ENSG00000057468.6	MSH4	chr1	+	75815020	75815136	75822408	75822581	75810696	75810807	75848208	75848276	24607	2,6	13,13	7,4	1,2	265	298	0.000146614229082	0.001270907918931887	0.147,0.342	0.887,0.692	-0.545
24608	ENSG00000057468.6	MSH4	chr1	+	75816372	75816546	75822408	75822581	75815020	75815136	75848208	75848276	24608	3,6	11,11	2,6	1,1	298	298	0.000563488775901	0.0041714251423450545	0.214,0.353	0.667,0.857	-0.479
24620	ENSG00000127328.21	RAB3IP	chr12	+	69800208	69800337	69812777	69812877	69795140	69795344	69812963	69813033	24620	282,287	269,261	179,204	69,74	278	249	1.13948850355e-09	2.8461890622004445e-08	0.484,0.496	0.699,0.712	-0.216
24624	ENSG00000127328.21	RAB3IP	chr12	+	69801608	69801721	69812777	69812877	69795140	69795344	69812963	69813033	24624	15,19	269,261	68,80	69,74	262	249	0	0.0	0.05,0.065	0.484,0.507	-0.438
24706	ENSG00000011347.9	SYT7	chr11	-	61538143	61538266	61546030	61546255	61532988	61533124	61551383	61551463	24706	0,0	2,1	0,7	2,0	298	272	0.00304280270453	0.017732263071376382	0.0,0.0	0.0,1.0	-0.5
24775	ENSG00000144455.13	SUMF1	chr3	-	4420063	4420146	4449265	4449340	4418009	4418132	4452875	4453049	24775	37,24	58,61	36,28	22,30	224	232	0.00399306844711	0.022228026089401436	0.398,0.29	0.629,0.492	-0.217
24826	ENSG00000089177.18	KIF16B	chr20	-	16335925	16336015	16356329	16356452	16312334	16312418	16370585	16370636	24826	62,45	58,64	60,55	21,34	272	239	0.00127101587151	0.008461728566104087	0.484,0.382	0.715,0.587	-0.218
24874	ENSG00000111358.13	GTF2H3	chr12	+	123654923	123654998	123655770	123655824	123652706	123652735	123659515	123659584	24874	128,107	102,111	116,141	36,38	224	203	7.5382067255e-10	1.929323193805389e-08	0.532,0.466	0.745,0.771	-0.259
24984	ENSG00000137497.17	NUMA1	chr11	-	72049418	72049539	72068495	72068617	72035901	72035975	72069841	72069911	24984	10,13	37,32	8,5	7,3	271	270	0.00608615975686	0.0314040255549073	0.212,0.288	0.532,0.624	-0.328
25298	ENSG00000187240.14	DYNC2H1	chr11	+	103189671	103189816	103191516	103191619	103188496	103188648	103192096	103192264	25298	44,35	40,31	26,8	0,0	294	252	3.89388521427e-12	1.3659486026026985e-10	0.485,0.492	1.0,1.0	-0.512
25318	ENSG00000122008.15	POLK	chr5	+	75590343	75590440	75593877	75594049	75587025	75587058	75596221	75597178	25318	90,140	131,113	179,150	81,65	246	298	6.2210587863e-05	0.0005888395853306274	0.454,0.6	0.728,0.737	-0.205
25375	ENSG00000205581.10	HMGN1	chr21	-	39345829	39345958	39347378	39347478	39345145	39345274	39348291	39348339	25375	163,175	494,450	129,106	111,134	249	278	6.13317974185e-09	1.3494996469506166e-07	0.269,0.303	0.565,0.469	-0.231
25376	ENSG00000205581.10	HMGN1	chr21	-	39345829	39345958	39347378	39347483	39345145	39345274	39348291	39348339	25376	298,263	494,450	197,153	111,134	254	278	1.95180877571e-07	3.252130545617848e-06	0.398,0.39	0.66,0.555	-0.214
25457	ENSG00000154134.14	ROBO3	chr11	+	124877160	124877184	124877284	124877309	124876841	124876932	124877518	124877658	25457	7,1	22,29	30,27	22,33	173	174	1.7214114145e-05	0.00018961533000225398	0.242,0.034	0.578,0.451	-0.376
25557	ENSG00000143458.11	GABPB2	chr1	+	151088157	151088297	151090405	151090573	151070803	151070934	151093191	151093386	25557	31,29	100,78	53,55	45,47	289	298	2.23203305838e-08	4.453500279797254e-07	0.242,0.277	0.548,0.547	-0.288
25573	ENSG00000010219.13	DYRK4	chr12	+	4573329	4573356	4580823	4580977	4567954	4568048	4588936	4589017	25573	15,10	14,4	6,4	0,0	176	298	1.38375655941e-05	0.0001557851098325667	0.645,0.809	1.0,1.0	-0.273
25681	ENSG00000231887.7	PRH1	chr12	-	10883060	10883096	10973654	10973721	10882586	10882698	11047019	11047188	25681	15,16	12,11	26,49	4,11	216	185	0.000740066547795	0.005303941337225802	0.517,0.555	0.848,0.792	-0.284
25713	ENSG00000062485.18	CS	chr12	-	56291630	56291793	56298608	56298691	56286594	56286645	56300159	56300391	25713	41,21	37,11	32,14	6,3	232	298	0.000551103440136	0.004092734341185691	0.587,0.71	0.873,0.857	-0.217
25816	ENSG00000185499.16	MUC1	chr1	-	155187721	155187858	155188007	155188063	155187454	155187576	155188162	155188212	25816	9,6	15,21	2,4	0,2	205	286	0.00150104493345	0.00978308483323199	0.456,0.285	1.0,0.736	-0.497
25895	ENSG00000134291.11	TMEM106C	chr12	+	47966682	47966732	47967207	47967261	47965281	47965345	47968132	47968336	25895	48,67	954,870	212,195	560,540	199	203	0	0.0	0.049,0.073	0.279,0.269	-0.213
25919	ENSG00000156650.13	KAT6B	chr10	+	74969659	74969775	74972506	74972639	74959969	74960078	74975398	74975454	25919	53,44	141,112	93,78	102,85	265	282	2.80943789599e-06	3.726027368841015e-05	0.286,0.295	0.492,0.494	-0.203
25926	ENSG00000156650.13	KAT6B	chr10	+	74972506	74972639	74975398	74975454	74970019	74970101	74977315	74977437	25926	99,78	27,21	104,84	4,6	282	205	4.91899900812e-07	7.578236278871795e-06	0.727,0.73	0.95,0.911	-0.202
25962	ENSG00000135451.12	TROAP	chr12	+	49325500	49325658	49325746	49325884	49323603	49323752	49326075	49326158	25962	14,21	204,197	168,125	318,301	298	287	0	0.0	0.062,0.093	0.337,0.286	-0.234
25970	ENSG00000139644.12	TMBIM6	chr12	+	49742437	49742607	49744412	49744542	49741956	49742115	49752463	49752549	25970	15,0	4,5	16,4	1,0	298	279	7.33883633731e-05	0.0006833705524172404	0.778,0.0	0.937,1.0	-0.58
26005	ENSG00000161813.21	LARP4	chr12	+	50440438	50440549	50441589	50441643	50437734	50437838	50453459	50453672	26005	442,387	278,280	508,463	129,133	260	203	5.07116570958e-12	1.7606147513723308e-10	0.554,0.519	0.755,0.731	-0.207
26007	ENSG00000161813.21	LARP4	chr12	+	50441589	50441643	50453459	50453672	50440438	50440549	50454313	50454417	26007	412,361	521,510	637,627	235,244	203	298	0	0.0	0.537,0.51	0.799,0.79	-0.271
26010	ENSG00000161813.21	LARP4	chr12	+	50454313	50454417	50473414	50473536	50441589	50441643	50473998	50474167	26010	40,45	385,362	199,164	424,441	253	271	1.11022302463e-16	6.496610913756806e-15	0.1,0.118	0.335,0.285	-0.201
26098	ENSG00000109805.9	NCAPG	chr4	+	17815273	17815358	17817260	17817453	17814852	17814998	17817938	17818088	26098	391,312	777,626	372,339	236,285	234	298	9.99200722163e-16	5.3908877362138174e-14	0.391,0.388	0.667,0.602	-0.245
26208	ENSG00000175203.15	DCTN2	chr12	-	57538252	57538347	57538482	57538524	57535748	57535845	57546027	57546096	26208	4,12	9,5	32,39	1,10	191	244	0.00550635450341	0.028926858633688053	0.362,0.754	0.976,0.833	-0.346
26233	ENSG00000061987.15	MON2	chr12	+	62566013	62566031	62566321	62566450	62565236	62565380	62571391	62571582	26233	3,2	248,219	24,9	103,80	167	278	5.24502663524e-12	1.8186354564554532e-10	0.02,0.015	0.279,0.158	-0.201
26234	ENSG00000061987.15	MON2	chr12	+	62566321	62566450	62571391	62571582	62566013	62566031	62578444	62578505	26234	54,46	47,32	155,162	32,26	278	298	1.25624399772e-10	3.597498734872051e-09	0.552,0.606	0.839,0.87	-0.276
26323	ENSG00000121749.15	TBC1D15	chr12	+	71854562	71854602	71854784	71854853	71839758	71839811	71872069	71872168	26323	3,5	11,16	5,3	4,0	189	218	0.00421398881246	0.02325625249691509	0.239,0.265	0.59,1.0	-0.543
26324	ENSG00000121749.15	TBC1D15	chr12	+	71854562	71854602	71861404	71861496	71839758	71839811	71872069	71872168	26324	3,5	8,9	5,3	2,0	189	241	0.000569103202282	0.0042083684168747896	0.323,0.415	0.761,1.0	-0.512
26337	ENSG00000112685.13	EXOC2	chr6	-	657162	657250	689138	689212	637700	637861	693018	693111	26337	24,20	20,39	31,49	1,3	223	237	2.31892283153e-12	8.296453886386377e-11	0.561,0.353	0.971,0.946	-0.501
26355	ENSG00000137343.17	ATAT1	chr6	+	30642175	30642247	30642767	30643011	30640376	30640422	30645894	30645974	26355	47,34	30,27	111,96	13,17	221	298	4.70207595082e-09	1.0596758634028431e-07	0.679,0.629	0.92,0.884	-0.248
26356	ENSG00000137343.17	ATAT1	chr6	+	30642767	30643011	30645894	30645974	30642175	30642247	30646066	30646109	26356	115,92	68,62	238,236	42,43	298	229	2.36515251828e-11	7.577476761653358e-10	0.565,0.533	0.813,0.808	-0.262
26383	ENSG00000139323.13	POC1B	chr12	-	89491935	89492115	89525119	89525204	89472167	89472275	89525880	89525993	26383	34,35	130,111	29,40	53,45	234	298	0.000454754011487	0.0034536723575093785	0.25,0.287	0.411,0.531	-0.203
26425	ENSG00000120802.13	TMPO	chr12	+	98531679	98531838	98537474	98537572	98527885	98528012	98544229	98544349	26425	1480,1354	1015,926	1703,1583	321,335	298	247	0	0.0	0.547,0.548	0.815,0.797	-0.258
26427	ENSG00000120802.13	TMPO	chr12	+	98537474	98537572	98544229	98544349	98531679	98531838	98544441	98544537	26427	1131,1067	906,808	1245,1163	286,232	247	269	0	0.0	0.576,0.59	0.826,0.845	-0.252
26448	ENSG00000185480.11	PARPBP	chr12	+	102148229	102148463	102164437	102164608	102123885	102124041	102165728	102165883	26448	320,257	207,214	515,420	54,53	298	298	0	0.0	0.607,0.546	0.905,0.888	-0.32
26454	ENSG00000185480.11	PARPBP	chr12	+	102148234	102148463	102164437	102164608	102123885	102124041	102165728	102165883	26454	19,23	207,214	108,83	54,53	298	298	0	0.0	0.084,0.097	0.667,0.61	-0.548
26455	ENSG00000185480.11	PARPBP	chr12	+	102153868	102153976	102164437	102164608	102148229	102148463	102165728	102165883	26455	176,204	208,209	274,240	52,62	257	298	0	0.0	0.495,0.531	0.859,0.818	-0.326
26461	ENSG00000185480.11	PARPBP	chr12	+	102175482	102175666	102195311	102195447	102165728	102165883	102195950	102196429	26461	79,85	94,86	66,83	26,14	298	285	6.17364580568e-08	1.1456120737752562e-06	0.446,0.486	0.708,0.85	-0.313
26463	ENSG00000185480.11	PARPBP	chr12	+	102178591	102178770	102182548	102182627	102175482	102175666	102195311	102195447	26463	92,67	56,45	23,38	9,3	298	228	0.00364684267837	0.0206848671345057	0.557,0.533	0.662,0.906	-0.239
26465	ENSG00000185480.11	PARPBP	chr12	+	102182548	102182627	102195311	102195447	102165728	102165883	102195950	102197361	26465	105,73	94,86	87,67	26,14	228	285	4.11845557657e-10	1.0945759372763775e-08	0.583,0.515	0.807,0.857	-0.283
26479	ENSG00000135596.17	MICAL1	chr6	-	109448202	109448393	109448731	109448879	109447874	109447963	109449399	109449481	26479	138,160	162,179	75,73	19,27	297	298	1.24129595491e-10	3.5660489541695596e-09	0.461,0.473	0.798,0.731	-0.297
26526	ENSG00000111785.19	RIC8B	chr12	+	106870822	106870942	106878986	106879125	106860267	106860412	106879774	106879947	26526	36,42	30,33	54,45	0,7	269	288	5.19720932957e-11	1.5823918608857824e-09	0.562,0.577	1.0,0.873	-0.367
26577	ENSG00000258210.1	AC144548.1	chr12	-	110388511	110388623	110395100	110395220	110387462	110387892	110396265	110396452	26577	665,589	332,305	356,361	53,59	269	261	5.55111512313e-16	3.0685836385564525e-14	0.66,0.652	0.867,0.856	-0.205
26608	ENSG00000173064.12	HECTD4	chr12	-	112270226	112270459	112274846	112274960	112269703	112269849	112279227	112279386	26608	71,57	85,120	58,58	31,44	263	298	0.000355867846042	0.0027809649521520837	0.486,0.35	0.679,0.599	-0.221
26653	ENSG00000100479.12	POLE2	chr14	-	49655670	49655843	49666329	49666413	49655004	49655094	49669523	49669598	26653	209,202	323,310	98,87	61,62	233	298	3.02138447816e-07	4.851480219216914e-06	0.453,0.455	0.673,0.642	-0.203
26663	ENSG00000100479.12	POLE2	chr14	-	49674349	49674427	49679724	49679800	49674122	49674216	49683592	49683693	26663	158,158	207,187	142,115	70,69	225	227	2.60763697635e-07	4.247802842633913e-06	0.435,0.46	0.672,0.627	-0.202
26723	ENSG00000111011.17	RSRC2	chr12	-	122513766	122513874	122514711	122514728	122511108	122511188	122515104	122515227	26723	18,9	62,70	10,5	15,6	166	257	0.00439267238003	0.02406513609335688	0.31,0.166	0.508,0.563	-0.297
26730	ENSG00000051825.14	MPHOSPH9	chr12	-	123162114	123162218	123163013	123163134	123161135	123161383	123163949	123164090	26730	371,347	280,207	321,350	43,55	270	253	0	0.0	0.554,0.611	0.875,0.856	-0.283
26862	ENSG00000150456.10	EEF1AKMT1	chr13	-	20731840	20732121	20757454	20757617	20728730	20729216	20773920	20773949	26862	124,104	217,163	140,148	98,95	298	298	1.05950167528e-08	2.2504816686892344e-07	0.364,0.39	0.588,0.609	-0.222
26873	ENSG00000122034.14	GTF3A	chr13	+	27430532	27430621	27432730	27432804	27429869	27429966	27434138	27434219	26873	3894,3525	2947,2748	3996,3742	1133,1075	238	223	0	0.0	0.553,0.546	0.768,0.765	-0.217
26973	ENSG00000120662.15	MTRF1	chr13	-	41240260	41240433	41260492	41260915	41233889	41234007	41263484	41263577	26973	40,50	128,168	104,125	83,99	298	298	3.77475828373e-15	1.885701471516676e-13	0.238,0.229	0.556,0.558	-0.324
27023	ENSG00000231607.10	DLEU2	chr13	-	50070581	50070641	50071515	50071629	50068096	50068163	50075558	50075653	27023	8,2	10,7	1,1	0,0	263	209	6.1232467381e-06	7.542497899862356e-05	0.389,0.185	1.0,1.0	-0.713
27085	ENSG00000136122.15	BORA	chr13	+	72728925	72729093	72731280	72731387	72727922	72728007	72734959	72735005	27085	209,146	182,125	385,401	72,78	298	256	0	0.0	0.497,0.501	0.821,0.815	-0.319
27168	ENSG00000068912.13	ERLEC1	chr2	+	53801712	53801842	53808298	53808460	53797514	53797592	53809213	53809273	27168	82,40	280,247	115,156	200,215	279	298	1.79843429038e-09	4.398419167478774e-08	0.238,0.147	0.38,0.437	-0.216
27226	ENSG00000162600.11	OMA1	chr1	-	58530600	58530729	58534157	58534331	58527260	58527335	58536512	58536741	27226	315,280	206,234	252,257	37,37	298	278	0	0.0	0.588,0.527	0.864,0.866	-0.307
27271	ENSG00000240344.8	PPIL3	chr2	-	200882341	200882382	200885261	200885343	200881420	200881488	200885697	200885772	27271	23,17	65,59	53,71	34,33	231	190	2.32858177185e-12	8.31997640760604e-11	0.225,0.192	0.562,0.639	-0.392
27272	ENSG00000240344.8	PPIL3	chr2	-	200882341	200882382	200885261	200885367	200881420	200881488	200885697	200885772	27272	80,49	65,59	168,201	34,33	255	190	1.50990331349e-14	7.170977426884901e-13	0.478,0.382	0.786,0.819	-0.372
27274	ENSG00000240344.8	PPIL3	chr2	-	200882341	200882435	200885261	200885367	200881420	200881488	200885697	200885772	27274	80,49	407,296	168,201	196,216	255	243	0	0.0	0.158,0.136	0.45,0.47	-0.313
27351	ENSG00000117262.18	GPR89A	chr1	+	145608347	145608675	145612201	145612247	145608047	145608175	145616233	145616293	27351	2,0	11,16	12,12	9,0	298	195	3.85292506566e-07	6.092409529381252e-06	0.106,0.0	0.466,1.0	-0.68
27353	ENSG00000157326.18	DHRS4	chr14	+	23959901	23960003	23965761	23965832	23955034	23955212	23965931	23965983	27353	80,66	187,137	65,38	35,48	251	220	0.000999511787631	0.006880028064081106	0.273,0.297	0.619,0.41	-0.229
27354	ENSG00000157326.18	DHRS4	chr14	+	23959901	23960003	23966282	23966417	23955034	23955212	23967210	23967266	27354	127,95	168,131	118,91	41,52	251	284	2.82920228356e-08	5.578988362669194e-07	0.461,0.451	0.765,0.664	-0.259
27534	ENSG00000070269.13	TMEM260	chr14	+	56605569	56605683	56609105	56609285	56585760	56585912	56612244	56612285	27534	20,8	114,80	33,46	76,79	263	298	4.7958735061e-07	7.409706970249346e-06	0.166,0.102	0.33,0.398	-0.23
27693	ENSG00000100722.19	ZC3H14	chr14	+	88577984	88578140	88596733	88596808	88575839	88575940	88601923	88602083	27693	756,711	205,182	759,771	26,33	298	224	0	0.0	0.735,0.746	0.956,0.946	-0.211
27694	ENSG00000100722.19	ZC3H14	chr14	+	88577984	88578140	88601923	88602083	88575839	88575940	88602827	88603045	27694	686,648	426,355	744,749	82,119	298	298	0	0.0	0.617,0.646	0.901,0.863	-0.251
27709	ENSG00000053254.15	FOXN3	chr14	-	89190383	89190449	89280949	89281014	89180700	89180806	89411933	89412490	27709	76,80	50,64	146,197	14,10	214	215	0	0.0	0.604,0.557	0.913,0.952	-0.352
27718	ENSG00000235162.8	C12orf75	chr12	+	105348601	105348626	105365806	105365842	105330635	105330937	105366616	105366696	27718	193,159	613,478	417,446	130,134	174	185	0	0.0	0.251,0.261	0.773,0.78	-0.52
27731	ENSG00000165929.12	TC2N	chr14	-	91792366	91792558	91797784	91797901	91787512	91787627	91798298	91798399	27731	0,2	2,1	3,4	0,1	266	298	0.00239670479086	0.014558322098229983	0.0,0.691	1.0,0.818	-0.564
27744	ENSG00000066739.11	ATG2B	chr14	-	96333687	96333873	96334404	96334501	96332500	96332655	96341521	96341701	27744	17,29	114,121	26,32	60,35	246	298	0.000211816093098	0.0017642992225470674	0.153,0.225	0.344,0.526	-0.246
27805	ENSG00000104177.17	MYEF2	chr15	-	48151472	48151571	48151873	48151942	48149162	48149371	48153791	48153893	27805	52,55	148,142	328,328	305,275	218	248	1.12909681604e-12	4.2421331071720113e-11	0.286,0.306	0.55,0.576	-0.267
27870	ENSG00000180229.12	HERC2P3	chr15	-	20466194	20466370	20483402	20483517	20462830	20463001	20505390	20505493	27870	40,44	38,28	51,70	15,18	264	298	0.000140307816856	0.0012213435519546486	0.543,0.639	0.793,0.814	-0.213
27892	ENSG00000117625.13	RCOR3	chr1	+	211295675	211295753	211304082	211304140	211291523	211291599	211312719	211312804	27892	5,3	73,48	36,32	97,82	227	207	1.04317905869e-07	1.8440890096475386e-06	0.059,0.054	0.253,0.262	-0.201
27955	ENSG00000137822.12	TUBGCP4	chr15	+	43401715	43401850	43403682	43403799	43400043	43400221	43404412	43404552	27955	208,213	193,216	378,367	42,52	284	266	0	0.0	0.502,0.48	0.894,0.869	-0.39
27982	ENSG00000239900.12	ADSL	chr22	+	40361087	40361342	40361487	40361666	40360401	40360492	40362980	40363053	27982	2,0	7,2	16,9	7,3	298	298	0.00014596813337	0.001266121017938624	0.222,0.0	0.696,0.75	-0.612
28009	ENSG00000081014.10	AP4E1	chr15	+	50915424	50915571	50923930	50924004	50912077	50912149	50925097	50925219	28009	4,14	55,29	36,31	46,40	296	223	0.000576372059567	0.004255121149118607	0.052,0.267	0.371,0.369	-0.21
28092	ENSG00000171914.16	TLN2	chr15	+	62719766	62719880	62722352	62722487	62717575	62717689	62724975	62725104	28092	16,5	21,18	5,4	2,0	263	284	0.000449062885358	0.0034133334447499033	0.451,0.231	0.73,1.0	-0.524
28100	ENSG00000028203.17	VEZT	chr12	+	95224179	95224236	95242163	95242264	95217811	95217886	95251939	95252071	28100	27,10	12,15	9,7	0,2	206	250	0.000835089356292	0.005874151362537938	0.732,0.447	1.0,0.809	-0.315
28237	ENSG00000140367.11	UBE2Q2	chr15	+	75883365	75883424	75896994	75897061	75868950	75869010	75899426	75901044	28237	17,12	185,166	40,21	57,53	208	216	6.33597618815e-11	1.9033328914424766e-09	0.087,0.07	0.422,0.292	-0.278
