# Supplementary material for: Targeting RBM39 through indisulam induced mis-splicing of mRNA to exert anti-cancer effects in T-cell acute lymphoblastic leukemia
Source: J Exp Clin Cancer Res. 2024 Jul 24;43:205. doi: 10.1186/s13046-024-03130-8 (PMC11267830; doi:10.1186/s13046-024-03130-8)
Supplement: Supplementary file 16 — Supplementary Material 16: Supplementary Table 7. Alternative 5’ splice site events occurring in RNA following indisulam treatment. [file 13046_2024_3130_MOESM16_ESM.xls]

ID	GeneID	geneSymbol	chr	strand	longExonStart_0base	longExonEnd	shortES	shortEE	flankingES	flankingEE	ID	IJC_SAMPLE_1	SJC_SAMPLE_1	IJC_SAMPLE_2	SJC_SAMPLE_2	IncFormLen	SkipFormLen	PValue	FDR	IncLevel1	IncLevel2	IncLevelDifference
96	ENSG00000094631.19	HDAC6	chrX	+	48805630	48806464	48805630	48805671	48808032	48808137	96	32,37	0,0	40,34	3,9	298	149	6.74492717145e-06	0.00010052811667235586	1.0,1.0	0.87,0.654	0.238
102	ENSG00000147124.12	ZNF41	chrX	-	47467323	47467548	47467409	47467548	47456271	47456438	102	8,6	2,0	3,5	8,10	235	149	2.36449476881e-05	0.0002964346461836967	0.717,1.0	0.192,0.241	0.642
183	ENSG00000183765.21	CHEK2	chr22	-	28724564	28724923	28724885	28724923	28719394	28719485	183	10,13	2,8	6,1	14,2	298	149	0.00344503288247	0.021332557208134675	0.714,0.448	0.176,0.2	0.393
184	ENSG00000183765.21	CHEK2	chr22	-	28730419	28730548	28730455	28730548	28725242	28725367	184	66,50	8,1	13,8	5,6	185	149	0.000542027925644	0.004486742238270274	0.869,0.976	0.677,0.518	0.325
206	ENSG00000099949.19	LZTR1	chr22	+	20983026	20983122	20983026	20983089	20988009	20988118	206	2,3	0,0	3,7	7,0	182	149	0.00257846178482	0.01672418963209639	1.0,1.0	0.26,1.0	0.37
229	ENSG00000160201.11	U2AF1	chr21	-	43100452	43104402	43104314	43104402	43095693	43095743	229	56,55	0,0	39,29	5,8	298	149	1.3304402624e-07	2.9704331595576095e-06	1.0,1.0	0.796,0.644	0.28
305	ENSG00000100983.10	GSS	chr20	-	34942487	34943006	34942930	34943006	34936942	34937023	305	59,81	29,17	31,26	48,75	298	149	1.52852470681e-08	4.138092974378377e-07	0.504,0.704	0.244,0.148	0.408
384	ENSG00000104960.15	PTOV1	chr19	+	49850734	49851096	49850734	49850955	49854405	49854543	384	16,39	1,1	19,10	3,9	290	149	0.000387910177801	0.003370307963405898	0.892,0.952	0.765,0.363	0.358
428	ENSG00000125744.11	RTN2	chr19	-	45494117	45494420	45494165	45494420	45489345	45489553	428	1,5	3,0	0,1	2,2	197	149	0.00136686708787	0.00979529815910931	0.201,1.0	0.0,0.274	0.464
430	ENSG00000104853.15	CLPTM1	chr19	+	44954590	44955085	44954590	44954701	44961962	44962075	430	10,1	1,0	8,5	9,3	298	149	9.95253726068e-05	0.0010398711820228939	0.833,1.0	0.308,0.455	0.535
480	ENSG00000239382.10	ALKBH6	chr19	-	36013000	36013089	36013020	36013089	36010893	36011045	480	9,7	7,5	7,5	17,18	169	149	0.00510445280546	0.02964285339046408	0.531,0.552	0.266,0.197	0.31
496	ENSG00000089327.14	FXYD5	chr19	+	35166141	35166325	35166141	35166171	35169565	35169880	496	547,498	5,15	414,433	157,126	298	149	0	0.0	0.982,0.943	0.569,0.632	0.362
521	ENSG00000130475.14	FCHO1	chr19	+	17754316	17754466	17754316	17754361	17762761	17762853	521	23,18	0,0	36,37	5,11	254	149	3.56907116317e-06	5.682123522274057e-05	1.0,1.0	0.809,0.664	0.263
546	ENSG00000099797.14	TECR	chr19	+	14564785	14564992	14564785	14564858	14565201	14565290	546	87,112	5,7	167,107	54,69	283	149	8.35689406564e-10	2.9454109650217962e-08	0.902,0.894	0.62,0.449	0.364
558	ENSG00000104907.12	TRMT1	chr19	-	13116105	13116431	13116145	13116431	13115625	13115768	558	16,21	1,2	49,42	39,43	189	149	6.08677244163e-08	1.4533533139567865e-06	0.927,0.892	0.498,0.435	0.443
594	ENSG00000130734.9	ATG4D	chr19	+	10546838	10547082	10546838	10547075	10547188	10547253	594	12,10	1,0	8,7	1,4	156	149	0.00343714501261	0.021330853433739135	0.92,1.0	0.884,0.626	0.205
612	ENSG00000198258.10	UBL5	chr19	+	9827891	9828064	9827891	9827984	9828591	9828675	612	5,5	0,0	15,15	12,4	229	149	9.89342192415e-06	0.00014107566530009312	1.0,1.0	0.449,0.709	0.421
699	ENSG00000267228.7	AC012254.2	chr18	-	47136301	47136449	47136338	47136449	47115131	47115348	699	3,1	0,0	3,0	5,7	186	149	3.18306592195e-09	9.747487118364917e-08	1.0,1.0	0.325,0.0	0.838
721	ENSG00000154040.20	CABYR	chr18	+	24155700	24156999	24155700	24156042	24159471	24160069	721	1,4	0,2	0,1	4,0	298	149	0.00750809084102	0.03999557136223962	1.0,0.5	0.0,1.0	0.25
903	ENSG00000108439.10	PNPO	chr17	+	47944615	47945612	47944615	47944715	47945860	47945989	903	254,267	5,0	197,202	23,57	298	149	7.66053886991e-15	4.878370434883596e-13	0.962,1.0	0.811,0.639	0.256
942	ENSG00000126581.12	BECN1	chr17	-	42823704	42823879	42823747	42823879	42814598	42814673	942	3,1	0,0	21,10	8,2	192	149	8.37544477131e-05	0.0008872588373992674	1.0,1.0	0.671,0.795	0.267
944	ENSG00000126581.12	BECN1	chr17	-	42818543	42819609	42819547	42819609	42818220	42818415	944	758,649	33,35	457,437	142,134	298	149	0	0.0	0.92,0.903	0.617,0.62	0.293
946	ENSG00000126581.12	BECN1	chr17	-	42823704	42823879	42823747	42823879	42818220	42818415	946	3,1	0,0	21,10	7,1	192	149	0.000168794256109	0.0016479494969248013	1.0,1.0	0.7,0.886	0.207
967	ENSG00000168256.17	NKIRAS2	chr17	+	42020096	42020269	42020096	42020204	42021544	42021671	967	9,5	1,3	14,22	49,43	214	149	0.000579539417751	0.004741224667265115	0.862,0.537	0.166,0.263	0.485
1042	ENSG00000141030.12	COPS3	chr17	-	17270757	17271008	17270895	17271008	17267884	17267977	1042	1647,1363	24,7	1360,1266	278,225	287	149	0	0.0	0.973,0.99	0.717,0.745	0.251
1043	ENSG00000141030.12	COPS3	chr17	-	17270757	17271008	17270895	17271008	17267884	17268045	1043	45,36	1,5	74,53	35,33	287	149	1.01186685564e-06	1.8776496221876026e-05	0.959,0.789	0.523,0.455	0.385
1065	ENSG00000154914.16	USP43	chr17	+	9701351	9701700	9701351	9701685	9709955	9710114	1065	41,23	2,8	18,12	16,13	164	149	8.23823927413e-05	0.0008760359182585298	0.949,0.723	0.505,0.456	0.355
1079	ENSG00000141504.11	SAT2	chr17	-	7627362	7627802	7627552	7627802	7627142	7627226	1079	143,150	4,4	137,106	33,34	298	149	1.75526260193e-13	9.192982823566094e-12	0.947,0.949	0.675,0.609	0.306
1288	ENSG00000188603.19	CLN3	chr16	-	28482326	28482672	28482607	28482672	28477736	28477877	1288	15,15	0,0	49,28	15,31	298	149	4.13733931559e-08	1.0224892315456368e-06	1.0,1.0	0.62,0.311	0.534
1291	ENSG00000188603.19	CLN3	chr16	-	28482476	28482672	28482607	28482672	28482326	28482382	1291	280,274	1,4	166,171	38,16	280	149	1.85185200507e-13	9.513529358237892e-12	0.993,0.973	0.699,0.85	0.209
1295	ENSG00000188603.19	CLN3	chr16	-	28491481	28491835	28491713	28491835	28484005	28484118	1295	1,4	0,0	8,4	7,3	298	149	1.6885974613e-06	2.9296904560759133e-05	1.0,1.0	0.364,0.4	0.618
1435	ENSG00000242612.6	DECR2	chr16	+	407424	407580	407424	407560	410208	410367	1435	1,6	3,5	1,0	10,5	169	149	0.00027146485611	0.002477669468469772	0.227,0.514	0.081,0.0	0.33
1487	ENSG00000173846.12	PLK3	chr1	+	44804338	44804779	44804338	44804501	44805265	44805379	1487	57,51	12,31	30,32	46,28	298	149	0.00333770336852	0.020852273887609903	0.704,0.451	0.246,0.364	0.273
1605	ENSG00000116127.17	ALMS1	chr2	+	73489633	73491498	73489633	73490158	73519774	73520016	1605	178,139	7,7	97,109	20,26	298	149	7.46914424754e-08	1.74404518180059e-06	0.927,0.908	0.708,0.677	0.225
1642	ENSG00000137312.14	FLOT1	chr6	-	30741189	30741704	30741613	30741704	30740495	30740591	1642	23,10	1,0	11,4	6,4	298	149	1.51180637564e-06	2.6895755330433524e-05	0.92,1.0	0.478,0.333	0.554
1719	ENSG00000196440.11	ARMCX4	chrX	+	101486022	101486098	101486022	101486092	101487192	101487272	1719	12,11	15,18	0,3	22,33	155	149	2.25960424816e-07	4.833138246827726e-06	0.435,0.37	0.0,0.08	0.362
1735	ENSG00000160867.14	FGFR4	chr5	+	177086904	177087033	177086904	177087018	177089549	177089693	1735	4,5	0,0	0,2	4,0	164	149	0.00652097769666	0.03551051083832703	1.0,1.0	0.0,1.0	0.5
1749	ENSG00000111653.19	ING4	chr12	-	6652270	6652770	6652661	6652770	6651323	6651385	1749	264,209	9,13	269,308	177,168	298	149	0	0.0	0.936,0.889	0.432,0.478	0.458
1769	ENSG00000041357.15	PSMA4	chr15	+	78542176	78542645	78542176	78542219	78544189	78544267	1769	3969,3418	132,113	2206,2144	487,402	298	149	0	0.0	0.938,0.938	0.694,0.727	0.228
1785	ENSG00000117616.17	RSRP1	chr1	-	25244176	25245301	25245149	25245301	25243549	25243633	1785	208,179	62,92	185,125	683,570	298	149	0	0.0	0.627,0.493	0.119,0.099	0.451
1823	ENSG00000135018.13	UBQLN1	chr9	-	83666349	83669327	83669184	83669327	83665029	83665145	1823	1631,1353	92,93	609,592	426,445	298	149	0	0.0	0.899,0.879	0.417,0.399	0.481
1923	ENSG00000132950.18	ZMYM5	chr13	-	19851354	19852190	19851688	19852190	19835476	19835689	1923	26,35	2,4	32,34	17,19	298	149	2.34053211622e-05	0.0002940883851860287	0.867,0.814	0.485,0.472	0.362
2231	ENSG00000169045.17	HNRNPH1	chr5	-	179616868	179617110	179617020	179617110	179616125	179616218	2231	4509,4560	853,800	2663,2635	1693,1561	298	149	0	0.0	0.726,0.74	0.44,0.458	0.284
2356	ENSG00000117335.19	CD46	chr1	+	207767012	207770362	207767012	207767195	207783291	207783330	2356	792,809	4,7	627,626	93,99	298	149	0	0.0	0.99,0.983	0.771,0.76	0.221
2495	ENSG00000245958.6	AC093752.1	chr4	+	119512812	119512970	119512812	119512920	119550378	119550443	2495	16,9	0,0	19,21	4,4	199	149	0.00011015338354	0.001128518393707788	1.0,1.0	0.781,0.797	0.211
2519	ENSG00000114626.17	ABTB1	chr3	+	127674390	127674453	127674390	127674418	127674544	127674600	2519	22,15	1,10	15,13	19,14	184	149	0.0079536568975	0.0418165550697463	0.947,0.548	0.39,0.429	0.338
2549	ENSG00000175455.14	CCDC14	chr3	-	123955842	123956795	123956739	123956795	123948895	123949132	2549	850,757	7,9	131,124	33,25	298	149	0	0.0	0.984,0.977	0.665,0.713	0.291
2577	ENSG00000169231.13	THBS3	chr1	-	155203085	155203137	155203092	155203137	155202811	155202960	2577	11,12	0,1	6,8	4,1	156	149	0.00290409007546	0.01847278181938461	1.0,0.92	0.589,0.884	0.224
2620	ENSG00000130175.9	PRKCSH	chr19	+	11447438	11447940	11447438	11447618	11448221	11448405	2620	45,23	3,0	39,28	15,7	298	149	4.028340717e-05	0.00047426095332075627	0.882,1.0	0.565,0.667	0.325
2688	ENSG00000104763.18	ASAH1	chr8	-	18064456	18067298	18067219	18067298	18063184	18063230	2688	336,282	0,3	193,174	48,42	298	149	0	0.0	1.0,0.979	0.668,0.674	0.319
2698	ENSG00000143793.12	C1orf35	chr1	-	228102309	228102560	228102477	228102560	228102079	228102165	2698	534,442	24,15	346,412	79,82	298	149	0	0.0	0.918,0.936	0.687,0.715	0.226
2752	ENSG00000115295.19	CLIP4	chr2	+	29157203	29157402	29157203	29157347	29167475	29167540	2752	3,6	1,0	11,5	6,6	204	149	0.000511556665361	0.00428514731342757	0.687,1.0	0.572,0.378	0.369
2789	ENSG00000164970.14	FAM219A	chr9	-	34405864	34405964	34405915	34405964	34402704	34402807	2789	55,75	46,61	35,20	58,76	200	149	4.28588668203e-05	0.0005014218990834264	0.471,0.478	0.31,0.164	0.237
2851	ENSG00000234741.7	GAS5	chr1	-	173865228	173865547	173865470	173865547	173864256	173864304	2851	788,775	1,5	1338,1298	221,166	298	149	0	0.0	0.997,0.987	0.752,0.796	0.218
2852	ENSG00000234741.7	GAS5	chr1	-	173865228	173865547	173865509	173865547	173864256	173864304	2852	956,907	27,27	1655,1599	401,481	298	149	0	0.0	0.947,0.944	0.674,0.624	0.296
2853	ENSG00000234741.7	GAS5	chr1	-	173865470	173865547	173865509	173865547	173864256	173864304	2853	305,292	27,27	762,699	401,481	188	149	0	0.0	0.9,0.896	0.601,0.535	0.33
2859	ENSG00000234741.7	GAS5	chr1	-	173865470	173865547	173865509	173865547	173864674	173864704	2859	305,289	25,21	674,663	381,331	188	149	0	0.0	0.906,0.916	0.584,0.614	0.312
2872	ENSG00000157404.15	KIT	chr4	+	54725856	54726050	54725856	54726038	54727217	54727324	2872	1,10	7,3	0,0	3,8	161	149	5.70480552531e-05	0.0006330639636403414	0.117,0.755	0.0,0.0	0.436
2882	ENSG00000231551.8	AC245100.4	chr1	+	148424626	148424678	148424626	148424638	148425505	148425664	2882	4,3	0,1	0,0	1,2	189	149	3.2342806211e-10	1.212146942817848e-08	1.0,0.703	0.0,0.0	0.851
2937	ENSG00000146457.15	WTAP	chr6	+	159748190	159750010	159748190	159748369	159753459	159753614	2937	874,733	426,370	533,491	640,559	298	149	2.03281835809e-13	1.0171351856014607e-11	0.506,0.498	0.294,0.305	0.203
2967	ENSG00000185049.14	NELFA	chr4	-	2007962	2008046	2007971	2008046	2006997	2007199	2967	4,2	0,0	3,3	1,5	158	149	1.59076780677e-05	0.0002107485292940681	1.0,1.0	0.739,0.361	0.45
2981	ENSG00000106052.13	TAX1BP1	chr7	+	27816348	27816520	27816348	27816394	27827737	27827820	2981	53,61	6,4	29,25	17,24	275	149	5.77276559888e-09	1.729977455407675e-07	0.827,0.892	0.48,0.361	0.439
3071	ENSG00000213930.11	GALT	chr9	+	34647088	34647961	34647088	34647258	34648114	34648171	3071	149,167	4,2	50,42	7,8	298	149	4.85065927447e-06	7.3467823173324e-05	0.949,0.977	0.781,0.724	0.211
3169	ENSG00000143621.16	ILF2	chr1	-	153663018	153663276	153663214	153663276	153662704	153662795	3169	3441,3143	81,78	3545,3445	1093,897	298	149	0	0.0	0.955,0.953	0.619,0.658	0.315
3217	ENSG00000147168.12	IL2RG	chrX	-	71110155	71110688	71110503	71110688	71109227	71109390	3217	1986,1974	117,121	1165,1080	498,442	298	149	0	0.0	0.895,0.891	0.539,0.55	0.349
3297	ENSG00000133835.15	HSD17B4	chr5	+	119452496	119452821	119452496	119452633	119473907	119474015	3297	8,4	0,0	7,9	5,1	298	149	3.13058947603e-05	0.00037647689750369353	1.0,1.0	0.412,0.818	0.385
3360	ENSG00000151612.15	ZNF827	chr4	-	145764978	145765165	145764987	145765165	145763089	145763122	3360	2,1	0,3	0,0	1,2	158	149	0.00629886465105	0.03463469459527729	1.0,0.239	0.0,0.0	0.619
3417	ENSG00000132768.13	DPH2	chr1	+	43970595	43970817	43970595	43970708	43970905	43971189	3417	38,43	6,7	106,92	45,38	258	149	0.00154973164599	0.010869457001411715	0.785,0.78	0.576,0.583	0.203
3442	ENSG00000095564.13	BTAF1	chr10	+	91959064	91959282	91959064	91959154	91959784	91959880	3442	361,382	214,197	82,106	183,182	277	149	0	0.0	0.476,0.511	0.194,0.239	0.277
3460	ENSG00000138380.17	CARF	chr2	+	202913033	202913114	202913033	202913102	202917876	202918043	3460	7,13	6,5	0,5	10,7	161	149	0.00441944382307	0.02654508379901852	0.519,0.706	0.0,0.398	0.414
3569	ENSG00000112306.7	RPS12	chr6	+	132814971	132815224	132814971	132815088	132816959	132817061	3569	236,175	4,2	356,339	103,103	285	149	0	0.0	0.969,0.979	0.644,0.632	0.336
3653	ENSG00000165233.17	CARD19	chr9	+	93107673	93107827	93107673	93107816	93112217	93112289	3653	8,10	0,0	6,12	1,4	160	149	0.00106733825478	0.007859873298011983	1.0,1.0	0.848,0.736	0.208
3773	ENSG00000090013.10	BLVRB	chr19	-	40458173	40458545	40458380	40458545	40451363	40451492	3773	19,18	0,2	15,8	15,4	298	149	3.72399103532e-06	5.880124550244541e-05	1.0,0.818	0.333,0.5	0.493
3783	ENSG00000076864.19	RAP1GAP	chr1	-	21603657	21603912	21603834	21603912	21602803	21602913	3783	10,7	0,1	2,5	9,7	298	149	1.01364538985e-07	2.3185586794773063e-06	1.0,0.778	0.1,0.263	0.708
3800	ENSG00000105135.15	ILVBL	chr19	-	15116000	15116321	15116151	15116321	15115849	15115921	3800	173,164	12,7	95,81	31,27	298	149	9.96404070364e-11	3.960176177531813e-09	0.878,0.921	0.605,0.6	0.297
3844	ENSG00000223960.6	AC009948.1	chr2	+	178426365	178426703	178426365	178426661	178430769	178430889	3844	41,32	2,6	20,14	19,11	191	149	7.97881030801e-07	1.515703490375866e-05	0.941,0.806	0.451,0.498	0.399
3902	ENSG00000198821.10	CD247	chr1	-	167434019	167435434	167435398	167435434	167433023	167433059	3902	941,961	2,0	1050,839	141,118	298	149	0	0.0	0.996,1.0	0.788,0.78	0.214
3942	ENSG00000126091.20	ST3GAL3	chr1	+	43736232	43736425	43736232	43736380	43814890	43814933	3942	2,4	6,10	1,0	20,33	194	149	0.000325839361756	0.002889246492532633	0.204,0.235	0.037,0.0	0.201
3966	ENSG00000131238.17	PPT1	chr1	-	40092044	40092507	40092397	40092507	40089409	40089512	3966	6,4	0,0	13,14	2,3	298	149	0.000793002586345	0.006129636543279145	1.0,1.0	0.765,0.7	0.268
4011	ENSG00000176393.10	RNPEP	chr1	+	201996146	201996409	201996146	201996263	202001375	202001488	4011	15,12	2,1	17,24	9,10	295	149	0.00561780380711	0.03183232814463543	0.791,0.858	0.488,0.548	0.306
4154	ENSG00000113522.13	RAD50	chr5	+	132575776	132575928	132575776	132575863	132587561	132587690	4154	59,61	7,0	81,84	17,28	214	149	6.62780446682e-05	0.0007240198095917988	0.854,1.0	0.768,0.676	0.205
4177	ENSG00000072135.12	PTPN18	chr2	+	130370556	130370782	130370556	130370623	130370874	130370964	4177	43,34	0,6	6,12	8,10	298	149	2.32562580993e-06	3.937403939228919e-05	1.0,0.739	0.273,0.375	0.545
4369	ENSG00000118961.14	LDAH	chr2	-	20801291	20801465	20801309	20801465	20701569	20701652	4369	5,6	0,0	8,9	5,15	167	149	5.34803666241e-07	1.0639070438993787e-05	1.0,1.0	0.588,0.349	0.532
4370	ENSG00000118961.14	LDAH	chr2	-	20801291	20801465	20801309	20801465	20739970	20740205	4370	5,6	0,0	6,10	3,3	167	149	7.58527957363e-05	0.0008143277151460254	1.0,1.0	0.641,0.748	0.305
4439	ENSG00000197448.13	GSTK1	chr7	+	143264991	143265296	143264991	143265092	143267616	143267733	4439	1008,904	55,53	564,548	147,156	298	149	0	0.0	0.902,0.895	0.657,0.637	0.252
4484	ENSG00000097033.14	SH3GLB1	chr1	+	86728402	86728489	86728402	86728441	86730087	86730111	4484	3,3	0,0	29,25	3,8	197	149	0.000311133229926	0.002776418185518	1.0,1.0	0.88,0.703	0.209
4634	ENSG00000123415.15	SMUG1	chr12	-	54188510	54188596	54188514	54188596	54187818	54187905	4634	2,3	2,5	0,1	2,3	153	149	0.00373736772384	0.022839922273063643	0.493,0.369	0.0,0.245	0.308
4641	ENSG00000115317.11	HTRA2	chr2	+	74531338	74531411	74531338	74531371	74532819	74533348	4641	12,26	0,0	18,23	10,11	189	149	9.4028459463e-09	2.6612903375285453e-07	1.0,1.0	0.587,0.622	0.395
4651	ENSG00000168291.12	PDHB	chr3	-	58431730	58431984	58431876	58431984	58430656	58430942	4651	21,11	0,0	22,9	3,7	295	149	4.33933265154e-06	6.699068919898115e-05	1.0,1.0	0.787,0.394	0.409
4699	ENSG00000124155.17	PIGT	chr20	+	45419503	45419638	45419503	45419590	45420331	45420429	4699	5,4	1,2	13,18	49,54	197	149	0.000528160119851	0.004404478142328875	0.791,0.602	0.167,0.201	0.512
4817	ENSG00000160781.16	PAQR6	chr1	-	156247914	156248117	156247956	156248117	156246680	156246756	4817	4,15	1,0	5,12	5,2	191	149	0.00116661348505	0.008490522039247014	0.757,1.0	0.438,0.824	0.248
4854	ENSG00000099840.13	IZUMO4	chr19	+	2097928	2098127	2097928	2097955	2098286	2098334	4854	26,30	0,2	10,10	8,2	298	149	0.000113516255949	0.0011566274515239928	1.0,0.882	0.385,0.714	0.392
4890	ENSG00000164039.14	BDH2	chr4	-	103085348	103086540	103086479	103086540	103082870	103082929	4890	496,435	58,39	334,301	236,302	298	149	0	0.0	0.81,0.848	0.414,0.333	0.455
4999	ENSG00000163714.17	U2SURP	chr3	+	143028339	143028410	143028339	143028406	143028486	143028646	4999	13,13	0,1	9,13	6,8	153	149	3.51571263435e-06	5.6291581722564e-05	1.0,0.927	0.594,0.613	0.36
5011	ENSG00000162971.10	TYW5	chr2	-	199948317	199948472	199948336	199948472	199943764	199943834	5011	34,25	52,34	15,16	61,78	168	149	3.14428762883e-05	0.0003773145154596	0.367,0.395	0.179,0.154	0.215
5016	ENSG00000064012.21	CASP8	chr2	+	201276826	201277104	201276826	201276968	201284815	201285317	5016	141,165	199,215	34,36	301,320	285	149	0	0.0	0.27,0.286	0.056,0.056	0.222
5065	ENSG00000144591.18	GMPPA	chr2	+	219505457	219505761	219505457	219505555	219505979	219506072	5065	286,253	4,11	129,146	35,31	298	149	2.44249065418e-15	1.6294901935743713e-13	0.973,0.92	0.648,0.702	0.271
5069	ENSG00000110583.12	NAA40	chr11	+	63945839	63947003	63945839	63945935	63952406	63952565	5069	110,66	0,3	42,38	3,14	298	149	3.56235384011e-05	0.00042295404491475504	1.0,0.917	0.875,0.576	0.233
5154	ENSG00000160410.14	SHKBP1	chr19	+	40577556	40577709	40577556	40577630	40578461	40578542	5154	10,19	6,0	10,13	21,20	228	149	0.000637344045916	0.005102337722998408	0.521,1.0	0.237,0.298	0.493
5177	ENSG00000130714.15	POMT1	chr9	+	131502901	131503313	131502901	131503073	131508910	131509022	5177	14,32	0,2	43,47	6,14	298	149	0.000979133198728	0.00724843123602604	1.0,0.889	0.782,0.627	0.24
5178	ENSG00000130714.15	POMT1	chr9	+	131502901	131503313	131502901	131503073	131509742	131509808	5178	14,32	0,0	43,47	8,5	298	149	1.72242417137e-05	0.00022499918546287832	1.0,1.0	0.729,0.825	0.223
5201	ENSG00000187118.13	CMC1	chr3	+	28241623	28241901	28241623	28241812	28319508	28319773	5201	8,13	0,0	30,18	7,7	238	149	9.34283514586e-06	0.0001335644085647945	1.0,1.0	0.728,0.617	0.328
5306	ENSG00000204120.14	GIGYF2	chr2	+	232731121	232731258	232731121	232731234	232735154	232735238	5306	9,3	2,12	1,0	2,2	173	149	0.00287213285426	0.018311072258558634	0.795,0.177	0.301,0.0	0.336
5376	ENSG00000129103.17	SUMF2	chr7	+	56068481	56068647	56068481	56068638	56076833	56076889	5376	3,6	5,13	7,1	72,39	158	149	0.00124321713105	0.008978078353613661	0.361,0.303	0.084,0.024	0.278
5415	ENSG00000071462.11	BUD23	chr7	+	73692595	73693414	73692595	73692646	73697604	73697694	5415	22,32	6,3	31,40	51,59	298	149	4.16002042813e-08	1.0224892315456368e-06	0.647,0.842	0.233,0.253	0.501
5441	ENSG00000163378.13	EOGT	chr3	-	69012367	69012799	69012514	69012799	69011935	69011991	5441	8,13	1,0	10,11	6,2	296	149	0.000471543876758	0.003979716694806976	0.801,1.0	0.456,0.735	0.305
5453	ENSG00000197603.13	CPLANE1	chr5	-	37139339	37142480	37142309	37142480	37138719	37138848	5453	68,40	4,2	28,32	9,16	298	149	2.68133195735e-06	4.498857571553713e-05	0.895,0.909	0.609,0.5	0.348
5476	ENSG00000205356.9	TECPR1	chr7	-	98251393	98251548	98251418	98251548	98244570	98244693	5476	5,2	0,0	15,3	3,2	174	149	0.000705648922784	0.005569657131382444	1.0,1.0	0.811,0.562	0.313
5508	ENSG00000106327.12	TFR2	chr7	-	100628072	100628306	100628223	100628306	100627743	100627820	5508	10,8	2,0	12,6	13,3	298	149	0.000867878407129	0.006573083841323482	0.714,1.0	0.316,0.5	0.449
5610	ENSG00000165516.10	KLHDC2	chr14	+	49779594	49779806	49779594	49779675	49780702	49780775	5610	41,31	1,0	32,69	16,17	280	149	1.71774001689e-08	4.6279880070440195e-07	0.956,1.0	0.516,0.684	0.378
5651	ENSG00000148688.13	RPP30	chr10	+	90894774	90895483	90894774	90894891	90895879	90895917	5651	588,529	11,9	657,707	300,280	298	149	0	0.0	0.964,0.967	0.523,0.558	0.425
5682	ENSG00000118058.21	KMT2A	chr11	+	118491195	118491318	118491195	118491309	118493056	118493230	5682	2,4	0,0	7,7	9,4	158	149	4.19466904944e-06	6.511613671208244e-05	1.0,1.0	0.423,0.623	0.477
5693	ENSG00000108773.10	KAT2A	chr17	-	42119053	42119436	42119244	42119436	42118296	42118403	5693	358,310	358,451	69,46	493,458	298	149	0	0.0	0.333,0.256	0.065,0.048	0.238
5766	ENSG00000148950.10	IMMP1L	chr11	-	31469739	31469797	31469757	31469797	31433459	31433570	5766	10,9	0,0	24,28	13,3	167	149	4.60554093414e-05	0.0005354657965751154	1.0,1.0	0.622,0.893	0.242
5911	ENSG00000099250.17	NRP1	chr10	-	33202890	33202995	33202911	33202995	33197649	33197709	5911	1,3	0,1	4,0	1,2	170	149	0.00504773376664	0.029404172687593197	1.0,0.724	0.778,0.0	0.473
5924	ENSG00000102904.14	TSNAXIP1	chr16	+	67825666	67826076	67825666	67825836	67826436	67826562	5924	4,7	0,0	8,7	4,0	298	149	0.00640756419644	0.03503218512863391	1.0,1.0	0.5,1.0	0.25
5925	ENSG00000102904.14	TSNAXIP1	chr16	+	67825666	67826282	67825666	67825836	67826436	67826562	5925	12,8	0,0	6,7	4,0	298	149	0.00627534034674	0.03457916155666761	1.0,1.0	0.429,1.0	0.285
6001	ENSG00000161513.11	FDXR	chr17	-	74863895	74864347	74864147	74864347	74863075	74863246	6001	90,75	0,0	40,54	11,5	298	149	2.47743441317e-08	6.611210691145086e-07	1.0,1.0	0.645,0.844	0.256
6019	ENSG00000007202.14	KIAA0100	chr17	-	28643163	28643659	28643609	28643659	28642868	28642987	6019	272,247	6,0	256,234	100,87	298	149	0	0.0	0.958,1.0	0.561,0.574	0.411
6096	ENSG00000090097.21	PCBP4	chr3	-	51959894	51960320	51960188	51960320	51959576	51959651	6096	145,124	17,4	64,91	17,24	298	149	7.69933984333e-05	0.0008249923610329123	0.81,0.939	0.653,0.655	0.221
6117	ENSG00000130713.15	EXOSC2	chr9	+	130695491	130695606	130695491	130695593	130699328	130699394	6117	11,10	5,4	15,25	42,31	162	149	0.00141822814734	0.010120213971874351	0.669,0.697	0.247,0.426	0.347
6119	ENSG00000130713.15	EXOSC2	chr9	+	130695491	130695606	130695491	130695593	130702133	130702310	6119	9,7	0,0	12,13	6,9	162	149	1.46060455175e-06	2.6150887885006388e-05	1.0,1.0	0.648,0.571	0.391
6121	ENSG00000130713.15	EXOSC2	chr9	+	130695491	130695606	130695491	130695593	130703052	130703181	6121	9,7	0,0	5,14	8,2	162	149	3.22889196813e-05	0.0003866391151581308	1.0,1.0	0.365,0.866	0.385
6148	ENSG00000147535.16	PLPP5	chr8	-	38268822	38268990	38268881	38268990	38268370	38268407	6148	27,23	0,1	16,31	27,23	208	149	3.30968585871e-12	1.5202852091976098e-10	1.0,0.943	0.298,0.491	0.577
6195	ENSG00000224597.10	SVIL-AS1	chr10	+	29409556	29409683	29409556	29409658	29415356	29415412	6195	99,84	80,62	54,36	94,74	174	149	6.54924909749e-06	9.813366829501058e-05	0.514,0.537	0.33,0.294	0.214
6198	ENSG00000160193.11	WDR4	chr21	-	42873550	42873691	42873602	42873691	42859661	42859722	6198	95,91	8,15	87,61	31,35	201	149	7.96924562607e-06	0.00011539961883332372	0.898,0.818	0.675,0.564	0.239
6241	ENSG00000166295.8	ANAPC16	chr10	+	72215999	72216138	72215999	72216072	72233000	72235858	6241	4,3	1,0	3,5	4,3	215	149	0.000769413369975	0.00598860072963875	0.735,1.0	0.342,0.536	0.428
6300	ENSG00000095539.15	SEMA4G	chr10	+	100980821	100980997	100980821	100980982	100981167	100981229	6300	9,12	1,13	1,0	6,3	164	149	2.37351454433e-05	0.00029690123898270805	0.891,0.456	0.132,0.0	0.607
6331	ENSG00000197771.12	MCMBP	chr10	-	119843247	119843426	119843253	119843426	119840842	119840960	6331	14,20	0,0	14,8	1,4	155	149	0.0019301850961	0.013127132619592717	1.0,1.0	0.931,0.658	0.206
6579	ENSG00000168002.11	POLR2G	chr11	+	62761794	62762866	62761794	62761904	62765181	62765232	6579	132,153	8,12	172,166	171,149	298	149	0	0.0	0.892,0.864	0.335,0.358	0.531
6581	ENSG00000175634.14	RPS6KB2	chr11	+	67432951	67433194	67432951	67433042	67433339	67433447	6581	78,55	55,31	44,67	101,88	298	149	1.01362350159e-05	0.00014308176581638186	0.415,0.47	0.179,0.276	0.215
6658	ENSG00000156345.17	CDK20	chr9	-	87970567	87970897	87970775	87970897	87969795	87969919	6658	68,62	24,22	55,55	46,47	298	149	0.000241850627831	0.002232835120864784	0.586,0.585	0.374,0.369	0.214
6661	ENSG00000169359.14	SLC33A1	chr3	-	155833467	155834041	155833856	155834041	155829687	155829903	6661	106,161	6,2	31,27	19,16	298	149	4.4408920985e-16	3.034970648779756e-14	0.898,0.976	0.449,0.458	0.484
6710	ENSG00000159131.16	GART	chr21	-	33528514	33528604	33528518	33528604	33524768	33525000	6710	3,2	0,0	4,7	10,4	153	149	2.30409333968e-06	3.9127694168383995e-05	1.0,1.0	0.28,0.63	0.545
6824	ENSG00000111641.11	NOP2	chr12	-	6563611	6563771	6563613	6563771	6563314	6563512	6824	1,1	0,0	0,1	2,3	151	149	2.95955338014e-09	9.214076190169201e-08	1.0,1.0	0.0,0.248	0.876
6848	ENSG00000104756.15	KCTD9	chr8	-	25446079	25446250	25446128	25446250	25440576	25440673	6848	1,4	0,0	0,2	9,7	198	149	4.07110456457e-10	1.4814590896006674e-08	1.0,1.0	0.0,0.177	0.911
6887	ENSG00000111731.12	C2CD5	chr12	-	22519039	22519239	22519114	22519239	22513293	22513379	6887	27,33	1,0	25,31	5,13	224	149	9.44804806613e-07	1.764895378753084e-05	0.947,1.0	0.769,0.613	0.282
6912	ENSG00000134291.11	TMEM106C	chr12	+	47964208	47964462	47964208	47964423	47966682	47966732	6912	11,5	10,7	53,37	149,153	188	149	0.00781412018978	0.04131163164483691	0.466,0.361	0.22,0.161	0.223
6913	ENSG00000134291.11	TMEM106C	chr12	+	47965281	47966229	47965281	47965345	47966682	47966732	6913	1089,1071	127,151	624,624	432,384	298	149	0	0.0	0.811,0.78	0.419,0.448	0.362
6915	ENSG00000134291.11	TMEM106C	chr12	+	47964208	47964462	47964208	47964423	47967207	47967261	6915	11,5	2,0	39,33	54,67	188	149	2.99163558837e-06	4.9503182285633274e-05	0.813,1.0	0.364,0.281	0.584
6927	ENSG00000156650.13	KAT6B	chr10	+	74981786	74985241	74981786	74981928	74989018	74989112	6927	102,119	11,11	73,71	29,32	298	149	7.81854023746e-08	1.8105413012696628e-06	0.823,0.844	0.557,0.526	0.292
7268	ENSG00000100823.11	APEX1	chr14	+	20455577	20455773	20455577	20455703	20456667	20456860	7268	56,73	6,0	100,104	71,64	219	149	7.50510764647e-14	4.141693524085176e-12	0.864,1.0	0.489,0.525	0.425
7303	ENSG00000092010.14	PSME1	chr14	+	24138344	24138403	24138344	24138399	24138735	24138959	7303	8,5	0,0	5,7	11,0	153	149	0.00110415924477	0.008109709577576776	1.0,1.0	0.307,1.0	0.347
7305	ENSG00000100911.15	PSME2	chr14	-	24145226	24145273	24145242	24145273	24144399	24144468	7305	12,10	1,0	29,12	19,24	165	149	2.24067253085e-07	4.811007227158391e-06	0.916,1.0	0.58,0.311	0.512
7324	ENSG00000214078.12	CPNE1	chr20	-	35632162	35632385	35632310	35632385	35631944	35632025	7324	1271,1132	83,106	665,636	465,470	297	149	0	0.0	0.885,0.843	0.418,0.404	0.453
7325	ENSG00000214078.12	CPNE1	chr20	-	35664759	35664882	35664801	35664882	35632516	35632696	7325	7,13	0,0	9,11	9,2	191	149	6.89635765871e-06	0.0001025124358605062	1.0,1.0	0.438,0.811	0.375
7426	ENSG00000165533.18	TTC8	chr14	+	88841036	88841514	88841036	88841196	88843805	88843850	7426	55,54	66,47	5,10	92,83	298	149	0	0.0	0.294,0.365	0.026,0.057	0.288
7440	ENSG00000117308.14	GALE	chr1	-	23796508	23796782	23796696	23796782	23796150	23796265	7440	366,256	59,55	148,150	121,136	298	149	0	0.0	0.756,0.699	0.379,0.355	0.361
7507	ENSG00000166946.13	CCNDBP1	chr15	+	43185819	43186233	43185819	43185879	43189198	43189280	7507	196,188	23,27	90,76	36,39	298	149	2.54015106727e-08	6.714625745745792e-07	0.81,0.777	0.556,0.494	0.269
7509	ENSG00000137822.12	TUBGCP4	chr15	+	43401715	43403799	43401715	43401850	43404412	43404552	7509	259,284	19,18	139,162	163,168	298	149	0	0.0	0.872,0.887	0.299,0.325	0.567
7514	ENSG00000138606.19	SHF	chr15	-	45172146	45172318	45172148	45172318	45171882	45172002	7514	19,14	3,5	12,13	12,11	151	149	0.00354411597893	0.021833202944352793	0.862,0.734	0.497,0.538	0.28
120	ENSG00000046647.13	GEMIN8	chrX	-	14026051	14026221	14026139	14026221	14021463	14021511	120	46,26	86,68	71,87	51,31	237	149	2.6439946843e-07	5.612479625309546e-06	0.252,0.194	0.467,0.638	-0.33
211	ENSG00000226287.8	TMEM191A	chr22	+	20703967	20704056	20703967	20704040	20704187	20704228	211	1,0	8,22	0,6	5,4	165	149	0.00652673557521	0.03551051083832703	0.101,0.0	0.0,0.575	-0.237
216	ENSG00000187325.4	TAF9B	chrX	-	78137748	78138098	78137961	78138098	78136914	78136990	216	329,321	171,214	179,170	38,35	298	149	8.17582335166e-10	2.8998300039685216e-08	0.49,0.429	0.702,0.708	-0.245
217	ENSG00000160299.16	PCNT	chr21	+	46431528	46432215	46431528	46431978	46435903	46436148	217	381,392	124,102	458,426	12,24	298	149	0	0.0	0.606,0.658	0.95,0.899	-0.292
225	ENSG00000160226.15	CFAP410	chr21	-	44330462	44330916	44330822	44330916	44329890	44330326	225	31,26	141,130	89,63	90,79	298	149	6.15729689457e-13	2.899621159426074e-11	0.099,0.091	0.331,0.285	-0.213
238	ENSG00000159267.14	HLCS	chr21	-	36947332	36948287	36948165	36948287	36938831	36938994	238	15,16	14,4	1,2	0,0	298	149	2.4312515905e-05	0.00030210053022532146	0.349,0.667	1.0,1.0	-0.492
261	ENSG00000130703.16	OSBPL2	chr20	+	62242320	62242661	62242320	62242434	62256056	62256221	261	5,2	4,0	2,1	0,0	298	149	0.00451123446949	0.026980744895434325	0.385,1.0	1.0,1.0	-0.307
264	ENSG00000101181.17	MTG2	chr20	+	62199118	62199283	62199118	62199257	62203083	62203568	264	4,5	3,13	8,12	0,0	175	149	8.75742312001e-09	2.4911979271338087e-07	0.532,0.247	1.0,1.0	-0.611
285	ENSG00000101040.19	ZMYND8	chr20	-	47238757	47239138	47238895	47239138	47236325	47236516	285	33,11	117,87	65,81	70,68	287	149	1.78634884662e-13	9.269165681906e-12	0.128,0.062	0.325,0.382	-0.259
326	ENSG00000125779.22	PANK2	chr20	+	3907925	3908278	3907925	3908135	3910576	3910830	326	328,245	145,118	299,297	57,57	292	149	3.02585992928e-08	7.886939090086103e-07	0.536,0.514	0.728,0.727	-0.203
425	ENSG00000104936.17	DMPK	chr19	-	45777326	45777590	45777341	45777590	45774948	45775034	425	18,31	21,11	29,46	6,8	164	149	0.00684413212141	0.03694207581619553	0.438,0.719	0.815,0.839	-0.248
479	ENSG00000239382.10	ALKBH6	chr19	-	36013000	36013089	36013020	36013089	36010566	36010683	479	9,9	3,2	4,5	0,0	169	149	0.00131947480205	0.009492088306403336	0.726,0.799	1.0,1.0	-0.238
515	ENSG00000130475.14	FCHO1	chr19	+	17754316	17754466	17754316	17754361	17754591	17754685	515	92,69	148,121	106,94	61,51	254	149	1.55591362017e-09	5.1290234867251054e-08	0.267,0.251	0.505,0.52	-0.253
543	ENSG00000011243.17	AKAP8L	chr19	-	15403652	15403715	15403657	15403715	15403474	15403555	543	29,45	81,91	34,53	33,29	154	149	1.59620796046e-05	0.0002109705049626849	0.257,0.324	0.499,0.639	-0.278
617	ENSG00000188321.13	ZNF559	chr19	+	9337795	9338017	9337795	9337858	9338493	9338582	617	27,20	34,40	15,19	6,2	298	149	0.000109753967226	0.0011264857735064175	0.284,0.2	0.556,0.826	-0.449
653	ENSG00000129968.15	ABHD17A	chr19	-	1878663	1880115	1879920	1880115	1877507	1877687	653	74,61	364,347	94,93	125,106	298	149	0	0.0	0.092,0.081	0.273,0.305	-0.203
727	ENSG00000167733.13	HSD11B1L	chr19	+	5684818	5685119	5684818	5684905	5686899	5686991	727	19,17	5,8	22,13	0,0	298	149	3.7852686674e-07	7.844569099864295e-06	0.655,0.515	1.0,1.0	-0.415
824	ENSG00000158201.9	ABHD3	chr18	-	21663677	21664230	21664117	21664230	21659169	21659343	824	40,66	267,324	65,120	93,87	298	149	1.51656465164e-13	8.017762554519396e-12	0.07,0.092	0.259,0.408	-0.253
839	ENSG00000266173.6	STRADA	chr17	-	63728333	63728413	63728357	63728413	63714005	63714108	839	54,33	48,42	14,23	7,8	173	149	0.00601850326406	0.03366037154869485	0.492,0.404	0.633,0.712	-0.224
917	ENSG00000073670.13	ADAM11	chr17	+	44772398	44772466	44772398	44772462	44772856	44772931	917	17,6	1,4	1,2	0,0	153	149	0.00243557355684	0.01596368913746358	0.943,0.594	1.0,1.0	-0.232
989	ENSG00000172716.16	SLFN11	chr17	-	35367540	35367700	35367602	35367700	35366946	35367043	989	11,14	17,31	18,15	9,6	211	149	0.000203148893397	0.0019165764286141209	0.314,0.242	0.585,0.638	-0.333
1045	ENSG00000133030.20	MPRIP	chr17	+	17137915	17138429	17137915	17138075	17142626	17142765	1045	435,347	526,507	546,560	301,275	298	149	1.49880108324e-14	9.12965355486626e-13	0.293,0.255	0.476,0.505	-0.216
1055	ENSG00000269335.5	IKBKG	chrX	+	154561687	154561784	154561687	154561763	154562809	154562953	1055	10,12	2,6	17,18	1,1	170	149	0.00369394591501	0.022623904817176	0.814,0.637	0.937,0.94	-0.213
1081	ENSG00000187838.16	PLSCR3	chr17	-	7393143	7393509	7393466	7393509	7392790	7392952	1081	87,64	44,33	61,57	10,12	298	149	0.000201601607872	0.0019084044096531892	0.497,0.492	0.753,0.704	-0.234
1094	ENSG00000219200.11	RNASEK	chr17	+	7013318	7013535	7013318	7013516	7013665	7013742	1094	7,5	49,59	32,10	25,44	168	149	0.00170757545132	0.011784794124627192	0.112,0.07	0.532,0.168	-0.259
1105	ENSG00000129219.13	PLD2	chr17	+	4819428	4819582	4819428	4819549	4821792	4821907	1105	23,20	9,13	21,22	3,3	182	149	0.00419984520507	0.025389355479193396	0.677,0.557	0.851,0.857	-0.237
1135	ENSG00000187741.14	FANCA	chr16	-	89798950	89799232	89799165	89799232	89795905	89796018	1135	56,49	176,166	65,98	86,61	298	149	6.42770817016e-07	1.2507248814436332e-05	0.137,0.129	0.274,0.445	-0.227
1163	ENSG00000103248.18	MTHFSD	chr16	-	86551972	86552146	86552032	86552146	86548463	86548577	1163	0,3	109,53	12,22	46,12	209	149	1.37805069578e-08	3.7671200483664e-07	0.0,0.039	0.157,0.567	-0.342
1178	ENSG00000140873.15	ADAMTS18	chr16	-	77367436	77367723	77367440	77367723	77364187	77364381	1178	2,0	3,2	1,3	0,2	153	149	0.00666978721211	0.036183434207806814	0.394,0.0	1.0,0.594	-0.6
1219	ENSG00000159593.14	NAE1	chr16	-	66827934	66828077	66827979	66828077	66826676	66826780	1219	10,4	29,15	12,6	4,5	194	149	0.000591512333398	0.004811081446099263	0.209,0.17	0.697,0.48	-0.399
1255	ENSG00000099377.13	HSD3B7	chr16	+	30985652	30985947	30985652	30985824	30986048	30986204	1255	3,2	6,2	4,7	0,0	272	149	3.77997688705e-09	1.1512494823384891e-07	0.215,0.354	1.0,1.0	-0.716
1281	ENSG00000168488.18	ATXN2L	chr16	+	28835932	28836176	28835932	28836122	28836325	28836490	1281	128,132	33,26	137,125	0,1	203	149	1.11022302463e-16	7.875556746869011e-15	0.74,0.788	1.0,0.989	-0.23
1350	ENSG00000213918.10	DNASE1	chr16	+	3655848	3655966	3655848	3655937	3656101	3656185	1350	2,0	16,9	2,4	6,0	178	149	0.00155748089364	0.010882946294212669	0.095,0.0	0.218,1.0	-0.561
1381	ENSG00000196408.11	NOXO1	chr16	-	1980640	1980728	1980655	1980728	1980366	1980544	1381	3,0	1,2	7,1	0,1	164	149	0.00505200054987	0.029404172687593197	0.732,0.0	1.0,0.476	-0.372
1486	ENSG00000106268.15	NUDT1	chr7	+	2242904	2243048	2242904	2242975	2249856	2250002	1486	10,7	0,8	3,4	0,0	222	149	0.00116850770538	0.008493277796302878	1.0,0.37	1.0,1.0	-0.315
1501	ENSG00000179532.12	DNHD1	chr11	+	6562981	6563255	6562981	6563131	6563381	6563564	1501	6,2	7,0	3,5	0,0	273	149	0.000783946264387	0.006076396771265212	0.319,1.0	1.0,1.0	-0.341
1532	ENSG00000120458.11	MSANTD2	chr11	-	124779003	124779139	124779049	124779139	124774718	124774974	1532	15,11	4,4	11,9	0,0	195	149	2.52092762763e-05	0.0003104896357195279	0.741,0.678	1.0,1.0	-0.29
1550	ENSG00000135297.15	MTO1	chr6	+	73479935	73480367	73479935	73480126	73480674	73480805	1550	243,241	258,236	488,460	128,121	298	149	0	0.0	0.32,0.338	0.656,0.655	-0.326
1590	ENSG00000198000.11	NOL8	chr9	-	92324905	92325350	92325317	92325350	92324022	92324209	1590	21,23	21,17	43,58	19,18	298	149	0.0057288468435	0.03239602190814733	0.333,0.404	0.531,0.617	-0.206
1593	ENSG00000108352.12	RAPGEFL1	chr17	+	40181298	40181486	40181298	40181373	40181615	40181694	1593	24,29	5,5	33,40	0,2	262	149	0.000633212172499	0.005083840995249851	0.732,0.767	1.0,0.919	-0.21
1659	ENSG00000239665.8	AL157392.3	chr10	+	13644916	13645136	13644916	13645074	13654352	13654427	1659	3,28	4,4	16,9	1,0	211	149	0.000648060229851	0.005155041369837226	0.346,0.832	0.919,1.0	-0.371
1660	ENSG00000239665.8	AL157392.3	chr10	+	13652845	13652929	13652845	13652882	13654352	13654427	1660	10,11	11,5	12,17	1,3	196	149	0.00256763233826	0.016673246377299004	0.409,0.626	0.901,0.812	-0.339
1661	ENSG00000239665.8	AL157392.3	chr10	+	13652845	13653148	13652845	13652882	13654352	13654427	1661	20,41	11,5	49,52	1,3	298	149	0.000913676651948	0.006872810681230325	0.476,0.804	0.961,0.897	-0.289
1671	ENSG00000152240.12	HAUS1	chr18	+	46105193	46105408	46105193	46105368	46119925	46120060	1671	8,10	34,38	16,21	8,16	189	149	9.03048354539e-07	1.696146407406554e-05	0.156,0.172	0.612,0.509	-0.397
1714	ENSG00000143110.11	C1orf162	chr1	+	111476797	111477078	111476797	111476867	111477333	111477428	1714	4,2	4,0	3,4	0,0	298	149	0.00471048348945	0.027845516323710764	0.333,1.0	1.0,1.0	-0.334
1790	ENSG00000154358.20	OBSCN	chr1	+	228356150	228356344	228356150	228356193	228359596	228361250	1790	18,20	15,14	22,11	5,2	298	149	0.00335038489487	0.020908192595602983	0.375,0.417	0.688,0.733	-0.314
1802	ENSG00000170482.16	SLC23A1	chr5	-	139380552	139380632	139380564	139380632	139379677	139379834	1802	0,0	3,4	0,5	3,0	161	149	0.00733205786814	0.03916954460729891	0.0,0.0	0.0,1.0	-0.5
1811	ENSG00000120705.12	ETF1	chr5	-	138542704	138542936	138542832	138542936	138529554	138529678	1811	40,41	20,15	50,47	6,1	277	149	1.01297064284e-05	0.00014308176581638186	0.518,0.595	0.818,0.962	-0.333
1949	ENSG00000183569.17	SERHL2	chr22	+	42571120	42571901	42571120	42571203	42572435	42572529	1949	2,4	3,1	1,1	0,0	298	149	0.000105576465531	0.0010916061122430332	0.25,0.667	1.0,1.0	-0.541
2008	ENSG00000188002.10	AC026412.1	chr5	-	1632643	1632906	1632844	1632906	1630408	1630566	2008	24,18	4,3	20,25	0,0	298	149	7.47062161292e-05	0.0008051031445923784	0.75,0.75	1.0,1.0	-0.25
2011	ENSG00000249915.7	PDCD6	chr5	+	304176	306754	304176	304221	311292	311402	2011	77,57	52,51	69,50	3,19	298	149	0.000741036639522	0.005811514284693919	0.425,0.358	0.92,0.568	-0.353
2155	ENSG00000127419.16	TMEM175	chr4	+	948115	948615	948115	948154	950420	950518	2155	68,54	44,41	75,70	9,28	298	149	0.00289027055698	0.018405768410586273	0.436,0.397	0.806,0.556	-0.265
2156	ENSG00000139926.15	FRMD6	chr14	+	51701055	51701159	51701055	51701135	51702511	51702588	2156	14,14	29,21	11,28	4,12	173	149	6.67348499499e-05	0.0007275916325277035	0.294,0.365	0.703,0.668	-0.356
2160	ENSG00000113240.12	CLK4	chr5	-	178617343	178618778	178618555	178618778	178616881	178616948	2160	59,74	51,47	133,135	43,43	298	149	6.87038854755e-05	0.000747604998455732	0.366,0.44	0.607,0.611	-0.206
2175	ENSG00000114503.10	NCBP2	chr3	-	196939250	196939432	196939392	196939432	196937509	196937631	2175	1265,1153	398,367	2768,2608	76,130	291	149	0	0.0	0.619,0.617	0.949,0.911	-0.312
2248	ENSG00000237765.6	FAM200B	chr4	+	15681755	15681968	15681755	15681901	15686235	15686462	2248	9,15	35,20	41,45	41,33	216	149	0.00607839032344	0.03386853950372878	0.151,0.341	0.408,0.485	-0.201
2316	ENSG00000100325.14	ASCC2	chr22	-	29834441	29834550	29834488	29834550	29833540	29833614	2316	1,8	10,6	2,10	0,2	196	149	0.000496299136058	0.004163563410881784	0.071,0.503	1.0,0.792	-0.609
2325	ENSG00000137074.18	APTX	chr9	-	33001515	33001612	33001566	33001612	32988082	32988129	2325	0,1	1,3	6,0	0,1	200	149	0.00182209526836	0.012498190800354272	0.0,0.199	1.0,0.0	-0.4
2482	ENSG00000175463.11	TBC1D10C	chr11	+	67406626	67406738	67406626	67406692	67406826	67407016	2482	26,49	102,95	89,106	54,56	195	149	1.48424605939e-11	6.398242243708893e-10	0.163,0.283	0.557,0.591	-0.351
2489	ENSG00000138246.16	DNAJC13	chr3	+	132484362	132484493	132484362	132484488	132484587	132484672	2489	0,0	10,2	2,1	0,1	154	149	2.9078815302e-05	0.0003519604340224795	0.0,0.0	1.0,0.492	-0.746
2490	ENSG00000106400.11	ZNHIT1	chr7	+	101218318	101221796	101218318	101218485	101222603	101222774	2490	48,53	24,31	103,99	10,14	298	149	3.2972093722e-08	8.450764106081425e-07	0.5,0.461	0.837,0.78	-0.328
2507	ENSG00000169714.16	CNBP	chr3	-	129171651	129171771	129171654	129171771	129171445	129171508	2507	8,27	10,4	8,14	2,0	152	149	0.00634181978689	0.034755299317940885	0.44,0.869	0.797,1.0	-0.244
2518	ENSG00000167220.11	HDHD2	chr18	-	47136301	47136449	47136338	47136449	47134495	47134677	2518	40,30	43,12	13,27	1,7	186	149	0.00683153757548	0.0369179716229411	0.427,0.667	0.912,0.755	-0.286
2525	ENSG00000070476.14	ZXDC	chr3	-	126461269	126462220	126461534	126462220	126459652	126459737	2525	177,224	102,115	255,256	49,37	298	149	6.57984777774e-12	2.9736666892302385e-10	0.465,0.493	0.722,0.776	-0.27
2597	ENSG00000113595.14	TRIM23	chr5	-	65591842	65591948	65591871	65591948	65591447	65591502	2597	9,5	0,5	13,10	0,0	178	149	0.0035375713435	0.021833202944352793	1.0,0.456	1.0,1.0	-0.272
2617	ENSG00000132424.15	PNISR	chr6	-	99415568	99415747	99415635	99415747	99414571	99414690	2617	25,22	7,7	23,25	0,1	216	149	6.12885835571e-06	9.208075663645801e-05	0.711,0.684	1.0,0.945	-0.275
2631	ENSG00000157036.12	EXOG	chr3	+	38497628	38497689	38497628	38497684	38498925	38498989	2631	10,7	2,6	14,10	0,1	154	149	0.000305604244022	0.002740169893598861	0.829,0.53	1.0,0.906	-0.274
2674	ENSG00000136531.15	SCN2A	chr2	+	165295772	165296302	165295772	165296090	165297016	165297135	2674	0,0	10,6	4,9	1,3	298	149	2.70197286767e-09	8.506660646304875e-08	0.0,0.0	0.667,0.6	-0.633
2675	ENSG00000136531.15	SCN2A	chr2	+	165295772	165296892	165295772	165296090	165297016	165297135	2675	0,0	10,6	4,9	1,3	298	149	2.70197286767e-09	8.506660646304875e-08	0.0,0.0	0.667,0.6	-0.633
2677	ENSG00000136531.15	SCN2A	chr2	+	165326851	165328538	165326851	165326984	165331329	165331568	2677	3,0	4,9	6,3	2,3	298	149	0.00684918215079	0.03694207581619553	0.273,0.0	0.6,0.333	-0.33
2715	ENSG00000111325.16	OGFOD2	chr12	+	122976870	122977166	122976870	122976970	122978359	122978569	2715	42,30	24,24	98,84	15,29	298	149	0.00143432868669	0.010200479644937512	0.467,0.385	0.766,0.592	-0.253
2745	ENSG00000126456.15	IRF3	chr19	-	49664442	49664673	49664552	49664673	49663342	49663514	2745	0,4	30,26	14,3	10,17	259	149	0.000871956903506	0.006594394719632421	0.0,0.081	0.446,0.092	-0.229
2775	ENSG00000168101.14	NUDT16L1	chr16	+	4693977	4694308	4693977	4694238	4694957	4695859	2775	48,42	130,139	55,92	76,64	219	149	1.27764009515e-05	0.00017420669326570804	0.201,0.171	0.33,0.494	-0.226
2791	ENSG00000058673.16	ZC3H11A	chr1	+	203796292	203796601	203796292	203796496	203801574	203801628	2791	133,170	237,202	320,275	65,51	254	149	0	0.0	0.248,0.331	0.743,0.76	-0.462
2846	ENSG00000082258.12	CCNT2	chr2	+	134946100	134946465	134946100	134946146	134947735	134947899	2846	163,155	119,75	221,227	55,55	298	149	2.99457151942e-06	4.9503182285633274e-05	0.406,0.508	0.668,0.674	-0.214
2903	ENSG00000084754.11	HADHA	chr2	-	26210544	26210814	26210694	26210814	26209779	26209889	2903	12,9	6,3	29,30	0,2	298	149	4.16835673939e-05	0.0004886918654297398	0.5,0.6	1.0,0.882	-0.391
2947	ENSG00000121753.12	ADGRB2	chr1	-	31735182	31735665	31735579	31735665	31732971	31733143	2947	7,7	42,49	5,17	12,13	298	149	0.000485695162198	0.004080713176847964	0.077,0.067	0.172,0.395	-0.211
3075	ENSG00000166401.14	SERPINB8	chr18	+	63970028	63970187	63970028	63970170	63979800	63979938	3075	1,0	5,5	5,7	15,12	166	149	0.00119168651393	0.008650532673657669	0.152,0.0	0.23,0.344	-0.211
3085	ENSG00000137965.10	IFI44	chr1	+	78660553	78660691	78660553	78660654	78662703	78662878	3085	0,5	20,19	6,13	7,14	186	149	0.000133478057927	0.0013417895762079142	0.0,0.174	0.407,0.427	-0.33
3124	ENSG00000067829.18	IDH3G	chrX	-	153790795	153790851	153790809	153790851	153790194	153790292	3124	2,2	5,4	3,2	1,0	163	149	0.00015585792413	0.0015323294856570528	0.268,0.314	0.733,1.0	-0.576
3200	ENSG00000142303.13	ADAMTS10	chr19	-	8595761	8595903	8595772	8595903	8592762	8592870	3200	4,8	7,2	2,3	0,0	160	149	1.41330502003e-05	0.00018947754383368708	0.347,0.788	1.0,1.0	-0.432
3327	ENSG00000163702.19	IL17RC	chr3	+	9923880	9924137	9923880	9924020	9924231	9924291	3327	0,0	8,12	2,4	8,5	266	149	0.000324766635352	0.00288429829558258	0.0,0.0	0.123,0.309	-0.216
3339	ENSG00000092621.12	PHGDH	chr1	+	119724784	119724967	119724784	119724875	119726850	119726905	3339	3,2	3,2	5,16	1,2	241	149	0.00796932205826	0.0418165550697463	0.382,0.382	0.756,0.832	-0.412
3365	ENSG00000066294.14	CD84	chr1	-	160553359	160553497	160553377	160553497	160552704	160552737	3365	0,1	2,12	0,6	2,3	167	149	0.00865956663817	0.0448504726805034	0.0,0.069	0.0,0.641	-0.286
3384	ENSG00000162910.18	MRPL55	chr1	-	228108436	228109021	228108954	228109021	228108234	228108318	3384	193,184	307,264	385,429	208,171	298	149	1.11022302463e-16	7.875556746869011e-15	0.239,0.258	0.481,0.556	-0.27
3404	ENSG00000213963.6	AC019080.1	chr2	-	177323084	177323396	177323238	177323396	177321606	177322237	3404	11,12	9,12	6,1	0,0	298	149	2.95610529477e-06	4.9157311786026945e-05	0.379,0.333	1.0,1.0	-0.644
3462	ENSG00000130270.16	ATP8B3	chr19	-	1811488	1811884	1811600	1811884	1810621	1810683	3462	243,224	101,83	152,143	22,20	261	149	3.64116375273e-07	7.585532219441977e-06	0.579,0.606	0.798,0.803	-0.208
3497	ENSG00000160087.20	UBE2J2	chr1	-	1262169	1262390	1262268	1262390	1257207	1257310	3497	41,15	45,74	43,26	30,20	248	149	0.0025818909868	0.01672707178037827	0.354,0.109	0.463,0.439	-0.22
3533	ENSG00000169660.16	HEXDC	chr17	+	82439630	82440334	82439630	82439713	82440996	82441075	3533	47,49	46,19	31,14	4,1	298	149	0.000216506306844	0.0020289320126317322	0.338,0.563	0.795,0.875	-0.384
3561	ENSG00000068745.14	IP6K2	chr3	-	48694693	48695421	48695089	48695421	48694458	48694525	3561	222,181	91,99	243,248	30,38	298	149	2.06228367716e-11	8.651909735923343e-10	0.55,0.478	0.802,0.765	-0.27
3578	ENSG00000162241.12	SLC25A45	chr11	-	65381874	65381969	65381914	65381969	65380131	65380175	3578	3,4	24,27	7,11	6,10	189	149	1.54975386237e-05	0.00020629027659670976	0.09,0.105	0.479,0.464	-0.374
3596	ENSG00000229956.10	ZRANB2-AS2	chr1	+	71237129	71237386	71237129	71237195	71368054	71368088	3596	6,2	6,0	4,10	0,0	298	149	0.000923193659114	0.006925806245883342	0.333,1.0	1.0,1.0	-0.334
3639	ENSG00000186376.14	ZNF75D	chrX	-	135341767	135344087	135343260	135344087	135295767	135296039	3639	14,27	5,4	51,74	2,4	298	149	0.00872230969857	0.0450505286182362	0.583,0.771	0.927,0.902	-0.238
3737	ENSG00000168216.11	LMBRD1	chr6	-	69708849	69709231	69709156	69709231	69701888	69701953	3737	15,5	6,2	3,2	0,0	298	149	2.12369405836e-05	0.0002720227566438959	0.556,0.556	1.0,1.0	-0.444
3839	ENSG00000223960.6	AC009948.1	chr2	+	178426365	178426661	178426365	178426505	178430694	178430889	3839	70,71	41,20	49,53	1,2	298	149	6.53582610255e-09	1.9176319098790683e-07	0.461,0.64	0.961,0.93	-0.395
3840	ENSG00000223960.6	AC009948.1	chr2	+	178426365	178426703	178426365	178426505	178430694	178430889	3840	71,68	41,20	49,53	1,2	298	149	3.10621040001e-09	9.564397297613208e-08	0.464,0.63	0.961,0.93	-0.398
3859	ENSG00000105176.17	URI1	chr19	+	29980158	29980364	29980158	29980250	29985222	29985301	3859	2,2	3,2	7,1	0,0	263	149	1.27958724805e-06	2.313163528410387e-05	0.274,0.362	1.0,1.0	-0.682
3911	ENSG00000144061.12	NPHP1	chr2	-	110164519	110164730	110164687	110164730	110163047	110163132	3911	13,17	11,6	14,11	0,2	298	149	0.000829411254845	0.00634109232217105	0.371,0.586	1.0,0.733	-0.388
3912	ENSG00000144061.12	NPHP1	chr2	-	110164519	110164730	110164687	110164730	110163047	110163135	3912	13,17	11,24	14,11	1,4	298	149	0.00201306559965	0.013591830867998313	0.371,0.262	0.875,0.579	-0.41
3914	ENSG00000167528.12	ZNF641	chr12	-	48347148	48347343	48347251	48347343	48345427	48345474	3914	7,10	40,57	21,30	27,18	252	149	5.35370782262e-07	1.0639070438993787e-05	0.094,0.094	0.315,0.496	-0.311
3956	ENSG00000159214.12	CCDC24	chr1	+	43991846	43992387	43991846	43992004	43992522	43992639	3956	17,10	3,2	4,4	0,0	298	149	0.000873635286037	0.006598183481066507	0.739,0.714	1.0,1.0	-0.274
3972	ENSG00000116353.15	MECR	chr1	-	29220716	29220921	29220833	29220921	29216587	29216685	3972	0,3	4,0	2,7	0,0	266	149	0.00263412867205	0.01700651737116152	0.0,1.0	1.0,1.0	-0.5
3973	ENSG00000116353.15	MECR	chr1	-	29220716	29220921	29220837	29220921	29216587	29216685	3973	0,3	13,16	2,7	6,0	270	149	0.00325502039234	0.020449702106136055	0.0,0.094	0.155,1.0	-0.53
4010	ENSG00000176393.10	RNPEP	chr1	+	201996146	201996409	201996146	201996263	201999901	202000015	4010	13,13	22,53	17,25	16,16	295	149	0.000279772859001	0.0025328709238151923	0.23,0.11	0.349,0.441	-0.225
4039	ENSG00000177479.19	ARIH2	chr3	+	48924717	48924971	48924717	48924839	48927461	48927813	4039	33,28	112,115	74,63	22,25	281	149	0	0.0	0.135,0.114	0.641,0.572	-0.482
4073	ENSG00000110768.11	GTF2H1	chr11	+	18325946	18326153	18325946	18326019	18333059	18333228	4073	13,12	10,6	5,14	0,0	283	149	1.83673660503e-07	4.036498797877695e-06	0.406,0.513	1.0,1.0	-0.54
4197	ENSG00000172053.17	QARS	chr3	-	49097109	49097287	49097133	49097287	49095932	49096079	4197	11,2	4,1	9,5	0,0	173	149	0.000454260645891	0.003851250619626572	0.703,0.633	1.0,1.0	-0.332
4306	ENSG00000163608.14	NEPRO	chr3	-	113013948	113014032	113013952	113014032	113013271	113013361	4306	0,0	6,10	3,1	8,6	153	149	0.00704541769628	0.03785476583888123	0.0,0.0	0.268,0.14	-0.204
4331	ENSG00000172671.19	ZFAND4	chr10	-	45672271	45672762	45672678	45672762	45663541	45663842	4331	47,51	14,8	107,94	8,4	298	149	0.000795637617517	0.006141533345131223	0.627,0.761	0.87,0.922	-0.202
4333	ENSG00000100897.17	DCAF11	chr14	+	24115514	24115749	24115514	24115726	24116971	24117044	4333	32,41	63,55	67,70	33,23	172	149	3.47716286875e-08	8.857282143852272e-07	0.306,0.392	0.638,0.725	-0.333
4429	ENSG00000181027.10	FKRP	chr19	+	46747233	46747305	46747233	46747294	46748026	46748088	4429	5,9	2,3	5,10	0,0	160	149	0.00060050920638	0.00485606579012052	0.7,0.736	1.0,1.0	-0.282
4442	ENSG00000127586.16	CHTF18	chr16	+	790524	790671	790524	790666	791160	791370	4442	41,32	128,130	40,40	42,40	154	149	4.15155335665e-08	1.0224892315456368e-06	0.237,0.192	0.48,0.492	-0.271
4456	ENSG00000074582.13	BCS1L	chr2	+	218660036	218660218	218660036	218660166	218660938	218661307	4456	72,39	24,22	56,33	4,7	201	149	0.00116209835081	0.008468659503171964	0.69,0.568	0.912,0.778	-0.216
4459	ENSG00000074582.13	BCS1L	chr2	+	218660306	218660482	218660306	218660421	218660938	218661307	4459	44,49	32,23	64,54	10,15	210	149	0.000943900362144	0.007043432262922738	0.494,0.602	0.82,0.719	-0.221
4470	ENSG00000197217.12	ENTPD4	chr8	-	23441568	23441723	23441592	23441723	23439748	23439915	4470	127,121	120,130	216,166	49,64	173	149	1.26030297309e-10	4.90467907027525e-09	0.477,0.445	0.792,0.691	-0.281
4552	ENSG00000197062.11	ZSCAN26	chr6	+	28271853	28272336	28271853	28271934	28272669	28272787	4552	57,60	138,87	96,105	34,23	298	149	8.881784197e-16	5.996809474697349e-14	0.171,0.256	0.585,0.695	-0.426
4553	ENSG00000197062.11	ZSCAN26	chr6	+	28271853	28272339	28271853	28271934	28272669	28272787	4553	71,72	138,87	133,132	34,23	298	149	0	0.0	0.205,0.293	0.662,0.742	-0.453
4616	ENSG00000136243.16	NUPL2	chr7	+	23197172	23197247	23197172	23197230	23199457	23199542	4616	4,8	1,4	1,3	0,0	166	149	0.000287391200679	0.002593462622552522	0.782,0.642	1.0,1.0	-0.288
4635	ENSG00000123415.15	SMUG1	chr12	-	54188676	54188957	54188725	54188957	54187818	54187905	4635	14,5	3,5	8,13	0,0	198	149	8.62140546221e-06	0.00012420142984633634	0.778,0.429	1.0,1.0	-0.396
4950	ENSG00000239467.5	AC007405.3	chr2	+	170771112	170771427	170771112	170771187	170777146	170777177	4950	0,6	8,0	1,3	0,1	298	149	0.00677324478915	0.03663828551968784	0.0,1.0	1.0,0.6	-0.3
4984	ENSG00000164609.9	SLU7	chr5	-	160418595	160419081	160419022	160419081	160417111	160417241	4984	1,12	12,3	2,6	1,0	298	149	0.00083101730763	0.006344715247899891	0.04,0.667	0.5,1.0	-0.396
5005	ENSG00000114062.19	UBE3A	chr15	-	25408571	25408684	25408619	25408684	25407066	25407262	5005	6,8	5,5	1,3	0,0	197	149	8.91374399103e-06	0.0001277560647716934	0.476,0.548	1.0,1.0	-0.488
5145	ENSG00000115677.16	HDLBP	chr2	-	241268957	241269295	241269200	241269295	241268476	241268541	5145	6,16	4,0	3,6	0,0	298	149	0.00885905577353	0.04563065124527768	0.429,1.0	1.0,1.0	-0.285
5151	ENSG00000100038.19	TOP3B	chr22	-	21975904	21976187	21975980	21976187	21975639	21975807	5151	15,25	40,42	36,27	22,20	225	149	0.000112033077666	0.0011456813270807739	0.199,0.283	0.52,0.472	-0.255
5164	ENSG00000144559.10	TAMM41	chr3	-	11817079	11817337	11817191	11817337	11810775	11810897	5164	7,14	1,3	16,15	0,0	261	149	0.00210238691634	0.01404728804430643	0.8,0.727	1.0,1.0	-0.236
5301	ENSG00000135124.14	P2RX4	chr12	+	121222093	121223043	121222093	121222166	121223257	121223434	5301	26,23	7,2	5,10	0,0	298	149	6.27892418222e-05	0.0006926592739598598	0.65,0.852	1.0,1.0	-0.249
5340	ENSG00000166888.11	STAT6	chr12	-	57109940	57110110	57110042	57110110	57108162	57108299	5340	39,45	25,21	37,21	3,4	251	149	0.000167434381202	0.0016375257805514975	0.481,0.56	0.88,0.757	-0.298
5359	ENSG00000132436.11	FIGNL1	chr7	-	50449117	50449723	50449562	50449723	50448180	50448289	5359	137,107	30,48	61,48	5,2	298	149	2.59468054693e-05	0.0003181748311815256	0.695,0.527	0.859,0.923	-0.28
5362	ENSG00000132436.11	FIGNL1	chr7	-	50449499	50449723	50449562	50449723	50448180	50448289	5362	56,48	30,48	21,21	5,2	212	149	0.000393246858197	0.0034095200589702567	0.567,0.413	0.747,0.881	-0.324
5459	ENSG00000177409.11	SAMD9L	chr7	-	93146882	93147146	93147087	93147146	93145384	93146040	5459	43,60	18,19	49,52	6,6	298	149	0.00113516279032	0.008293940387162035	0.544,0.612	0.803,0.812	-0.23
5499	ENSG00000215126.10	CBWD6	chr9	-	41160804	41161021	41160937	41161021	41156382	41156439	5499	11,4	3,6	6,1	0,0	282	149	1.10390638697e-06	2.0282922598622553e-05	0.66,0.26	1.0,1.0	-0.54
5537	ENSG00000170581.13	STAT2	chr12	-	56349344	56349509	56349425	56349509	56349162	56349261	5537	29,35	27,42	33,42	8,5	230	149	9.01043875068e-08	2.069446670443062e-06	0.41,0.351	0.728,0.845	-0.406
5604	ENSG00000122783.16	CYREN	chr7	-	135168930	135169060	135168968	135169060	135167731	135167807	5604	93,106	61,55	90,71	10,10	187	149	1.13224296605e-09	3.8926929949350916e-08	0.548,0.606	0.878,0.85	-0.287
5623	ENSG00000006530.16	AGK	chr7	+	141624179	141625283	141624179	141624296	141633900	141633980	5623	18,11	0,5	2,2	0,0	298	149	0.00238460427871	0.015666263045593015	1.0,0.524	1.0,1.0	-0.238
5639	ENSG00000055609.17	KMT2C	chr7	-	152158856	152159072	152158862	152159072	152156204	152156346	5639	1,3	25,35	10,9	24,15	155	149	3.85190311035e-05	0.00045444347432424	0.037,0.076	0.286,0.366	-0.269
5680	ENSG00000126870.15	WDR60	chr7	+	158902375	158905283	158902375	158902595	158905988	158906091	5680	17,15	59,64	43,21	19,32	298	149	0.000195119317302	0.0018564493279463635	0.126,0.105	0.531,0.247	-0.274
5756	ENSG00000220804.8	LINC01881	chr2	+	242130654	242130866	242130654	242130812	242138783	242138888	5756	0,0	1,3	8,4	3,1	203	149	3.2273924222e-07	6.799363584213835e-06	0.0,0.0	0.662,0.746	-0.704
5975	ENSG00000137501.17	SYTL2	chr11	-	85724031	85727967	85727895	85727967	85720857	85720959	5975	0,0	3,9	5,11	9,5	298	149	3.72491830003e-06	5.880124550244541e-05	0.0,0.0	0.217,0.524	-0.37
5993	ENSG00000137075.17	RNF38	chr9	-	36400935	36401198	36401097	36401198	36390466	36390616	5993	10,5	1,4	7,5	0,1	298	149	0.00372110042481	0.02276533491335725	0.833,0.385	1.0,0.714	-0.248
5997	ENSG00000121897.14	LIAS	chr4	+	39467517	39468427	39467517	39467646	39470018	39470164	5997	65,50	127,107	109,112	37,44	298	149	0	0.0	0.204,0.189	0.596,0.56	-0.382
6002	ENSG00000161513.11	FDXR	chr17	-	74872768	74872968	74872865	74872968	74872035	74872133	6002	3,4	146,171	19,19	29,31	246	149	0	0.0	0.012,0.014	0.284,0.271	-0.264
6058	ENSG00000084764.11	MAPRE3	chr2	+	27024095	27024297	27024095	27024252	27025582	27025737	6058	87,49	34,27	38,40	5,3	194	149	2.21928660554e-05	0.00028137742392412126	0.663,0.582	0.854,0.911	-0.26
6065	ENSG00000250462.8	LRRC37BP1	chr17	+	30631754	30632099	30631754	30631895	30633097	30633390	6065	100,79	26,20	117,78	0,10	298	149	2.96880175081e-05	0.0003577884948718116	0.658,0.664	1.0,0.796	-0.237
6066	ENSG00000123349.13	PFDN5	chr12	+	53296429	53296551	53296429	53296467	53297849	53297924	6066	29,40	12,17	55,50	5,1	233	149	1.07105421687e-06	1.9744038918879867e-05	0.607,0.601	0.876,0.97	-0.319
6104	ENSG00000167094.15	TTC16	chr9	+	127724119	127724897	127724119	127724364	127726238	127726404	6104	5,16	18,18	13,9	5,4	298	149	0.00307696861279	0.019440058744165906	0.122,0.308	0.565,0.529	-0.332
6210	ENSG00000148498.15	PARD3	chr10	-	34347955	34348115	34347964	34348115	34346197	34346449	6210	7,6	29,32	5,1	2,0	158	149	0.000553304953996	0.004553187903367965	0.185,0.15	0.702,1.0	-0.683
6247	ENSG00000156042.17	CFAP70	chr10	-	73299600	73299665	73299604	73299665	73298906	73299097	6247	14,12	6,4	22,39	2,2	153	149	0.00208642169751	0.01396930369515656	0.694,0.745	0.915,0.95	-0.213
6340	ENSG00000255624.3	AC073585.1	chr10	+	122880670	122880873	122880670	122880756	122881597	122881667	6340	19,32	67,59	15,21	17,10	266	149	0.00252635600267	0.016443320602744112	0.137,0.233	0.331,0.541	-0.251
6390	ENSG00000129757.13	CDKN1C	chr11	-	2884669	2885466	2885201	2885466	2883998	2884134	6390	3,5	0,10	4,8	0,1	298	149	0.00796703545103	0.0418165550697463	1.0,0.2	1.0,0.8	-0.3
6396	ENSG00000005801.17	ZNF195	chr11	-	3370942	3371070	3370974	3371070	3361742	3361889	6396	16,22	45,36	16,35	8,7	181	149	1.05280658258e-06	1.947170986395485e-05	0.226,0.335	0.622,0.805	-0.433
6415	ENSG00000148985.19	PGAP2	chr11	+	3824269	3824449	3824269	3824364	3825019	3825128	6415	63,79	47,87	143,119	11,29	234	149	3.31215055382e-10	1.2282929647080317e-08	0.46,0.366	0.892,0.723	-0.394
6416	ENSG00000148985.19	PGAP2	chr11	+	3824269	3824455	3824269	3824364	3825019	3825128	6416	60,79	47,87	148,117	11,29	240	149	2.1228629965e-10	8.09287362747347e-09	0.442,0.361	0.893,0.715	-0.403
6417	ENSG00000148985.19	PGAP2	chr11	+	3824269	3824449	3824269	3824376	3825019	3825128	6417	33,45	134,151	97,70	31,57	222	149	5.31895638645e-10	1.9230601025590838e-08	0.142,0.167	0.677,0.452	-0.41
6418	ENSG00000148985.19	PGAP2	chr11	+	3824269	3824455	3824269	3824376	3825019	3825128	6418	30,45	134,151	102,68	31,57	228	149	1.51547718819e-09	5.0252864867554785e-08	0.128,0.163	0.683,0.438	-0.415
6446	ENSG00000144381.16	HSPD1	chr2	-	197499166	197499438	197499258	197499438	197498674	197498850	6446	11,15	4,2	12,11	1,0	241	149	0.00208511121909	0.01396930369515656	0.63,0.823	0.881,1.0	-0.214
6458	ENSG00000110756.17	HPS5	chr11	-	18321945	18322174	18322132	18322174	18311386	18311451	6458	23,14	11,3	27,36	2,0	298	149	2.22811658096e-05	0.0002818592622957074	0.511,0.7	0.871,1.0	-0.33
6615	ENSG00000175482.8	POLD4	chr11	-	67353210	67353534	67353363	67353534	67352987	67353077	6615	26,17	11,1	31,18	0,0	298	149	1.26359014042e-05	0.00017355782222827648	0.542,0.895	1.0,1.0	-0.281
6803	ENSG00000002016.17	RAD52	chr12	-	929763	929886	929818	929886	927144	927263	6803	17,21	80,83	35,29	29,30	204	149	6.88396217807e-09	2.0092564607241814e-07	0.134,0.156	0.469,0.414	-0.296
6814	ENSG00000111247.14	RAD51AP1	chr12	+	4543762	4543911	4543762	4543904	4545218	4545312	6814	28,19	10,7	26,38	3,0	156	149	5.70274378944e-05	0.0006330639636403414	0.728,0.722	0.892,1.0	-0.221
6815	ENSG00000111247.14	RAD51AP1	chr12	+	4543762	4543911	4543762	4543904	4545781	4545832	6815	27,23	24,35	26,38	1,3	156	149	9.57300905213e-12	4.2577097403282953e-10	0.518,0.386	0.961,0.924	-0.49
6827	ENSG00000111642.15	CHD4	chr12	-	6581037	6581173	6581043	6581173	6578408	6578546	6827	0,0	1,4	8,6	15,20	155	149	0.000124211408008	0.0012541995143726702	0.0,0.0	0.339,0.224	-0.282
6835	ENSG00000250510.7	GPR162	chr12	+	6823467	6824765	6823467	6823763	6825483	6825673	6835	6,8	4,2	17,15	0,0	298	149	3.182351061e-06	5.199386398205248e-05	0.429,0.667	1.0,1.0	-0.452
6853	ENSG00000160593.18	JAML	chr11	-	118197967	118198091	118197997	118198091	118196734	118196821	6853	1,0	10,12	3,2	7,3	179	149	0.00145225361773	0.010275794537574394	0.077,0.0	0.263,0.357	-0.272
6857	ENSG00000140939.14	NOL3	chr16	+	67174161	67174454	67174161	67174340	67174620	67174944	6857	20,15	1,5	5,16	0,0	263	149	0.00019985130247	0.0018950367158069035	0.919,0.63	1.0,1.0	-0.226
6892	ENSG00000172432.18	GTPBP2	chr6	-	43621721	43621790	43621760	43621790	43620489	43621516	6892	24,37	11,4	43,36	2,0	188	149	9.23111022629e-05	0.0009705655104714664	0.634,0.88	0.945,1.0	-0.215
6910	ENSG00000111424.10	VDR	chr12	-	47878815	47879115	47878967	47879115	47865046	47865177	6910	0,2	38,36	6,8	11,8	298	149	6.75114160131e-08	1.5963458874996304e-06	0.0,0.027	0.214,0.333	-0.26
6923	ENSG00000156650.13	KAT6B	chr10	+	74975398	74975781	74975398	74975454	74977315	74977437	6923	107,69	66,59	117,120	13,16	298	149	7.5384143372e-14	4.141693524085176e-12	0.448,0.369	0.818,0.789	-0.395
6924	ENSG00000156650.13	KAT6B	chr10	+	74975398	74976330	74975398	74975454	74977315	74977437	6924	149,126	66,59	166,186	13,16	298	149	1.49880108324e-14	9.12965355486626e-13	0.53,0.516	0.865,0.853	-0.336
6932	ENSG00000139636.15	LMBR1L	chr12	-	49106510	49106746	49106653	49106746	49105923	49105957	6932	15,25	5,4	41,32	0,0	292	149	1.67664227158e-06	2.9179823881783603e-05	0.605,0.761	1.0,1.0	-0.317
6933	ENSG00000139636.15	LMBR1L	chr12	-	49106544	49106746	49106653	49106746	49105923	49105957	6933	11,24	5,4	29,29	0,0	258	149	2.6018239403e-06	4.3785649734057655e-05	0.56,0.776	1.0,1.0	-0.332
6955	ENSG00000110881.11	ASIC1	chr12	+	50080497	50080727	50080497	50080589	50081101	50081181	6955	61,74	172,141	34,48	26,21	287	149	2.10174472604e-07	4.547558858968402e-06	0.155,0.214	0.404,0.543	-0.289
6968	ENSG00000050426.15	LETMD1	chr12	+	51048326	51048518	51048326	51048371	51049033	51049185	6968	35,31	14,4	38,23	3,1	296	149	0.00868285004362	0.044929539837900725	0.557,0.796	0.864,0.92	-0.215
6970	ENSG00000050426.15	LETMD1	chr12	+	51052091	51052246	51052091	51052207	51053777	51053860	6970	33,51	44,46	22,45	3,4	188	149	1.03382524763e-10	4.079969498393324e-09	0.373,0.468	0.853,0.899	-0.456
7001	ENSG00000182796.14	TMEM198B	chr12	+	55832958	55833038	55832958	55833014	55833446	55833541	7001	17,15	7,3	10,3	0,0	173	149	4.69771995888e-05	0.0005416877088387555	0.677,0.812	1.0,1.0	-0.255
7051	ENSG00000155957.17	TMBIM4	chr12	-	66168914	66169353	66169289	66169353	66153339	66153448	7051	24,11	7,6	18,40	2,0	298	149	4.05606153395e-05	0.0004765234556867044	0.632,0.478	0.818,1.0	-0.354
7082	ENSG00000173598.13	NUDT4	chr12	+	93378577	93378790	93378577	93378693	93394608	93394719	7082	9,12	3,3	65,83	3,3	246	149	0.00773121432612	0.04095059081623486	0.645,0.708	0.929,0.944	-0.26
7095	ENSG00000224786.2	CETN4P	chr4	-	122732286	122732474	122732418	122732474	122732051	122732193	7095	10,8	3,1	13,12	0,1	281	149	0.00688569046232	0.037103278221962764	0.639,0.809	1.0,0.864	-0.208
7213	ENSG00000120662.15	MTRF1	chr13	-	41262047	41262331	41262214	41262331	41261690	41261825	7213	5,6	54,61	10,6	10,1	298	149	2.17880913815e-05	0.0002768718006846395	0.044,0.047	0.333,0.75	-0.496
7224	ENSG00000134900.11	TPP2	chr13	+	102664794	102664936	102664794	102664925	102667757	102667883	7224	13,15	43,15	7,8	2,3	160	149	0.00207737649262	0.013942057322925127	0.22,0.482	0.765,0.713	-0.388
7273	ENSG00000228903.7	RASA4CP	chr7	-	44033932	44034311	44034175	44034311	44030780	44030901	7273	8,17	34,33	17,20	22,13	298	149	0.00541765916868	0.031011809991095728	0.105,0.205	0.279,0.435	-0.202
7279	ENSG00000165795.23	NDRG2	chr14	-	21023975	21024096	21023985	21024096	21023240	21023321	7279	0,0	1,5	2,2	0,0	159	149	3.24450466493e-10	1.212146942817848e-08	0.0,0.0	1.0,1.0	-1.0
7295	ENSG00000145916.18	RMND5B	chr5	+	178138107	178138396	178138107	178138258	178142582	178142728	7295	34,30	74,99	39,41	30,27	287	149	4.5127305337e-08	1.0995366048197738e-06	0.193,0.136	0.403,0.441	-0.258
7308	ENSG00000115661.13	STK16	chr2	+	219245478	219245796	219245478	219245522	219245895	219246085	7308	21,4	10,14	20,27	3,6	298	149	0.00232682588771	0.015358695258806643	0.512,0.125	0.769,0.692	-0.412
7355	ENSG00000125375.14	ATP5S	chr14	+	50322510	50322806	50322510	50322719	50323944	50324116	7355	24,34	84,80	18,23	6,10	236	149	1.37056788141e-09	4.6269050647118314e-08	0.153,0.212	0.654,0.592	-0.441
7369	ENSG00000182919.14	C11orf54	chr11	+	93741962	93742094	93741962	93742066	93747296	93747448	7369	3,10	4,2	2,10	0,0	177	149	4.51600060329e-05	0.0005272430704341074	0.387,0.808	1.0,1.0	-0.402
7372	ENSG00000182919.14	C11orf54	chr11	+	93741962	93742094	93741962	93742066	93747301	93747448	7372	3,9	5,4	2,10	0,0	177	149	1.3566665108e-06	2.4367817713215386e-05	0.336,0.654	1.0,1.0	-0.505
7373	ENSG00000182919.14	C11orf54	chr11	+	93741962	93742141	93741962	93742066	93747301	93747448	7373	20,18	5,4	17,19	0,0	224	149	1.26154259464e-05	0.00017355782222827648	0.727,0.75	1.0,1.0	-0.262
7383	ENSG00000131966.13	ACTR10	chr14	+	58211291	58211410	58211291	58211392	58213640	58213698	7383	14,12	6,3	11,11	0,0	167	149	1.8484046202e-05	0.0002397791548981667	0.676,0.781	1.0,1.0	-0.271
7386	ENSG00000135740.16	SLC9A5	chr16	+	67255392	67255930	67255392	67255471	67256468	67256689	7386	22,17	2,7	16,16	1,0	298	149	0.000595675308929	0.004837919465562487	0.846,0.548	0.889,1.0	-0.247
7473	ENSG00000174652.18	ZNF266	chr19	-	9418761	9419299	9419050	9419299	9418504	9418631	7473	110,118	23,29	310,269	22,11	298	149	3.30249346758e-08	8.450764106081425e-07	0.705,0.67	0.876,0.924	-0.213
7479	ENSG00000276550.4	HERC2P2	chr15	+	22561558	22561934	22561558	22561789	22562642	22562731	7479	11,15	2,2	5,6	0,0	294	149	0.00354536307626	0.021833202944352793	0.736,0.792	1.0,1.0	-0.236
7510	ENSG00000137822.12	TUBGCP4	chr15	+	43403682	43403842	43403682	43403799	43404412	43404552	7510	14,38	228,247	37,32	47,53	192	149	3.21964677141e-15	2.1226941772919577e-13	0.045,0.107	0.379,0.319	-0.273
7525	ENSG00000115282.19	TTC31	chr2	+	74483321	74483563	74483321	74483410	74490024	74490473	7525	12,26	128,101	26,26	23,13	298	149	1.26197940986e-11	5.525103603793312e-10	0.045,0.114	0.361,0.5	-0.351
7556	ENSG00000028203.17	VEZT	chr12	+	95258244	95258287	95258244	95258282	95262905	95263081	7556	3,6	4,1	3,2	0,0	154	149	0.000294904443217	0.002652719903351634	0.421,0.853	1.0,1.0	-0.363
