# Supplementary material for: Targeting RBM39 through indisulam induced mis-splicing of mRNA to exert anti-cancer effects in T-cell acute lymphoblastic leukemia
Source: J Exp Clin Cancer Res. 2024 Jul 24;43:205. doi: 10.1186/s13046-024-03130-8 (PMC11267830; doi:10.1186/s13046-024-03130-8)
Supplement: Supplementary file 17 — Supplementary Material 17: Supplementary Table 8. Alternative 3’ splice site events occurring in RNA following indisulam treatment. [file 13046_2024_3130_MOESM17_ESM.xls]

ID	GeneID	geneSymbol	chr	strand	longExonStart_0base	longExonEnd	shortES	shortEE	flankingES	flankingEE	ID	IJC_SAMPLE_1	SJC_SAMPLE_1	IJC_SAMPLE_2	SJC_SAMPLE_2	IncFormLen	SkipFormLen	PValue	FDR	IncLevel1	IncLevel2	IncLevelDifference
42	ENSG00000165359.15	INTS6L	chrX	+	135569336	135573033	135572814	135573033	135521240	135521318	42	19,21	0,0	18,23	1,6	298	149	8.55360440266e-05	0.0007496826099385305	1.0,1.0	0.9,0.657	0.222
61	ENSG00000123562.16	MORF4L2	chrX	-	103678498	103678651	103678498	103678600	103685170	103685260	61	807,751	1014,801	272,238	1630,1604	200	149	0	0.0	0.372,0.411	0.111,0.1	0.286
62	ENSG00000123562.16	MORF4L2	chrX	-	103678498	103678651	103678498	103678620	103685170	103685260	62	710,631	67,61	214,190	139,110	180	149	0	0.0	0.898,0.895	0.56,0.588	0.323
76	ENSG00000147180.16	ZNF711	chrX	+	85246929	85247651	85247546	85247651	85245902	85246022	76	175,106	46,40	38,49	50,44	298	149	5.7417794741e-08	9.721902760855892e-07	0.655,0.57	0.275,0.358	0.296
196	ENSG00000100288.19	CHKB	chr22	-	50579726	50579830	50579726	50579802	50580189	50580271	196	57,34	4,8	36,51	37,44	177	149	1.43358591664e-08	2.610424010709345e-07	0.923,0.782	0.45,0.494	0.381
268	ENSG00000128284.19	APOL3	chr22	-	36149045	36149371	36149045	36149142	36160668	36160929	268	8,12	10,1	0,2	13,8	298	149	3.87860077996e-05	0.0003728134014776114	0.286,0.857	0.0,0.111	0.516
284	ENSG00000183963.18	SMTN	chr22	+	31096997	31097338	31097268	31097338	31096732	31096897	284	89,93	0,0	53,34	5,7	298	149	1.89320780053e-07	2.9621690197551796e-06	1.0,1.0	0.841,0.708	0.226
294	ENSG00000248751.6	AC004997.1	chr22	-	30286015	30286142	30286015	30286098	30286824	30286948	294	8,4	13,4	1,0	2,16	193	149	0.000132900394841	0.0011117578574372366	0.322,0.436	0.279,0.0	0.239
378	ENSG00000160183.14	TMPRSS3	chr21	-	42376540	42376686	42376540	42376683	42380116	42380212	378	1,4	10,5	0,0	2,5	152	149	0.00101076182632	0.006549023520381656	0.089,0.44	0.0,0.0	0.265
460	ENSG00000080189.14	SLC35C2	chr20	-	46357622	46357773	46357622	46357702	46358386	46358763	460	243,261	10,11	148,217	49,66	220	149	0	0.0	0.943,0.941	0.672,0.69	0.261
630	ENSG00000142528.15	ZNF473	chr19	+	50030891	50031091	50031013	50031091	50025892	50026122	630	162,156	47,37	146,139	99,83	271	149	1.05790573701e-06	1.4510138915580341e-05	0.655,0.699	0.448,0.479	0.214
701	ENSG00000167380.16	ZNF226	chr19	+	44165587	44165807	44165756	44165807	44165100	44165142	701	61,48	54,47	34,27	107,85	298	149	2.83309714577e-08	4.976473551894123e-07	0.361,0.338	0.137,0.137	0.213
727	ENSG00000123815.11	COQ8B	chr19	-	40705095	40705447	40705095	40705181	40710058	40710136	727	110,163	11,8	81,120	27,46	298	149	1.04077402252e-09	2.254743516992687e-08	0.833,0.911	0.6,0.566	0.289
734	ENSG00000105223.19	PLD3	chr19	+	40367600	40367879	40367695	40367879	40366609	40366684	734	8,2	0,0	9,11	5,1	244	149	9.88125163153e-05	0.0008562737952286869	1.0,1.0	0.524,0.87	0.303
873	ENSG00000011243.17	AKAP8L	chr19	-	15403474	15403805	15403474	15403715	15410519	15410594	873	14,8	0,0	9,17	5,1	239	149	0.000132099971856	0.0011063049645649694	1.0,1.0	0.529,0.914	0.278
896	ENSG00000072071.16	ADGRL1	chr19	-	14152132	14152222	14152132	14152150	14152308	14152437	896	94,99	213,230	7,11	294,274	221	149	0	0.0	0.229,0.225	0.016,0.026	0.206
924	ENSG00000095059.15	DHPS	chr19	-	12676016	12676139	12676016	12676105	12677290	12677396	924	185,205	13,6	176,167	59,44	183	149	1.1812772982e-13	4.101947834241279e-12	0.921,0.965	0.708,0.756	0.211
934	ENSG00000185917.13	SETD4	chr21	-	36058815	36058973	36058815	36058924	36060346	36060526	934	78,111	37,54	104,112	135,108	198	149	6.70879582354e-06	7.701442379495851e-05	0.613,0.607	0.367,0.438	0.208
990	ENSG00000125731.12	SH2D3A	chr19	-	6754830	6755315	6754830	6754932	6759593	6759670	990	84,76	24,8	22,23	28,27	298	149	6.94926248768e-08	1.1557936763466204e-06	0.636,0.826	0.282,0.299	0.441
1105	ENSG00000176225.13	RTTN	chr18	-	70168854	70169067	70168854	70168973	70176674	70176845	1105	140,138	16,11	81,89	28,25	243	149	9.57260561885e-06	0.00010572411094596556	0.843,0.885	0.639,0.686	0.201
1115	ENSG00000197563.10	PIGN	chr18	-	62148213	62148338	62148213	62148253	62157128	62157227	1115	73,55	3,0	18,15	13,15	234	149	1.18793863635e-14	4.5008491204130714e-13	0.939,1.0	0.469,0.389	0.54
1144	ENSG00000153391.15	INO80C	chr18	-	35487385	35487823	35487385	35487439	35489331	35489385	1144	12,8	14,6	19,23	76,53	298	149	0.00668479135333	0.032971279710615975	0.3,0.4	0.111,0.178	0.205
1166	ENSG00000101639.18	CEP192	chr18	+	13057584	13059312	13059081	13059312	13055779	13056698	1166	95,94	9,14	77,71	35,51	298	149	2.41021886893e-08	4.27813849235075e-07	0.841,0.77	0.524,0.41	0.339
1169	ENSG00000101639.18	CEP192	chr18	+	13116373	13116503	13116376	13116503	13113585	13113705	1169	41,23	13,5	82,63	69,54	152	149	9.80630576638e-05	0.0008524020310714468	0.756,0.818	0.538,0.534	0.251
1177	ENSG00000154845.15	PPP4R1	chr18	-	9595017	9595153	9595017	9595102	9614225	9614270	1177	136,114	160,180	25,11	171,163	200	149	0	0.0	0.388,0.321	0.098,0.048	0.282
1186	ENSG00000132199.19	ENOSF1	chr18	-	690548	691276	690548	690631	693881	693908	1186	322,445	69,36	190,185	112,65	298	149	4.3125974748e-06	5.1757295546285795e-05	0.7,0.861	0.459,0.587	0.257
1187	ENSG00000132199.19	ENOSF1	chr18	-	690548	691276	690548	690745	693881	693908	1187	291,365	19,6	167,168	41,24	298	149	3.45519368672e-09	7.000702987793113e-08	0.884,0.968	0.671,0.778	0.201
1370	ENSG00000121064.12	SCPEP1	chr17	+	56994904	56995635	56995506	56995635	56991098	56991171	1370	6,3	0,0	13,7	5,7	298	149	1.240098078e-06	1.6506415647699955e-05	1.0,1.0	0.565,0.333	0.551
1452	ENSG00000184988.8	TMEM106A	chr17	+	43213114	43213252	43213189	43213252	43212226	43212394	1452	30,33	0,0	11,16	6,0	224	149	0.000989721379676	0.006449529536382904	1.0,1.0	0.549,1.0	0.226
1483	ENSG00000073584.19	SMARCE1	chr17	-	40630713	40632367	40630713	40631693	40636394	40636526	1483	29,23	0,0	54,86	20,10	298	149	7.46288956188e-07	1.0597303177869601e-05	1.0,1.0	0.574,0.811	0.307
1545	ENSG00000006125.17	AP2B1	chr17	+	35600936	35601071	35600985	35601071	35598229	35598335	1545	10,13	0,1	2,0	5,7	198	149	5.18296516816e-11	1.368464772055745e-09	1.0,0.907	0.231,0.0	0.838
1600	ENSG00000109046.14	WSB1	chr17	+	27307743	27309272	27309099	27309272	27306781	27306882	1600	270,247	347,301	47,38	473,448	298	149	0	0.0	0.28,0.291	0.047,0.041	0.241
1628	ENSG00000133027.17	PEMT	chr17	-	17507168	17507202	17507168	17507199	17509433	17509545	1628	2,3	0,0	1,4	0,7	152	149	0.000994412058421	0.006462913447383869	1.0,1.0	1.0,0.359	0.321
1630	ENSG00000141030.12	COPS3	chr17	-	17267884	17268045	17267884	17267977	17270895	17271008	1630	24,12	24,7	76,72	278,225	217	149	1.50914472993e-05	0.00015819806232231478	0.407,0.541	0.158,0.18	0.305
1742	ENSG00000129219.13	PLD2	chr17	+	4807983	4808416	4808273	4808416	4807771	4807881	1742	18,23	0,0	30,11	2,4	298	149	0.000107675968029	0.0009248152077657571	1.0,1.0	0.882,0.579	0.27
1815	ENSG00000197912.15	SPG7	chr16	+	89555877	89556085	89555920	89556085	89554485	89554563	1815	5,6	0,0	9,13	5,0	192	149	0.00308517168635	0.017228430652988205	1.0,1.0	0.583,1.0	0.209
1823	ENSG00000182944.17	EWSR1	chr22	+	29291561	29291599	29291564	29291599	29286922	29287134	1823	22,16	6,8	18,5	13,20	152	149	0.0106941303635	0.048840382400654865	0.782,0.662	0.576,0.197	0.336
1895	ENSG00000159753.13	CARMIL2	chr16	+	67656800	67656881	67656833	67656881	67656423	67656645	1895	392,338	100,58	157,134	101,102	182	149	2.03281835809e-13	6.861427760618044e-12	0.762,0.827	0.56,0.518	0.255
1901	ENSG00000159708.17	LRRC36	chr16	+	67375246	67375412	67375257	67375412	67365303	67365355	1901	5,7	2,1	0,1	1,1	160	149	0.00225000104762	0.01315588847843694	0.7,0.867	0.0,0.482	0.542
1948	ENSG00000125170.10	DOK4	chr16	-	57479441	57479688	57479441	57479685	57486304	57486495	1948	4,7	1,0	0,5	3,2	152	149	0.000441024016493	0.0031957220543304948	0.797,1.0	0.0,0.71	0.544
1994	ENSG00000196118.11	CCDC189	chr16	-	30760283	30760668	30760283	30760453	30761197	30761229	1994	186,173	9,7	114,101	17,29	298	149	1.15955199342e-06	1.5575603803506488e-05	0.912,0.925	0.77,0.635	0.216
2000	ENSG00000005844.17	ITGAL	chr16	+	30505243	30505300	30505246	30505300	30499337	30499489	2000	1,2	0,0	0,0	1,2	152	149	5.50295886637e-09	1.0787586882125321e-07	1.0,1.0	0.0,0.0	1.0
2012	ENSG00000169592.14	INO80E	chr16	+	30001211	30001530	30001413	30001530	30000757	30000836	2012	135,128	0,0	48,41	3,9	298	149	1.09296271811e-07	1.779275916244969e-06	1.0,1.0	0.889,0.695	0.208
2111	ENSG00000168096.14	ANKS3	chr16	-	4726658	4726780	4726658	4726776	4729979	4730151	2111	10,11	0,0	8,17	8,0	153	149	0.00117533670817	0.0074890044097498725	1.0,1.0	0.493,1.0	0.254
2207	ENSG00000140983.13	RHOT2	chr16	+	671082	671203	671114	671203	670891	671000	2207	360,414	31,31	184,197	74,61	181	149	2.22044604925e-15	8.97633907660921e-14	0.905,0.917	0.672,0.727	0.212
2247	ENSG00000284946.1	AC068831.7	chr15	-	90980883	90981669	90980883	90981033	90981747	90981981	2247	637,616	11,8	659,694	207,171	298	149	0	0.0	0.967,0.975	0.614,0.67	0.329
2298	ENSG00000136478.7	TEX2	chr17	-	64154841	64154967	64154841	64154961	64160800	64160933	2298	139,161	8,12	80,78	38,54	155	149	1.11022302463e-16	5.240376723518921e-15	0.944,0.928	0.669,0.581	0.311
2325	ENSG00000049323.15	LTBP1	chr2	+	33257283	33257511	33257442	33257511	33252676	33252844	2325	44,25	20,10	18,19	18,31	298	149	0.000605255400868	0.00422279346154726	0.524,0.556	0.333,0.235	0.256
2326	ENSG00000049323.15	LTBP1	chr2	+	33257367	33257511	33257442	33257511	33252676	33252844	2326	17,8	20,10	1,5	18,31	224	149	1.44936909389e-05	0.00015268976900594276	0.361,0.347	0.036,0.097	0.287
2417	ENSG00000124574.14	ABCC10	chr6	+	43442969	43444010	43443932	43444010	43441861	43441960	2417	95,98	3,7	126,120	40,55	298	149	4.06796818453e-11	1.0911194663839357e-09	0.941,0.875	0.612,0.522	0.341
2421	ENSG00000103174.12	NAGPA	chr16	-	5027134	5027379	5027134	5027198	5027845	5027893	2421	150,175	2,3	196,162	44,37	298	149	8.881784197e-16	3.8286834020639286e-14	0.974,0.967	0.69,0.686	0.282
2533	ENSG00000196839.12	ADA	chr20	-	44622828	44623078	44622828	44622930	44626455	44626599	2533	407,422	22,18	730,674	551,594	297	149	0	0.0	0.903,0.922	0.399,0.363	0.532
2611	ENSG00000198721.12	ECI2	chr6	-	4117307	4119275	4117307	4117451	4125249	4126237	2611	1087,935	160,139	185,197	163,144	298	149	0	0.0	0.773,0.771	0.362,0.406	0.388
2653	ENSG00000114107.8	CEP70	chr3	-	138572858	138572984	138572858	138572932	138591853	138591956	2653	413,453	536,518	14,16	478,377	201	149	0	0.0	0.364,0.393	0.021,0.031	0.352
2731	ENSG00000066322.14	ELOVL1	chr1	-	43364927	43365097	43364927	43365008	43365563	43365623	2731	8,28	41,24	26,19	242,270	238	149	0.000114552810381	0.0009776330251606757	0.109,0.422	0.063,0.042	0.213
2732	ENSG00000066322.14	ELOVL1	chr1	-	43364927	43365376	43364927	43365008	43365563	43365623	2732	399,344	41,24	191,180	242,270	298	149	0	0.0	0.83,0.878	0.283,0.25	0.588
2744	ENSG00000117616.17	RSRP1	chr1	-	25243549	25244224	25243549	25243633	25245149	25245301	2744	310,256	62,92	168,219	683,570	298	149	0	0.0	0.714,0.582	0.11,0.161	0.512
2762	ENSG00000163507.13	CIP2A	chr3	-	108582107	108582202	108582107	108582138	108582976	108583083	2762	361,420	36,7	125,115	46,73	213	149	0	0.0	0.875,0.977	0.655,0.524	0.336
2799	ENSG00000141293.15	SKAP1	chr17	-	48162468	48162569	48162468	48162566	48180053	48180248	2799	4,5	0,2	11,4	9,6	152	149	0.00609101148829	0.030541813688167482	1.0,0.71	0.545,0.395	0.385
2885	ENSG00000185513.16	L3MBTL1	chr20	+	43515918	43516177	43516092	43516177	43515008	43515159	2885	16,21	0,0	13,14	5,2	298	149	9.89077794999e-06	0.00010895330234610887	1.0,1.0	0.565,0.778	0.329
3033	ENSG00000153885.14	KCTD15	chr19	+	33798667	33798766	33798670	33798766	33798336	33798390	3033	3,7	0,0	0,3	5,11	152	149	2.13510542579e-10	5.095905576977319e-09	1.0,1.0	0.0,0.211	0.894
3108	ENSG00000129749.3	CHRNA10	chr11	-	3669733	3669941	3669733	3669874	3671251	3671367	3108	6,10	0,0	8,16	10,8	216	149	4.00668047962e-07	5.939025153036734e-06	1.0,1.0	0.356,0.58	0.532
3135	ENSG00000161265.14	U2AF1L4	chr19	-	35744322	35744981	35744322	35744421	35745124	35745212	3135	86,68	22,24	41,43	67,43	298	149	7.23006643444e-09	1.3792673648948815e-07	0.662,0.586	0.234,0.333	0.34
3190	ENSG00000148019.13	CEP78	chr9	+	78254835	78254964	78254842	78254964	78248761	78248873	3190	13,16	1,0	22,16	12,10	156	149	8.92783932449e-07	1.2426905181650083e-05	0.925,1.0	0.637,0.604	0.342
3198	ENSG00000164073.10	MFSD8	chr4	-	127921523	127921963	127921523	127921771	127930682	127930817	3198	62,44	12,9	70,52	22,42	298	149	0.0108232662129	0.04927035357370264	0.721,0.71	0.614,0.382	0.218
3233	ENSG00000070087.14	PFN2	chr3	-	149964903	149966586	149964903	149966264	149968357	149968550	3233	520,446	363,414	192,223	519,465	298	149	0	0.0	0.417,0.35	0.156,0.193	0.209
3243	ENSG00000170873.18	MTSS1	chr8	-	124556231	124556405	124556231	124556354	124562781	124562992	3243	18,5	0,0	0,3	3,1	200	149	5.99399223797e-05	0.0005459506821045903	1.0,1.0	0.0,0.691	0.655
3303	ENSG00000102471.14	NDFIP2	chr13	+	79543557	79543682	79543617	79543682	79539681	79539775	3303	159,154	0,0	76,71	14,17	209	149	1.66533453694e-15	6.830296845925271e-14	1.0,1.0	0.795,0.749	0.228
3329	ENSG00000168066.20	SF1	chr11	-	64764605	64766155	64764605	64765518	64766899	64767079	3329	2149,2224	273,279	1492,1448	1474,1370	298	149	0	0.0	0.797,0.799	0.336,0.346	0.457
3375	ENSG00000147454.13	SLC25A37	chr8	+	23568258	23568378	23568321	23568378	23566107	23566336	3375	199,223	50,67	146,185	129,126	212	149	4.61564120258e-10	1.059716101103218e-08	0.737,0.701	0.443,0.508	0.243
3423	ENSG00000113593.11	PPWD1	chr5	+	65569631	65569732	65569636	65569732	65568917	65568994	3423	4,18	0,0	7,2	3,2	154	149	0.000117301208	0.0009960581973788944	1.0,1.0	0.693,0.492	0.407
3438	ENSG00000122335.15	SERAC1	chr6	-	158119028	158119170	158119028	158119120	158120424	158120575	3438	109,100	3,1	52,30	13,16	199	149	1.27695409802e-10	3.23023508208712e-09	0.965,0.987	0.75,0.584	0.309
3455	ENSG00000109736.14	MFSD10	chr4	-	2932350	2932512	2932350	2932409	2932599	2932758	3455	320,332	55,32	166,199	70,67	252	149	4.1305617704e-08	7.151458278301148e-07	0.775,0.86	0.584,0.637	0.207
3513	ENSG00000104522.15	TSTA3	chr8	-	143614319	143614697	143614319	143614453	143616105	143616220	3513	51,28	1,2	45,30	21,17	298	149	7.59432827735e-09	1.441898418322026e-07	0.962,0.875	0.517,0.469	0.425
3545	ENSG00000114867.20	EIF4G1	chr3	+	184323404	184323593	184323407	184323593	184322820	184322954	3545	13,10	1,3	23,15	13,15	152	149	0.00383182600308	0.020779908793339488	0.927,0.766	0.634,0.495	0.282
3608	ENSG00000180071.19	ANKRD18A	chr9	-	38571357	38573129	38571357	38572059	38575475	38575698	3608	54,36	22,29	2,12	24,11	298	149	0.00244435906265	0.014106823579460281	0.551,0.383	0.04,0.353	0.271
3639	ENSG00000163584.17	RPL22L1	chr3	-	170868297	170868390	170868297	170868387	170869964	170870033	3639	27,24	4,0	18,29	5,13	152	149	0.00112799434224	0.007198205587300423	0.869,1.0	0.779,0.686	0.202
3680	ENSG00000166501.13	PRKCB	chr16	+	24214657	24220611	24219960	24220611	24191089	24191230	3680	438,399	15,8	221,212	54,60	298	149	0	0.0	0.936,0.961	0.672,0.639	0.293
3686	ENSG00000155229.20	MMS19	chr10	-	97466058	97466159	97466058	97466156	97466775	97466901	3686	7,2	0,0	4,13	2,4	152	149	0.000177572062343	0.0014356998609913944	1.0,1.0	0.662,0.761	0.288
3795	ENSG00000114626.17	ABTB1	chr3	+	127674344	127674418	127674390	127674418	127672957	127673081	3795	4,7	8,14	2,1	17,19	195	149	0.00194295763305	0.011555858540989507	0.276,0.276	0.082,0.039	0.216
3864	ENSG00000125319.14	C17orf53	chr17	+	44154552	44154664	44154555	44154664	44147857	44149027	3864	4,5	8,3	0,0	22,19	152	149	2.1295107866e-07	3.3073964404381253e-06	0.329,0.62	0.0,0.0	0.475
3914	ENSG00000157379.13	DHRS1	chr14	-	24291138	24291625	24291138	24291219	24296508	24296588	3914	6,18	0,0	27,24	9,1	298	149	8.75749289482e-05	0.000766757072210717	1.0,1.0	0.6,0.923	0.238
3915	ENSG00000157379.13	DHRS1	chr14	-	24292183	24292784	24292183	24292701	24296508	24296588	3915	99,95	3,1	14,24	4,7	232	149	3.22555375321e-06	3.984313400712177e-05	0.955,0.984	0.692,0.688	0.28
3969	ENSG00000163389.11	POGLUT1	chr3	+	119479907	119480172	119480050	119480172	119471308	119471452	3969	61,43	0,0	67,67	9,11	292	149	1.00232357858e-07	1.6419061096978003e-06	1.0,1.0	0.792,0.757	0.226
4026	ENSG00000173261.8	PLAC8L1	chr5	-	146085460	146085597	146085460	146085562	146098155	146098292	4026	21,6	2,0	26,34	36,36	184	149	3.25111415567e-08	5.66364195902182e-07	0.895,1.0	0.369,0.433	0.546
4028	ENSG00000115548.16	KDM3A	chr2	+	86489519	86491057	86490880	86491057	86485728	86485859	4028	6,4	0,0	9,13	2,5	298	149	1.10301724825e-05	0.00012009526714515786	1.0,1.0	0.692,0.565	0.372
4043	ENSG00000164116.16	GUCY1A1	chr4	+	155696755	155697122	155696805	155697122	155667345	155667419	4043	67,48	7,5	54,43	13,42	199	149	0.00080977231922	0.005425667188810293	0.878,0.878	0.757,0.434	0.282
4070	ENSG00000143793.12	C1orf35	chr1	-	228102079	228102382	228102079	228102165	228102477	228102560	4070	558,419	24,15	378,384	79,82	298	149	0	0.0	0.921,0.933	0.705,0.701	0.224
4097	ENSG00000113387.11	SUB1	chr5	+	32586428	32586501	32586491	32586501	32585587	32585625	4097	18,26	7,10	80,63	85,63	212	149	0.00134028096053	0.008375764671241103	0.644,0.646	0.398,0.413	0.24
4121	ENSG00000077254.14	USP33	chr1	-	77721830	77721925	77721830	77721901	77722023	77722196	4121	185,179	67,81	127,124	146,132	173	149	6.72356059717e-10	1.498875026002357e-08	0.704,0.656	0.428,0.447	0.242
4230	ENSG00000103066.12	PLA2G15	chr16	+	68255705	68255990	68255890	68255990	68255281	68255380	4230	72,61	6,9	63,49	45,27	298	149	6.77376488234e-09	1.3066561527600608e-07	0.857,0.772	0.412,0.476	0.371
4231	ENSG00000103066.12	PLA2G15	chr16	+	68255765	68255990	68255890	68255990	68255281	68255380	4231	123,128	6,9	99,103	45,27	274	149	6.8562008293e-09	1.3195453486732507e-07	0.918,0.886	0.545,0.675	0.292
4274	ENSG00000107643.16	MAPK8	chr10	+	48434878	48439357	48434883	48439357	48427079	48427143	4274	6,4	1,1	21,8	25,8	154	149	0.00319599501075	0.01774176205376265	0.853,0.795	0.448,0.492	0.354
4287	ENSG00000115204.14	MPV17	chr2	-	27312993	27313109	27312993	27313074	27322447	27322522	4287	180,187	26,23	45,32	28,28	184	149	5.43817213483e-11	1.4313743416566563e-09	0.849,0.868	0.565,0.481	0.336
4299	ENSG00000234741.7	GAS5	chr1	-	173864256	173864704	173864256	173864304	173865470	173865547	4299	1047,863	1,5	1314,1230	221,166	298	149	0	0.0	0.998,0.989	0.748,0.787	0.226
4377	ENSG00000189077.10	TMEM120A	chr7	-	75986984	75987285	75986984	75987223	75987359	75987428	4377	157,116	2,7	77,100	47,21	211	149	2.08338379881e-09	4.367868415917045e-08	0.982,0.921	0.536,0.771	0.298
4447	ENSG00000114021.11	NIT2	chr3	+	100345584	100346255	100346180	100346255	100341072	100341161	4447	1128,1097	16,16	350,362	75,95	298	149	0	0.0	0.972,0.972	0.7,0.656	0.294
4453	ENSG00000158488.15	CD1E	chr1	+	158356727	158356896	158356763	158356896	158355826	158356105	4453	79,63	0,0	48,51	5,21	185	149	3.15651071947e-09	6.473145405049037e-08	1.0,1.0	0.885,0.662	0.226
4454	ENSG00000158488.15	CD1E	chr1	+	158356727	158356896	158356763	158356896	158356497	158356591	4454	357,280	454,405	108,117	620,647	185	149	0	0.0	0.388,0.358	0.123,0.127	0.248
4473	ENSG00000186566.12	GPATCH8	chr17	-	44467096	44467202	44467096	44467114	44473724	44473759	4473	7,12	0,0	8,3	3,4	237	149	7.86746179871e-07	1.1097192777512653e-05	1.0,1.0	0.626,0.32	0.527
4595	ENSG00000254996.5	ANKHD1-EIF4EBP3	chr5	+	140537337	140537589	140537388	140537589	140535361	140535538	4595	277,253	105,123	93,90	104,129	200	149	1.1881051698e-11	3.357291163759264e-10	0.663,0.605	0.4,0.342	0.263
4620	ENSG00000213930.11	GALT	chr9	+	34647540	34648171	34648047	34648171	34647088	34647258	4620	15,16	7,2	16,8	25,30	298	149	6.51714523672e-05	0.0005864042609696197	0.517,0.8	0.242,0.118	0.479
4679	ENSG00000178104.19	PDE4DIP	chr1	+	148992254	148993882	148993484	148993882	148991884	148991973	4679	1,1	0,0	1,1	2,5	298	149	3.63142071969e-10	8.452306793570471e-09	1.0,1.0	0.2,0.091	0.855
4687	ENSG00000067829.18	IDH3G	chrX	-	153785765	153786272	153785765	153785973	153786354	153786449	4687	597,537	6,13	430,481	78,75	298	149	0	0.0	0.98,0.954	0.734,0.762	0.219
4740	ENSG00000157916.19	RER1	chr1	+	2402096	2402342	2402206	2402342	2397115	2397220	4740	28,26	4,1	60,69	26,20	259	149	0.00128873311511	0.00810759947100848	0.801,0.937	0.57,0.665	0.252
4741	ENSG00000157916.19	RER1	chr1	+	2402096	2402342	2402206	2402342	2399414	2399514	4741	28,26	2,0	58,71	19,24	259	149	3.27173141057e-06	4.023705776987763e-05	0.89,1.0	0.637,0.63	0.312
4743	ENSG00000145979.17	TBC1D7	chr6	-	13326786	13326963	13326786	13326906	13327832	13328130	4743	17,20	0,1	6,6	3,4	206	149	1.89453336485e-05	0.0001942586456264278	1.0,0.935	0.591,0.52	0.412
4744	ENSG00000145979.17	TBC1D7	chr6	-	13326786	13326963	13326786	13326906	13328295	13328531	4744	17,20	22,16	6,10	32,30	206	149	0.000330541282419	0.0024846470597492264	0.359,0.475	0.119,0.194	0.26
4766	ENSG00000125459.15	MSTO1	chr1	+	155612805	155612975	155612843	155612975	155612181	155612316	4766	42,45	4,13	55,66	37,51	187	149	5.02608026604e-05	0.0004676800899534357	0.893,0.734	0.542,0.508	0.288
4848	ENSG00000145246.13	ATP10D	chr4	+	47536685	47536938	47536730	47536938	47536436	47536564	4848	23,14	0,0	7,13	10,10	194	149	1.29479094113e-10	3.265578704957424e-09	1.0,1.0	0.35,0.5	0.575
4876	ENSG00000145014.17	TMEM44	chr3	-	194625896	194625990	194625896	194625926	194628382	194628509	4876	92,96	0,4	34,25	19,24	213	149	0	0.0	1.0,0.944	0.556,0.422	0.483
4896	ENSG00000134222.16	PSRC1	chr1	-	109282679	109282789	109282679	109282736	109283027	109283125	4896	25,17	3,2	18,15	9,8	202	149	0.00251543646246	0.01444794199274272	0.86,0.862	0.596,0.58	0.273
4932	ENSG00000010810.17	FYN	chr6	-	111740980	111741097	111740980	111741093	111780565	111780635	4932	1,5	14,8	0,0	3,4	153	149	0.000399451619898	0.0029424295871998273	0.065,0.378	0.0,0.0	0.222
4934	ENSG00000005448.16	WDR54	chr2	+	74425074	74425237	74425096	74425237	74423854	74423982	4934	37,48	10,13	41,20	26,34	171	149	0.000654070136436	0.004511215169590011	0.763,0.763	0.579,0.339	0.304
5029	ENSG00000160818.16	GPATCH4	chr1	-	156596080	156596248	156596080	156596131	156598034	156598121	5029	34,31	0,1	210,228	73,58	266	149	4.58251681046e-09	9.11004341919448e-08	1.0,0.946	0.617,0.688	0.321
5042	ENSG00000221978.11	CCNL2	chr1	-	1390765	1392803	1390765	1390865	1393395	1393460	5042	859,797	193,182	599,664	352,366	298	149	9.61453139325e-14	3.3847156558987187e-12	0.69,0.686	0.46,0.476	0.22
5056	ENSG00000117569.18	PTBP2	chr1	+	96804784	96804939	96804799	96804939	96785058	96785254	5056	35,35	51,70	54,41	276,229	164	149	2.53187963928e-07	3.889427467686676e-06	0.384,0.312	0.151,0.14	0.202
5059	ENSG00000228106.5	AL392172.1	chr1	+	222836922	222837384	222837218	222837384	222835118	222835215	5059	61,75	1,4	17,9	5,10	298	149	3.07154219181e-06	3.8107870746846825e-05	0.968,0.904	0.63,0.31	0.466
5060	ENSG00000228106.5	AL392172.1	chr1	+	222836995	222837384	222837218	222837384	222835118	222835215	5060	130,125	1,4	33,27	5,10	298	149	1.07858629939e-06	1.4745915280818947e-05	0.985,0.94	0.767,0.574	0.292
5158	ENSG00000196605.7	ZNF846	chr19	-	9763281	9763461	9763281	9763408	9764809	9765035	5158	6,7	0,0	2,5	2,2	202	149	0.00054357875607	0.003843261012581949	1.0,1.0	0.425,0.648	0.464
5169	ENSG00000013573.16	DDX11	chr12	+	31089839	31090094	31089885	31090094	31089043	31089151	5169	22,21	22,26	21,29	109,74	195	149	7.05283038136e-05	0.0006285797878914625	0.433,0.382	0.128,0.23	0.228
5200	ENSG00000187531.13	SIRT7	chr17	-	81914293	81914702	81914293	81914530	81915439	81915512	5200	222,249	21,12	220,269	102,71	298	149	8.84703421633e-11	2.2582656221683434e-09	0.841,0.912	0.519,0.655	0.29
5212	ENSG00000162302.12	RPS6KA4	chr11	+	64361851	64362002	64361906	64362002	64361641	64361745	5212	346,347	50,25	121,104	76,51	204	149	0	0.0	0.835,0.91	0.538,0.598	0.304
5221	ENSG00000158714.10	SLAMF8	chr1	+	159835183	159837249	159837084	159837249	159833261	159833369	5221	12,12	0,0	15,5	1,3	298	149	0.00306327560588	0.01715150138772705	1.0,1.0	0.882,0.455	0.332
5288	ENSG00000196204.11	RNF216P1	chr7	+	4984909	4985075	4984961	4985075	4983670	4983773	5288	433,342	84,68	75,69	175,219	201	149	0	0.0	0.793,0.789	0.241,0.189	0.576
5339	ENSG00000101109.11	STK4	chr20	+	44973206	44973433	44973300	44973433	44972077	44972158	5339	7,16	1,0	60,51	10,20	243	149	0.000292374299057	0.0022274756111204624	0.811,1.0	0.786,0.61	0.208
5344	ENSG00000101307.15	SIRPB1	chr20	-	1597339	1598010	1597339	1597433	1598821	1598936	5344	6,5	0,0	11,8	3,1	298	149	0.00234398069111	0.013620559050335894	1.0,1.0	0.647,0.8	0.276
5345	ENSG00000101307.15	SIRPB1	chr20	-	1597339	1598031	1597339	1597433	1598821	1598936	5345	6,5	0,0	11,8	3,1	298	149	0.00234398069111	0.013620559050335894	1.0,1.0	0.647,0.8	0.276
5346	ENSG00000101307.15	SIRPB1	chr20	-	1597339	1598050	1597339	1597433	1598821	1598936	5346	6,5	0,0	11,8	3,1	298	149	0.00234398069111	0.013620559050335894	1.0,1.0	0.647,0.8	0.276
5354	ENSG00000114270.17	COL7A1	chr3	-	48570133	48570334	48570133	48570178	48570464	48570500	5354	18,15	1,0	19,22	4,4	298	149	0.000642862757292	0.004444801502749679	0.9,1.0	0.704,0.733	0.232
5388	ENSG00000170264.12	FAM161A	chr2	-	61839420	61840581	61839420	61840525	61842121	61842360	5388	121,112	17,9	35,44	12,24	205	149	9.92425996316e-06	0.0001091797818082537	0.838,0.9	0.679,0.571	0.244
5393	ENSG00000204713.10	TRIM27	chr6	-	28903001	28908840	28903001	28904665	28908972	28909088	5393	967,860	1,0	756,698	140,129	298	149	0	0.0	0.998,1.0	0.73,0.73	0.269
5430	ENSG00000154889.16	MPPE1	chr18	-	11885675	11885912	11885675	11885816	11886916	11887025	5430	65,64	12,3	87,93	43,63	245	149	5.69151253793e-07	8.25121646430452e-06	0.767,0.928	0.552,0.473	0.335
5474	ENSG00000110888.17	CAPRIN2	chr12	-	30719078	30720915	30719078	30719225	30723258	30723314	5474	46,57	20,24	13,28	22,33	298	149	4.96431568402e-05	0.00046244215230744186	0.535,0.543	0.228,0.298	0.276
5508	ENSG00000198270.12	TMEM116	chr12	-	111933885	111936830	111933885	111934030	111937159	111937243	5508	49,59	13,14	12,8	16,12	298	149	1.42325901054e-06	1.8730709314723458e-05	0.653,0.678	0.273,0.25	0.404
5509	ENSG00000198270.12	TMEM116	chr12	-	111933885	111936830	111933885	111934030	111938160	111938210	5509	6,14	1,0	8,3	7,3	298	149	8.46474429606e-06	9.47266550429284e-05	0.75,1.0	0.364,0.333	0.526
5597	ENSG00000177000.12	MTHFR	chr1	-	11802880	11803129	11802880	11803126	11803404	11803526	5597	1,4	0,0	2,5	2,2	152	149	0.00148982175727	0.009187959143922796	1.0,1.0	0.495,0.71	0.397
5628	ENSG00000013441.15	CLK1	chr2	-	200856890	200857884	200856890	200856985	200857972	200858089	5628	487,417	13,22	466,451	93,87	298	149	1.11022302463e-16	5.240376723518921e-15	0.949,0.905	0.715,0.722	0.209
5640	ENSG00000186104.10	CYP2R1	chr11	-	14879113	14879443	14879113	14879207	14880135	14880768	5640	303,303	25,17	107,126	56,36	298	149	4.09036138294e-11	1.0936539026727865e-09	0.858,0.899	0.489,0.636	0.316
5731	ENSG00000107864.14	CPEB3	chr10	-	92144944	92145112	92144944	92145085	92180962	92181019	5731	32,14	0,0	16,7	0,5	176	149	0.00416669481845	0.022239042653874955	1.0,1.0	1.0,0.542	0.229
5799	ENSG00000182504.10	CEP97	chr3	+	101757633	101758423	101757810	101758423	101757062	101757196	5799	429,439	14,18	308,290	59,80	298	149	0	0.0	0.939,0.924	0.723,0.644	0.248
5899	ENSG00000058453.16	CROCC	chr1	+	16953301	16954357	16954222	16954357	16946760	16946991	5899	22,15	0,0	21,8	0,6	298	149	0.00160512349226	0.009777713328121659	1.0,1.0	1.0,0.4	0.3
5901	ENSG00000079150.17	FKBP7	chr2	-	178469651	178469785	178469651	178469782	178473028	178473142	5901	9,8	3,2	11,8	10,16	152	149	0.00458224425707	0.02409171233850929	0.746,0.797	0.519,0.329	0.348
5924	ENSG00000223960.6	AC009948.1	chr2	+	178430694	178430889	178430769	178430889	178426365	178426505	5924	116,63	35,50	27,28	32,39	224	149	0.0045597157922	0.024003139394578068	0.688,0.456	0.359,0.323	0.231
5925	ENSG00000223960.6	AC009948.1	chr2	+	178430694	178430889	178430769	178430889	178426365	178426661	5925	76,47	2,6	26,26	19,11	224	149	3.1200659989e-07	4.749808581028126e-06	0.962,0.839	0.477,0.611	0.356
5951	ENSG00000173200.12	PARP15	chr3	+	122617014	122617164	122617085	122617164	122610493	122610730	5951	27,26	0,0	35,23	23,18	220	149	4.32764934999e-13	1.4117493960643055e-11	1.0,1.0	0.508,0.464	0.514
5990	ENSG00000106610.15	STAG3L4	chr7	+	67308576	67309139	67308934	67309139	67302658	67302885	5990	111,89	6,7	39,49	10,11	298	149	0.000557225472046	0.00392988148023093	0.902,0.864	0.661,0.69	0.208
5991	ENSG00000106610.15	STAG3L4	chr7	+	67308576	67309139	67308934	67309139	67305986	67306083	5991	189,167	57,54	66,81	91,87	298	149	7.04991620637e-14	2.50272025326135e-12	0.624,0.607	0.266,0.318	0.323
6120	ENSG00000255717.6	SNHG1	chr11	-	62853800	62853849	62853800	62853833	62854518	62854551	6120	53,34	137,120	57,60	1727,1700	165	149	0	0.0	0.259,0.204	0.029,0.031	0.201
6121	ENSG00000255717.6	SNHG1	chr11	-	62853800	62854064	62853800	62853833	62854518	62854551	6121	1483,1409	137,120	2167,2013	1727,1700	298	149	0	0.0	0.844,0.854	0.386,0.372	0.47
6173	ENSG00000181135.15	ZNF707	chr8	+	143688661	143689301	143689203	143689301	143687993	143688067	6173	4,4	0,0	0,0	2,2	298	149	1.69150471407e-10	4.11859461935949e-09	1.0,1.0	0.0,0.0	1.0
6181	ENSG00000131238.17	PPT1	chr1	-	40089409	40089582	40089409	40089512	40092397	40092507	6181	6,3	0,0	14,9	2,3	219	149	0.000679622610464	0.0046710303643183	1.0,1.0	0.826,0.671	0.252
6240	ENSG00000243725.6	TTC4	chr1	+	54716598	54716717	54716599	54716717	54715867	54716143	6240	1,2	1,0	0,0	1,1	150	149	2.58751592506e-05	0.00025750202651156584	0.498,1.0	0.0,0.0	0.749
6293	ENSG00000197363.9	ZNF517	chr8	+	144804124	144804238	144804145	144804238	144803640	144803767	6293	21,31	0,2	54,25	13,9	170	149	6.62439779237e-05	0.0005941564431818909	1.0,0.931	0.785,0.709	0.219
6454	ENSG00000129990.14	SYT5	chr19	-	55174881	55174999	55174881	55174996	55175171	55175339	6454	27,22	2,5	21,26	9,18	152	149	0.00149546382653	0.009209310401131173	0.93,0.812	0.696,0.586	0.23
6499	ENSG00000172053.17	QARS	chr3	-	49103344	49103466	49103344	49103431	49103630	49103706	6499	27,41	6,9	17,23	22,10	184	149	0.00580736184074	0.029416307069791522	0.785,0.787	0.385,0.651	0.268
6535	ENSG00000114388.12	NPRL2	chr3	-	50347758	50348241	50347758	50347901	50348526	50348563	6535	55,48	5,8	88,62	20,40	298	149	0.00611832338143	0.030660565984402175	0.846,0.75	0.688,0.437	0.236
6544	ENSG00000115274.14	INO80B	chr2	+	74455390	74455598	74455405	74455598	74455108	74455296	6544	1,6	0,1	16,3	10,9	164	149	0.000262278917438	0.0020274424276611725	1.0,0.845	0.592,0.232	0.51
6577	ENSG00000187147.17	RNF220	chr1	+	44649882	44651723	44650703	44651723	44649660	44649769	6577	910,877	20,23	934,918	202,177	298	149	0	0.0	0.958,0.95	0.698,0.722	0.244
6582	ENSG00000159352.15	PSMD4	chr1	+	151266003	151266439	151266307	151266439	151264831	151264918	6582	10,17	0,0	31,20	7,2	298	149	3.79183976944e-05	0.00036530506513111243	1.0,1.0	0.689,0.833	0.239
6592	ENSG00000078808.16	SDF4	chr1	-	1218768	1219005	1218768	1218943	1223243	1223357	6592	37,39	1,1	42,51	18,12	211	149	4.9325033169e-07	7.235194535501405e-06	0.963,0.965	0.622,0.75	0.278
6643	ENSG00000131473.16	ACLY	chr17	-	41913714	41913900	41913714	41913896	41930357	41930542	6643	31,20	3,1	35,26	16,10	153	149	0.000159176527398	0.0012981491119553109	0.91,0.951	0.681,0.717	0.231
6664	ENSG00000115446.11	UNC50	chr2	+	98618145	98618515	98618167	98618515	98610774	98610895	6664	5,9	0,1	12,7	3,4	171	149	0.00150122922564	0.009231357880227336	1.0,0.887	0.777,0.604	0.253
6665	ENSG00000115446.11	UNC50	chr2	+	98618145	98618515	98618167	98618515	98616205	98616346	6665	5,9	0,0	12,7	4,4	171	149	1.84675645452e-05	0.0001895898576456802	1.0,1.0	0.723,0.604	0.337
6742	ENSG00000138400.12	MDH1B	chr2	-	206741053	206741382	206741053	206741104	206745621	206745673	6742	5,6	1,10	1,0	8,6	298	149	0.000116612160931	0.0009922015586163334	0.714,0.231	0.059,0.0	0.443
6900	ENSG00000057935.13	MTA3	chr2	+	42704193	42704318	42704196	42704318	42682400	42682589	6900	1,5	0,0	4,4	3,1	152	149	0.00229086390824	0.013376302115217524	1.0,1.0	0.567,0.797	0.318
7012	ENSG00000172785.18	CBWD1	chr9	-	121088	122090	121088	121573	123216	123282	7012	163,142	5,0	170,160	48,63	298	149	0	0.0	0.942,1.0	0.639,0.559	0.372
7043	ENSG00000146350.13	TBC1D32	chr6	-	121115171	121115747	121115171	121115241	121126377	121126461	7043	11,17	26,16	0,5	31,31	298	149	5.81540444133e-06	6.786512724419499e-05	0.175,0.347	0.0,0.075	0.224
7085	ENSG00000131503.20	ANKHD1	chr5	+	140537337	140537589	140537388	140537589	140528183	140529796	7085	126,130	6,7	77,62	64,75	200	149	0	0.0	0.94,0.933	0.473,0.381	0.51
7144	ENSG00000274020.2	LINC01138	chr1	-	148290888	148291304	148290888	148291301	148295749	148295913	7144	2,1	0,0	3,1	7,2	152	149	1.10731775249e-06	1.5017219407364385e-05	1.0,1.0	0.296,0.329	0.688
7234	ENSG00000204536.13	CCHCR1	chr6	-	31157022	31157155	31157022	31157089	31158170	31158194	7234	12,15	0,4	7,7	4,9	215	149	0.00289116457991	0.016328509047900796	1.0,0.722	0.548,0.35	0.412
7249	ENSG00000127980.15	PEX1	chr7	-	92501506	92502079	92501506	92501673	92503040	92503195	7249	281,195	12,11	47,52	74,50	298	149	0	0.0	0.921,0.899	0.241,0.342	0.619
7278	ENSG00000172771.11	EFCAB12	chr3	-	129402522	129404403	129402522	129402579	129408644	129408858	7278	5,11	1,0	16,12	5,6	298	149	0.000539775952967	0.003819570374052079	0.714,1.0	0.615,0.5	0.299
7285	ENSG00000144228.8	SPOPL	chr2	+	138550902	138551054	138550973	138551054	138550156	138550294	7285	56,43	0,0	69,49	17,16	220	149	5.53113110868e-11	1.4513207061253826e-09	1.0,1.0	0.733,0.675	0.296
7291	ENSG00000165699.14	TSC1	chr9	-	132909806	132910692	132909806	132910689	132911452	132911568	7291	1,2	0,0	12,16	10,14	152	149	4.58066010596e-05	0.00043097992466877553	1.0,1.0	0.541,0.528	0.466
7314	ENSG00000089127.12	OAS1	chr12	+	112911050	112911235	112911097	112911235	112908535	112908824	7314	79,57	0,2	48,36	11,11	196	149	9.54107959306e-09	1.7756075216247567e-07	1.0,0.956	0.768,0.713	0.238
7398	ENSG00000099840.13	IZUMO4	chr19	+	2098051	2098334	2098286	2098334	2097928	2097955	7398	28,39	0,2	25,28	8,2	298	149	0.00197711847702	0.01171435765241373	1.0,0.907	0.61,0.875	0.211
7429	ENSG00000164576.11	SAP30L	chr5	+	154453401	154453500	154453416	154453500	154446544	154446805	7429	21,22	0,0	19,19	3,7	164	149	1.19317990276e-05	0.00012793371825405128	1.0,1.0	0.852,0.711	0.219
7473	ENSG00000111801.15	BTN3A3	chr6	+	26443366	26443442	26443381	26443442	26440496	26440719	7473	4,6	1,1	9,3	8,8	164	149	0.00392709564737	0.021187759338843634	0.784,0.845	0.505,0.254	0.435
7502	ENSG00000082269.16	FAM135A	chr6	+	70477158	70477332	70477292	70477332	70475662	70475733	7502	157,137	2,0	89,113	28,43	283	149	0	0.0	0.976,1.0	0.626,0.58	0.385
7640	ENSG00000064012.21	CASP8	chr2	+	201266460	201266791	201266486	201266791	201234015	201234112	7640	94,99	16,19	72,103	77,55	175	149	6.10641630483e-07	8.80428521493322e-06	0.833,0.816	0.443,0.615	0.295
7641	ENSG00000064012.21	CASP8	chr2	+	201266460	201266791	201266486	201266791	201260499	201260613	7641	122,106	12,14	83,72	36,43	175	149	4.06576350365e-09	8.140198066904942e-08	0.896,0.866	0.663,0.588	0.256
7643	ENSG00000155749.12	ALS2CR12	chr2	-	201289695	201289859	201289695	201289785	201299237	201299300	7643	6,1	4,2	0,1	6,7	223	149	0.000222628209361	0.0017562892071812223	0.501,0.25	0.0,0.087	0.332
7702	ENSG00000204348.9	DXO	chr6	-	31970605	31970825	31970605	31970752	31970911	31971147	7702	91,91	40,33	41,30	63,49	222	149	6.49410192288e-10	1.4515520409104001e-08	0.604,0.649	0.304,0.291	0.329
7715	ENSG00000140043.11	PTGR2	chr14	+	73876997	73880176	73880054	73880176	73874022	73874214	7715	104,91	0,1	142,96	29,23	298	149	9.15933995316e-14	3.237960806035516e-12	1.0,0.978	0.71,0.676	0.296
7983	ENSG00000216937.13	CCDC7	chr10	+	32728886	32728997	32728931	32728997	32726733	32726832	7983	7,5	0,0	1,5	0,4	194	149	0.0058014907854	0.029404196548197117	1.0,1.0	1.0,0.49	0.255
7987	ENSG00000145907.14	G3BP1	chr5	+	151786571	151786715	151786602	151786715	151771953	151772036	7987	878,852	190,180	637,625	373,357	180	149	7.77156117238e-16	3.4021720386237623e-14	0.793,0.797	0.586,0.592	0.206
7998	ENSG00000177463.15	NR2C2	chr3	+	15053360	15053600	15053450	15053600	15039121	15039227	7998	2,7	0,1	6,3	6,0	239	149	0.00930882987157	0.043525347861037594	1.0,0.814	0.384,1.0	0.215
8006	ENSG00000100417.11	PMM1	chr22	-	41583958	41584372	41583958	41584058	41584526	41584603	8006	250,219	9,5	120,122	29,16	298	149	1.20856621377e-08	2.2343929847139455e-07	0.933,0.956	0.674,0.792	0.211
8017	ENSG00000117480.15	FAAH	chr1	+	46413074	46413220	46413122	46413220	46412142	46412251	8017	14,13	0,0	33,35	6,18	197	149	2.47198715853e-06	3.121946113964121e-05	1.0,1.0	0.806,0.595	0.299
8049	ENSG00000124357.12	NAGK	chr2	+	71075554	71076701	71076603	71076701	71072640	71073594	8049	236,297	3,10	186,167	38,39	298	149	6.66133814775e-16	2.9466830371905624e-14	0.975,0.937	0.71,0.682	0.26
8053	ENSG00000164638.10	SLC29A4	chr7	+	5291692	5291821	5291729	5291821	5291123	5291237	8053	57,34	24,17	10,13	11,15	186	149	0.00840121115676	0.04003487482428947	0.655,0.616	0.421,0.41	0.22
8068	ENSG00000003147.18	ICA1	chr7	-	8235909	8236005	8235909	8235940	8262093	8262281	8068	23,17	0,1	2,1	7,3	214	149	5.05929742545e-11	1.3400001237500643e-09	1.0,0.922	0.166,0.188	0.784
8088	ENSG00000105889.15	STEAP1B	chr7	-	22493323	22493836	22493323	22493779	22494771	22494886	8088	33,51	0,4	50,32	16,6	206	149	0.000167517262315	0.0013635388721574518	1.0,0.902	0.693,0.794	0.208
8172	ENSG00000122515.14	ZMIZ2	chr7	+	44756974	44757149	44757042	44757149	44756424	44756539	8172	88,90	17,9	56,60	39,25	217	149	1.0420531471e-05	0.00011419334682033593	0.78,0.873	0.496,0.622	0.268
8185	ENSG00000164746.13	C7orf57	chr7	+	48052699	48052923	48052747	48052923	48049879	48049977	8185	3,4	0,2	10,7	13,11	197	149	0.00933717163295	0.04358550448994174	1.0,0.602	0.368,0.325	0.454
8249	ENSG00000063177.12	RPL18	chr19	-	48616078	48616220	48616078	48616202	48617315	48617423	8249	15,12	10,14	12,16	66,78	167	149	4.49234454492e-06	5.353430050779842e-05	0.572,0.433	0.14,0.155	0.355
8371	ENSG00000197323.11	TRIM33	chr1	-	114397607	114397990	114397607	114397860	114399456	114399609	8371	341,335	82,83	217,230	160,196	279	149	1.66533453694e-15	6.830296845925271e-14	0.69,0.683	0.42,0.385	0.284
8386	ENSG00000196652.11	ZKSCAN5	chr7	+	99505942	99506458	99506004	99506458	99504949	99505160	8386	21,25	10,26	13,19	41,47	211	149	0.000419416605191	0.0030627924781838883	0.597,0.404	0.183,0.222	0.298
8414	ENSG00000066923.17	STAG3	chr7	+	100188452	100189016	100188811	100189016	100182722	100182839	8414	3,9	1,6	1,0	2,4	298	149	0.000201465475587	0.0016124076380919007	0.6,0.429	0.2,0.0	0.414
8432	ENSG00000087087.19	SRRT	chr7	+	100882457	100883090	100882764	100883090	100882052	100882241	8432	223,232	26,26	196,211	92,75	298	149	3.42951222976e-11	9.228009181287338e-10	0.811,0.817	0.516,0.584	0.264
8501	ENSG00000231500.6	RPS18	chr6	+	33276175	33276505	33276390	33276505	33272627	33272726	8501	6,11	0,0	5,6	0,4	298	149	0.00556388663614	0.028421570851721194	1.0,1.0	1.0,0.429	0.285
8531	ENSG00000115257.15	PCSK4	chr19	-	1486852	1487065	1486852	1486973	1487140	1487313	8531	61,54	4,8	31,37	25,11	241	149	0.000274179444372	0.00210212534074322	0.904,0.807	0.434,0.675	0.301
8641	ENSG00000055609.17	KMT2C	chr7	-	152156204	152156346	152156204	152156274	152157760	152157925	8641	245,191	19,6	187,175	64,44	221	149	8.15680856192e-13	2.5908599826940633e-11	0.897,0.955	0.663,0.728	0.23
8682	ENSG00000213199.7	ASIC3	chr7	+	151052553	151052754	151052646	151052754	151052415	151052474	8682	9,20	0,0	17,9	0,5	242	149	0.0028544047447	0.016164119093813874	1.0,1.0	1.0,0.526	0.237
8696	ENSG00000106290.14	TAF6	chr7	-	100113348	100113769	100113348	100113405	100113867	100113954	8696	615,620	15,12	248,274	92,83	298	149	0	0.0	0.953,0.963	0.574,0.623	0.359
8698	ENSG00000184863.10	RBM33	chr7	+	155711172	155711455	155711202	155711455	155700772	155700944	8698	29,22	5,5	8,5	25,24	179	149	3.31068505943e-13	1.0841851964001577e-11	0.828,0.786	0.21,0.148	0.628
8699	ENSG00000184863.10	RBM33	chr7	+	155711172	155711455	155711202	155711455	155706859	155707068	8699	99,96	185,208	31,36	340,351	179	149	0	0.0	0.308,0.278	0.071,0.079	0.218
8759	ENSG00000137802.13	MAPKBP1	chr15	+	41815258	41815799	41815623	41815799	41814549	41814739	8759	108,105	7,7	92,93	39,30	298	149	1.40889022671e-09	3.0212470876834495e-08	0.885,0.882	0.541,0.608	0.309
8765	ENSG00000088387.18	DOCK9	chr13	-	98845923	98846060	98845923	98845991	98848591	98848639	8765	24,24	1,1	6,1	7,7	218	149	6.06571959327e-09	1.1754418542095925e-07	0.943,0.943	0.369,0.089	0.714
8847	ENSG00000148824.18	MTG1	chr10	+	133401528	133402245	133402148	133402245	133396162	133396267	8847	102,92	6,10	83,85	27,37	298	149	1.22559856153e-07	1.987539778573315e-06	0.895,0.821	0.606,0.535	0.287
8848	ENSG00000148824.18	MTG1	chr10	+	133401528	133402245	133402148	133402245	133399169	133399226	8848	98,96	1,5	85,86	67,66	298	149	0	0.0	0.98,0.906	0.388,0.394	0.552
8955	ENSG00000104517.12	UBR5	chr8	-	102299451	102299547	102299451	102299496	102299999	102300151	8955	329,371	9,2	231,197	39,74	200	149	0	0.0	0.965,0.993	0.815,0.665	0.239
8966	ENSG00000104408.9	EIF3E	chr8	-	108239957	108240098	108239957	108240075	108242111	108242833	8966	4,4	1,0	15,17	75,98	172	149	1.02903443544e-07	1.6816850957509787e-06	0.776,1.0	0.148,0.131	0.748
9023	ENSG00000102904.14	TSNAXIP1	chr16	+	67827472	67828064	67827752	67828064	67827248	67827375	9023	12,12	0,0	10,14	1,5	298	149	4.28195928805e-05	0.0004046786803661572	1.0,1.0	0.833,0.583	0.292
9073	ENSG00000185803.9	SLC52A2	chr8	+	144359183	144359423	144359187	144359423	144358595	144358610	9073	5,18	0,1	8,6	2,2	153	149	0.00663447915892	0.03274223972763732	1.0,0.946	0.796,0.745	0.203
9088	ENSG00000272410.5	AC022384.1	chr3	+	10260136	10260670	10260185	10260670	10249371	10249614	9088	763,775	41,49	460,509	242,232	198	149	0	0.0	0.933,0.922	0.589,0.623	0.322
9206	ENSG00000166200.14	COPS2	chr15	-	49137347	49137458	49137347	49137437	49144226	49144304	9206	26,17	9,3	36,41	47,53	170	149	1.20608275146e-05	0.0001289897869251334	0.717,0.832	0.402,0.404	0.371
9271	ENSG00000147394.18	ZNF185	chrX	+	152920706	152920748	152920709	152920748	152920327	152920411	9271	4,7	0,1	7,4	6,4	152	149	0.000101643655716	0.0008781055696773864	1.0,0.873	0.534,0.495	0.422
9295	ENSG00000119402.16	FBXW2	chr9	-	120787768	120788278	120787768	120788186	120793148	120793257	9295	260,296	84,110	149,167	166,124	241	149	2.63708028747e-08	4.641810697673756e-07	0.657,0.625	0.357,0.454	0.236
9374	ENSG00000160345.12	C9orf116	chr9	-	135495180	135495615	135495180	135495569	135498584	135498663	9374	155,141	3,4	93,94	26,28	195	149	5.7620574978e-14	2.0804967435432564e-12	0.975,0.964	0.732,0.72	0.244
9395	ENSG00000147535.16	PLPP5	chr8	-	38268370	38268461	38268370	38268407	38268881	38268990	9395	250,247	0,1	80,95	27,23	203	149	0	0.0	1.0,0.995	0.685,0.752	0.279
9424	ENSG00000136854.20	STXBP1	chr9	+	127653890	127654964	127654941	127654964	127653714	127653796	9424	5,14	1,0	7,7	13,5	298	149	2.92562802595e-06	3.6350928222428746e-05	0.714,1.0	0.212,0.412	0.545
9458	ENSG00000165905.17	LARGE2	chr11	+	45926038	45926347	45926221	45926347	45924784	45924889	9458	9,3	1,0	3,0	2,5	298	149	6.59940253578e-06	7.586170343510914e-05	0.818,1.0	0.429,0.0	0.695
9530	ENSG00000062194.15	GPBP1	chr5	+	57249408	57249576	57249453	57249576	57247074	57247215	9530	552,512	46,64	299,265	378,425	194	149	0	0.0	0.902,0.86	0.378,0.324	0.53
9614	ENSG00000107443.15	CCNJ	chr10	+	96057087	96057247	96057120	96057247	96056700	96057000	9614	103,121	11,11	20,25	13,28	182	149	8.20236101262e-11	2.112858176695926e-09	0.885,0.9	0.557,0.422	0.403
9615	ENSG00000107443.15	CCNJ	chr10	+	96057087	96057247	96057123	96057247	96056700	96057000	9615	105,121	34,17	20,25	82,99	185	149	0	0.0	0.713,0.851	0.164,0.169	0.616
9618	ENSG00000120008.15	WDR11	chr10	+	120905875	120906855	120906775	120906855	120905318	120905416	9618	189,176	4,0	108,138	29,33	298	149	0	0.0	0.959,1.0	0.651,0.676	0.316
9630	ENSG00000197283.16	SYNGAP1	chr6	+	33440552	33440965	33440728	33440965	33438774	33438919	9630	245,224	25,17	178,160	67,45	298	149	6.13281536666e-10	1.3770810018961564e-08	0.831,0.868	0.571,0.64	0.244
9699	ENSG00000110066.14	KMT5B	chr11	-	68171231	68171296	68171231	68171251	68173803	68173913	9699	18,10	4,7	8,12	65,47	194	149	6.82752725467e-08	1.1377865438798192e-06	0.776,0.523	0.086,0.164	0.524
9806	ENSG00000110619.17	CARS	chr11	-	3040895	3041031	3040895	3040984	3057342	3057437	9806	20,12	2,0	8,8	2,4	196	149	0.00572530777137	0.029087868526942354	0.884,1.0	0.753,0.603	0.264
9835	ENSG00000166333.13	ILK	chr11	+	6608693	6608967	6608883	6608967	6608393	6608489	9835	471,480	19,3	121,127	45,48	298	149	0	0.0	0.925,0.988	0.573,0.57	0.385
9879	ENSG00000115942.8	ORC2	chr2	-	200913294	200913992	200913294	200913413	200920221	200920393	9879	116,107	57,32	24,32	50,54	298	149	5.27808685646e-10	1.1987783830707135e-08	0.504,0.626	0.194,0.229	0.353
9880	ENSG00000177054.13	ZDHHC13	chr11	+	19166301	19170568	19170410	19170568	19164300	19164363	9880	2,3	0,0	11,10	3,4	298	149	2.11512965574e-05	0.00021473719519191428	1.0,1.0	0.647,0.556	0.398
9972	ENSG00000166793.10	YPEL4	chr11	-	57646296	57646794	57646296	57646405	57646966	57647291	9972	9,4	0,0	2,1	5,0	298	149	0.00149375711566	0.009205509752159986	1.0,1.0	0.167,1.0	0.416
9980	ENSG00000127328.21	RAB3IP	chr12	+	69812777	69813033	69812963	69813033	69801608	69801721	9980	382,323	18,17	183,167	72,97	298	149	0	0.0	0.914,0.905	0.56,0.463	0.398
10044	ENSG00000175634.14	RPS6KB2	chr11	+	67433125	67433447	67433339	67433447	67432951	67433042	10044	536,602	55,31	285,239	101,88	298	149	0	0.0	0.83,0.907	0.585,0.576	0.288
10081	ENSG00000162298.18	SYVN1	chr11	-	65130001	65130175	65130001	65130172	65130250	65130379	10081	83,106	30,41	67,88	60,89	152	149	3.42638086637e-06	4.1895067930477755e-05	0.731,0.717	0.523,0.492	0.216
10102	ENSG00000172732.11	MUS81	chr11	+	65865016	65865145	65865114	65865145	65864719	65864815	10102	703,592	62,75	221,235	132,148	247	149	0	0.0	0.872,0.826	0.502,0.489	0.353
10115	ENSG00000174669.11	SLC29A2	chr11	-	66366125	66366231	66366125	66366191	66366430	66366564	10115	108,93	37,42	33,17	50,37	189	149	5.11935049907e-10	1.1690106045038497e-08	0.697,0.636	0.342,0.266	0.362
10116	ENSG00000174669.11	SLC29A2	chr11	-	66366125	66366231	66366125	66366191	66367463	66367548	10116	42,30	4,0	17,6	5,2	189	149	0.00979258766367	0.04541373184335278	0.892,1.0	0.728,0.703	0.23
10136	ENSG00000110075.14	PPP6R3	chr11	+	68587797	68588024	68587977	68588024	68575957	68576043	10136	172,151	25,14	121,141	92,130	298	149	0	0.0	0.775,0.844	0.397,0.352	0.435
10138	ENSG00000110075.14	PPP6R3	chr11	+	68587926	68588024	68587977	68588024	68575957	68576043	10138	276,252	25,14	253,268	92,130	200	149	0	0.0	0.892,0.931	0.672,0.606	0.272
10139	ENSG00000110075.14	PPP6R3	chr11	+	68587944	68588024	68587977	68588024	68575957	68576043	10139	95,84	25,14	88,94	92,130	182	149	2.77555756156e-15	1.111406911735566e-13	0.757,0.831	0.439,0.372	0.389
10142	ENSG00000110075.14	PPP6R3	chr11	+	68587797	68588024	68587977	68588024	68583042	68583129	10142	175,152	22,35	121,139	51,82	298	149	4.69760945354e-06	5.57445256642689e-05	0.799,0.685	0.543,0.459	0.241
10145	ENSG00000110075.14	PPP6R3	chr11	+	68587944	68588024	68587977	68588024	68583042	68583129	10145	106,95	22,35	76,90	51,82	182	149	1.07478760552e-05	0.0001173240371968796	0.798,0.69	0.55,0.473	0.232
10156	ENSG00000102901.12	CENPT	chr16	-	67832011	67832136	67832011	67832108	67832454	67832545	10156	6,6	9,5	4,1	14,22	177	149	0.00194495032578	0.011556178131164009	0.359,0.503	0.194,0.037	0.316
10179	ENSG00000186635.14	ARAP1	chr11	-	72695541	72695865	72695541	72695628	72696548	72696654	10179	184,190	1,6	138,131	37,41	298	149	0	0.0	0.989,0.941	0.651,0.615	0.332
10203	ENSG00000169359.14	SLC33A1	chr3	-	155833467	155834041	155833467	155833585	155842431	155842619	10203	132,150	4,6	23,15	4,10	298	149	4.07623249856e-05	0.00038827608095077165	0.943,0.926	0.742,0.429	0.349
10206	ENSG00000158636.16	EMSY	chr11	+	76542167	76542367	76542215	76542367	76528267	76528466	10206	12,11	2,1	8,3	69,39	197	149	2.22044604925e-16	1.0140837118980134e-14	0.819,0.893	0.081,0.055	0.788
10207	ENSG00000158636.16	EMSY	chr11	+	76542167	76542367	76542215	76542367	76537794	76537950	10207	12,9	19,25	8,5	89,79	197	149	8.99313042713e-06	0.00010037378993239284	0.323,0.214	0.064,0.046	0.214
10247	ENSG00000166012.16	TAF1D	chr11	-	93732243	93732313	93732243	93732291	93733349	93733397	10247	67,55	5,0	301,226	199,175	171	149	0	0.0	0.921,1.0	0.569,0.529	0.412
10279	ENSG00000187240.14	DYNC2H1	chr11	+	103192096	103192264	103192117	103192264	103189671	103189816	10279	3,2	0,0	3,1	0,8	170	149	0.00294218146305	0.01655596782601972	1.0,1.0	1.0,0.099	0.451
10280	ENSG00000187240.14	DYNC2H1	chr11	+	103192096	103192264	103192117	103192264	103191516	103191619	10280	49,39	2,0	0,1	10,12	170	149	0	0.0	0.956,1.0	0.0,0.068	0.944
10383	ENSG00000166261.10	ZNF202	chr11	-	123740116	123740192	123740116	123740189	123740416	123740536	10383	10,14	0,0	13,2	2,3	152	149	0.000683279649466	0.0046897073585200925	1.0,1.0	0.864,0.395	0.371
10520	ENSG00000172322.13	CLEC12A	chr12	+	9978965	9979524	9979335	9979524	9971596	9971687	10520	2,6	2,3	0,0	1,1	298	149	1.43519514758e-05	0.00015157454752379277	0.333,0.5	0.0,0.0	0.416
10586	ENSG00000157870.15	PRXL2B	chr1	+	2588953	2589040	2588956	2589040	2588389	2588453	10586	5,9	0,0	1,1	1,4	152	149	4.91042936313e-07	7.2153422067974555e-06	1.0,1.0	0.495,0.197	0.654
10607	ENSG00000139218.17	SCAF11	chr12	-	45919130	45922194	45919130	45919309	45922462	45922582	10607	794,697	52,36	455,478	177,194	298	149	0	0.0	0.884,0.906	0.562,0.552	0.338
10621	ENSG00000083799.17	CYLD	chr16	+	50749548	50750202	50749575	50750202	50744729	50744866	10621	6,6	22,16	0,0	6,6	176	149	9.86267283769e-05	0.0008555413019059837	0.188,0.241	0.0,0.0	0.214
10645	ENSG00000110844.13	PRPF40B	chr12	+	49633013	49633547	49633426	49633547	49632854	49632880	10645	41,51	2,6	24,21	9,8	298	149	0.000901883687066	0.0059577914558409965	0.911,0.81	0.571,0.568	0.291
10880	ENSG00000111344.11	RASAL1	chr12	-	113108084	113108225	113108084	113108222	113112085	113112278	10880	0,7	8,7	0,0	9,1	152	149	0.00108349596696	0.00695627463894	0.0,0.495	0.0,0.0	0.247
10927	ENSG00000051825.14	MPHOSPH9	chr12	-	123227462	123227616	123227462	123227572	123230260	123230522	10927	278,303	42,36	89,89	46,63	193	149	6.59472476627e-14	2.3609673538226794e-12	0.836,0.867	0.599,0.522	0.291
11035	ENSG00000006704.10	GTF2IRD1	chr7	+	74555392	74555494	74555437	74555494	74555173	74555223	11035	31,30	13,8	12,8	22,5	194	149	0.00813395166117	0.038870903611552786	0.647,0.742	0.295,0.551	0.271
11149	ENSG00000156531.16	PHF6	chrX	+	134413487	134413657	134413490	134413657	134378004	134378106	11149	2,1	0,0	4,5	3,4	152	149	2.31181562323e-05	0.0002319777933571291	1.0,1.0	0.567,0.551	0.441
11303	ENSG00000100697.14	DICER1	chr14	-	95103345	95104126	95103345	95104049	95105070	95105246	11303	407,375	3,2	285,280	60,41	226	149	0	0.0	0.989,0.992	0.758,0.818	0.202
11336	ENSG00000145495.15	MARCH6	chr5	+	10400783	10402139	10402058	10402139	10394752	10394785	11336	154,158	0,0	126,137	26,32	298	149	0	0.0	1.0,1.0	0.708,0.682	0.305
11429	ENSG00000168781.22	PPIP5K1	chr15	-	43584357	43584621	43584357	43584532	43590171	43590201	11429	14,2	6,3	0,1	4,2	238	149	0.000283041203145	0.0021622198240254112	0.594,0.294	0.0,0.238	0.325
11443	ENSG00000115282.19	TTC31	chr2	+	74490024	74490473	74490243	74490473	74483321	74483410	11443	144,125	31,50	36,15	113,90	298	149	0	0.0	0.699,0.556	0.137,0.077	0.52
11444	ENSG00000115282.19	TTC31	chr2	+	74490024	74490473	74490243	74490473	74483321	74483563	11444	16,27	9,15	14,2	19,22	298	149	0.000274040565998	0.00210212534074322	0.471,0.474	0.269,0.043	0.317
11495	ENSG00000166938.12	DIS3L	chr15	+	66306761	66306952	66306896	66306952	66294987	66295141	11495	99,103	9,4	48,48	12,11	284	149	0.000366486907429	0.002728147912658697	0.852,0.931	0.677,0.696	0.205
11536	ENSG00000140474.13	ULK3	chr15	-	74842279	74842420	74842279	74842417	74842534	74842676	11536	14,9	0,0	15,4	4,1	152	149	0.00116979105951	0.00745929408437735	1.0,1.0	0.786,0.797	0.208
11563	ENSG00000172349.17	IL16	chr15	+	81291923	81293037	81292555	81293037	81290452	81290540	11563	6,0	3,5	0,0	3,7	298	149	0.00355021845542	0.019452526413646937	0.5,0.0	0.0,0.0	0.25
16	ENSG00000071889.16	FAM3A	chrX	-	154508473	154508811	154508473	154508652	154511847	154511871	16	17,22	12,11	28,43	2,3	298	149	2.77986389441e-06	3.479565932425199e-05	0.415,0.5	0.875,0.878	-0.419
34	ENSG00000262919.7	CCNQ	chrX	-	153587931	153588454	153587931	153588394	153592505	153592733	34	239,227	152,159	388,326	26,38	209	149	0	0.0	0.529,0.504	0.914,0.859	-0.37
54	ENSG00000077713.18	SLC25A43	chrX	+	119451849	119452143	119452008	119452143	119426181	119426354	54	6,9	0,10	8,7	0,0	298	149	0.00068000560399	0.0046710303643183	1.0,0.31	1.0,1.0	-0.345
63	ENSG00000166681.13	BEX3	chrX	+	103377462	103378077	103377509	103378077	103377027	103377106	63	353,323	1032,841	649,527	536,491	196	149	0	0.0	0.206,0.226	0.479,0.449	-0.248
128	ENSG00000196998.17	WDR45	chrX	-	49075865	49075978	49075865	49075945	49076429	49076524	128	13,14	157,98	44,40	87,85	182	149	5.04058017547e-10	1.1541425989849873e-08	0.063,0.105	0.293,0.278	-0.201
133	ENSG00000196998.17	WDR45	chrX	-	49076644	49076804	49076644	49076753	49077642	49077747	133	7,13	12,7	17,13	0,4	200	149	0.00158389489806	0.009676303683086725	0.303,0.58	1.0,0.708	-0.412
134	ENSG00000196998.17	WDR45	chrX	-	49076644	49076825	49076644	49076753	49077642	49077747	134	15,21	12,7	33,18	0,4	221	149	0.000946046803136	0.006210683325327167	0.457,0.669	1.0,0.752	-0.313
148	ENSG00000102312.21	PORCN	chrX	+	48509783	48509956	48509892	48509956	48509423	48509707	148	39,20	5,6	24,33	1,1	258	149	0.00241808869551	0.013983868164520184	0.818,0.658	0.933,0.95	-0.204
155	ENSG00000147124.12	ZNF41	chrX	-	47456271	47456438	47456271	47456398	47467323	47467548	155	10,3	5,3	12,20	3,0	189	149	0.00495784678007	0.02579640766908742	0.612,0.441	0.759,1.0	-0.353
156	ENSG00000147124.12	ZNF41	chrX	-	47456271	47456438	47456271	47456398	47482458	47482585	156	7,2	9,9	29,32	7,2	189	149	2.35332412724e-06	2.9765322681213713e-05	0.38,0.149	0.766,0.927	-0.582
230	ENSG00000100416.13	TRMU	chr22	+	46350290	46350463	46350345	46350463	46346421	46346544	230	458,434	108,112	1353,1209	33,42	204	149	0	0.0	0.756,0.739	0.968,0.955	-0.214
255	ENSG00000100211.10	CBY1	chr22	+	38670766	38670989	38670883	38670989	38668016	38668132	255	34,65	113,117	77,100	28,51	266	149	6.27276008913e-14	2.2552574465131647e-12	0.144,0.237	0.606,0.523	-0.374
274	ENSG00000100150.17	DEPDC5	chr22	+	31836971	31837155	31836998	31837155	31833914	31833980	274	81,65	23,13	103,70	0,0	176	149	3.17190718135e-13	1.0468532724697715e-11	0.749,0.809	1.0,1.0	-0.221
323	ENSG00000100207.18	TCF20	chr22	-	42168608	42168736	42168608	42168703	42169846	42169896	323	75,81	37,35	213,210	33,14	182	149	1.31255883939e-09	2.8218345124697483e-08	0.624,0.655	0.841,0.925	-0.244
360	ENSG00000160298.17	C21orf58	chr21	-	46317207	46317348	46317207	46317268	46318011	46318220	360	61,58	66,84	57,75	24,34	229	149	1.51628323719e-06	1.9800737358606353e-05	0.376,0.31	0.607,0.589	-0.255
446	ENSG00000101040.19	ZMYND8	chr20	-	47298728	47298947	47298728	47298872	47310055	47310204	446	101,100	46,51	212,188	22,14	224	149	4.59632332195e-14	1.6667096887191221e-12	0.594,0.566	0.865,0.899	-0.302
449	ENSG00000196132.12	MYT1	chr20	+	64218829	64219035	64218910	64219035	64217066	64217281	449	13,28	45,35	38,36	17,29	230	149	0.00125359033546	0.007933771344046098	0.158,0.341	0.592,0.446	-0.27
467	ENSG00000101104.12	PABPC1L	chr20	+	44938044	44938191	44938060	44938191	44936636	44936730	467	18,4	99,113	20,4	14,17	165	149	0.00169557790416	0.010269489399460818	0.141,0.031	0.563,0.175	-0.283
471	ENSG00000166913.12	YWHAB	chr20	+	44887544	44887742	44887647	44887742	44886878	44886978	471	10,7	2,3	11,11	1,0	252	149	0.00216295050814	0.01267321001614068	0.747,0.58	0.867,1.0	-0.27
475	ENSG00000170471.14	RALGAPB	chr20	+	38535073	38535207	38535085	38535207	38532729	38532859	475	176,150	90,61	129,132	7,12	161	149	1.06581410364e-14	4.0563348475920535e-13	0.644,0.695	0.945,0.911	-0.258
565	ENSG00000171574.17	ZNF584	chr19	+	58415792	58415940	58415818	58415940	58415523	58415646	565	2,0	4,8	6,7	3,3	175	149	0.000118580967689	0.0010038983927899408	0.299,0.0	0.63,0.665	-0.498
647	ENSG00000090554.12	FLT3LG	chr19	+	49485963	49486151	49486014	49486151	49480551	49480620	647	29,16	49,43	35,29	23,18	200	149	4.94568711451e-05	0.0004617249771325414	0.306,0.217	0.531,0.546	-0.277
678	ENSG00000090372.14	STRN4	chr19	-	46727451	46727567	46727451	46727546	46727893	46728007	678	95,98	306,314	198,232	231,228	170	149	2.33146835171e-14	8.754922712710129e-13	0.214,0.215	0.429,0.471	-0.235
721	ENSG00000007129.17	CEACAM21	chr19	+	41579269	41579628	41579352	41579628	41577199	41577559	721	0,7	12,10	32,20	23,16	232	149	0.00271672696564	0.015498734728354058	0.0,0.31	0.472,0.445	-0.303
722	ENSG00000007129.17	CEACAM21	chr19	+	41584346	41584443	41584349	41584443	41579269	41579628	722	1,2	9,7	12,6	12,10	152	149	0.00647340909757	0.03215392913895881	0.098,0.219	0.495,0.37	-0.274
732	ENSG00000105223.19	PLD3	chr19	+	40366383	40366510	40366418	40366510	40365552	40365585	732	2,14	27,23	6,7	4,1	184	149	0.00102370943002	0.006612630714249983	0.057,0.33	0.548,0.85	-0.506
780	ENSG00000167604.14	NFKBID	chr19	-	35896912	35897103	35896912	35897058	35897650	35897856	780	8,7	26,26	22,18	20,15	194	149	0.000127203898987	0.0010715311490938813	0.191,0.171	0.458,0.48	-0.288
786	ENSG00000236144.6	TMEM147-AS1	chr19	-	35542910	35543273	35542910	35543097	35545936	35546029	786	70,48	11,6	65,57	1,0	298	149	1.09043608398e-06	1.4859829796043582e-05	0.761,0.8	0.97,1.0	-0.205
816	ENSG00000101298.14	SNPH	chr20	+	1297045	1297252	1297144	1297252	1296324	1296421	816	1,2	20,24	15,23	17,5	248	149	1.53831440031e-07	2.450591933974083e-06	0.029,0.048	0.346,0.734	-0.502
878	ENSG00000127507.17	ADGRE2	chr19	-	14755653	14755877	14755653	14755844	14756237	14756345	878	13,5	3,10	10,5	2,0	182	149	0.0075292723304	0.03643462757501493	0.78,0.29	0.804,1.0	-0.367
960	ENSG00000171469.10	ZNF561	chr19	-	9617044	9617226	9617044	9617171	9618090	9618179	960	30,13	103,126	57,77	72,79	204	149	4.35200764315e-11	1.1599404598414622e-09	0.175,0.07	0.366,0.416	-0.269
1021	ENSG00000161082.12	CELF5	chr19	+	3290230	3290374	3290271	3290374	3285941	3286025	1021	0,2	2,1	1,2	0,0	190	149	0.000450442466437	0.0032583804785327164	0.0,0.611	1.0,1.0	-0.695
1062	ENSG00000099625.13	CBARP	chr19	-	1234190	1234331	1234190	1234290	1234570	1234742	1062	40,43	26,13	41,46	8,5	190	149	0.00326718770891	0.01807758281112023	0.547,0.722	0.801,0.878	-0.205
1085	ENSG00000070388.11	FGF22	chr19	+	643409	644371	643432	644371	643234	643338	1085	0,1	2,4	2,2	0,2	172	149	0.000232354786668	0.0018296044665031983	0.0,0.178	1.0,0.464	-0.643
1123	ENSG00000141642.8	ELAC1	chr18	+	50984095	50984563	50984486	50984563	50974396	50974561	1123	147,150	53,42	117,138	10,11	298	149	5.22723486718e-08	8.868455299759803e-07	0.581,0.641	0.854,0.863	-0.248
1183	ENSG00000132199.19	ENOSF1	chr18	-	690548	690745	690548	690631	691067	691106	1183	224,257	274,322	149,134	29,52	263	149	6.57826015882e-11	1.7101452332883134e-09	0.317,0.311	0.744,0.593	-0.354
1228	ENSG00000267123.6	LINC02081	chr17	-	78617392	78619044	78617392	78617626	78624191	78624315	1228	18,12	56,38	25,20	1,2	298	149	0	0.0	0.138,0.136	0.926,0.833	-0.742
1249	ENSG00000078687.17	TNRC6C	chr17	+	78077160	78077334	78077184	78077334	78075135	78075278	1249	1,4	214,222	99,110	134,131	173	149	0	0.0	0.004,0.015	0.389,0.42	-0.395
1267	ENSG00000266714.8	MYO15B	chr17	+	75591600	75591712	75591615	75591712	75591171	75591246	1267	21,6	22,13	8,7	2,3	164	149	0.00870960388865	0.041222715422628044	0.464,0.295	0.784,0.679	-0.352
1288	ENSG00000125457.14	MIF4GD	chr17	-	75269346	75269469	75269346	75269448	75270113	75270245	1288	22,15	6,7	17,31	0,2	170	149	0.000137438054919	0.0011463120691121728	0.763,0.653	1.0,0.931	-0.258
1303	ENSG00000109065.11	NAT9	chr17	-	74773865	74774055	74773865	74773939	74775621	74775707	1303	17,15	4,3	17,17	0,0	265	149	4.95908690998e-05	0.00046244215230744186	0.705,0.738	1.0,1.0	-0.278
1369	ENSG00000153944.10	MSI2	chr17	+	57674917	57675126	57674971	57675126	57652098	57652161	1369	388,345	311,286	443,452	104,73	203	149	0	0.0	0.478,0.47	0.758,0.82	-0.315
1417	ENSG00000141279.15	NPEPPS	chr17	+	47577044	47577160	47577080	47577160	47569416	47569494	1417	11,38	4,10	7,10	0,1	185	149	0.00075107423043	0.005105250340227731	0.689,0.754	1.0,0.89	-0.224
1442	ENSG00000087152.15	ATXN7L3	chr17	-	44196033	44196100	44196033	44196079	44196395	44196418	1442	37,70	539,518	229,174	354,412	170	149	0	0.0	0.057,0.106	0.362,0.27	-0.234
1464	ENSG00000068137.14	PLEKHH3	chr17	-	42672085	42672392	42672085	42672212	42673175	42673296	1464	15,9	3,1	10,2	0,0	298	149	0.0038482389895	0.020828809239132287	0.714,0.818	1.0,1.0	-0.234
1495	ENSG00000141736.13	ERBB2	chr17	+	39715739	39716605	39716514	39716605	39715445	39715536	1495	17,4	0,4	10,5	0,0	298	149	0.00877725437468	0.0414991730339515	1.0,0.333	1.0,1.0	-0.334
1504	ENSG00000125691.12	RPL23	chr17	-	38847864	38848057	38847864	38848039	38850116	38850214	1504	6,4	34,19	12,20	24,28	167	149	0.0021161216914	0.012424678367365253	0.136,0.158	0.308,0.389	-0.202
1564	ENSG00000152223.13	EPG5	chr18	-	45882273	45882487	45882273	45882431	45884616	45884811	1564	79,60	18,18	103,107	3,3	205	149	3.88272380913e-09	7.792193221695811e-08	0.761,0.708	0.961,0.963	-0.228
1650	ENSG00000269335.5	IKBKG	chrX	+	154558531	154558650	154558534	154558650	154556164	154556376	1650	56,52	26,34	63,86	8,20	152	149	8.21714998768e-05	0.0007224422502175682	0.679,0.6	0.885,0.808	-0.207
1728	ENSG00000129197.14	RPAIN	chr17	+	5425970	5426299	5426235	5426299	5422768	5422829	1728	458,530	190,153	262,286	37,33	298	149	2.6169378442e-08	4.6159724103644677e-07	0.547,0.634	0.78,0.812	-0.206
1730	ENSG00000261879.6	AC087500.1	chr17	+	5234458	5234811	5234592	5234811	5233823	5233942	1730	4,2	2,1	6,7	0,0	283	149	0.000503390181722	0.0035952186351387813	0.513,0.513	1.0,1.0	-0.487
1750	ENSG00000174365.19	SNHG11	chr20	+	38450261	38450447	38450335	38450447	38448661	38448730	1750	107,83	115,94	282,301	86,101	223	149	3.66373598126e-14	1.3342631597269715e-12	0.383,0.371	0.687,0.666	-0.3
1777	ENSG00000223959.8	AFG3L1P	chr16	+	89994692	89996623	89994758	89996623	89993767	89993893	1777	72,76	109,80	226,207	29,34	215	149	0	0.0	0.314,0.397	0.844,0.808	-0.471
1840	ENSG00000154102.10	C16orf74	chr16	-	85710163	85710307	85710163	85710285	85735189	85735235	1840	6,12	5,0	5,4	0,0	171	149	0.00381739257748	0.020714932490127503	0.511,1.0	1.0,1.0	-0.244
1855	ENSG00000205084.10	TMEM231	chr16	-	75545825	75546077	75545825	75545954	75555803	75555973	1855	25,33	39,52	70,45	28,25	272	149	1.79601067241e-06	2.3061541293605e-05	0.26,0.258	0.578,0.496	-0.278
1933	ENSG00000254788.7	CKLF-CMTM1	chr16	+	66563071	66563217	66563121	66563217	66558189	66558348	1933	26,13	428,390	55,51	39,29	199	149	0	0.0	0.044,0.024	0.514,0.568	-0.507
2032	ENSG00000168488.18	ATXN2L	chr16	+	28835545	28835758	28835548	28835758	28834505	28834693	2032	1,0	8,3	2,1	1,0	152	149	1.66490816013e-05	0.00017281092192798978	0.109,0.0	0.662,1.0	-0.776
2074	ENSG00000183401.11	CCDC159	chr19	+	11349575	11349687	11349653	11349687	11346532	11346624	2074	4,6	14,14	10,11	2,10	227	149	0.00423710416337	0.02254363543848434	0.158,0.22	0.766,0.419	-0.404
2119	ENSG00000213918.10	DNASE1	chr16	+	3656963	3657111	3656998	3657111	3656637	3656753	2119	14,7	12,33	32,31	20,12	184	149	0.00622561409479	0.031050893439717064	0.486,0.147	0.564,0.677	-0.304
2249	ENSG00000184508.11	HDDC3	chr15	-	90930924	90931556	90930924	90931405	90931703	90931944	2249	38,45	181,150	94,75	85,63	298	149	1.33226762955e-15	5.5724401990435394e-14	0.095,0.13	0.356,0.373	-0.252
2259	ENSG00000197299.11	BLM	chr15	+	90759980	90760279	90760146	90760279	90754810	90754938	2259	16,12	226,158	64,63	83,105	298	149	0	0.0	0.034,0.037	0.278,0.231	-0.219
2261	ENSG00000185043.11	CIB1	chr15	-	90232218	90232447	90232218	90232327	90233668	90233703	2261	96,105	1050,1036	300,309	440,413	269	149	0	0.0	0.048,0.053	0.274,0.293	-0.233
2285	ENSG00000176371.13	ZSCAN2	chr15	+	84622577	84622714	84622645	84622714	84620601	84620772	2285	23,36	8,2	66,85	0,0	217	149	4.01351149582e-06	4.8373978071587994e-05	0.664,0.925	1.0,1.0	-0.206
2301	ENSG00000271853.5	AL162258.1	chr1	-	153631010	153631111	153631010	153631078	153632033	153632240	2301	11,10	3,6	13,10	0,2	182	149	0.00441337629249	0.023290828416769528	0.75,0.577	1.0,0.804	-0.239
2307	ENSG00000175048.16	ZDHHC14	chr6	+	157672723	157673529	157672768	157673529	157653524	157653627	2307	83,68	50,32	87,113	5,5	194	149	1.33226762955e-15	5.5724401990435394e-14	0.56,0.62	0.93,0.946	-0.348
2314	ENSG00000163867.16	ZMYM6	chr1	-	35030546	35030756	35030546	35030713	35031266	35031337	2314	12,6	14,8	24,28	8,6	192	149	0.000357234782129	0.0026686796412094794	0.399,0.368	0.7,0.784	-0.358
2350	ENSG00000111912.19	NCOA7	chr6	+	125888938	125889981	125888971	125889981	125885158	125885343	2350	57,52	25,26	76,102	11,7	182	149	2.40330875756e-07	3.7189662440704107e-06	0.651,0.621	0.85,0.923	-0.251
2461	ENSG00000096070.19	BRPF3	chr6	+	36210200	36210528	36210215	36210528	36209786	36209915	2461	25,15	100,127	49,33	87,53	164	149	8.9148094895e-07	1.2426905181650083e-05	0.185,0.097	0.338,0.361	-0.209
2539	ENSG00000239665.8	AL157392.3	chr10	+	13648619	13648768	13648625	13648768	13648084	13648230	2539	8,10	6,8	2,2	0,0	155	149	1.94115009354e-05	0.00019855662397481188	0.562,0.546	1.0,1.0	-0.446
2541	ENSG00000239665.8	AL157392.3	chr10	+	13654183	13654427	13654352	13654427	13652845	13652882	2541	29,11	11,5	38,47	1,3	298	149	1.62289769894e-05	0.00016886530367418793	0.569,0.524	0.95,0.887	-0.372
2623	ENSG00000143110.11	C1orf162	chr1	+	111477650	111477775	111477725	111477775	111477333	111477428	2623	4,1	3,1	2,1	1,0	224	149	0.00495604479364	0.02579640766908742	0.47,0.399	0.571,1.0	-0.351
2624	ENSG00000215041.9	NEURL4	chr17	-	7317460	7317684	7317460	7317573	7317787	7317932	2624	69,56	160,179	132,124	54,76	260	149	0	0.0	0.198,0.152	0.583,0.483	-0.358
2644	ENSG00000205758.11	CRYZL1	chr21	-	33599149	33599285	33599149	33599248	33602233	33602345	2644	15,23	205,228	65,52	70,84	186	149	0	0.0	0.055,0.075	0.427,0.332	-0.315
2654	ENSG00000162373.12	BEND5	chr1	-	48758899	48759366	48758899	48759284	48761336	48761470	2654	59,64	83,80	104,78	44,48	231	149	5.89176436172e-06	6.856682795065052e-05	0.314,0.34	0.604,0.512	-0.231
2679	ENSG00000048140.17	TSPAN17	chr5	+	176652778	176652913	176652811	176652913	176651753	176651900	2679	43,18	9,8	22,17	0,0	182	149	1.65945828656e-06	2.1504237826910187e-05	0.796,0.648	1.0,1.0	-0.278
2758	ENSG00000131504.16	DIAPH1	chr5	-	141534334	141534442	141534334	141534433	141571925	141572040	2758	0,2	1,3	1,1	1,0	158	149	0.00292407814226	0.016492347279008505	0.0,0.386	0.485,1.0	-0.549
2777	ENSG00000113648.16	H2AFY	chr5	-	135360496	135360607	135360496	135360604	135388921	135389126	2777	14,4	4,9	7,6	0,0	152	149	5.7518848815e-06	6.721670174798547e-05	0.774,0.303	1.0,1.0	-0.462
2800	ENSG00000134138.19	MEIS2	chr15	-	36895150	36895261	36895150	36895240	36896627	36896686	2800	22,32	39,28	50,33	13,8	170	149	4.33935223043e-06	5.193085976615166e-05	0.331,0.5	0.771,0.783	-0.362
2802	ENSG00000245937.7	LINC01184	chr5	-	128081972	128082194	128081972	128082191	128082969	128083090	2802	7,4	5,7	3,1	0,1	152	149	0.00251015554035	0.014427417796202142	0.578,0.359	1.0,0.495	-0.279
2811	ENSG00000119541.9	VPS4B	chr18	-	63393408	63393566	63393408	63393549	63400047	63400196	2811	0,0	1,1	3,2	12,1	166	149	0.00106698275349	0.006871141222741623	0.0,0.0	0.183,0.642	-0.412
2837	ENSG00000168010.10	ATG16L2	chr11	+	72821198	72821741	72821667	72821741	72817755	72817855	2837	40,63	25,13	47,33	2,3	298	149	0.00026926733412	0.002073873934348113	0.444,0.708	0.922,0.846	-0.308
2838	ENSG00000168010.10	ATG16L2	chr11	+	72821547	72821741	72821667	72821741	72817755	72817855	2838	44,53	25,13	33,26	2,3	269	149	0.000887492352171	0.005890355760795584	0.494,0.693	0.901,0.828	-0.271
2842	ENSG00000160932.10	LY6E	chr8	+	143020882	143020991	143020887	143020991	143018832	143019119	2842	22,33	13,5	18,19	2,0	154	149	0.000740519336392	0.005041617947764712	0.621,0.865	0.897,1.0	-0.206
2940	ENSG00000049192.14	ADAMTS6	chr5	-	65273339	65273447	65273339	65273443	65291328	65291470	2940	8,6	4,3	2,3	0,0	153	149	6.08091492177e-05	0.0005530175001751046	0.661,0.661	1.0,1.0	-0.339
2944	ENSG00000121281.12	ADCY7	chr16	+	50287881	50288350	50287911	50288350	50274152	50274198	2944	1,0	10,4	4,2	7,7	179	149	0.00173958740809	0.010468500007800863	0.077,0.0	0.322,0.192	-0.218
2948	ENSG00000089006.16	SNX5	chr20	-	17953995	17954231	17953995	17954223	17955364	17955475	2948	34,39	81,54	80,34	45,32	157	149	0.000639416628798	0.0044282222104215585	0.285,0.407	0.628,0.502	-0.219
3034	ENSG00000124279.11	FASTKD3	chr5	-	7861582	7861773	7861582	7861652	7862822	7862997	3034	104,82	171,167	263,231	144,138	270	149	3.07531777821e-14	1.1297113003520126e-12	0.251,0.213	0.502,0.48	-0.259
3102	ENSG00000183137.14	CEP57L1	chr6	+	109159217	109159462	109159268	109159462	109159024	109159102	3102	11,13	259,202	124,122	140,145	200	149	0	0.0	0.031,0.046	0.398,0.385	-0.353
3126	ENSG00000198589.11	LRBA	chr4	-	150321190	150321383	150321190	150321368	150325808	150325898	3126	70,83	163,111	71,46	14,19	164	149	2.82264545071e-10	6.680260900013666e-09	0.281,0.405	0.822,0.687	-0.411
3130	ENSG00000161265.14	U2AF1L4	chr19	-	35742531	35743205	35742531	35742803	35743808	35743904	3130	37,26	76,67	76,102	51,46	298	149	5.85358983507e-10	1.322379158195359e-08	0.196,0.163	0.427,0.526	-0.297
3149	ENSG00000091136.13	LAMB1	chr7	-	107932173	107932493	107932173	107932377	107935414	107935656	3149	9,8	60,62	19,20	7,7	265	149	1.33226762955e-15	5.5724401990435394e-14	0.078,0.068	0.604,0.616	-0.537
3280	ENSG00000018189.12	RUFY3	chr4	+	70793764	70793904	70793784	70793904	70789494	70789592	3280	31,28	205,170	41,36	23,28	169	149	0	0.0	0.118,0.127	0.611,0.531	-0.448
3293	ENSG00000113240.12	CLK4	chr5	-	178619837	178620673	178619837	178619896	178622392	178622459	3293	51,46	9,5	14,2	0,0	298	149	0.000148004558987	0.0012199907501279639	0.739,0.821	1.0,1.0	-0.22
3322	ENSG00000158850.14	B4GALT3	chr1	-	161175807	161176095	161175807	161176074	161176433	161176579	3322	189,176	282,269	372,421	95,68	170	149	0	0.0	0.37,0.364	0.774,0.844	-0.442
3352	ENSG00000154144.12	TBRG1	chr11	+	124626812	124627050	124626903	124627050	124625670	124625903	3352	180,156	125,113	374,412	75,61	240	149	0	0.0	0.472,0.462	0.756,0.807	-0.315
3353	ENSG00000154144.12	TBRG1	chr11	+	124626812	124627050	124626903	124627050	124626472	124626609	3353	118,110	174,175	252,282	95,105	240	149	0	0.0	0.296,0.281	0.622,0.625	-0.335
3408	ENSG00000237765.6	FAM200B	chr4	+	15684849	15684959	15684885	15684959	15681755	15681784	3408	1,3	0,4	1,8	0,0	185	149	0.00701319837601	0.034347914970439035	1.0,0.377	1.0,1.0	-0.311
3409	ENSG00000237765.6	FAM200B	chr4	+	15686931	15687145	15687000	15687145	15686235	15686462	3409	18,23	36,34	16,29	12,9	218	149	0.001279509392	0.008061577071594333	0.255,0.316	0.477,0.688	-0.297
3451	ENSG00000096063.15	SRPK1	chr6	-	35890894	35891041	35890894	35891013	35904878	35904974	3451	20,16	26,39	6,18	1,0	177	149	5.26478638463e-10	1.1987783830707135e-08	0.393,0.257	0.835,1.0	-0.593
3485	ENSG00000110931.18	CAMKK2	chr12	-	121269527	121269627	121269527	121269581	121269788	121269884	3485	7,1	3,4	1,2	0,0	195	149	1.89475822587e-06	2.421908056032622e-05	0.641,0.16	1.0,1.0	-0.599
3487	ENSG00000008517.16	IL32	chr16	+	3065780	3065826	3065783	3065826	3065311	3065494	3487	6,3	19,24	18,15	7,13	152	149	1.16181078791e-05	0.0001248872690464579	0.236,0.109	0.716,0.531	-0.451
3526	ENSG00000137074.18	APTX	chr9	-	32987543	32987842	32987543	32987731	32989758	32989895	3526	240,209	93,120	294,299	64,47	260	149	3.78518293931e-07	5.640389886107617e-06	0.597,0.5	0.725,0.785	-0.207
3527	ENSG00000137074.18	APTX	chr9	-	32987543	32987846	32987543	32987731	32989758	32989895	3527	315,285	93,120	486,515	64,47	264	149	1.07206465927e-11	3.060092671004132e-10	0.657,0.573	0.811,0.861	-0.221
3631	ENSG00000114859.15	CLCN2	chr3	-	184354547	184354714	184354547	184354658	184354903	184354973	3631	6,12	12,18	14,18	4,9	205	149	0.00109050658334	0.006995968202459879	0.267,0.326	0.718,0.592	-0.359
3642	ENSG00000109332.19	UBE2D3	chr4	-	102809067	102809184	102809067	102809159	102809671	102809703	3642	1,0	25,24	3,4	3,3	174	149	1.14820573272e-06	1.544775515247019e-05	0.033,0.0	0.461,0.533	-0.48
3676	ENSG00000182473.21	EXOC7	chr17	-	76090328	76090481	76090328	76090397	76091142	76091235	3676	24,36	146,169	34,50	65,37	233	149	3.26193272204e-06	4.023367820221308e-05	0.095,0.12	0.251,0.464	-0.25
3771	ENSG00000203722.7	RAET1G	chr6	-	149918173	149918384	149918173	149918284	149919042	149919324	3771	8,5	3,2	33,15	0,2	249	149	0.00245260422009	0.014132546481774314	0.615,0.599	1.0,0.818	-0.302
3791	ENSG00000092068.19	SLC7A8	chr14	-	23182763	23183038	23182763	23182955	23183350	23183650	3791	20,18	6,6	20,8	1,1	232	149	0.00418365851184	0.02230140742368212	0.682,0.658	0.928,0.837	-0.213
3823	ENSG00000255794.7	RMST	chr12	+	97493176	97493285	97493180	97493285	97492460	97492606	3823	5,10	3,1	7,7	0,0	153	149	0.00922610715722	0.04323426476503149	0.619,0.907	1.0,1.0	-0.237
3850	ENSG00000198939.7	ZFP2	chr5	+	178912978	178913071	178912981	178913071	178912583	178912719	3850	0,0	1,1	1,2	2,0	152	149	0.00158650358276	0.009685237551112167	0.0,0.0	0.329,1.0	-0.664
3943	ENSG00000214279.13	SCART1	chr10	+	133457084	133458656	133457278	133458656	133456236	133456554	3943	5,5	30,17	16,30	24,21	298	149	0.000132117612646	0.0011063049645649694	0.077,0.128	0.25,0.417	-0.231
3971	ENSG00000163389.11	POGLUT1	chr3	+	119479907	119480172	119480050	119480172	119478333	119478474	3971	67,47	6,12	60,67	0,1	292	149	9.85509842066e-07	1.3583315914544264e-05	0.851,0.667	1.0,0.972	-0.227
4001	ENSG00000255154.7	HTD2	chr3	+	58315700	58315819	58315721	58315819	58310506	58310591	4001	5,6	2,3	3,9	0,0	170	149	0.000278878474826	0.0021342791972870233	0.687,0.637	1.0,1.0	-0.338
4109	ENSG00000126456.15	IRF3	chr19	-	49660712	49660844	49660712	49660828	49661947	49662328	4109	40,64	247,276	96,71	139,107	165	149	2.15705231454e-12	6.627249092926712e-11	0.128,0.173	0.384,0.375	-0.229
4110	ENSG00000126456.15	IRF3	chr19	-	49660712	49660844	49660712	49660828	49662424	49662617	4110	11,14	8,20	16,5	2,2	165	149	0.00172282691213	0.010404692337802982	0.554,0.387	0.878,0.693	-0.315
4175	ENSG00000149182.14	ARFGAP2	chr11	-	47173758	47173915	47173758	47173882	47175014	47175098	4175	17,20	36,55	24,29	19,13	182	149	2.0477552291e-05	0.00020870306309609047	0.279,0.229	0.508,0.646	-0.323
4187	ENSG00000058673.16	ZC3H11A	chr1	+	203802651	203803016	203802956	203803016	203801574	203801628	4187	430,426	166,171	649,649	38,45	298	149	0	0.0	0.564,0.555	0.895,0.878	-0.327
4226	ENSG00000160741.16	CRTC2	chr1	-	153952570	153952650	153952570	153952635	153952804	153952834	4226	50,50	147,195	144,152	108,116	164	149	0	0.0	0.236,0.189	0.548,0.543	-0.333
4251	ENSG00000143774.16	GUK1	chr1	+	228146012	228146067	228146025	228146067	228145560	228145649	4251	2,3	22,15	18,14	21,22	162	149	0.000111531392152	0.0009537740205387126	0.077,0.155	0.441,0.369	-0.289
4289	ENSG00000115204.14	MPV17	chr2	-	27312993	27313154	27312993	27313109	27322447	27322522	4289	13,15	134,140	16,18	26,17	194	149	1.95268867742e-09	4.104046426746661e-08	0.069,0.076	0.321,0.448	-0.312
4318	ENSG00000197343.10	ZNF655	chr7	+	99562343	99562494	99562367	99562494	99560532	99560695	4318	17,34	15,23	19,13	2,2	173	149	8.32356387075e-05	0.0007310373299788644	0.494,0.56	0.891,0.848	-0.342
4321	ENSG00000197343.10	ZNF655	chr7	+	99562343	99562494	99562367	99562494	99561887	99561973	4321	22,34	115,109	24,11	12,11	173	149	1.1297261393e-06	1.527208984151312e-05	0.141,0.212	0.633,0.463	-0.372
4322	ENSG00000197343.10	ZNF655	chr7	+	99562348	99562494	99562367	99562494	99561887	99561973	4322	18,26	115,109	17,7	12,11	168	149	8.00332309071e-05	0.0007043757999313416	0.122,0.175	0.557,0.361	-0.31
4345	ENSG00000231551.8	AC245100.4	chr1	+	148425349	148425664	148425505	148425664	148424626	148424678	4345	3,2	3,1	1,3	0,0	298	149	3.70488065454e-05	0.0003577432760023824	0.333,0.5	1.0,1.0	-0.584
4364	ENSG00000145029.13	NICN1	chr3	-	49424948	49425146	49424948	49425053	49425366	49425438	4364	42,16	65,75	31,21	22,18	242	149	0.00029227134134	0.0022274756111204624	0.285,0.116	0.465,0.418	-0.241
4376	ENSG00000172954.13	LCLAT1	chr2	+	30476401	30476635	30476576	30476635	30459551	30459722	4376	0,0	4,2	1,1	0,0	298	149	3.78161424397e-09	7.607347320786317e-08	0.0,0.0	1.0,1.0	-1.0
4390	ENSG00000248323.6	LUCAT1	chr5	-	91310626	91313229	91310626	91311032	91313637	91313777	4390	14,4	4,3	9,4	0,0	298	149	2.597891121e-06	3.266306857340625e-05	0.636,0.4	1.0,1.0	-0.482
4394	ENSG00000115020.16	PIKFYVE	chr2	+	208274017	208274053	208274020	208274053	208273583	208273733	4394	5,1	2,6	7,6	0,1	152	149	0.000153486101052	0.0012578118989217731	0.71,0.14	1.0,0.855	-0.502
4432	ENSG00000161912.18	ADCY10P1	chr6	+	41108948	41109904	41109712	41109904	41108304	41108509	4432	16,9	1,3	9,2	0,0	298	149	0.00519764260467	0.026837363529494923	0.889,0.6	1.0,1.0	-0.256
4584	ENSG00000239779.6	WBP1	chr2	+	74459437	74459745	74459642	74459745	74458996	74459098	4584	53,36	40,47	66,66	26,22	298	149	0.000188359266229	0.0015185567179091804	0.398,0.277	0.559,0.6	-0.242
4587	ENSG00000284738.1	AL358472.5	chr1	+	153934735	153935240	153934748	153935240	153928634	153928770	4587	1,0	2,2	4,0	0,1	162	149	0.00232006331473	0.01353744126115592	0.315,0.0	1.0,0.0	-0.343
4596	ENSG00000213085.9	CFAP45	chr1	-	159876555	159876789	159876555	159876749	159877348	159877462	4596	1,0	9,10	10,4	0,5	189	149	1.58130399863e-06	2.0617959080902576e-05	0.081,0.0	1.0,0.387	-0.653
4609	ENSG00000136699.19	SMPD4	chr2	-	130156584	130156813	130156584	130156675	130157250	130157396	4609	37,44	445,396	273,257	412,363	287	149	0	0.0	0.041,0.055	0.256,0.269	-0.215
4613	ENSG00000136699.19	SMPD4	chr2	-	130156584	130156813	130156584	130156675	130164373	130164445	4613	21,28	6,2	144,141	0,0	287	149	1.51257191094e-06	1.9782848414136313e-05	0.645,0.879	1.0,1.0	-0.238
4625	ENSG00000213930.11	GALT	chr9	+	34648047	34648171	34648114	34648171	34647656	34647961	4625	38,27	133,139	33,69	20,19	216	149	2.53130849615e-14	9.463285612376705e-13	0.165,0.118	0.532,0.715	-0.482
4695	ENSG00000188092.14	GPR89B	chr1	+	147943976	147944098	147943996	147944098	147943437	147943544	4695	0,0	5,10	4,6	2,5	169	149	9.7050630421e-08	1.5952933393521966e-06	0.0,0.0	0.638,0.514	-0.576
4701	ENSG00000029639.10	TFB1M	chr6	-	155260272	155260568	155260272	155260400	155296952	155297104	4701	25,24	66,55	89,61	16,9	298	149	0	0.0	0.159,0.179	0.736,0.772	-0.585
4734	ENSG00000136051.14	WASHC4	chr12	+	105121088	105121204	105121100	105121204	105120554	105120597	4734	13,12	222,162	42,38	85,96	161	149	6.66133814775e-15	2.5817268812082453e-13	0.051,0.064	0.314,0.268	-0.234
4764	ENSG00000125459.15	MSTO1	chr1	+	155611426	155611603	155611548	155611603	155611215	155611355	4764	47,56	47,42	104,96	40,25	271	149	2.78332114937e-05	0.0002744023382850307	0.355,0.423	0.588,0.679	-0.244
4772	ENSG00000041988.15	THAP3	chr1	+	6630287	6630353	6630290	6630353	6629642	6629724	4772	8,1	6,1	4,12	0,2	152	149	0.00336795820413	0.01857433346389972	0.567,0.495	1.0,0.855	-0.397
4877	ENSG00000071189.21	SNX13	chr7	-	17821508	17821681	17821508	17821648	17826021	17826091	4877	25,34	130,133	113,107	62,67	182	149	0	0.0	0.136,0.173	0.599,0.567	-0.428
4965	ENSG00000092094.10	OSGEP	chr14	-	20449170	20449301	20449170	20449266	20451973	20452149	4965	51,36	423,364	56,74	93,72	184	149	0	0.0	0.089,0.074	0.328,0.454	-0.309
4969	ENSG00000137996.12	RTCA	chr1	+	100268073	100268295	100268151	100268295	100267499	100267538	4969	15,14	25,29	14,48	4,2	227	149	3.37191174982e-09	6.864887319091369e-08	0.283,0.241	0.697,0.94	-0.556
4984	ENSG00000144736.13	SHQ1	chr3	-	72844358	72844453	72844358	72844423	72846214	72846363	4984	3,3	5,12	8,7	6,3	179	149	0.00834270737737	0.03980097946436992	0.333,0.172	0.526,0.66	-0.34
4991	ENSG00000131051.22	RBM39	chr20	-	35709223	35709309	35709223	35709274	35710282	35710566	4991	8,15	2,3	10,15	0,0	184	149	0.00122397725529	0.0077754765638685785	0.764,0.802	1.0,1.0	-0.217
4998	ENSG00000131051.22	RBM39	chr20	-	35734185	35735081	35734185	35734257	35738967	35739017	4998	75,52	15,24	10,4	0,0	298	149	1.33421090822e-05	0.0001416174367280249	0.714,0.52	1.0,1.0	-0.383
5019	ENSG00000137804.12	NUSAP1	chr15	+	41350987	41351129	41351032	41351129	41349097	41349241	5019	983,888	274,282	1300,1200	46,51	194	149	0	0.0	0.734,0.707	0.956,0.948	-0.232
5020	ENSG00000137804.12	NUSAP1	chr15	+	41350990	41351129	41351032	41351129	41349097	41349241	5020	222,193	274,282	302,287	46,51	191	149	0	0.0	0.387,0.348	0.837,0.814	-0.458
5087	ENSG00000113282.13	CLINT1	chr5	-	157789362	157789567	157789362	157789513	157791702	157791995	5087	531,462	275,229	796,726	47,57	203	149	0	0.0	0.586,0.597	0.926,0.903	-0.323
5239	ENSG00000077232.17	DNAJC10	chr2	+	182739544	182740388	182740298	182740388	182732498	182732542	5239	10,5	30,27	31,23	25,13	298	149	1.10467846726e-06	1.5005511848681255e-05	0.143,0.085	0.383,0.469	-0.312
5308	ENSG00000138380.17	CARF	chr2	+	202924296	202924415	202924356	202924415	202917876	202918043	5308	1,2	14,5	10,3	1,1	209	149	3.07242640885e-07	4.6857275682984935e-06	0.048,0.222	0.877,0.681	-0.644
5340	ENSG00000131236.16	CAP1	chr1	+	40059333	40059458	40059336	40059458	40040322	40040467	5340	3,4	5,1	9,4	0,0	152	149	2.30321462881e-05	0.00023138954100851	0.37,0.797	1.0,1.0	-0.416
5391	ENSG00000100181.22	TPTEP1	chr22	+	16647604	16647785	16647662	16647785	16638578	16638740	5391	13,14	40,65	11,10	3,7	207	149	1.44437948476e-05	0.00015235408572705666	0.19,0.134	0.725,0.507	-0.454
5477	ENSG00000213983.11	AP1G2	chr14	-	23564045	23564221	23564045	23564159	23564332	23564388	5477	133,135	252,243	190,178	89,120	211	149	1.23123733431e-12	3.867183731444308e-11	0.272,0.282	0.601,0.512	-0.279
5487	ENSG00000203705.10	TATDN3	chr1	+	212812226	212812328	212812250	212812328	212804595	212804651	5487	2,3	7,7	31,26	9,13	173	149	0.000152208765658	0.0012485552048975164	0.197,0.27	0.748,0.633	-0.457
5488	ENSG00000203705.10	TATDN3	chr1	+	212812226	212812328	212812247	212812328	212807735	212807848	5488	10,14	130,150	176,110	40,28	170	149	0	0.0	0.063,0.076	0.794,0.775	-0.715
5489	ENSG00000203705.10	TATDN3	chr1	+	212812226	212812328	212812250	212812328	212807735	212807848	5489	11,14	132,110	179,113	31,9	173	149	0	0.0	0.067,0.099	0.833,0.915	-0.791
5496	ENSG00000068745.14	IP6K2	chr3	-	48695089	48695421	48695089	48695418	48708119	48708237	5496	6,9	14,13	12,4	4,1	152	149	0.000979747916656	0.0064020805474296555	0.296,0.404	0.746,0.797	-0.422
5507	ENSG00000198270.12	TMEM116	chr12	-	111932585	111932731	111932585	111932659	111933885	111934030	5507	7,6	49,38	17,17	17,22	221	149	1.20234110523e-06	1.6098940875149114e-05	0.088,0.096	0.403,0.343	-0.281
5518	ENSG00000162241.12	SLC25A45	chr11	-	65380131	65380234	65380131	65380175	65381914	65382373	5518	8,11	24,27	28,14	6,10	208	149	4.73524939498e-05	0.00044404131118963396	0.193,0.226	0.77,0.501	-0.426
5563	ENSG00000117640.17	MTFR1L	chr1	+	25823239	25823439	25823345	25823439	25823018	25823128	5563	19,14	3,5	52,53	1,2	255	149	0.000896170432274	0.005929321834207538	0.787,0.621	0.968,0.939	-0.25
5685	ENSG00000136870.10	ZNF189	chr9	+	101399883	101400010	101399925	101400010	101399394	101399530	5685	28,5	14,14	18,8	0,0	191	149	2.94005048085e-08	5.142957870124565e-07	0.609,0.218	1.0,1.0	-0.587
5713	ENSG00000144134.18	RABL2A	chr2	+	113628549	113628713	113628553	113628713	113627243	113627400	5713	2,0	12,10	12,5	11,18	153	149	0.00107990877806	0.006938516551961172	0.14,0.0	0.515,0.213	-0.294
5744	ENSG00000064490.13	RFXANK	chr19	+	19196962	19197046	19196965	19197046	19192959	19193100	5744	3,2	1,4	2,1	0,0	152	149	5.53666573589e-05	0.0005106909257918625	0.746,0.329	1.0,1.0	-0.463
5784	ENSG00000093144.18	ECHDC1	chr6	-	127315933	127316081	127315933	127315974	127316449	127316502	5784	15,15	35,27	20,21	8,7	256	149	1.76683663211e-06	2.275184387352376e-05	0.2,0.244	0.593,0.636	-0.393
5790	ENSG00000031823.14	RANBP3	chr19	-	5950716	5950875	5950716	5950872	5951392	5951596	5790	0,3	11,10	2,6	2,0	152	149	6.88487285798e-05	0.0006149079363326958	0.0,0.227	0.495,1.0	-0.634
5811	ENSG00000115486.11	GGCX	chr2	-	85558439	85558662	85558439	85558605	85558916	85559075	5811	22,16	39,29	8,13	2,3	206	149	1.81555355901e-05	0.00018706843926921327	0.29,0.285	0.743,0.758	-0.463
5845	ENSG00000076864.19	RAP1GAP	chr1	-	21597960	21598064	21597960	21598040	21598399	21598502	5845	119,112	68,37	49,54	7,5	173	149	2.15798608157e-05	0.00021861899764010707	0.601,0.723	0.858,0.903	-0.219
5846	ENSG00000076864.19	RAP1GAP	chr1	-	21597960	21598095	21597960	21598040	21598399	21598502	5846	76,64	68,37	39,65	7,5	204	149	1.60802585691e-08	2.9030364241522627e-07	0.449,0.558	0.803,0.905	-0.351
5886	ENSG00000180822.11	PSMG4	chr6	+	3264173	3264325	3264208	3264325	3263683	3263759	5886	14,17	52,43	23,14	25,13	184	149	0.000633796721206	0.0043929027870955656	0.179,0.243	0.427,0.466	-0.236
5916	ENSG00000178999.12	AURKB	chr17	-	8207737	8207901	8207737	8207840	8210529	8210581	5916	44,19	78,72	69,35	17,18	210	149	2.45812470379e-09	5.0779206900542084e-08	0.286,0.158	0.742,0.58	-0.439
5922	ENSG00000223960.6	AC009948.1	chr2	+	178430677	178430889	178430694	178430889	178426365	178426505	5922	5,17	41,20	1,10	1,2	166	149	0.00315064774444	0.01751304131103524	0.099,0.433	0.473,0.818	-0.379
5978	ENSG00000183853.17	KIRREL1	chr1	+	158089453	158089628	158089501	158089628	158088326	158088454	5978	90,101	55,67	203,186	32,21	197	149	3.43058914609e-14	1.2547639694941304e-12	0.553,0.533	0.828,0.87	-0.306
5987	ENSG00000126088.13	UROD	chr1	+	45013574	45013791	45013593	45013791	45013135	45013354	5987	58,52	573,535	113,98	267,214	168	149	0	0.0	0.082,0.079	0.273,0.289	-0.201
6153	ENSG00000159214.12	CCDC24	chr1	+	43992152	43992387	43992211	43992387	43991846	43992004	6153	18,10	4,4	7,6	0,0	208	149	4.45927597047e-05	0.0004200270086343482	0.763,0.642	1.0,1.0	-0.297
6156	ENSG00000159214.12	CCDC24	chr1	+	43993803	43993964	43993886	43993964	43992522	43992639	6156	9,14	4,2	14,4	0,0	232	149	6.61256558558e-05	0.0005941564431818909	0.591,0.818	1.0,1.0	-0.296
6157	ENSG00000159214.12	CCDC24	chr1	+	43993803	43993964	43993889	43993964	43992522	43992639	6157	9,14	10,7	14,4	0,1	235	149	4.038029234e-05	0.00038550631636232775	0.363,0.559	1.0,0.717	-0.398
6158	ENSG00000159214.12	CCDC24	chr1	+	43993839	43993964	43993886	43993964	43992522	43992639	6158	7,4	4,2	7,2	0,0	196	149	3.85252462948e-05	0.0003707287083653362	0.571,0.603	1.0,1.0	-0.413
6159	ENSG00000159214.12	CCDC24	chr1	+	43993839	43993964	43993889	43993964	43992522	43992639	6159	7,4	10,7	7,2	0,1	199	149	7.85936643298e-05	0.0006931501773721089	0.344,0.3	1.0,0.6	-0.478
6196	ENSG00000116353.15	MECR	chr1	-	29216587	29216812	29216587	29216685	29220837	29220921	6196	70,67	13,16	69,63	6,0	276	149	0.000160861953764	0.0013106293609952133	0.744,0.693	0.861,1.0	-0.212
6217	ENSG00000132781.17	MUTYH	chr1	-	45333412	45333594	45333412	45333564	45334390	45334511	6217	14,17	16,35	27,21	11,17	179	149	0.00916313175189	0.04303463044564681	0.421,0.288	0.671,0.507	-0.234
6218	ENSG00000132781.17	MUTYH	chr1	-	45333412	45333603	45333412	45333564	45334390	45334511	6218	7,6	16,35	10,15	11,17	188	149	0.00346713457992	0.019083921866934254	0.257,0.12	0.419,0.412	-0.227
6237	ENSG00000102710.19	SUPT20H	chr13	-	37022010	37023044	37022010	37022317	37024034	37024193	6237	277,272	62,59	341,305	18,17	298	149	1.83566495338e-11	5.051965208829844e-10	0.691,0.697	0.905,0.9	-0.209
6256	ENSG00000244026.6	FAM86DP	chr3	-	75426449	75426621	75426449	75426599	75430831	75430914	6256	11,12	49,82	34,38	22,31	171	149	6.17839113204e-13	1.9773191922199225e-11	0.164,0.113	0.574,0.516	-0.406
6270	ENSG00000124508.16	BTN2A2	chr6	+	26383652	26383915	26383791	26383915	26383207	26383313	6270	8,18	6,2	26,27	0,1	288	149	9.07567738311e-05	0.0007913353788430999	0.408,0.823	1.0,0.933	-0.351
6281	ENSG00000197165.10	SULT1A2	chr16	-	28592262	28592481	28592262	28592443	28593251	28593346	6281	3,8	16,13	8,3	0,3	187	149	0.00436368211413	0.023071808624708617	0.13,0.329	1.0,0.443	-0.492
6333	ENSG00000167613.15	LAIR1	chr19	-	54360915	54361243	54360915	54361206	54364294	54364330	6333	9,7	20,16	61,58	10,12	186	149	3.80651066223e-12	1.132436922013425e-10	0.265,0.26	0.83,0.795	-0.55
6334	ENSG00000167613.15	LAIR1	chr19	-	54360915	54361243	54360915	54361209	54364294	54364330	6334	9,7	64,99	61,58	75,41	183	149	3.88578058619e-15	1.5413596325220336e-13	0.103,0.054	0.398,0.535	-0.388
6335	ENSG00000167613.15	LAIR1	chr19	-	54364294	54364486	54364294	54364330	54364770	54364931	6335	56,40	48,80	136,72	48,52	298	149	0.00288783469608	0.016320612272361153	0.368,0.2	0.586,0.409	-0.213
6377	ENSG00000008710.19	PKD1	chr16	-	2105321	2105707	2105321	2105474	2105864	2106024	6377	54,54	105,92	73,98	37,42	298	149	1.135025407e-11	3.228898876681145e-10	0.205,0.227	0.497,0.538	-0.302
6381	ENSG00000118513.18	MYB	chr6	+	135196725	135197323	135196960	135197323	135195747	135196002	6381	21,24	96,80	26,25	11,16	298	149	1.16796350369e-10	2.9634004932963394e-09	0.099,0.13	0.542,0.439	-0.376
6451	ENSG00000081721.11	DUSP12	chr1	+	161751654	161751781	161751667	161751781	161749804	161750088	6451	13,18	7,4	25,12	0,1	162	149	4.76650561887e-05	0.0004464767846322908	0.631,0.805	1.0,0.917	-0.241
6515	ENSG00000109794.13	FAM149A	chr4	+	186149565	186149704	186149592	186149704	186149172	186149283	6515	40,41	77,80	28,50	31,23	176	149	0.00235974492081	0.013683929194182352	0.305,0.303	0.433,0.648	-0.236
6705	ENSG00000214114.8	MYCBP	chr1	-	38866879	38867009	38866879	38866999	38873017	38873090	6705	157,119	70,63	180,138	14,26	159	149	1.552174278e-09	3.311697089601515e-08	0.678,0.639	0.923,0.833	-0.219
6768	ENSG00000143353.11	LYPLAL1	chr1	+	219179380	219179426	219179399	219179426	219179146	219179246	6768	0,1	7,10	8,2	4,0	168	149	1.08108080932e-06	1.4756141773739386e-05	0.0,0.081	0.639,1.0	-0.779
6770	ENSG00000143353.11	LYPLAL1	chr1	+	219210514	219210647	219210531	219210647	219179146	219179246	6770	8,10	24,21	19,14	7,15	166	149	0.00360628876677	0.019721381094135747	0.23,0.299	0.709,0.456	-0.318
6779	ENSG00000119782.13	FKBP1B	chr2	+	24063018	24063681	24063063	24063681	24060813	24060926	6779	9,9	14,8	17,26	1,12	194	149	0.00430081375543	0.02281078180767613	0.331,0.464	0.929,0.625	-0.38
6848	ENSG00000170322.14	NFRKB	chr11	-	129884744	129884882	129884744	129884846	129885434	129885609	6848	120,133	161,161	280,249	47,44	185	149	0	0.0	0.375,0.4	0.828,0.82	-0.436
6904	ENSG00000180957.17	PITPNB	chr22	-	27896551	27896634	27896551	27896626	27897800	27897892	6904	6,3	6,3	6,4	0,0	157	149	1.86859946194e-06	2.392090432413797e-05	0.487,0.487	1.0,1.0	-0.513
6928	ENSG00000135597.18	REPS1	chr6	-	138917554	138917646	138917554	138917624	138920214	138920316	6928	17,18	99,107	26,13	10,18	171	149	5.44421987936e-06	6.388640800098978e-05	0.13,0.128	0.694,0.386	-0.411
6932	ENSG00000244306.11	DUXAP10	chr14	-	19331834	19331972	19331834	19331948	19333701	19333813	6932	3,8	32,37	6,9	8,12	173	149	0.00110421777839	0.007072390393074629	0.075,0.157	0.392,0.392	-0.276
6950	ENSG00000197530.12	MIB2	chr1	+	1629033	1629311	1629132	1629311	1628488	1628722	6950	113,117	41,48	98,87	14,10	248	149	1.22085344045e-05	0.00013040443386045573	0.623,0.594	0.808,0.839	-0.215
6985	ENSG00000028116.17	VRK2	chr2	+	58154753	58154802	58154758	58154802	58146315	58146474	6985	10,20	9,18	9,5	3,0	154	149	0.00676839041546	0.03332525094418504	0.518,0.518	0.744,1.0	-0.354
6987	ENSG00000113761.11	ZNF346	chr5	+	177044388	177044533	177044391	177044533	177041125	177041229	6987	4,1	4,3	1,4	1,0	152	149	0.00131791554238	0.008260436511549422	0.495,0.246	0.495,1.0	-0.377
7065	ENSG00000179818.13	PCBP1-AS1	chr2	-	70050139	70050268	70050139	70050252	70051202	70051305	7065	13,7	29,34	60,54	18,16	165	149	1.47470924361e-12	4.597718966516933e-11	0.288,0.157	0.751,0.753	-0.53
7082	ENSG00000131503.20	ANKHD1	chr5	+	140438460	140438617	140438502	140438617	140436103	140436257	7082	325,366	95,103	652,562	12,11	191	149	0	0.0	0.727,0.735	0.977,0.976	-0.245
7083	ENSG00000131503.20	ANKHD1	chr5	+	140438493	140438617	140438502	140438617	140436103	140436257	7083	37,37	95,103	63,41	12,11	158	149	0	0.0	0.269,0.253	0.832,0.779	-0.544
7149	ENSG00000168894.9	RNF181	chr2	+	85596952	85597178	85597103	85597178	85596518	85596649	7149	75,47	110,104	329,301	161,121	298	149	2.22044604925e-16	1.0140837118980134e-14	0.254,0.184	0.505,0.554	-0.311
7162	ENSG00000115525.17	ST3GAL5	chr2	-	85852859	85853091	85852859	85853000	85861180	85861292	7162	0,7	6,8	2,5	1,0	240	149	0.000115333695671	0.0009833041319114823	0.0,0.352	0.554,1.0	-0.601
7163	ENSG00000115525.17	ST3GAL5	chr2	-	85852859	85853097	85852859	85853000	85861180	85861292	7163	0,1	6,8	3,5	1,0	246	149	8.10876055191e-09	1.5346377975683158e-07	0.0,0.07	0.645,1.0	-0.787
7164	ENSG00000115525.17	ST3GAL5	chr2	-	85852859	85853099	85852859	85853000	85861180	85861292	7164	0,1	6,8	2,6	1,0	248	149	2.9678306368e-08	5.180826663289917e-07	0.0,0.07	0.546,1.0	-0.738
7189	ENSG00000012822.15	CALCOCO1	chr12	-	53725086	53725263	53725086	53725258	53727403	53727452	7189	9,2	5,2	14,5	0,0	154	149	6.55604383548e-06	7.546595962666284e-05	0.635,0.492	1.0,1.0	-0.436
7194	ENSG00000050748.17	MAPK9	chr5	-	180233593	180236531	180233593	180236526	180239923	180239987	7194	0,0	4,2	2,3	1,2	154	149	1.36591153407e-05	0.00014480033314124755	0.0,0.0	0.659,0.592	-0.625
7244	ENSG00000184465.16	WDR27	chr6	-	169663562	169663878	169663562	169663649	169664165	169664286	7244	96,80	25,45	104,76	2,11	298	149	2.49009909912e-05	0.00024898044128360806	0.658,0.471	0.963,0.776	-0.305
7246	ENSG00000184465.16	WDR27	chr6	-	169667981	169668185	169667981	169668095	169670568	169670693	7246	53,48	15,24	41,51	6,3	239	149	0.000407051670785	0.002995622223235606	0.688,0.555	0.81,0.914	-0.241
7311	ENSG00000170248.14	PDCD6IP	chr3	+	33828837	33828969	33828852	33828969	33826479	33826580	7311	166,147	488,402	337,311	224,191	164	149	0	0.0	0.236,0.249	0.577,0.597	-0.344
7362	ENSG00000166783.21	MARF1	chr16	-	15622933	15623126	15622933	15623123	15625015	15625173	7362	0,1	3,2	2,5	1,4	152	149	0.000652780166749	0.004505996428809069	0.0,0.329	0.662,0.551	-0.442
7410	ENSG00000227372.12	TP73-AS1	chr1	-	3742803	3742957	3742803	3742911	3743060	3743190	7410	27,20	65,53	43,44	14,20	195	149	7.26041449184e-12	2.0936260082442376e-10	0.241,0.224	0.701,0.627	-0.431
7411	ENSG00000227372.12	TP73-AS1	chr1	-	3742803	3742960	3742803	3742911	3743060	3743190	7411	27,22	65,53	48,41	14,20	198	149	1.33542732428e-10	3.3480787723565937e-09	0.238,0.238	0.721,0.607	-0.426
7412	ENSG00000227372.12	TP73-AS1	chr1	-	3742803	3742983	3742803	3742911	3743060	3743190	7412	9,6	65,53	24,15	14,20	221	149	6.32293366554e-08	1.0599695742092751e-06	0.085,0.071	0.536,0.336	-0.358
7506	ENSG00000082269.16	FAM135A	chr6	+	70524342	70526698	70524930	70526698	70523966	70524121	7506	61,84	64,44	74,66	14,18	298	149	8.4504446043e-05	0.000741410243631679	0.323,0.488	0.725,0.647	-0.28
7511	ENSG00000048740.18	CELF2	chr10	+	11321188	11321386	11321206	11321386	11314138	11314258	7511	59,77	327,316	198,185	86,71	167	149	0	0.0	0.139,0.179	0.673,0.699	-0.527
7512	ENSG00000048740.18	CELF2	chr10	+	11321188	11321386	11321206	11321386	11314138	11314270	7512	21,20	164,175	85,80	63,66	167	149	0	0.0	0.103,0.093	0.546,0.52	-0.435
7718	ENSG00000181090.20	EHMT1	chr9	+	137743370	137743528	137743391	137743528	137728348	137728529	7718	102,92	271,253	289,276	94,150	170	149	0	0.0	0.248,0.242	0.729,0.617	-0.428
7747	ENSG00000100650.15	SRSF5	chr14	+	69769510	69770540	69770466	69770540	69769181	69769251	7747	1006,986	2169,2018	1709,1451	1077,1057	298	149	0	0.0	0.188,0.196	0.442,0.407	-0.232
7772	ENSG00000133393.12	FOPNL	chr16	-	15882948	15883048	15882948	15883020	15884007	15884205	7772	3,4	10,14	11,8	6,4	177	149	0.000322528830415	0.0024287398290341665	0.202,0.194	0.607,0.627	-0.419
7790	ENSG00000068024.16	HDAC4	chr2	-	239126455	239126694	239126455	239126679	239134244	239134443	7790	81,74	104,112	213,198	21,31	164	149	0	0.0	0.414,0.375	0.902,0.853	-0.483
7793	ENSG00000112855.15	HARS2	chr5	+	140696028	140696201	140696102	140696201	140695737	140695845	7793	40,16	167,128	96,81	122,123	223	149	4.18032275462e-12	1.2392823492555923e-10	0.138,0.077	0.345,0.306	-0.218
7821	ENSG00000160410.14	SHKBP1	chr19	+	40578096	40578212	40578122	40578212	40577556	40577630	7821	4,0	11,10	7,10	2,0	175	149	6.26371724488e-08	1.0521301590853105e-06	0.236,0.0	0.749,1.0	-0.757
7853	ENSG00000114026.21	OGG1	chr3	+	9759186	9759286	9759233	9759286	9756766	9756816	7853	3,14	6,3	4,5	0,1	196	149	0.00138032113709	0.008594202864608262	0.275,0.78	1.0,0.792	-0.368
7865	ENSG00000144712.12	CAND2	chr3	+	12809917	12810324	12810058	12810324	12803487	12803631	7865	5,12	25,6	10,13	1,4	290	149	0.00347147502307	0.019095372701769812	0.093,0.507	0.837,0.625	-0.431
7878	ENSG00000085552.16	IGSF9	chr1	-	159934189	159934332	159934189	159934284	159934424	159934570	7878	8,6	3,1	7,15	0,0	197	149	0.00332657317689	0.018377143656245112	0.669,0.819	1.0,1.0	-0.256
7921	ENSG00000125089.16	SH3TC1	chr4	+	8209664	8209822	8209747	8209822	8205166	8205366	7921	32,34	26,29	64,48	17,8	232	149	7.93628948348e-06	8.964399712021727e-05	0.441,0.43	0.707,0.794	-0.315
8003	ENSG00000004534.14	RBM6	chr3	+	49967197	49968748	49967469	49968748	49962575	49962685	8003	162,168	274,300	443,484	265,239	298	149	0	0.0	0.228,0.219	0.455,0.503	-0.255
8042	ENSG00000127616.18	SMARCA4	chr19	+	11041297	11041560	11041306	11041560	11039457	11039553	8042	43,34	25,24	18,30	1,4	158	149	7.72539839733e-06	8.749583251882195e-05	0.619,0.572	0.944,0.876	-0.315
8236	ENSG00000105705.15	SUGP1	chr19	-	19303723	19304043	19303723	19303912	19305848	19306076	8236	48,35	17,12	81,98	2,10	280	149	6.28709791839e-06	7.296660757208394e-05	0.6,0.608	0.956,0.839	-0.293
8246	ENSG00000104093.13	DMXL2	chr15	-	51476588	51476719	51476588	51476716	51479947	51480139	8246	0,0	4,1	3,3	2,3	152	149	3.30312977259e-06	4.056416198926295e-05	0.0,0.0	0.595,0.495	-0.545
8277	ENSG00000106638.16	TBL2	chr7	-	73574382	73574804	73574382	73574513	73576540	73576748	8277	39,50	18,16	73,104	6,8	298	149	3.37533592132e-06	4.1390730332703454e-05	0.52,0.61	0.859,0.867	-0.298
8321	ENSG00000112531.16	QKI	chr6	+	163564666	163570145	163565945	163570145	163563419	163563719	8321	26,56	18,19	24,22	0,5	298	149	0.00470764241265	0.02467423743454085	0.419,0.596	1.0,0.688	-0.337
8431	ENSG00000146828.17	SLC12A9	chr7	+	100861011	100861262	100861137	100861262	100860149	100860232	8431	13,19	85,83	60,40	39,36	275	149	2.58681964738e-14	9.585982105576149e-13	0.077,0.11	0.455,0.376	-0.322
8558	ENSG00000179950.13	PUF60	chr8	-	143824312	143824399	143824312	143824396	143824797	143825140	8558	4,5	3,1	10,7	0,0	152	149	0.00308447870362	0.017228430652988205	0.567,0.831	1.0,1.0	-0.301
8568	ENSG00000140521.13	POLG	chr15	-	89319227	89319408	89319227	89319350	89321735	89321853	8568	38,35	17,11	79,85	6,2	207	149	1.00275009185e-07	1.6419061096978003e-06	0.617,0.696	0.905,0.968	-0.28
8708	ENSG00000140451.12	PIF1	chr15	-	64819846	64820019	64819846	64819986	64820981	64821088	8708	24,24	71,28	47,70	17,20	182	149	7.08559164675e-08	1.1738463494782502e-06	0.217,0.412	0.694,0.741	-0.403
8768	ENSG00000167925.15	GHDC	chr17	-	42190184	42190359	42190184	42190270	42190623	42190757	8768	43,30	47,57	58,34	13,15	238	149	2.80765014016e-06	3.5039639636945116e-05	0.364,0.248	0.736,0.587	-0.355
8769	ENSG00000167925.15	GHDC	chr17	-	42192905	42193101	42192905	42193027	42193316	42193594	8769	14,4	40,37	14,17	14,14	223	149	4.11483197549e-05	0.000390631633268708	0.19,0.067	0.401,0.448	-0.296
8997	ENSG00000184156.16	KCNQ3	chr8	-	132141128	132141331	132141128	132141242	132163467	132163494	8997	28,25	10,6	32,29	0,0	238	149	4.8749035475e-08	8.304044369521673e-07	0.637,0.723	1.0,1.0	-0.32
9021	ENSG00000114770.16	ABCC5	chr3	-	183985303	183985455	183985303	183985378	183987769	183987917	9021	69,59	41,26	99,127	8,10	226	149	1.66887614839e-11	4.607952476387944e-10	0.526,0.599	0.891,0.893	-0.33
9106	ENSG00000164985.14	PSIP1	chr9	-	15470635	15471311	15470635	15471231	15472631	15472750	9106	47,47	273,193	156,138	136,173	229	149	0	0.0	0.101,0.137	0.427,0.342	-0.266
9143	ENSG00000137101.12	CD72	chr9	-	35615942	35616386	35615942	35616278	35616599	35616689	9143	34,22	25,29	65,54	27,15	257	149	0.00106094443645	0.00683746723384138	0.441,0.305	0.583,0.676	-0.256
9216	ENSG00000187742.14	SECISBP2	chr9	+	89334521	89334730	89334635	89334730	89332907	89332986	9216	218,262	234,153	231,335	91,81	263	149	4.65360045403e-05	0.0004373556199788595	0.345,0.492	0.59,0.701	-0.227
9289	ENSG00000227540.1	DNAJC9-AS1	chr10	+	73253800	73254349	73253892	73254349	73252790	73253095	9289	13,15	7,4	20,31	1,3	241	149	0.00425655693703	0.02263288203962648	0.534,0.699	0.925,0.865	-0.278
9365	ENSG00000148248.13	SURF4	chr9	-	133367258	133367543	133367258	133367445	133375921	133376166	9365	57,86	881,800	355,325	360,354	247	149	0	0.0	0.038,0.061	0.373,0.356	-0.315
9413	ENSG00000107331.16	ABCA2	chr9	-	137022940	137023840	137022940	137023052	137024142	137024236	9413	20,17	5,6	7,6	0,1	298	149	0.00150499971164	0.009247812773560989	0.667,0.586	1.0,0.75	-0.248
9583	ENSG00000108219.14	TSPAN14	chr10	+	80507198	80507374	80507227	80507374	80489216	80489314	9583	1,0	2,3	2,2	2,2	178	149	0.0026018047483	0.014903490385346916	0.295,0.0	0.456,0.456	-0.308
9623	ENSG00000178078.11	STAP2	chr19	-	4324454	4324667	4324454	4324529	4325215	4325308	9623	0,2	6,4	4,5	2,8	287	149	0.00812640127594	0.038856799309800266	0.0,0.206	0.509,0.245	-0.274
9681	ENSG00000110906.12	KCTD10	chr12	-	109457991	109458184	109457991	109458081	109460635	109460805	9681	23,22	87,61	81,79	74,64	252	149	1.01339736602e-09	2.2010782379185033e-08	0.135,0.176	0.393,0.422	-0.252
9692	ENSG00000119979.17	FAM45A	chr10	+	119107947	119108164	119107967	119108164	119104116	119104197	9692	20,32	57,36	45,25	13,12	169	149	1.78104965781e-05	0.00018396196282196445	0.236,0.439	0.753,0.647	-0.362
9695	ENSG00000151923.17	TIAL1	chr10	-	119582458	119582608	119582458	119582557	119588151	119588248	9695	513,495	414,325	921,900	167,187	200	149	0	0.0	0.48,0.532	0.804,0.782	-0.287
9710	ENSG00000143401.14	ANP32E	chr1	-	150223185	150223294	150223185	150223240	150230570	150230693	9710	17,10	12,5	74,62	4,7	203	149	4.7629670531e-06	5.636177679501666e-05	0.51,0.595	0.931,0.867	-0.347
9763	ENSG00000142102.15	PGGHG	chr11	+	293067	293235	293162	293235	292885	292997	9763	74,62	141,143	79,59	55,52	244	149	2.54697706814e-07	3.89844370447733e-06	0.243,0.209	0.467,0.409	-0.212
9808	ENSG00000005801.17	ZNF195	chr11	-	3361742	3368855	3361742	3361889	3370974	3371070	9808	77,67	45,36	62,82	8,7	298	149	3.24105031702e-09	6.630419885835831e-08	0.461,0.482	0.795,0.854	-0.353
9814	ENSG00000148985.19	PGAP2	chr11	+	3824795	3825128	3825019	3825128	3824269	3824364	9814	36,42	47,87	123,120	11,29	298	149	2.22044604925e-15	8.97633907660921e-14	0.277,0.194	0.848,0.674	-0.525
9815	ENSG00000148985.19	PGAP2	chr11	+	3824795	3825128	3825019	3825128	3824269	3824376	9815	39,43	134,151	132,126	31,57	298	149	0	0.0	0.127,0.125	0.68,0.525	-0.477
9845	ENSG00000262481.5	TMEM256-PLSCR3	chr17	-	7394103	7394734	7394103	7394271	7394907	7395090	9845	21,19	4,2	16,24	0,0	298	149	0.000174286347213	0.0014118363831281276	0.724,0.826	1.0,1.0	-0.225
9899	ENSG00000146826.16	C7orf43	chr7	-	100155670	100155919	100155670	100155825	100156385	100156549	9899	105,73	48,42	118,110	19,22	243	149	5.01004714126e-06	5.9202640974133904e-05	0.573,0.516	0.792,0.754	-0.229
9908	ENSG00000138382.14	METTL5	chr2	-	169812456	169812524	169812456	169812506	169819560	169819643	9908	3,3	25,24	10,8	0,2	167	149	1.1573075831e-11	3.2812388488630536e-10	0.097,0.1	1.0,0.781	-0.792
9981	ENSG00000166801.15	FAM111A	chr11	+	59143496	59145856	59145826	59145856	59143082	59143304	9981	196,188	75,52	205,203	22,19	298	149	2.30177390481e-08	4.1028877050083734e-07	0.566,0.644	0.823,0.842	-0.228
9983	ENSG00000166801.15	FAM111A	chr11	+	59148703	59148953	59148796	59148953	59145826	59145856	9983	149,162	213,191	223,221	71,73	242	149	0	0.0	0.301,0.343	0.659,0.651	-0.333
10068	ENSG00000068831.18	RASGRP2	chr11	-	64740367	64740449	64740367	64740446	64740947	64741079	10068	29,14	15,5	6,1	0,0	152	149	4.36643900603e-05	0.00041220159957483206	0.655,0.733	1.0,1.0	-0.306
10121	ENSG00000174080.10	CTSF	chr11	-	66564087	66564648	66564087	66564146	66564886	66565006	10121	22,17	0,7	26,33	0,0	298	149	0.000521293066231	0.003698073145747875	1.0,0.548	1.0,1.0	-0.226
10128	ENSG00000172725.13	CORO1B	chr11	-	67440334	67440484	67440334	67440439	67440701	67440836	10128	3,2	3,2	7,6	0,1	194	149	0.000174144594063	0.0014118363831281276	0.434,0.434	1.0,0.822	-0.477
10173	ENSG00000089818.17	NECAP1	chr12	+	8091839	8092784	8092675	8092784	8090194	8090299	10173	26,37	45,41	154,162	87,89	298	149	4.27847187129e-05	0.0004046786803661572	0.224,0.311	0.47,0.476	-0.205
10210	ENSG00000136824.18	SMC2	chr9	+	104095298	104095552	104095323	104095552	104094563	104094838	10210	21,18	37,46	37,20	13,18	174	149	0.000464964586961	0.0033462400300114897	0.327,0.251	0.709,0.488	-0.309
10295	ENSG00000166171.12	DPCD	chr10	+	101608834	101608937	101608866	101608937	101605139	101605212	10295	52,28	2,13	51,36	0,0	181	149	1.18791026865e-05	0.00012753054459750763	0.955,0.639	1.0,1.0	-0.203
10296	ENSG00000086848.14	ALG9	chr11	-	111838248	111838399	111838248	111838378	111840654	111840809	10296	118,94	273,216	173,168	87,73	170	149	0	0.0	0.275,0.276	0.635,0.669	-0.377
10329	ENSG00000198851.9	CD3E	chr11	+	118312152	118312866	118312617	118312866	118307287	118307308	10329	199,181	41,63	130,143	10,10	298	149	1.47452393684e-06	1.9315120530792497e-05	0.708,0.59	0.867,0.877	-0.223
10394	ENSG00000198929.12	NOS1AP	chr1	+	162300632	162300706	162300647	162300706	162287343	162287436	10394	3,2	0,5	1,2	0,0	164	149	0.0055343798917	0.02829682539312445	1.0,0.267	1.0,1.0	-0.367
10421	ENSG00000002016.17	RAD52	chr12	-	916343	916532	916343	916483	916638	916820	10421	12,9	47,44	22,25	6,11	198	149	5.84943204984e-12	1.7160365065659083e-10	0.161,0.133	0.734,0.631	-0.535
10422	ENSG00000002016.17	RAD52	chr12	-	916343	916535	916343	916483	916638	916820	10422	19,15	47,44	19,33	6,11	201	149	1.86518800405e-10	4.489736024563661e-09	0.231,0.202	0.701,0.69	-0.479
10500	ENSG00000104756.15	KCTD9	chr8	-	25439605	25439792	25439605	25439664	25440576	25440673	10500	38,49	589,517	222,251	255,272	277	149	0	0.0	0.034,0.049	0.319,0.332	-0.284
10637	ENSG00000181929.12	PRKAG1	chr12	-	49005461	49005592	49005461	49005543	49013061	49013110	10637	11,6	28,45	21,37	31,22	198	149	0.000241587572739	0.0018970013030407166	0.228,0.091	0.338,0.559	-0.289
10641	ENSG00000139636.15	LMBR1L	chr12	-	49101249	49101323	49101249	49101263	49101471	49101549	10641	89,65	17,22	89,97	1,4	209	149	1.32096518168e-08	2.421005383951046e-07	0.789,0.678	0.984,0.945	-0.231
10667	ENSG00000050426.15	LETMD1	chr12	+	51053777	51053860	51053811	51053860	51049033	51049185	10667	85,57	42,32	36,49	4,4	183	149	3.65996184915e-07	5.4796708156686935e-06	0.622,0.592	0.88,0.909	-0.288
10707	ENSG00000089159.16	PXN	chr12	-	120215102	120215417	120215102	120215273	120215559	120215661	10707	7,1	7,4	18,6	5,2	293	149	0.00692335818324	0.03394976975635215	0.337,0.113	0.647,0.604	-0.4
10708	ENSG00000089159.16	PXN	chr12	-	120215102	120215417	120215102	120215273	120221622	120221758	10708	7,1	22,34	26,10	21,23	293	149	0.000219473232064	0.0017346392307845987	0.139,0.015	0.386,0.181	-0.206
10762	ENSG00000175197.12	DDIT3	chr12	-	57517268	57517542	57517268	57517424	57517705	57517753	10762	19,25	13,26	63,67	26,11	267	149	0.00173297803471	0.01045105739847594	0.449,0.349	0.575,0.773	-0.275
10871	ENSG00000139436.20	GIT2	chr12	-	109947255	109948846	109947255	109947504	109951166	109951316	10871	134,90	179,109	112,97	45,51	298	149	1.61597315529e-08	2.911163579753776e-07	0.272,0.292	0.554,0.487	-0.238
10923	ENSG00000182196.13	ARL6IP4	chr12	+	122981570	122981879	122981594	122981879	122981128	122981299	10923	296,302	651,527	467,506	297,260	173	149	0	0.0	0.281,0.33	0.575,0.626	-0.295
11004	ENSG00000136104.20	RNASEH2B	chr13	+	50949996	50950318	50950070	50950318	50949462	50949505	11004	27,26	7,20	85,82	3,4	223	149	5.41775803331e-07	7.878595115909844e-06	0.72,0.465	0.95,0.932	-0.349
11030	ENSG00000136153.19	LMO7	chr13	+	75835151	75835339	75835232	75835339	75834225	75834387	11030	20,28	66,54	113,118	22,13	230	149	0	0.0	0.164,0.251	0.769,0.855	-0.605
11054	ENSG00000118200.14	CAMSAP2	chr1	+	200847209	200847292	200847257	200847292	200844781	200844869	11054	12,11	4,3	8,9	1,0	197	149	0.0014570204424	0.009025194807798826	0.694,0.735	0.858,1.0	-0.215
11068	ENSG00000068650.18	ATP11A	chr13	+	112881812	112887168	112881815	112887168	112875775	112875941	11068	13,16	23,32	6,7	3,0	152	149	0.000481266291419	0.003451798723428804	0.357,0.329	0.662,1.0	-0.488
11069	ENSG00000068650.18	ATP11A	chr13	+	112881812	112887168	112881875	112887168	112875775	112875941	11069	47,66	23,28	31,50	0,0	212	149	1.44328993201e-13	4.936986492126514e-12	0.59,0.624	1.0,1.0	-0.393
11070	ENSG00000068650.18	ATP11A	chr13	+	112881815	112887168	112881875	112887168	112875775	112875941	11070	57,82	23,28	28,43	0,0	209	149	1.98254745953e-11	5.43848814466525e-10	0.639,0.676	1.0,1.0	-0.343
11108	ENSG00000196182.10	STK40	chr1	-	36358736	36358837	36358736	36358822	36367851	36368084	11108	2,3	2,3	5,1	0,0	164	149	4.23152709064e-05	0.00040080910749795245	0.476,0.476	1.0,1.0	-0.524
11127	ENSG00000235194.8	PPP1R3E	chr14	-	23299400	23299541	23299400	23299538	23300106	23300940	11127	6,12	1,5	19,6	0,0	152	149	0.000100614626735	0.0008709969070532941	0.855,0.702	1.0,1.0	-0.222
11163	ENSG00000214078.12	CPNE1	chr20	-	35626566	35626826	35626566	35626803	35627279	35627413	11163	16,17	228,184	52,52	95,125	172	149	1.55431223448e-15	6.469154713852966e-14	0.057,0.074	0.322,0.265	-0.228
11196	ENSG00000127314.17	RAP1B	chr12	+	68624507	68624873	68624670	68624873	68610907	68611043	11196	4,3	2,2	3,14	0,1	298	149	0.000515830175714	0.003671650509357697	0.5,0.429	1.0,0.875	-0.473
11213	ENSG00000182919.14	C11orf54	chr11	+	93747296	93747448	93747301	93747448	93741962	93742066	11213	16,13	5,4	18,15	0,0	154	149	1.45568172082e-05	0.00015316382140981543	0.756,0.759	1.0,1.0	-0.242
11230	ENSG00000139974.15	SLC38A6	chr14	+	61078809	61078927	61078829	61078927	61052348	61052985	11230	8,6	6,8	2,6	0,0	169	149	1.46383086785e-06	1.9204824537988587e-05	0.54,0.398	1.0,1.0	-0.531
11320	ENSG00000185686.17	PRAME	chr22	-	22556811	22556930	22556811	22556909	22557544	22557580	11320	333,274	194,166	664,526	71,64	170	149	0	0.0	0.601,0.591	0.891,0.878	-0.289
11321	ENSG00000185686.17	PRAME	chr22	-	22556811	22556977	22556811	22556909	22557544	22557580	11321	102,87	194,166	171,175	71,64	217	149	0	0.0	0.265,0.265	0.623,0.652	-0.372
11322	ENSG00000185686.17	PRAME	chr22	-	22556811	22557086	22556811	22556909	22557544	22557580	11322	113,108	194,166	186,196	71,64	298	149	0	0.0	0.226,0.245	0.567,0.605	-0.35
11349	ENSG00000126215.13	XRCC3	chr14	-	103711465	103711661	103711465	103711567	103715423	103715484	11349	101,106	59,102	169,198	27,24	243	149	2.02837746599e-13	6.861427760618044e-12	0.512,0.389	0.793,0.835	-0.364
11430	ENSG00000205771.6	CATSPER2P1	chr15	-	43745021	43745170	43745021	43745167	43746047	43746302	11430	1,3	12,0	3,1	0,0	152	149	0.00187768704678	0.01119589121965012	0.076,1.0	1.0,1.0	-0.462
11450	ENSG00000104047.14	DTWD1	chr15	+	49630955	49631058	49631000	49631058	49625112	49625431	11450	6,5	16,18	27,17	22,11	194	149	0.000250251890809	0.001954138840522404	0.224,0.176	0.485,0.543	-0.314
11454	ENSG00000081014.10	AP4E1	chr15	+	50915424	50915571	50915447	50915571	50912077	50912149	11454	5,14	61,59	35,28	28,28	172	149	2.66987765229e-10	6.3364596303927545e-09	0.066,0.171	0.52,0.464	-0.373
11468	ENSG00000186654.20	PRR5	chr22	+	44731678	44731821	44731729	44731821	44726576	44726634	11468	6,7	58,69	20,9	19,13	200	149	2.01604218875e-08	3.601171343075846e-07	0.072,0.07	0.44,0.34	-0.319
11472	ENSG00000157450.15	RNF111	chr15	+	59084101	59084254	59084128	59084254	59080935	59081284	11472	18,19	79,99	54,97	57,69	176	149	5.5677684685e-13	1.8023783827722796e-11	0.162,0.14	0.445,0.543	-0.343
11488	ENSG00000028203.17	VEZT	chr12	+	95270038	95270188	95270050	95270188	95266356	95266632	11488	239,198	192,165	434,457	135,121	161	149	1.18460796728e-13	4.101947834241279e-12	0.535,0.526	0.748,0.778	-0.233
11530	ENSG00000067141.16	NEO1	chr15	+	73236286	73236506	73236346	73236506	73178306	73178427	11530	77,90	69,62	144,186	41,44	209	149	9.37147193181e-09	1.7478932969506112e-07	0.443,0.509	0.715,0.751	-0.257
11531	ENSG00000067141.16	NEO1	chr15	+	73270009	73270233	73270057	73270233	73266315	73266411	11531	2,0	107,139	57,61	78,52	197	149	0	0.0	0.014,0.0	0.356,0.47	-0.406
11550	ENSG00000140400.16	MAN2C1	chr15	-	75367510	75367977	75367510	75367645	75368072	75368198	11550	8,3	4,3	13,3	1,0	298	149	0.00012332570358	0.001039899071404611	0.5,0.333	0.867,1.0	-0.517
11568	ENSG00000063241.7	ISOC2	chr19	-	55455259	55455378	55455259	55455330	55455635	55455845	11568	57,55	368,316	110,112	159,161	197	149	0	0.0	0.105,0.116	0.344,0.345	-0.234
11569	ENSG00000063241.7	ISOC2	chr19	-	55455259	55455378	55455259	55455330	55456348	55456489	11569	15,24	50,53	82,86	63,70	197	149	2.39962710369e-07	3.7189662440704107e-06	0.185,0.255	0.496,0.482	-0.269
