# Supplementary material for: Targeting RBM39 through indisulam induced mis-splicing of mRNA to exert anti-cancer effects in T-cell acute lymphoblastic leukemia
Source: J Exp Clin Cancer Res. 2024 Jul 24;43:205. doi: 10.1186/s13046-024-03130-8 (PMC11267830; doi:10.1186/s13046-024-03130-8)
Supplement: Supplementary file 18 — Supplementary Material 18: Supplementary Table 9. Genes with RNA mis-splicing and differential protein quantification overlap. [file 13046_2024_3130_MOESM18_ESM.csv]

gene_name	regulated_type
PITPNM1	Up
EI24	Up
CASK	Up
PRC1	Up
SLC16A7	Up
ENTPD6	Up
CDS2	Up
PFKM	Up
ST6GAL1	Up
MARK3	Up
TNFRSF8	Up
NKTR	Up
ETV6	Up
MECP2	Up
PLK1	Up
AP3S2	Up
PRAME	Up
OCRL	Up
NBR1	Up
ITIH4	Up
TOMM20	Up
SS18	Up
PIGG	Up
SRRM1	Up
OTUD6B	Up
SSH1	Up
HPS1	Up
LRRC59	Up
MRRF	Up
BACH2	Up
C11orf54	Up
NAPB	Up
CLK4	Up
MYNN	Up
LUC7L	Up
GIMAP4	Up
ANKRD10	Up
PTBP2	Up
IKZF2	Up
FCF1	Up
PLEKHM1	Up
DGLUCY	Up
PRPF39	Up
PDP2	Up
CFDP1	Up
SLC35E1	Up
ZNF512	Up
TMEM131L	Down
UBE2C	Down
CCS	Down
STX16	Down
CHEK1	Down
CEP290	Down
PLSCR1	Down
OGT	Down
CCP110	Down
NDUFB5	Down
PEX1	Down
KIN	Down
NPHP4	Down
CDC45	Down
ERAL1	Down
AP1G2	Down
ZFAND5	Down
MPZL1	Down
SMC2	Down
CD3D	Down
DLD	Down
POLA1	Down
ACADM	Down
CDK4	Down
UNG	Down
ITGA4	Down
PRKAR2A	Down
HPGD	Down
CD46	Down
NF1	Down
XPA	Down
GCSH	Down
CCNC	Down
FAS	Down
ARNT	Down
SMARCA1	Down
ARID4A	Down
CDC27	Down
CDC25C	Down
GCH1	Down
IL2RG	Down
CTH	Down
AGL	Down
GRK3	Down
ARL1	Down
UBE2A	Down
DNA2	Down
STAT2	Down
RBM5	Down
SUB1	Down
CLNS1A	Down
AFDN	Down
PEX3	Down
RBX1	Down
HMGCS1	Down
EXOSC10	Down
ERCC6	Down
APLP2	Down
DPYD	Down
NPRL3	Down
CDC16	Down
COASY	Down
ERCC8	Down
MAD2L1	Down
SKP2	Down
ILK	Down
PWP1	Down
THOC5	Down
IDI1	Down
HLTF	Down
NCAPH	Down
LLGL1	Down
CAMK4	Down
EDRF1	Down
MAP9	Down
PDCD4	Down
TMEM67	Down
CEP78	Down
PPP4R3B	Down
CEP170	Down
PDSS1	Down
ZFYVE27	Down
HENMT1	Down
DCAF8	Down
TUT4	Down
RIF1	Down
MYSM1	Down
CENPP	Down
WDR73	Down
AAGAB	Down
AGTRAP	Down
FAM111B	Down
SASS6	Down
NKAPD1	Down
LARP4	Down
ASRGL1	Down
STRADA	Down
VPS35L	Down
TTC21B	Down
MTERF4	Down
VRK3	Down
CEP97	Down
MFN1	Down
SUGP1	Down
RPAP2	Down
CARF	Down
ARFGAP2	Down
ZNF655	Down
POC5	Down
TMEM87A	Down
HJURP	Down
FLCN	Down
HELB	Down
KNL1	Down
TDRD7	Down
THOC2	Down
NEIL3	Down
PUM2	Down
SHKBP1	Down
CIP2A	Down
CHD6	Down
PPP1R13L	Down
STYX	Down
FAR1	Down
TSEN15	Down
PPM1E	Down
SMG7	Down
EDEM1	Down
CENPI	Down
USP13	Down
TMEM230	Down
ACD	Down
ATG2B	Down
GRAMD1A	Down
RMDN1	Down
ANAPC16	Down
DDX11	Down
STAMBPL1	Down
THOC1	Down
NSL1	Down
EAF1	Down
DHRS1	Down
ALKBH3	Down
KIF20B	Down
CDK5RAP1	Down
MTR	Down
NAPG	Down
CPNE1	Down
NCAPG	Down
DDX50	Down
TRMT61B	Down
TIPIN	Down
BRIP1	Down
JAM3	Down
STK33	Down
ANAPC1	Down
DSN1	Down
TFB2M	Down
ECT2	Down
ZWILCH	Down
WDR41	Down
OSGEP	Down
LZTFL1	Down
CYLD	Down
BIRC6	Down
AAAS	Down
INIP	Down
HELLS	Down
DMAC2	Down
DTL	Down
HMG20B	Down
CEP72	Down
WRAP73	Down
NDOR1	Down
ENOPH1	Down
HERC5	Down
CROT	Down
FBXO4	Down
RAB23	Down
CEP131	Down
NEU3	Down
MTMR6	Down
INPP5F	Down
PIKFYVE	Down
SIK3	Down
REXO2	Down
KNSTRN	Down
ATP6V0A2	Down
ASB3	Down
SLC4A7	Down
SLC4A4	Down
IVNS1ABP	Down
HMGN5	Down
RETSAT	Down
DENND6A	Down
EEF1AKMT1	Down
FAM120B	Down
RSAD1	Down
ZNF277	Down
TM7SF3	Down
TATDN3	Down
GPATCH4	Down
GLT8D1	Down
CMC1	Down
TEX30	Down
B3GNTL1	Down
PTAR1	Down
LRRC42	Down
