# Supplementary material for: Targeting RBM39 through indisulam induced mis-splicing of mRNA to exert anti-cancer effects in T-cell acute lymphoblastic leukemia
Source: J Exp Clin Cancer Res. 2024 Jul 24;43:205. doi: 10.1186/s13046-024-03130-8 (PMC11267830; doi:10.1186/s13046-024-03130-8)
Supplement: Supplementary file 19 — Supplementary Material 19: Supplementary Table 10. Genes exhibiting concurrence between mis-splicing events and downregulated proteins identified via LC/MS and the enriched KEGG pathways. [file 13046_2024_3130_MOESM19_ESM.xls]

ID	Description	GeneRatio	BgRatio	pvalue	p.adjust	qvalue	geneID	Count
hsa04110	Cell cycle	13/94	157/8662	1.17524484825487e-08	2.32698479954465e-06	2.16492472046951e-06	CHEK1/CDC45/CDK4/CDC27/CDC25C/RBX1/CDC16/MAD2L1/SKP2/KNL1/ANAPC16/DDX11/ANAPC1	13
hsa04120	Ubiquitin mediated proteolysis	11/94	142/8662	3.36376465918706e-07	3.33012701259519e-05	3.0982042913565e-05	UBE2C/CDC27/UBE2A/RBX1/CDC16/ERCC8/SKP2/ANAPC16/ANAPC1/BIRC6/FBXO4	11
hsa04114	Oocyte meiosis	7/94	131/8662	0.000529255573225247	0.0321203120116891	0.0298833312176799	CDC27/CDC25C/RBX1/CDC16/MAD2L1/ANAPC16/ANAPC1	7
hsa05166	Human T-cell leukemia virus 1 infection	9/94	222/8662	0.000651870299684492	0.0321203120116891	0.0298833312176799	CHEK1/CD3D/CDK4/CDC27/IL2RG/CDC16/MAD2L1/ANAPC16/ANAPC1	9
hsa04914	Progesterone-mediated oocyte maturation	6/94	102/8662	0.000811118990194169	0.0321203120116891	0.0298833312176799	CDC27/CDC25C/CDC16/MAD2L1/ANAPC16/ANAPC1	6
hsa00900	Terpenoid backbone biosynthesis	3/94	23/8662	0.00187271316766839	0.061799534533057	0.0574955797091174	HMGCS1/IDI1/PDSS1	3
hsa05162	Measles	6/94	138/8662	0.00379109000732118	0.107233688778513	0.099765526508452	CD3D/CDK4/CD46/FAS/IL2RG/STAT2	6
hsa03420	Nucleotide excision repair	4/94	63/8662	0.00475300447846994	0.117636860842131	0.109444182070031	XPA/RBX1/ERCC6/ERCC8	4
hsa05340	Primary immunodeficiency	3/94	38/8662	0.00793363899277556	0.174540057841062	0.16238442382874	CD3D/UNG/IL2RG	3
hsa00260	Glycine, serine and threonine metabolism	3/94	40/8662	0.00914811448676579	0.181132666837963	0.168517898440422	DLD/GCSH/CTH	3
hsa04146	Peroxisome	4/94	83/8662	0.0124476963352789	0.22405853403502	0.208454244849168	PEX1/PEX3/FAR1/CROT	4
hsa00450	Selenocompound metabolism	2/94	17/8662	0.0142536474629079	0.229225967653391	0.213261798720592	CTH/MTR	2
hsa00280	Valine, leucine and isoleucine degradation	3/94	48/8662	0.0150501897954247	0.229225967653391	0.213261798720592	DLD/ACADM/HMGCS1	3
hsa00785	Lipoic acid metabolism	2/94	19/8662	0.0176720978156757	0.246101183953464	0.228961760722255	DLD/GCSH	2
hsa00270	Cysteine and methionine metabolism	3/94	52/8662	0.0186440290873836	0.246101183953464	0.228961760722255	CTH/MTR/ENOPH1	3
hsa00770	Pantothenate and CoA biosynthesis	2/94	21/8662	0.0214006259561479	0.26483274620733	0.246388785679334	DPYD/COASY	2
hsa05170	Human immunodeficiency virus 1 infection	6/94	212/8662	0.0274604371429028	0.319833326723221	0.297558916409164	CHEK1/AP1G2/CD3D/FAS/CDC25C/RBX1	6
hsa03013	Nucleocytoplasmic transport	4/94	108/8662	0.0296253038709851	0.325878342580837	0.303182934352187	THOC5/THOC2/THOC1/AAAS	4
hsa05211	Renal cell carcinoma	3/94	69/8662	0.0387774254671647	0.404101591710453	0.375958418656721	ARNT/RBX1/FLCN	3
hsa00630	Glyoxylate and dicarboxylate metabolism	2/94	30/8662	0.0416335259088933	0.410918764484543	0.382300817569351	DLD/GCSH	2
hsa00562	Inositol phosphate metabolism	3/94	73/8662	0.0446433862107084	0.410918764484543	0.382300817569351	MTMR6/INPP5F/PIKFYVE	3
hsa04115	p53 signaling pathway	3/94	74/8662	0.0461752524910928	0.410918764484543	0.382300817569351	CHEK1/CDK4/FAS	3
hsa03320	PPAR signaling pathway	3/94	75/8662	0.047732987793659	0.410918764484543	0.382300817569351	ACADM/HMGCS1/ILK	3
hsa03030	DNA replication	2/94	36/8662	0.0578420418312559	0.477196845107861	0.443963040371482	POLA1/DNA2	2
hsa05169	Epstein-Barr virus infection	5/94	202/8662	0.0682898961634046	0.540855977614164	0.503188708572455	CD3D/CDK4/FAS/STAT2/SKP2	5
hsa03410	Base excision repair	2/94	44/8662	0.0822006377769383	0.6259894723013	0.58239318263013	UNG/NEIL3	2
hsa04070	Phosphatidylinositol signaling system	3/94	97/8662	0.0881869240197288	0.631372904053825	0.587401691703452	MTMR6/INPP5F/PIKFYVE	3
hsa04150	mTOR signaling pathway	4/94	156/8662	0.0892850571389247	0.631372904053825	0.587401691703452	NPRL3/SKP2/STRADA/FLCN	4
hsa04530	Tight junction	4/94	170/8662	0.113052557332639	0.771876081098707	0.718119692675565	CDK4/AFDN/LLGL1/JAM3	4
hsa04670	Leukocyte transendothelial migration	3/94	115/8662	0.12901051026076	0.851469367721015	0.792169799846771	ITGA4/AFDN/JAM3	3
hsa05165	Human papillomavirus infection	6/94	331/8662	0.149886600759277	0.910062220625567	0.846682023442181	CDK4/ITGA4/FAS/STAT2/LLGL1/ATP6V0A2	6
hsa05120	Epithelial cell signaling in Helicobacter pylori infection	2/94	70/8662	0.17594043376953	0.910062220625567	0.846682023442181	JAM3/ATP6V0A2	2
hsa00511	Other glycan degradation	1/94	18/8662	0.178478871276964	0.910062220625567	0.846682023442181	NEU3	1
hsa04380	Osteoclast differentiation	3/94	135/8662	0.180619776604859	0.910062220625567	0.846682023442181	STAT2/CAMK4/CYLD	3
hsa01524	Platinum drug resistance	2/94	73/8662	0.187656424060948	0.910062220625567	0.846682023442181	XPA/FAS	2
hsa01230	Biosynthesis of amino acids	2/94	75/8662	0.195527647530881	0.910062220625567	0.846682023442181	CTH/MTR	2
hsa05214	Glioma	2/94	75/8662	0.195527647530881	0.910062220625567	0.846682023442181	CDK4/CAMK4	2
hsa00670	One carbon pool by folate	1/94	20/8662	0.196250162470351	0.910062220625567	0.846682023442181	MTR	1
hsa04964	Proximal tubule bicarbonate reclamation	1/94	23/8662	0.22219631837812	0.910062220625567	0.846682023442181	SLC4A4	1
hsa01240	Biosynthesis of cofactors	3/94	153/8662	0.231026757217158	0.910062220625567	0.846682023442181	DLD/GCH1/COASY	3
hsa05160	Hepatitis C	3/94	158/8662	0.245487037003855	0.910062220625567	0.846682023442181	CDK4/FAS/STAT2	3
hsa04217	Necroptosis	3/94	160/8662	0.251313069598027	0.910062220625567	0.846682023442181	FAS/STAT2/CYLD	3
hsa00650	Butanoate metabolism	1/94	27/8662	0.255506264588867	0.910062220625567	0.846682023442181	HMGCS1	1
hsa00790	Folate biosynthesis	1/94	27/8662	0.255506264588867	0.910062220625567	0.846682023442181	GCH1	1
hsa04966	Collecting duct acid secretion	1/94	27/8662	0.255506264588867	0.910062220625567	0.846682023442181	ATP6V0A2	1
hsa04658	Th1 and Th2 cell differentiation	2/94	92/8662	0.263611491738488	0.910062220625567	0.846682023442181	CD3D/IL2RG	2
hsa05222	Small cell lung cancer	2/94	92/8662	0.263611491738488	0.910062220625567	0.846682023442181	CDK4/SKP2	2
hsa04140	Autophagy - animal	3/94	165/8662	0.265967093732559	0.910062220625567	0.846682023442181	ATG2B/WDR41/BIRC6	3
hsa00020	Citrate cycle (TCA cycle)	1/94	30/8662	0.279558823640817	0.910062220625567	0.846682023442181	DLD	1
hsa05164	Influenza A	3/94	171/8662	0.283688316037399	0.910062220625567	0.846682023442181	CDK4/FAS/STAT2	3
hsa00410	beta-Alanine metabolism	1/94	31/8662	0.287404221066415	0.910062220625567	0.846682023442181	DPYD	1
hsa04144	Endocytosis	4/94	250/8662	0.287434991479126	0.910062220625567	0.846682023442181	IL2RG/GRK3/ZFYVE27/ARFGAP2	4
hsa04640	Hematopoietic cell lineage	2/94	99/8662	0.291845023544017	0.910062220625567	0.846682023442181	CD3D/ITGA4	2
hsa00640	Propanoate metabolism	1/94	32/8662	0.295165083448498	0.910062220625567	0.846682023442181	DLD	1
hsa04136	Autophagy - other	1/94	32/8662	0.295165083448498	0.910062220625567	0.846682023442181	ATG2B	1
hsa04215	Apoptosis - multiple species	1/94	32/8662	0.295165083448498	0.910062220625567	0.846682023442181	BIRC6	1
hsa01210	2-Oxocarboxylic acid metabolism	1/94	33/8662	0.30284231197177	0.910062220625567	0.846682023442181	DLD	1
hsa04130	SNARE interactions in vesicular transport	1/94	33/8662	0.30284231197177	0.910062220625567	0.846682023442181	STX16	1
hsa05142	Chagas disease	2/94	102/8662	0.303914654807086	0.910062220625567	0.846682023442181	CD3D/FAS	2
hsa04710	Circadian rhythm	1/94	34/8662	0.310436798317193	0.910062220625567	0.846682023442181	RBX1	1
hsa04625	C-type lectin receptor signaling pathway	2/94	104/8662	0.311942593658978	0.910062220625567	0.846682023442181	STAT2/CYLD	2
hsa00500	Starch and sucrose metabolism	1/94	36/8662	0.3253810642734	0.910062220625567	0.846682023442181	AGL	1
hsa04659	Th17 cell differentiation	2/94	108/8662	0.327940409315754	0.910062220625567	0.846682023442181	CD3D/IL2RG	2
hsa04066	HIF-1 signaling pathway	2/94	109/8662	0.331925669841354	0.910062220625567	0.846682023442181	ARNT/RBX1	2
hsa00250	Alanine, aspartate and glutamate metabolism	1/94	37/8662	0.332732580614497	0.910062220625567	0.846682023442181	ASRGL1	1
hsa05143	African trypanosomiasis	1/94	37/8662	0.332732580614497	0.910062220625567	0.846682023442181	FAS	1
hsa05330	Allograft rejection	1/94	38/8662	0.340004828431567	0.910062220625567	0.846682023442181	FAS	1
hsa04668	TNF signaling pathway	2/94	114/8662	0.351750047960115	0.910062220625567	0.846682023442181	FAS/CYLD	2
hsa05167	Kaposi sarcoma-associated herpesvirus infection	3/94	194/8662	0.352230291053924	0.910062220625567	0.846682023442181	CDK4/FAS/STAT2	3
hsa01200	Carbon metabolism	2/94	115/8662	0.355692340662758	0.910062220625567	0.846682023442181	DLD/GCSH	2
hsa03440	Homologous recombination	1/94	41/8662	0.361354372501109	0.910062220625567	0.846682023442181	BRIP1	1
hsa05219	Bladder cancer	1/94	41/8662	0.361354372501109	0.910062220625567	0.846682023442181	CDK4	1
hsa00380	Tryptophan metabolism	1/94	42/8662	0.368317913735873	0.910062220625567	0.846682023442181	DLD	1
hsa05332	Graft-versus-host disease	1/94	42/8662	0.368317913735873	0.910062220625567	0.846682023442181	FAS	1
hsa00071	Fatty acid degradation	1/94	43/8662	0.3752063262775	0.910062220625567	0.846682023442181	ACADM	1
hsa04940	Type I diabetes mellitus	1/94	43/8662	0.3752063262775	0.910062220625567	0.846682023442181	FAS	1
hsa04660	T cell receptor signaling pathway	2/94	121/8662	0.379163638012702	0.910062220625567	0.846682023442181	CD3D/CDK4	2
hsa05203	Viral carcinogenesis	3/94	204/8662	0.381940937109985	0.910062220625567	0.846682023442181	CHEK1/CDK4/SKP2	3
hsa00514	Other types of O-glycan biosynthesis	1/94	47/8662	0.402024601636898	0.910062220625567	0.846682023442181	OGT	1
hsa00620	Pyruvate metabolism	1/94	47/8662	0.402024601636898	0.910062220625567	0.846682023442181	DLD	1
hsa05022	Pathways of neurodegeneration - multiple diseases	6/94	476/8662	0.413954607021395	0.910062220625567	0.846682023442181	CCS/NDUFB5/FAS/MFN1/ATG2B/WDR41	6
hsa04672	Intestinal immune network for IgA production	1/94	49/8662	0.415003419264285	0.910062220625567	0.846682023442181	ITGA4	1
hsa04142	Lysosome	2/94	132/8662	0.421240973897066	0.910062220625567	0.846682023442181	AP1G2/ATP6V0A2	2
hsa05110	Vibrio cholerae infection	1/94	50/8662	0.421387916952565	0.910062220625567	0.846682023442181	ATP6V0A2	1
hsa00190	Oxidative phosphorylation	2/94	134/8662	0.428740710110235	0.910062220625567	0.846682023442181	NDUFB5/ATP6V0A2	2
hsa05320	Autoimmune thyroid disease	1/94	53/8662	0.440130675939089	0.910062220625567	0.846682023442181	FAS	1
hsa00600	Sphingolipid metabolism	1/94	54/8662	0.446243780418323	0.910062220625567	0.846682023442181	NEU3	1
hsa03460	Fanconi anemia pathway	1/94	54/8662	0.446243780418323	0.910062220625567	0.846682023442181	BRIP1	1
hsa04936	Alcoholic liver disease	2/94	142/8662	0.458225016993732	0.910062220625567	0.846682023442181	ACADM/FAS	2
hsa04340	Hedgehog signaling pathway	1/94	56/8662	0.458272559164445	0.910062220625567	0.846682023442181	GRK3	1
hsa05017	Spinocerebellar ataxia	2/94	143/8662	0.461850119865098	0.910062220625567	0.846682023442181	PUM2/ATG2B	2
hsa01212	Fatty acid metabolism	1/94	57/8662	0.46418963788145	0.910062220625567	0.846682023442181	ACADM	1
hsa00240	Pyrimidine metabolism	1/94	58/8662	0.470042766764557	0.910062220625567	0.846682023442181	DPYD	1
hsa05213	Endometrial cancer	1/94	58/8662	0.470042766764557	0.910062220625567	0.846682023442181	ILK	1
hsa00590	Arachidonic acid metabolism	1/94	61/8662	0.487225256285763	0.910062220625567	0.846682023442181	HPGD	1
hsa04145	Phagosome	2/94	152/8662	0.493836356095149	0.910062220625567	0.846682023442181	PIKFYVE/ATP6V0A2	2
hsa00310	Lysine degradation	1/94	63/8662	0.498372844976472	0.910062220625567	0.846682023442181	DLD	1
hsa04932	Non-alcoholic fatty liver disease	2/94	155/8662	0.50423408580602	0.910062220625567	0.846682023442181	NDUFB5/FAS	2
hsa04934	Cushing syndrome	2/94	155/8662	0.50423408580602	0.910062220625567	0.846682023442181	CDK4/ARNT	2
hsa04218	Cellular senescence	2/94	156/8662	0.507669800707911	0.910062220625567	0.846682023442181	CHEK1/CDK4	2
hsa05321	Inflammatory bowel disease	1/94	65/8662	0.509280610611686	0.910062220625567	0.846682023442181	IL2RG	1
hsa04514	Cell adhesion molecules	2/94	157/8662	0.511090281437856	0.910062220625567	0.846682023442181	ITGA4/JAM3	2
hsa00010	Glycolysis / Gluconeogenesis	1/94	67/8662	0.51995365831687	0.910062220625567	0.846682023442181	DLD	1
hsa04720	Long-term potentiation	1/94	67/8662	0.51995365831687	0.910062220625567	0.846682023442181	CAMK4	1
hsa00830	Retinol metabolism	1/94	68/8662	0.525203728836732	0.910062220625567	0.846682023442181	RETSAT	1
hsa05161	Hepatitis B	2/94	162/8662	0.527961603883554	0.910062220625567	0.846682023442181	FAS/STAT2	2
hsa05031	Amphetamine addiction	1/94	69/8662	0.530396985700748	0.910062220625567	0.846682023442181	CAMK4	1
hsa04622	RIG-I-like receptor signaling pathway	1/94	71/8662	0.540615485095291	0.910062220625567	0.846682023442181	CYLD	1
hsa04630	JAK-STAT signaling pathway	2/94	166/8662	0.541177500436922	0.910062220625567	0.846682023442181	IL2RG/STAT2	2
hsa05218	Melanoma	1/94	72/8662	0.545641924904515	0.910062220625567	0.846682023442181	CDK4	1
hsa05223	Non-small cell lung cancer	1/94	72/8662	0.545641924904515	0.910062220625567	0.846682023442181	CDK4	1
hsa04141	Protein processing in endoplasmic reticulum	2/94	170/8662	0.554139760221409	0.910062220625567	0.846682023442181	RBX1/EDEM1	2
hsa05014	Amyotrophic lateral sclerosis	4/94	364/8662	0.561768506226973	0.910062220625567	0.846682023442181	CCS/NDUFB5/ATG2B/WDR41	4
hsa05212	Pancreatic cancer	1/94	76/8662	0.565209292701064	0.910062220625567	0.846682023442181	CDK4	1
hsa05220	Chronic myeloid leukemia	1/94	76/8662	0.565209292701064	0.910062220625567	0.846682023442181	CDK4	1
hsa05100	Bacterial invasion of epithelial cells	1/94	77/8662	0.569969405266414	0.910062220625567	0.846682023442181	ILK	1
hsa05140	Leishmaniasis	1/94	77/8662	0.569969405266414	0.910062220625567	0.846682023442181	ITGA4	1
hsa04721	Synaptic vesicle cycle	1/94	78/8662	0.574677952255926	0.910062220625567	0.846682023442181	ATP6V0A2	1
hsa01521	EGFR tyrosine kinase inhibitor resistance	1/94	79/8662	0.579335486329545	0.910062220625567	0.846682023442181	NF1	1
hsa03018	RNA degradation	1/94	79/8662	0.579335486329545	0.910062220625567	0.846682023442181	EXOSC10	1
hsa00983	Drug metabolism - other enzymes	1/94	80/8662	0.58394255428772	0.910062220625567	0.846682023442181	DPYD	1
hsa03083	Polycomb repressive complex	1/94	84/8662	0.601876899315977	0.910062220625567	0.846682023442181	OGT	1
hsa05412	Arrhythmogenic right ventricular cardiomyopathy	1/94	84/8662	0.601876899315977	0.910062220625567	0.846682023442181	ITGA4	1
hsa04621	NOD-like receptor signaling pathway	2/94	186/8662	0.603409399751572	0.910062220625567	0.846682023442181	STAT2/MFN1	2
hsa04610	Complement and coagulation cascades	1/94	86/8662	0.610555071493233	0.910062220625567	0.846682023442181	CD46	1
hsa04062	Chemokine signaling pathway	2/94	192/8662	0.620812573535757	0.910062220625567	0.846682023442181	GRK3/STAT2	2
hsa04211	Longevity regulating pathway	1/94	89/8662	0.623222590342276	0.910062220625567	0.846682023442181	CAMK4	1
hsa04512	ECM-receptor interaction	1/94	89/8662	0.623222590342276	0.910062220625567	0.846682023442181	ITGA4	1
hsa04976	Bile secretion	1/94	89/8662	0.623222590342276	0.910062220625567	0.846682023442181	SLC4A4	1
hsa05235	PD-L1 expression and PD-1 checkpoint pathway in cancer	1/94	89/8662	0.623222590342276	0.910062220625567	0.846682023442181	CD3D	1
hsa05032	Morphine addiction	1/94	91/8662	0.631440239164413	0.910062220625567	0.846682023442181	GRK3	1
hsa04520	Adherens junction	1/94	93/8662	0.639480523644352	0.910062220625567	0.846682023442181	AFDN	1
hsa05323	Rheumatoid arthritis	1/94	93/8662	0.639480523644352	0.910062220625567	0.846682023442181	ATP6V0A2	1
hsa04510	Focal adhesion	2/94	203/8662	0.651201620041254	0.910062220625567	0.846682023442181	ITGA4/ILK	2
hsa03015	mRNA surveillance pathway	1/94	97/8662	0.655044070878005	0.910062220625567	0.846682023442181	SMG7	1
hsa05410	Hypertrophic cardiomyopathy	1/94	97/8662	0.655044070878005	0.910062220625567	0.846682023442181	ITGA4	1
hsa05205	Proteoglycans in cancer	2/94	205/8662	0.6565175064048	0.910062220625567	0.846682023442181	FAS/PDCD4	2
hsa01522	Endocrine resistance	1/94	98/8662	0.658829926959438	0.910062220625567	0.846682023442181	CDK4	1
hsa04925	Aldosterone synthesis and secretion	1/94	98/8662	0.658829926959438	0.910062220625567	0.846682023442181	CAMK4	1
hsa04061	Viral protein interaction with cytokine and cytokine receptor	1/94	100/8662	0.66627874432017	0.910062220625567	0.846682023442181	IL2RG	1
hsa04933	AGE-RAGE signaling pathway in diabetic complications	1/94	100/8662	0.66627874432017	0.910062220625567	0.846682023442181	CDK4	1
hsa04972	Pancreatic secretion	1/94	102/8662	0.673566623220802	0.910062220625567	0.846682023442181	SLC4A4	1
hsa04137	Mitophagy - animal	1/94	103/8662	0.677151288806929	0.910062220625567	0.846682023442181	MFN1	1
hsa05414	Dilated cardiomyopathy	1/94	103/8662	0.677151288806929	0.910062220625567	0.846682023442181	ITGA4	1
hsa04064	NF-kappa B signaling pathway	1/94	104/8662	0.680697004293803	0.910062220625567	0.846682023442181	CYLD	1
hsa03040	Spliceosome	2/94	217/8662	0.687080011891731	0.910062220625567	0.846682023442181	THOC2/THOC1	2
hsa04922	Glucagon signaling pathway	1/94	107/8662	0.691104615145129	0.910062220625567	0.846682023442181	PPP4R3B	1
hsa04350	TGF-beta signaling pathway	1/94	108/8662	0.694498673143534	0.910062220625567	0.846682023442181	RBX1	1
hsa04620	Toll-like receptor signaling pathway	1/94	108/8662	0.694498673143534	0.910062220625567	0.846682023442181	STAT2	1
hsa04931	Insulin resistance	1/94	108/8662	0.694498673143534	0.910062220625567	0.846682023442181	OGT	1
hsa05208	Chemical carcinogenesis - reactive oxygen species	2/94	223/8662	0.701518075537289	0.910062220625567	0.846682023442181	NDUFB5/ARNT	2
hsa04024	cAMP signaling pathway	2/94	225/8662	0.706208150888507	0.910062220625567	0.846682023442181	AFDN/CAMK4	2
hsa05163	Human cytomegalovirus infection	2/94	225/8662	0.706208150888507	0.910062220625567	0.846682023442181	CDK4/FAS	2
hsa04725	Cholinergic synapse	1/94	113/8662	0.710923330030307	0.910062220625567	0.846682023442181	CAMK4	1
hsa04810	Regulation of actin cytoskeleton	2/94	229/8662	0.715406701382364	0.910062220625567	0.846682023442181	ITGA4/PIKFYVE	2
hsa04724	Glutamatergic synapse	1/94	115/8662	0.717245797755552	0.910062220625567	0.846682023442181	GRK3	1
hsa03082	ATP-dependent chromatin remodeling	1/94	117/8662	0.723431424400589	0.910062220625567	0.846682023442181	SMARCA1	1
hsa04722	Neurotrophin signaling pathway	1/94	119/8662	0.729483140537911	0.910062220625567	0.846682023442181	CAMK4	1
hsa04014	Ras signaling pathway	2/94	236/8662	0.730930152523877	0.910062220625567	0.846682023442181	NF1/AFDN	2
hsa04152	AMPK signaling pathway	1/94	121/8662	0.735403814646923	0.910062220625567	0.846682023442181	STRADA	1
hsa05131	Shigellosis	2/94	247/8662	0.753888211235245	0.918822496774014	0.854832200613783	RBX1/ILK	2
hsa04151	PI3K-Akt signaling pathway	3/94	359/8662	0.753987348356026	0.918822496774014	0.854832200613783	CDK4/ITGA4/IL2RG	3
hsa04068	FoxO signaling pathway	1/94	131/8662	0.763137766769771	0.918822496774014	0.854832200613783	SKP2	1
hsa04650	Natural killer cell mediated cytotoxicity	1/94	132/8662	0.765747665952005	0.918822496774014	0.854832200613783	FAS	1
hsa04210	Apoptosis	1/94	136/8662	0.775905766312776	0.918822496774014	0.854832200613783	FAS	1
hsa04910	Insulin signaling pathway	1/94	137/8662	0.778376427580263	0.918822496774014	0.854832200613783	PRKAR2A	1
hsa05135	Yersinia infection	1/94	137/8662	0.778376427580263	0.918822496774014	0.854832200613783	ITGA4	1
hsa04371	Apelin signaling pathway	1/94	139/8662	0.78323718301175	0.918822496774014	0.854832200613783	CAMK4	1
hsa05012	Parkinson disease	2/94	266/8662	0.789619391275167	0.918822496774014	0.854832200613783	NDUFB5/MFN1	2
hsa04550	Signaling pathways regulating pluripotency of stem cells	1/94	143/8662	0.792644462684439	0.918822496774014	0.854832200613783	RIF1	1
hsa05010	Alzheimer disease	3/94	384/8662	0.793528519941194	0.918822496774014	0.854832200613783	NDUFB5/FAS/ATG2B	3
hsa05224	Breast cancer	1/94	147/8662	0.801647632295863	0.919998773256013	0.855926556724095	CDK4	1
hsa04723	Retrograde endocannabinoid signaling	1/94	148/8662	0.803837311986314	0.919998773256013	0.855926556724095	NDUFB5	1
hsa04921	Oxytocin signaling pathway	1/94	154/8662	0.816482057171842	0.92531087088421	0.86086869965304	CAMK4	1
hsa04148	Efferocytosis	1/94	156/8662	0.820515059728546	0.92531087088421	0.86086869965304	ARNT	1
hsa04390	Hippo signaling pathway	1/94	157/8662	0.822498551897076	0.92531087088421	0.86086869965304	LLGL1	1
hsa04060	Cytokine-cytokine receptor interaction	2/94	297/8662	0.838255487784059	0.925598798365866	0.861136574768881	FAS/IL2RG	2
hsa03008	Ribosome biogenesis in eukaryotes	1/94	167/8662	0.841178478923484	0.925598798365866	0.861136574768881	REXO2	1
hsa05225	Hepatocellular carcinoma	1/94	168/8662	0.842935891870063	0.925598798365866	0.861136574768881	CDK4	1
hsa04010	MAPK signaling pathway	2/94	301/8662	0.843740750406996	0.925598798365866	0.861136574768881	NF1/FAS	2
hsa05016	Huntington disease	2/94	306/8662	0.850362758350225	0.925598798365866	0.861136574768881	NDUFB5/ATG2B	2
hsa04310	Wnt signaling pathway	1/94	174/8662	0.853083510404655	0.925598798365866	0.861136574768881	RBX1	1
hsa05206	MicroRNAs in cancer	2/94	310/8662	0.855477677277542	0.925598798365866	0.861136574768881	CDC25C/PDCD4	2
hsa05152	Tuberculosis	1/94	180/8662	0.862582036439393	0.926437878067919	0.861917217766538	ATP6V0A2	1
hsa04360	Axon guidance	1/94	182/8662	0.865611148699823	0.926437878067919	0.861917217766538	ILK	1
hsa05034	Alcoholism	1/94	188/8662	0.874307703296064	0.927996183110491	0.86336699651428	CAMK4	1
hsa04814	Motor proteins	1/94	193/8662	0.881127689014002	0.927996183110491	0.86336699651428	KIF20B	1
hsa05202	Transcriptional misregulation in cancer	1/94	193/8662	0.881127689014002	0.927996183110491	0.86336699651428	HPGD	1
hsa05130	Pathogenic Escherichia coli infection	1/94	198/8662	0.887581350858213	0.929847129470509	0.865089035924185	FAS	1
hsa05415	Diabetic cardiomyopathy	1/94	203/8662	0.893688165012574	0.930536155017447	0.865730075109267	NDUFB5	1
hsa04015	Rap1 signaling pathway	1/94	210/8662	0.901689945965493	0.930536155017447	0.865730075109267	AFDN	1
hsa05207	Chemical carcinogenesis - receptor activation	1/94	212/8662	0.903864649576026	0.930536155017447	0.865730075109267	ARNT	1
hsa05417	Lipid and atherosclerosis	1/94	215/8662	0.907037767264481	0.930536155017447	0.865730075109267	FAS	1
hsa04714	Thermogenesis	1/94	232/8662	0.923156429146607	0.9382288740983	0.872887043951103	NDUFB5	1
hsa05171	Coronavirus disease - COVID-19	1/94	233/8662	0.924013285096811	0.9382288740983	0.872887043951103	STAT2	1
hsa04020	Calcium signaling pathway	1/94	253/8662	0.939295889401506	0.948880541334175	0.88279688853525	CAMK4	1
hsa05020	Prion disease	1/94	272/8662	0.950981701284638	0.955809019565271	0.889242841169178	NDUFB5	1
hsa04740	Olfactory transduction	1/94	439/8662	0.992672575017688	0.992672575017688	0.923539078299285	GRK3	1
