# Supplementary material for: Targeting RBM39 through indisulam induced mis-splicing of mRNA to exert anti-cancer effects in T-cell acute lymphoblastic leukemia
Source: J Exp Clin Cancer Res. 2024 Jul 24;43:205. doi: 10.1186/s13046-024-03130-8 (PMC11267830; doi:10.1186/s13046-024-03130-8)
Supplement: Supplementary file 20 — Supplementary Material 20: Supplementary Table 11. All proteins exhibiting differential expression as identified by LC/MS analysis. [file 13046_2024_3130_MOESM20_ESM.xlsx]

## Sheet: indivsDMSO
Protein accession	Protein description	Gene name	indi/DMSO Ratio	indi/DMSO P value	Regulated Type	Coverage [%]	Peptides	Razor + unique peptides	Unique peptides	Intensity DMSO_ga_1	Intensity DMSO_ga_2	Intensity DMSO_ga_3	Intensity indi_ga_1	Intensity indi_ga_2	Intensity indi_ga_3	DMSO_ga_1	DMSO_ga_2	DMSO_ga_3	indi_ga_1	indi_ga_2	indi_ga_3	Subcellular localization	KEGG KO No.	KEGG Gene	KEGG pathway	Biological Process	Cellular Component	Molecular Function	Pfam ID	Domain description	KOG category	KOG NO.	KOG description	WikiPathways	externalDetailsURL	Is_TF	Reactome pathway	Reactome link	HallMark	msigdbURL
A0JLT2	Mediator of RNA polymerase II transcription subunit 19 OS=Homo sapiens OX=9606 GN=MED19 PE=1 SV=2	MED19	1.89944	0.00933053	Up	4.51	1	1	1	3900.47	5178.44	3268.98	7692.15	8430.33	7331.64	0.653673	0.867846	0.547843	1.28911	1.41283	1.2287	nucleus	K15137			GO:0006139 nucleobase-containing compound metabolic process; GO:0006351 DNA-templated transcription; GO:0006355 regulation of DNA-templated transcription; GO:0006357 regulation of transcription by RNA polymerase II; GO:0006366 transcription by RNA polymerase II; GO:0006725 cellular aromatic compound metabolic process; GO:0006807 nitrogen compound metabolic process; GO:0008152 metabolic process; G…	GO:0005622 intracellular anatomical structure; GO:0005634 nucleus; GO:0005654 nucleoplasm; GO:0016592 mediator complex; GO:0016604 nuclear body; GO:0031974 membrane-enclosed lumen; GO:0031981 nuclear lumen; GO:0032991 protein-containing complex; GO:0043226 organelle; GO:0043227 membrane-bounded organelle; GO:0043229 intracellular organelle; GO:0043231 intracellular membrane-bounded organelle; GO:…	GO:0003712 transcription coregulator activity; GO:0005488 binding; GO:0005515 protein binding; GO:0008134 transcription factor binding; GO:0140110 transcription regulator activity;			S	KOG4043	Uncharacterized conserved protein				R-HSA-1266738 Developmental Biology;R-HSA-1430728 Metabolism;R-HSA-1643685 Disease;R-HSA-1989781 PPARA activates gene expression;R-HSA-381340 Transcriptional regulation of white adipocyte differentiation;R-HSA-400206 Regulation of lipid metabolism by PPARalpha;R-HSA-556833 Metabolism of lipids;R-HSA-5663205 Infectious disease;R-HSA-9820952 Respiratory Syncytial Virus Infection Pathway;R-HSA-98244…	https://reactome.org/PathwayBrowser/#/R-HSA-1266738;https://reactome.org/PathwayBrowser/#/R-HSA-1430728;https://reactome.org/PathwayBrowser/#/R-HSA-1643685;https://reactome.org/PathwayBrowser/#/R-HSA-1989781;https://reactome.org/PathwayBrowser/#/R-HSA-381340;https://reactome.org/PathwayBrowser/#/R-HSA-400206;https://reactome.org/PathwayBrowser/#/R-HSA-556833;https://reactome.org/PathwayBrowser/#/…
A2VDJ0	Transmembrane protein 131-like OS=Homo sapiens OX=9606 GN=TMEM131L PE=1 SV=2	TMEM131L	0.410217	0.000369892	Down	9.38	13	13	13	4957.64	4337.69	4717.92	2001.04	2086.81	1660.62	1.50523	1.317	1.43244	0.60755	0.633592	0.504193	plasma membrane				GO:0002682 regulation of immune system process; GO:0002683 negative regulation of immune system process; GO:0002694 regulation of leukocyte activation; GO:0002695 negative regulation of leukocyte activation; GO:0007162 negative regulation of cell adhesion; GO:0008285 negative regulation of cell population proliferation; GO:0009966 regulation of signal transduction; GO:0009968 negative regulation …	GO:0005622 intracellular anatomical structure; GO:0005737 cytoplasm; GO:0005886 plasma membrane; GO:0016020 membrane; GO:0071944 cell periphery;		PF12371	PF12371 Transmembrane protein 131-like N-terminal	S	KOG3620	Uncharacterized conserved protein
A8CG34	Nuclear envelope pore membrane protein POM 121C OS=Homo sapiens OX=9606 GN=POM121C PE=1 SV=3	POM121C	1.80486	0.0260942	Up	4.56	5	2	2	3569.5	2136.8	3001.3	4959.4	6176.92	4579.69	0.876897	0.524935	0.737311	1.21835	1.51745	1.12506	plasma membrane	K14316	POM121; nuclear pore complex protein Nup121	hsa03013 Nucleocytoplasmic transport; hsa05014 Amyotrophic lateral sclerosis	GO:0006403 RNA localization; GO:0006405 RNA export from nucleus; GO:0006406 mRNA export from nucleus; GO:0006606 protein import into nucleus; GO:0006611 protein export from nucleus; GO:0006810 transport; GO:0006886 intracellular protein transport; GO:0006913 nucleocytoplasmic transport; GO:0006996 organelle organization; GO:0006997 nucleus organization; GO:0006999 nuclear pore organization; GO:00…	GO:0005622 intracellular anatomical structure; GO:0005634 nucleus; GO:0005635 nuclear envelope; GO:0005643 nuclear pore; GO:0005654 nucleoplasm; GO:0012505 endomembrane system; GO:0016020 membrane; GO:0031090 organelle membrane; GO:0031965 nuclear membrane; GO:0031967 organelle envelope; GO:0031974 membrane-enclosed lumen; GO:0031975 envelope; GO:0031981 nuclear lumen; GO:0032991 protein-containi…	GO:0005048 signal sequence binding; GO:0005198 structural molecule activity; GO:0005488 binding; GO:0008139 nuclear localization sequence binding; GO:0017056 structural constituent of nuclear pore; GO:0033218 amide binding; GO:0042277 peptide binding;									R-HSA-1169408 ISG15 antiviral mechanism;R-HSA-1169410 Antiviral mechanism by IFN-stimulated genes;R-HSA-1280215 Cytokine Signaling in Immune system;R-HSA-1430728 Metabolism;R-HSA-159227 Transport of the SLBP independent Mature mRNA;R-HSA-159230 Transport of the SLBP Dependant Mature mRNA;R-HSA-159231 Transport of Mature mRNA Derived from an Intronless Transcript;R-HSA-159234 Transport of Mature m…
A8MXV4	Acyl-coenzyme A diphosphatase NUDT19 OS=Homo sapiens OX=9606 GN=NUDT19 PE=1 SV=1	NUDT19	1.64658	0.000148976	Up	7.2	2	2	2	8995.46	8745.7	8594.6	15244.4	14510.5	13609	0.774362	0.752862	0.739854	1.31229	1.24912	1.17151	mitochondria	K13355	NUDT19; nucleoside diphosphate-linked moiety X motif 19, mitochondrial [EC:3.6.1.-]	hsa04146 Peroxisome	GO:0006082 organic acid metabolic process; GO:0006605 protein targeting; GO:0006625 protein targeting to peroxisome; GO:0006629 lipid metabolic process; GO:0006631 fatty acid metabolic process; GO:0006810 transport; GO:0006886 intracellular protein transport; GO:0006897 endocytosis; GO:0006909 phagocytosis; GO:0006996 organelle organization; GO:0007031 peroxisome organization; GO:0008104 protein …	GO:0005622 intracellular anatomical structure; GO:0005737 cytoplasm; GO:0005777 peroxisome; GO:0005782 peroxisomal matrix; GO:0005829 cytosol; GO:0031907 microbody lumen; GO:0031974 membrane-enclosed lumen; GO:0042579 microbody; GO:0043226 organelle; GO:0043227 membrane-bounded organelle; GO:0043229 intracellular organelle; GO:0043231 intracellular membrane-bounded organelle; GO:0043233 organelle…	GO:0003824 catalytic activity; GO:0005102 signaling receptor binding; GO:0005488 binding; GO:0005515 protein binding; GO:0016289 CoA hydrolase activity; GO:0016787 hydrolase activity; GO:0016788 hydrolase activity, acting on ester bonds; GO:0016790 thiolester hydrolase activity; GO:0047617 acyl-CoA hydrolase activity;			S	KOG3904	Predicted hydrolase RP2 (NUDIX/MutT superfamily)				R-HSA-1430728 Metabolism;R-HSA-390918 Peroxisomal lipid metabolism;R-HSA-556833 Metabolism of lipids;R-HSA-8978868 Fatty acid metabolism;R-HSA-9033241 Peroxisomal protein import;R-HSA-9609507 Protein localization	https://reactome.org/PathwayBrowser/#/R-HSA-1430728;https://reactome.org/PathwayBrowser/#/R-HSA-390918;https://reactome.org/PathwayBrowser/#/R-HSA-556833;https://reactome.org/PathwayBrowser/#/R-HSA-8978868;https://reactome.org/PathwayBrowser/#/R-HSA-9033241;https://reactome.org/PathwayBrowser/#/R-HSA-9609507	PEROXISOME	https://www.gsea-msigdb.org/gsea/msigdb/human/geneset/HALLMARK_PEROXISOME
C9JLW8	Mapk-regulated corepressor-interacting protein 1 OS=Homo sapiens OX=9606 GN=MCRIP1 PE=1 SV=1	MCRIP1	0.612995	0.0248124	Down	20.62	2	2	2	7423.21	8729.49	10770.8	4740.27	5364.65	6399.05	1.0256	1.20608	1.48811	0.654922	0.741188	0.884102	nucleus				GO:0010717 regulation of epithelial to mesenchymal transition; GO:0045595 regulation of cell differentiation; GO:0050789 regulation of biological process; GO:0050793 regulation of developmental process; GO:0050794 regulation of cellular process; GO:0051239 regulation of multicellular organismal process; GO:0065007 biological regulation; GO:2000026 regulation of multicellular organismal developmen…	GO:0005622 intracellular anatomical structure; GO:0005634 nucleus; GO:0005737 cytoplasm; GO:0010494 cytoplasmic stress granule; GO:0032991 protein-containing complex; GO:0035770 ribonucleoprotein granule; GO:0036464 cytoplasmic ribonucleoprotein granule; GO:0043226 organelle; GO:0043227 membrane-bounded organelle; GO:0043228 non-membrane-bounded organelle; GO:0043229 intracellular organelle; GO:0…
O00562	Membrane-associated phosphatidylinositol transfer protein 1 OS=Homo sapiens OX=9606 GN=PITPNM1 PE=1 SV=4	PITPNM1	1.79443	0.0483128	Up	0.96	1	1	1	12748.3	6162.03	9905.96	18980.1	17424.4	15304.3	0.949888	0.459139	0.738102	1.41423	1.29831	1.14034	cytoplasm	K24069			GO:0003008 system process; GO:0006629 lipid metabolic process; GO:0006644 phospholipid metabolic process; GO:0006650 glycerophospholipid metabolic process; GO:0006661 phosphatidylinositol biosynthetic process; GO:0006793 phosphorus metabolic process; GO:0006796 phosphate-containing compound metabolic process; GO:0006810 transport; GO:0006811 monoatomic ion transport; GO:0006812 monoatomic cation …	GO:0005622 intracellular anatomical structure; GO:0005737 cytoplasm; GO:0005783 endoplasmic reticulum; GO:0005790 smooth endoplasmic reticulum; GO:0005815 microtubule organizing center; GO:0005829 cytosol; GO:0005856 cytoskeleton; GO:0005886 plasma membrane; GO:0005929 cilium; GO:0012505 endomembrane system; GO:0015630 microtubule cytoskeleton; GO:0016020 membrane; GO:0016028 rhabdomere; GO:00160…	GO:0003824 catalytic activity; GO:0005102 signaling receptor binding; GO:0005215 transporter activity; GO:0005319 lipid transporter activity; GO:0005388 P-type calcium transporter activity; GO:0005488 binding; GO:0005509 calcium ion binding; GO:0005515 protein binding; GO:0005543 phospholipid binding; GO:0005548 phospholipid transporter activity; GO:0008289 lipid binding; GO:0008324 monoatomic ca…			IT	KOG3668	Phosphatidylinositol transfer protein				R-HSA-1430728 Metabolism;R-HSA-1483206 Glycerophospholipid biosynthesis;R-HSA-1483226 Synthesis of PI;R-HSA-1483257 Phospholipid metabolism;R-HSA-556833 Metabolism of lipids	https://reactome.org/PathwayBrowser/#/R-HSA-1430728;https://reactome.org/PathwayBrowser/#/R-HSA-1483206;https://reactome.org/PathwayBrowser/#/R-HSA-1483226;https://reactome.org/PathwayBrowser/#/R-HSA-1483257;https://reactome.org/PathwayBrowser/#/R-HSA-556833
O00746	Nucleoside diphosphate kinase, mitochondrial OS=Homo sapiens OX=9606 GN=NME4 PE=1 SV=1	NME4	1.69156	0.000456054	Up	26.2	4	4	4	4897.88	4512.71	4225.52	7571.81	7414.95	8079.49	0.800692	0.737725	0.690776	1.23782	1.21218	1.32081	mitochondria	K00940	ndk; nucleoside-diphosphate kinase [EC:2.7.4.6]	hsa00983 Drug metabolism - other enzymes; hsa00240 Pyrimidine metabolism; hsa01240 Biosynthesis of cofactors; hsa01232 Nucleotide metabolism; hsa00230 Purine metabolism; hsa01100 Metabolic pathways	GO:0006139 nucleobase-containing compound metabolic process; GO:0006725 cellular aromatic compound metabolic process; GO:0006753 nucleoside phosphate metabolic process; GO:0006793 phosphorus metabolic process; GO:0006796 phosphate-containing compound metabolic process; GO:0006807 nitrogen compound metabolic process; GO:0006810 transport; GO:0006869 lipid transport; GO:0008152 metabolic process; G…	GO:0005622 intracellular anatomical structure; GO:0005737 cytoplasm; GO:0005739 mitochondrion; GO:0005740 mitochondrial envelope; GO:0005743 mitochondrial inner membrane; GO:0005758 mitochondrial intermembrane space; GO:0016020 membrane; GO:0019866 organelle inner membrane; GO:0031090 organelle membrane; GO:0031966 mitochondrial membrane; GO:0031967 organelle envelope; GO:0031970 organelle envelo…	GO:0003824 catalytic activity; GO:0004550 nucleoside diphosphate kinase activity; GO:0005488 binding; GO:0005515 protein binding; GO:0005543 phospholipid binding; GO:0008289 lipid binding; GO:0016301 kinase activity; GO:0016740 transferase activity; GO:0016772 transferase activity, transferring phosphorus-containing groups; GO:0016776 phosphotransferase activity, phosphate group as acceptor; GO:0…	PF00334	PF00334 Nucleoside diphosphate kinase	F	KOG0888	Nucleoside diphosphate kinase				R-HSA-1430728 Metabolism;R-HSA-15869 Metabolism of nucleotides;R-HSA-499943 Interconversion of nucleotide di- and triphosphates	https://reactome.org/PathwayBrowser/#/R-HSA-1430728;https://reactome.org/PathwayBrowser/#/R-HSA-15869;https://reactome.org/PathwayBrowser/#/R-HSA-499943	DNA REPAIR	https://www.gsea-msigdb.org/gsea/msigdb/human/geneset/HALLMARK_DNA_REPAIR
O00762	Ubiquitin-conjugating enzyme E2 C OS=Homo sapiens OX=9606 GN=UBE2C PE=1 SV=1	UBE2C	0.530092	0.00837256	Down	10.61	2	2	2	7001.66	7156.48	6555.04	3080.06	3225.84	4673.99	1.32553	1.35483	1.24097	0.583104	0.610703	0.88486	cytoplasm	K06688	UBE2C; ubiquitin-conjugating enzyme E2 C [EC:2.3.2.23]	hsa04120 Ubiquitin mediated proteolysis	GO:0000209 protein polyubiquitination; GO:0000278 mitotic cell cycle; GO:0000280 nuclear division; GO:0006508 proteolysis; GO:0006511 ubiquitin-dependent protein catabolic process; GO:0006807 nitrogen compound metabolic process; GO:0006996 organelle organization; GO:0007049 cell cycle; GO:0007088 regulation of mitotic nuclear division; GO:0007096 regulation of exit from mitosis; GO:0007346 regula…	GO:0000151 ubiquitin ligase complex; GO:0000152 nuclear ubiquitin ligase complex; GO:0005622 intracellular anatomical structure; GO:0005634 nucleus; GO:0005654 nucleoplasm; GO:0005680 anaphase-promoting complex; GO:0005737 cytoplasm; GO:0005829 cytosol; GO:0005886 plasma membrane; GO:0016020 membrane; GO:0031461 cullin-RING ubiquitin ligase complex; GO:0031974 membrane-enclosed lumen; GO:0031981 …	GO:0003824 catalytic activity; GO:0004842 ubiquitin-protein transferase activity; GO:0005488 binding; GO:0005515 protein binding; GO:0016740 transferase activity; GO:0019787 ubiquitin-like protein transferase activity; GO:0019899 enzyme binding; GO:0031625 ubiquitin protein ligase binding; GO:0044389 ubiquitin-like protein ligase binding; GO:0061630 ubiquitin protein ligase activity; GO:0061631 u…	PF00179	PF00179 Ubiquitin-conjugating enzyme	O	KOG0421	Ubiquitin-protein ligase	WP2361 Gastric cancer network 1;WP2363 Gastric cancer network 2	https://www.wikipathways.org/instance/WP2361;https://www.wikipathways.org/instance/WP2363		R-HSA-1280218 Adaptive Immune System;R-HSA-141405 Inhibition of the proteolytic activity of APC/C required for the onset of anaphase by mitotic spindle checkpoint components;R-HSA-141430 Inactivation of APC/C via direct inhibition of the APC/C complex;R-HSA-1640170 Cell Cycle;R-HSA-1643685 Disease;R-HSA-168256 Immune System;R-HSA-174048 APC/C:Cdc20 mediated degradation of Cyclin B;R-HSA-174084 Au…		G2M CHECKPOINT	https://www.gsea-msigdb.org/gsea/msigdb/human/geneset/HALLMARK_G2M_CHECKPOINT
O00767	Stearoyl-CoA desaturase OS=Homo sapiens OX=9606 GN=SCD PE=1 SV=2	SCD	0.329775	0.000271939	Down	6.96	2	2	2	48220.9	47037.7	50805.5	18046.3	16741.1	13380.9	1.48958	1.45303	1.56942	0.557465	0.517146	0.413347	cytoplasm	K00507	SCD; stearoyl-CoA desaturase (Delta-9 desaturase) [EC:1.14.19.1]	hsa04936 Alcoholic liver disease; hsa03320 PPAR signaling pathway; hsa01040 Biosynthesis of unsaturated fatty acids; hsa01212 Fatty acid metabolism; hsa04152 AMPK signaling pathway; hsa01100 Metabolic pathways	GO:0000003 reproduction; GO:0000278 mitotic cell cycle; GO:0000281 mitotic cytokinesis; GO:0000910 cytokinesis; GO:0001101 response to acid chemical; GO:0001676 long-chain fatty acid metabolic process; GO:0002376 immune system process; GO:0006082 organic acid metabolic process; GO:0006139 nucleobase-containing compound metabolic process; GO:0006163 purine nucleotide metabolic process; GO:0006164 …	GO:0005622 intracellular anatomical structure; GO:0005634 nucleus; GO:0005730 nucleolus; GO:0005737 cytoplasm; GO:0005783 endoplasmic reticulum; GO:0005789 endoplasmic reticulum membrane; GO:0012505 endomembrane system; GO:0016020 membrane; GO:0031410 cytoplasmic vesicle; GO:0031974 membrane-enclosed lumen; GO:0031981 nuclear lumen; GO:0031982 vesicle; GO:0031984 organelle subcompartment; GO:0042…	GO:0003824 catalytic activity; GO:0004768 stearoyl-CoA 9-desaturase activity; GO:0005488 binding; GO:0005506 iron ion binding; GO:0016215 acyl-CoA desaturase activity; GO:0016491 oxidoreductase activity; GO:0016705 oxidoreductase activity, acting on paired donors, with incorporation or reduction of molecular oxygen; GO:0016717 oxidoreductase activity, acting on paired donors, with oxidation of a …			I	KOG1600	Fatty acid desaturase	WP1982 Sterol regulatory element binding proteins SREBP signaling;WP2011 SREBF and miR33 in cholesterol and lipid homeostasis;WP236 Adipogenesis;WP2874 Liver X receptor pathway;WP2882 Nuclear receptors meta pathway;WP357 Fatty acid biosynthesis;WP3915 Angiopoietin like protein 8 regulatory pathway;WP3942 PPAR signaling pathway;WP4718 Cholesterol metabolism with Bloch and Kandutsch Russell pathway…	https://www.wikipathways.org/instance/WP1982;https://www.wikipathways.org/instance/WP2011;https://www.wikipathways.org/instance/WP236;https://www.wikipathways.org/instance/WP2874;https://www.wikipathways.org/instance/WP2882;https://www.wikipathways.org/instance/WP357;https://www.wikipathways.org/instance/WP3915;https://www.wikipathways.org/instance/WP3942;https://www.wikipathways.org/instance/WP4…		R-HSA-1430728 Metabolism;R-HSA-162582 Signal Transduction;R-HSA-1655829 Regulation of cholesterol biosynthesis by SREBP (SREBF);R-HSA-2426168 Activation of gene expression by SREBF (SREBP);R-HSA-556833 Metabolism of lipids;R-HSA-75105 Fatty acyl-CoA biosynthesis;R-HSA-8957322 Metabolism of steroids;R-HSA-8978868 Fatty acid metabolism;R-HSA-9006931 Signaling by Nuclear Receptors;R-HSA-9024446 NR1H…	https://reactome.org/PathwayBrowser/#/R-HSA-1430728;https://reactome.org/PathwayBrowser/#/R-HSA-162582;https://reactome.org/PathwayBrowser/#/R-HSA-1655829;https://reactome.org/PathwayBrowser/#/R-HSA-2426168;https://reactome.org/PathwayBrowser/#/R-HSA-556833;https://reactome.org/PathwayBrowser/#/R-HSA-75105;https://reactome.org/PathwayBrowser/#/R-HSA-8957322;https://reactome.org/PathwayBrowser/#/R…	CHOLESTEROL HOMEOSTASIS;ANDROGEN RESPONSE;MYOGENESIS;MTORC1 SIGNALING	https://www.gsea-msigdb.org/gsea/msigdb/human/geneset/HALLMARK_CHOLESTEROL_HOMEOSTASIS;https://www.gsea-msigdb.org/gsea/msigdb/human/geneset/HALLMARK_ANDROGEN_RESPONSE;https://www.gsea-msigdb.org/gsea/msigdb/human/geneset/HALLMARK_MYOGENESIS;https://www.gsea-msigdb.org/gsea/msigdb/human/geneset/HALLMARK_MTORC1_SIGNALING
O14524	Nuclear envelope integral membrane protein 1 OS=Homo sapiens OX=9606 GN=NEMP1 PE=1 SV=2	NEMP1	0.588816	0.00977902	Down	6.08	3	3	3	4860.93	4461.72	5243.44	3017.91	2296.55	3262.29	1.26024	1.15674	1.35941	0.782422	0.595402	0.84578	plasma membrane				GO:0001654 eye development; GO:0007275 multicellular organism development; GO:0007423 sensory organ development; GO:0032501 multicellular organismal process; GO:0032502 developmental process; GO:0048513 animal organ development; GO:0048731 system development; GO:0048856 anatomical structure development;	GO:0005622 intracellular anatomical structure; GO:0005634 nucleus; GO:0005635 nuclear envelope; GO:0005637 nuclear inner membrane; GO:0012505 endomembrane system; GO:0016020 membrane; GO:0019866 organelle inner membrane; GO:0031090 organelle membrane; GO:0031965 nuclear membrane; GO:0031967 organelle envelope; GO:0031975 envelope; GO:0043226 organelle; GO:0043227 membrane-bounded organelle; GO:00…				S	KOG3817	Uncharacterized conserved protein
O14618	Copper chaperone for superoxide dismutase OS=Homo sapiens OX=9606 GN=CCS PE=1 SV=1	CCS	0.654729	0.016267	Down	16.42	5	5	5	17504.1	15005.4	19968.4	10211.9	11327.5	12819.4	1.20945	1.0368	1.37972	0.705593	0.782676	0.885759	extracellular	K04569	CCS; copper chaperone for superoxide dismutase	hsa05022 Pathways of neurodegeneration - multiple diseases; hsa05014 Amyotrophic lateral sclerosis	GO:0000041 transition metal ion transport; GO:0006801 superoxide metabolic process; GO:0006810 transport; GO:0006811 monoatomic ion transport; GO:0006812 monoatomic cation transport; GO:0006825 copper ion transport; GO:0006950 response to stress; GO:0006979 response to oxidative stress; GO:0007275 multicellular organism development; GO:0008152 metabolic process; GO:0008340 determination of adult …	GO:0005622 intracellular anatomical structure; GO:0005634 nucleus; GO:0005737 cytoplasm; GO:0005739 mitochondrion; GO:0005740 mitochondrial envelope; GO:0005758 mitochondrial intermembrane space; GO:0005777 peroxisome; GO:0005829 cytosol; GO:0031967 organelle envelope; GO:0031970 organelle envelope lumen; GO:0031974 membrane-enclosed lumen; GO:0031975 envelope; GO:0042579 microbody; GO:0043226 or…	GO:0003824 catalytic activity; GO:0005488 binding; GO:0005507 copper ion binding; GO:0005515 protein binding; GO:0008047 enzyme activator activity; GO:0008270 zinc ion binding; GO:0015035 protein-disulfide reductase activity; GO:0015036 disulfide oxidoreductase activity; GO:0016491 oxidoreductase activity; GO:0016530 metallochaperone activity; GO:0016531 copper chaperone activity; GO:0016532 supe…	PF00403; PF00080	PF00403 Heavy-metal-associated domain; PF00080 Copper/zinc superoxide dismutase (SODC)	P	KOG4656	Copper chaperone for superoxide dismutase	WP2447 Amyotrophic lateral sclerosis ALS;WP3286 Copper homeostasis	https://www.wikipathways.org/instance/WP2447;https://www.wikipathways.org/instance/WP3286		R-HSA-2262752 Cellular responses to stress;R-HSA-3299685 Detoxification of Reactive Oxygen Species;R-HSA-8953897 Cellular responses to stimuli;R-HSA-9711123 Cellular response to chemical stress	https://reactome.org/PathwayBrowser/#/R-HSA-2262752;https://reactome.org/PathwayBrowser/#/R-HSA-3299685;https://reactome.org/PathwayBrowser/#/R-HSA-8953897;https://reactome.org/PathwayBrowser/#/R-HSA-9711123
O14640	Segment polarity protein dishevelled homolog DVL-1 OS=Homo sapiens OX=9606 GN=DVL1 PE=1 SV=2	DVL1	1.9414	0.00614026	Up	8.06	5	2	0	2369.1	1695.94	2061.39	4508.41	3972.88	3412.56	0.788811	0.564677	0.686357	1.50111	1.3228	1.13624	nucleus	K02353	DVL; segment polarity protein dishevelled	hsa05224 Breast cancer; hsa05217 Basal cell carcinoma; hsa04150 mTOR signaling pathway; hsa05200 Pathways in cancer; hsa05010 Alzheimer disease; hsa04310 Wnt signaling pathway; hsa04916 Melanogenesis; hsa04550 Signaling pathways regulating pluripotency of stem cells; hsa05165 Human papillomavirus infection; hsa05225 Hepatocellular carcinoma; hsa04390 Hippo signaling pathway; hsa05226 Gastric canc…	GO:0000003 reproduction; GO:0000132 establishment of mitotic spindle orientation; GO:0000226 microtubule cytoskeleton organization; GO:0000278 mitotic cell cycle; GO:0000902 cell morphogenesis; GO:0001558 regulation of cell growth; GO:0001654 eye development; GO:0001667 ameboidal-type cell migration; GO:0001700 embryonic development via the syncytial blastoderm; GO:0001704 formation of primary ge…	GO:0005622 intracellular anatomical structure; GO:0005737 cytoplasm; GO:0005829 cytosol; GO:0005856 cytoskeleton; GO:0005886 plasma membrane; GO:0005938 cell cortex; GO:0014069 postsynaptic density; GO:0015630 microtubule cytoskeleton; GO:0016020 membrane; GO:0030135 coated vesicle; GO:0030136 clathrin-coated vesicle; GO:0030424 axon; GO:0030425 dendrite; GO:0030426 growth cone; GO:0030427 site o…	GO:0001664 G protein-coupled receptor binding; GO:0005102 signaling receptor binding; GO:0005109 frizzled binding; GO:0005112 Notch binding; GO:0005198 structural molecule activity; GO:0005488 binding; GO:0005515 protein binding; GO:0005543 phospholipid binding; GO:0008013 beta-catenin binding; GO:0008289 lipid binding; GO:0019899 enzyme binding; GO:0019900 kinase binding; GO:0019901 protein kina…	PF00595; PF00610	PF00595 PDZ domain; PF00610 Domain found in Dishevelled, Egl-10, and Pleckstrin (DEP)	R	KOG3571	Dishevelled 3 and related proteins	WP1544 MicroRNAs in cardiomyocyte hypertrophy;WP2038 Microtubule cytoskeleton regulation;WP2059 Alzheimer 39 s disease and miRNA effects;WP2064 Neural crest differentiation;WP236 Adipogenesis;WP268 Notch signaling;WP363 Wnt signaling pathway;WP3680 Physico chemical features and toxicity associated pathways;WP3931 Embryonic stem cell pluripotency pathways;WP399 Wnt signaling pathway and pluripoten…	https://www.wikipathways.org/instance/WP1544;https://www.wikipathways.org/instance/WP2038;https://www.wikipathways.org/instance/WP2059;https://www.wikipathways.org/instance/WP2064;https://www.wikipathways.org/instance/WP236;https://www.wikipathways.org/instance/WP268;https://www.wikipathways.org/instance/WP363;https://www.wikipathways.org/instance/WP3680;https://www.wikipathways.org/instance/WP39…		R-HSA-162582 Signal Transduction;R-HSA-1643685 Disease;R-HSA-194315 Signaling by Rho GTPases;R-HSA-195258 RHO GTPase Effectors;R-HSA-195721 Signaling by WNT;R-HSA-201681 TCF dependent signaling in response to WNT;R-HSA-201688 WNT mediated activation of DVL;R-HSA-3858494 Beta-catenin independent WNT signaling;R-HSA-4086400 PCP/CE pathway;R-HSA-4641258 Degradation of DVL;R-HSA-4641262 Disassembly o…	https://reactome.org/PathwayBrowser/#/R-HSA-162582;https://reactome.org/PathwayBrowser/#/R-HSA-1643685;https://reactome.org/PathwayBrowser/#/R-HSA-194315;https://reactome.org/PathwayBrowser/#/R-HSA-195258;https://reactome.org/PathwayBrowser/#/R-HSA-195721;https://reactome.org/PathwayBrowser/#/R-HSA-201681;https://reactome.org/PathwayBrowser/#/R-HSA-201688;https://reactome.org/PathwayBrowser/#/R-H…
O14662	Syntaxin-16 OS=Homo sapiens OX=9606 GN=STX16 PE=1 SV=3	STX16	0.358593	0.0028039	Down	7.69	2	2	2	7316.19	7784.31	5800.55	3177.42	2093.49	2224.07	1.54589	1.6448	1.22564	0.67138	0.442348	0.46994	mitochondria	K08489	STX16; syntaxin 16	hsa04130 SNARE interactions in vesicular transport	GO:0006810 transport; GO:0006836 neurotransmitter transport; GO:0006886 intracellular protein transport; GO:0006887 exocytosis; GO:0006904 vesicle docking involved in exocytosis; GO:0006906 vesicle fusion; GO:0006996 organelle organization; GO:0007030 Golgi organization; GO:0007154 cell communication; GO:0007267 cell-cell signaling; GO:0007268 chemical synaptic transmission; GO:0007269 neurotrans…	GO:0000139 Golgi membrane; GO:0000323 lytic vacuole; GO:0005622 intracellular anatomical structure; GO:0005737 cytoplasm; GO:0005764 lysosome; GO:0005773 vacuole; GO:0005794 Golgi apparatus; GO:0005795 Golgi stack; GO:0005802 trans-Golgi network; GO:0005829 cytosol; GO:0005886 plasma membrane; GO:0012505 endomembrane system; GO:0016020 membrane; GO:0031090 organelle membrane; GO:0031201 SNARE com…	GO:0000149 SNARE binding; GO:0005484 SNAP receptor activity; GO:0005488 binding; GO:0005515 protein binding; GO:0019905 syntaxin binding;	PF00804	PF00804 Syntaxin	U	KOG0809	SNARE protein TLG2/Syntaxin 16	WP2858 Ectoderm differentiation	https://www.wikipathways.org/instance/WP2858		R-HSA-199991 Membrane Trafficking;R-HSA-5653656 Vesicle-mediated transport;R-HSA-6811438 Intra-Golgi traffic;R-HSA-6811440 Retrograde transport at the Trans-Golgi-Network;R-HSA-6811442 Intra-Golgi and retrograde Golgi-to-ER traffic	https://reactome.org/PathwayBrowser/#/R-HSA-199991;https://reactome.org/PathwayBrowser/#/R-HSA-5653656;https://reactome.org/PathwayBrowser/#/R-HSA-6811438;https://reactome.org/PathwayBrowser/#/R-HSA-6811440;https://reactome.org/PathwayBrowser/#/R-HSA-6811442	PROTEIN SECRETION	https://www.gsea-msigdb.org/gsea/msigdb/human/geneset/HALLMARK_PROTEIN_SECRETION
O14681	Etoposide-induced protein 2.4 homolog OS=Homo sapiens OX=9606 GN=EI24 PE=1 SV=4	EI24	1.58384	0.00881057	Up	18.24	6	6	6	5191.19	3948.35	5275.37	7303.7	7513.36	8013.78	0.83626	0.636048	0.849821	1.17657	1.21034	1.29096	plasma membrane	K10134	EI24; etoposide-induced 2.4 mRNA	hsa04115 p53 signaling pathway	GO:0001558 regulation of cell growth; GO:0003008 system process; GO:0006914 autophagy; GO:0006915 apoptotic process; GO:0006950 response to stress; GO:0006974 DNA damage response; GO:0007154 cell communication; GO:0007165 signal transduction; GO:0008152 metabolic process; GO:0008219 cell death; GO:0008630 intrinsic apoptotic signaling pathway in response to DNA damage; GO:0009056 catabolic proces…	GO:0005622 intracellular anatomical structure; GO:0005737 cytoplasm; GO:0005783 endoplasmic reticulum; GO:0005794 Golgi apparatus; GO:0005829 cytosol; GO:0012505 endomembrane system; GO:0043226 organelle; GO:0043227 membrane-bounded organelle; GO:0043229 intracellular organelle; GO:0043231 intracellular membrane-bounded organelle;				TV	KOG3966	p53-mediated apoptosis protein EI24/PIG8	WP3982 miRNA regulation of p53 pathway in prostate cancer	https://www.wikipathways.org/instance/WP3982				P53 PATHWAY	https://www.gsea-msigdb.org/gsea/msigdb/human/geneset/HALLMARK_P53_PATHWAY
O14735	CDP-diacylglycerol--inositol 3-phosphatidyltransferase OS=Homo sapiens OX=9606 GN=CDIPT PE=1 SV=1	CDIPT	0.35139	0.00422442	Down	9.86	2	2	2	10672	9553.13	6122.22	3323.12	2953.92	2981.15	1.79837	1.60983	1.03167	0.559989	0.497774	0.502363	plasma membrane	K00999	CDIPT; CDP-diacylglycerol--inositol 3-phosphatidyltransferase [EC:2.7.8.11]	hsa04070 Phosphatidylinositol signaling system; hsa00562 Inositol phosphate metabolism; hsa00564 Glycerophospholipid metabolism; hsa01100 Metabolic pathways	GO:0006139 nucleobase-containing compound metabolic process; GO:0006220 pyrimidine nucleotide metabolic process; GO:0006629 lipid metabolic process; GO:0006644 phospholipid metabolic process; GO:0006650 glycerophospholipid metabolic process; GO:0006661 phosphatidylinositol biosynthetic process; GO:0006725 cellular aromatic compound metabolic process; GO:0006753 nucleoside phosphate metabolic proc…	GO:0000139 Golgi membrane; GO:0005622 intracellular anatomical structure; GO:0005737 cytoplasm; GO:0005783 endoplasmic reticulum; GO:0005789 endoplasmic reticulum membrane; GO:0005794 Golgi apparatus; GO:0005886 plasma membrane; GO:0012505 endomembrane system; GO:0016020 membrane; GO:0031090 organelle membrane; GO:0031984 organelle subcompartment; GO:0042175 nuclear outer membrane-endoplasmic ret…	GO:0003824 catalytic activity; GO:0003881 CDP-diacylglycerol-inositol 3-phosphatidyltransferase activity; GO:0005488 binding; GO:0008289 lipid binding; GO:0016740 transferase activity; GO:0016772 transferase activity, transferring phosphorus-containing groups; GO:0016780 phosphotransferase activity, for other substituted phosphate groups; GO:0017169 CDP-alcohol phosphatidyltransferase activity; G…			I	KOG3240	Phosphatidylinositol synthase	WP2533 Glycerophospholipid biosynthetic pathway;WP4722 Glycerolipids and glycerophospholipids;WP4949 16p11 2 proximal deletion syndrome	https://www.wikipathways.org/instance/WP2533;https://www.wikipathways.org/instance/WP4722;https://www.wikipathways.org/instance/WP4949		R-HSA-1430728 Metabolism;R-HSA-1483206 Glycerophospholipid biosynthesis;R-HSA-1483226 Synthesis of PI;R-HSA-1483257 Phospholipid metabolism;R-HSA-556833 Metabolism of lipids	https://reactome.org/PathwayBrowser/#/R-HSA-1430728;https://reactome.org/PathwayBrowser/#/R-HSA-1483206;https://reactome.org/PathwayBrowser/#/R-HSA-1483226;https://reactome.org/PathwayBrowser/#/R-HSA-1483257;https://reactome.org/PathwayBrowser/#/R-HSA-556833
O14757	Serine/threonine-protein kinase Chk1 OS=Homo sapiens OX=9606 GN=CHEK1 PE=1 SV=2	CHEK1	0.486658	0.000260429	Down	17.65	8	8	8	15864.7	15539	14940	6712.66	7736.54	8104.33	1.3816	1.35323	1.30107	0.58458	0.673746	0.705776	cytoplasm	K02216	CHEK1; serine/threonine-protein kinase CHEK1 [EC:2.7.11.1]	hsa04110 Cell cycle; hsa04115 p53 signaling pathway; hsa04218 Cellular senescence; hsa05170 Human immunodeficiency virus 1 infection; hsa05203 Viral carcinogenesis; hsa05166 Human T-cell leukemia virus 1 infection	GO:0000018 regulation of DNA recombination; GO:0000075 cell cycle checkpoint signaling; GO:0000076 DNA replication checkpoint signaling; GO:0000077 DNA damage checkpoint signaling; GO:0000086 G2/M transition of mitotic cell cycle; GO:0000226 microtubule cytoskeleton organization; GO:0000278 mitotic cell cycle; GO:0000724 double-strand break repair via homologous recombination; GO:0000725 recombin…	GO:0000228 nuclear chromosome; GO:0000785 chromatin; GO:0000793 condensed chromosome; GO:0000794 condensed nuclear chromosome; GO:0005622 intracellular anatomical structure; GO:0005634 nucleus; GO:0005654 nucleoplasm; GO:0005657 replication fork; GO:0005694 chromosome; GO:0005737 cytoplasm; GO:0005813 centrosome; GO:0005815 microtubule organizing center; GO:0005829 cytosol; GO:0005856 cytoskeleto…	GO:0003824 catalytic activity; GO:0004672 protein kinase activity; GO:0004674 protein serine/threonine kinase activity; GO:0005488 binding; GO:0005515 protein binding; GO:0016301 kinase activity; GO:0016740 transferase activity; GO:0016772 transferase activity, transferring phosphorus-containing groups; GO:0016773 phosphotransferase activity, alcohol group as acceptor; GO:0019904 protein domain s…	PF00069	PF00069 Protein kinase domain	D	KOG0590	Checkpoint kinase and related serine/threonine protein kinases	WP1530 miRNA regulation of DNA damage response;WP179 Cell cycle;WP1971 Integrated cancer pathway;WP2263 Androgen receptor network in prostate cancer;WP2446 Retinoblastoma gene in cancer;WP2516 ATM signaling pathway;WP3651 Pathways affected in adenoid cystic carcinoma;WP3875 ATR signaling;WP3878 ATM signaling in development and disease;WP3959 DNA IR double strand breaks and cellular response via A…	https://www.wikipathways.org/instance/WP1530;https://www.wikipathways.org/instance/WP179;https://www.wikipathways.org/instance/WP1971;https://www.wikipathways.org/instance/WP2263;https://www.wikipathways.org/instance/WP2446;https://www.wikipathways.org/instance/WP2516;https://www.wikipathways.org/instance/WP3651;https://www.wikipathways.org/instance/WP3875;https://www.wikipathways.org/instance/WP…		R-HSA-1433557 Signaling by SCF-KIT;R-HSA-162582 Signal Transduction;R-HSA-1640170 Cell Cycle;R-HSA-176187 Activation of ATR in response to replication stress;R-HSA-212436 Generic Transcription Pathway;R-HSA-3700989 Transcriptional Regulation by TP53;R-HSA-5633007 Regulation of TP53 Activity;R-HSA-5685942 HDR through Homologous Recombination (HRR);R-HSA-5693532 DNA Double-Strand Break Repair;R-HSA…	https://reactome.org/PathwayBrowser/#/R-HSA-1433557;https://reactome.org/PathwayBrowser/#/R-HSA-162582;https://reactome.org/PathwayBrowser/#/R-HSA-1640170;https://reactome.org/PathwayBrowser/#/R-HSA-176187;https://reactome.org/PathwayBrowser/#/R-HSA-212436;https://reactome.org/PathwayBrowser/#/R-HSA-3700989;https://reactome.org/PathwayBrowser/#/R-HSA-5633007;https://reactome.org/PathwayBrowser/#/…	G2M CHECKPOINT;E2F TARGETS	https://www.gsea-msigdb.org/gsea/msigdb/human/geneset/HALLMARK_G2M_CHECKPOINT;https://www.gsea-msigdb.org/gsea/msigdb/human/geneset/HALLMARK_E2F_TARGETS
O14874	[3-methyl-2-oxobutanoate dehydrogenase [lipoamide]] kinase, mitochondrial OS=Homo sapiens OX=9606 GN=BCKDK PE=1 SV=2	BCKDK	0.597104	0.0113697	Down	13.83	4	4	4	6387.76	5456.11	5958.91	3607.78	4162.01	2860.33	1.34797	1.15137	1.25747	0.761325	0.87828	0.603596	mitochondria	K00905			GO:0006082 organic acid metabolic process; GO:0006468 protein phosphorylation; GO:0006520 amino acid metabolic process; GO:0006793 phosphorus metabolic process; GO:0006796 phosphate-containing compound metabolic process; GO:0006807 nitrogen compound metabolic process; GO:0008152 metabolic process; GO:0009056 catabolic process; GO:0009063 amino acid catabolic process; GO:0009081 branched-chain ami…	GO:0005622 intracellular anatomical structure; GO:0005737 cytoplasm; GO:0005739 mitochondrion; GO:0005759 mitochondrial matrix; GO:0005947 mitochondrial alpha-ketoglutarate dehydrogenase complex; GO:0030062 mitochondrial tricarboxylic acid cycle enzyme complex; GO:0031974 membrane-enclosed lumen; GO:0032991 protein-containing complex; GO:0043226 organelle; GO:0043227 membrane-bounded organelle; G…	GO:0000166 nucleotide binding; GO:0003824 catalytic activity; GO:0004672 protein kinase activity; GO:0004674 protein serine/threonine kinase activity; GO:0005488 binding; GO:0005524 ATP binding; GO:0016301 kinase activity; GO:0016740 transferase activity; GO:0016772 transferase activity, transferring phosphorus-containing groups; GO:0016773 phosphotransferase activity, alcohol group as acceptor; …	PF02518	PF02518 Histidine kinase-, DNA gyrase B-, and HSP90-like ATPase	T	KOG0787	Dehydrogenase kinase	WP4297 Thiamine metabolic pathways	https://www.wikipathways.org/instance/WP4297		R-HSA-1430728 Metabolism;R-HSA-70895 Branched-chain amino acid catabolism;R-HSA-71291 Metabolism of amino acids and derivatives	https://reactome.org/PathwayBrowser/#/R-HSA-1430728;https://reactome.org/PathwayBrowser/#/R-HSA-70895;https://reactome.org/PathwayBrowser/#/R-HSA-71291
O14936	Peripheral plasma membrane protein CASK OS=Homo sapiens OX=9606 GN=CASK PE=1 SV=3	CASK	2.01961	0.000288467	Up	4.54	4	4	4	2708.43	2811.39	2666.14	6042.92	4964.33	5525.21	0.657428	0.68242	0.647163	1.46682	1.20501	1.34116	cytoplasm	K06103			GO:0000003 reproduction; GO:0001667 ameboidal-type cell migration; GO:0001941 postsynaptic membrane organization; GO:0001952 regulation of cell-matrix adhesion; GO:0001953 negative regulation of cell-matrix adhesion; GO:0002064 epithelial cell development; GO:0002065 columnar/cuboidal epithelial cell differentiation; GO:0002066 columnar/cuboidal epithelial cell development; GO:0002791 regulation …	GO:0005576 extracellular region; GO:0005604 basement membrane; GO:0005622 intracellular anatomical structure; GO:0005634 nucleus; GO:0005652 nuclear lamina; GO:0005730 nucleolus; GO:0005737 cytoplasm; GO:0005829 cytosol; GO:0005856 cytoskeleton; GO:0005886 plasma membrane; GO:0005911 cell-cell junction; GO:0005929 cilium; GO:0014069 postsynaptic density; GO:0015629 actin cytoskeleton; GO:0016020 …	GO:0003824 catalytic activity; GO:0004385 guanylate kinase activity; GO:0005102 signaling receptor binding; GO:0005159 insulin-like growth factor receptor binding; GO:0005488 binding; GO:0005515 protein binding; GO:0016301 kinase activity; GO:0016740 transferase activity; GO:0016772 transferase activity, transferring phosphorus-containing groups; GO:0016776 phosphotransferase activity, phosphate …	PF00069; PF02828; PF00595; PF00018; PF00625	PF00069 Protein kinase domain; PF02828 L27 domain; PF00595 PDZ domain; PF00018 SH3 domain; PF00625 Guanylate kinase	T	KOG0609	Calcium/calmodulin-dependent serine protein kinase/membrane-associated guanylate kinase	WP2359 Parkin ubiquitin proteasomal system pathway;WP4148 Splicing factor NOVA regulated synaptic proteins;WP5417 Cell lineage map for neuronal differentiation	https://www.wikipathways.org/instance/WP2359;https://www.wikipathways.org/instance/WP4148;https://www.wikipathways.org/instance/WP5417		R-HSA-112310 Neurotransmitter release cycle;R-HSA-112314 Neurotransmitter receptors and postsynaptic signal transmission;R-HSA-112315 Transmission across Chemical Synapses;R-HSA-112316 Neuronal System;R-HSA-1474244 Extracellular matrix organization;R-HSA-1500931 Cell-Cell communication;R-HSA-212676 Dopamine Neurotransmitter Release Cycle;R-HSA-3000170 Syndecan interactions;R-HSA-3000171 Non-integ…	https://reactome.org/PathwayBrowser/#/R-HSA-112310;https://reactome.org/PathwayBrowser/#/R-HSA-112314;https://reactome.org/PathwayBrowser/#/R-HSA-112315;https://reactome.org/PathwayBrowser/#/R-HSA-112316;https://reactome.org/PathwayBrowser/#/R-HSA-1474244;https://reactome.org/PathwayBrowser/#/R-HSA-1500931;https://reactome.org/PathwayBrowser/#/R-HSA-212676;https://reactome.org/PathwayBrowser/#/R-…
O15078	Centrosomal protein of 290 kDa OS=Homo sapiens OX=9606 GN=CEP290 PE=1 SV=2	CEP290	0.489981	0.0140427	Down	1.9	4	4	4	1552.64	2230.45	1798.54		907.593	915.667	1.04839	1.50607	1.21443		0.612834	0.618285	nucleus	K16533			GO:0000086 G2/M transition of mitotic cell cycle; GO:0000278 mitotic cell cycle; GO:0001654 eye development; GO:0001655 urogenital system development; GO:0001754 eye photoreceptor cell differentiation; GO:0001775 cell activation; GO:0001822 kidney development; GO:0001894 tissue homeostasis; GO:0001895 retina homeostasis; GO:0002009 morphogenesis of an epithelium; GO:0002252 immune effector proces…	GO:0001750 photoreceptor outer segment; GO:0005576 extracellular region; GO:0005622 intracellular anatomical structure; GO:0005634 nucleus; GO:0005737 cytoplasm; GO:0005813 centrosome; GO:0005814 centriole; GO:0005815 microtubule organizing center; GO:0005829 cytosol; GO:0005856 cytoskeleton; GO:0005929 cilium; GO:0012505 endomembrane system; GO:0015630 microtubule cytoskeleton; GO:0030141 secret…	GO:0005488 binding; GO:0005515 protein binding; GO:0042802 identical protein binding;						WP4018 Clear cell renal cell carcinoma pathways;WP4352 Ciliary landscape;WP4656 Joubert syndrome;WP4803 Ciliopathies;WP5234 Bardet Biedl syndrome	https://www.wikipathways.org/instance/WP4018;https://www.wikipathways.org/instance/WP4352;https://www.wikipathways.org/instance/WP4656;https://www.wikipathways.org/instance/WP4803;https://www.wikipathways.org/instance/WP5234		R-HSA-1640170 Cell Cycle;R-HSA-168249 Innate Immune System;R-HSA-168256 Immune System;R-HSA-1852241 Organelle biogenesis and maintenance;R-HSA-2565942 Regulation of PLK1 Activity at G2/M Transition;R-HSA-380259 Loss of Nlp from mitotic centrosomes;R-HSA-380270 Recruitment of mitotic centrosome proteins and complexes;R-HSA-380284 Loss of proteins required for interphase microtubule organization fr…	https://reactome.org/PathwayBrowser/#/R-HSA-1640170;https://reactome.org/PathwayBrowser/#/R-HSA-168249;https://reactome.org/PathwayBrowser/#/R-HSA-168256;https://reactome.org/PathwayBrowser/#/R-HSA-1852241;https://reactome.org/PathwayBrowser/#/R-HSA-2565942;https://reactome.org/PathwayBrowser/#/R-HSA-380259;https://reactome.org/PathwayBrowser/#/R-HSA-380270;https://reactome.org/PathwayBrowser/#/R…
O15085	Rho guanine nucleotide exchange factor 11 OS=Homo sapiens OX=9606 GN=ARHGEF11 PE=1 SV=1	ARHGEF11	1.90254	0.0214513	Up	1.77	2	2	2	447.237	540.589	752.814	1067.41	1303.47	940.756	0.531131	0.641995	0.89403	1.26764	1.54798	1.11723	nucleus	K12331	ARHGEF11; Rho guanine nucleotide exchange factor 11	hsa04270 Vascular smooth muscle contraction; hsa05130 Pathogenic Escherichia coli infection; hsa04928 Parathyroid hormone synthesis, secretion and action; hsa05200 Pathways in cancer; hsa05163 Human cytomegalovirus infection	GO:0000003 reproduction; GO:0000902 cell morphogenesis; GO:0001558 regulation of cell growth; GO:0001700 embryonic development via the syncytial blastoderm; GO:0001703 gastrulation with mouth forming first; GO:0002009 morphogenesis of an epithelium; GO:0002064 epithelial cell development; GO:0002165 instar larval or pupal development; GO:0003006 developmental process involved in reproduction; GO:…	GO:0005622 intracellular anatomical structure; GO:0005737 cytoplasm; GO:0005826 actomyosin contractile ring; GO:0005829 cytosol; GO:0005856 cytoskeleton; GO:0005886 plasma membrane; GO:0005938 cell cortex; GO:0015629 actin cytoskeleton; GO:0016020 membrane; GO:0016324 apical plasma membrane; GO:0016328 lateral plasma membrane; GO:0030478 actin cap; GO:0030863 cortical cytoskeleton; GO:0030864 cor…	GO:0001664 G protein-coupled receptor binding; GO:0005085 guanyl-nucleotide exchange factor activity; GO:0005102 signaling receptor binding; GO:0005488 binding; GO:0005515 protein binding; GO:0019899 enzyme binding; GO:0031267 small GTPase binding; GO:0051020 GTPase binding; GO:0098772 molecular function regulator activity;	PF00595; PF09128; PF00621; PF17838	PF00595 PDZ domain; PF09128 Regulator of G protein signalling-like domain; PF00621 RhoGEF domain; PF17838 PH domain	T	KOG3520	Predicted guanine nucleotide exchange factor				R-HSA-1266738 Developmental Biology;R-HSA-162582 Signal Transduction;R-HSA-193648 NRAGE signals death through JNK;R-HSA-193704 p75 NTR receptor-mediated signalling;R-HSA-194315 Signaling by Rho GTPases;R-HSA-204998 Cell death signalling via NRAGE, NRIF and NADE;R-HSA-372790 Signaling by GPCR;R-HSA-373755 Semaphorin interactions;R-HSA-388396 GPCR downstream signalling;R-HSA-400685 Sema4D in semaph…	https://reactome.org/PathwayBrowser/#/R-HSA-1266738;https://reactome.org/PathwayBrowser/#/R-HSA-162582;https://reactome.org/PathwayBrowser/#/R-HSA-193648;https://reactome.org/PathwayBrowser/#/R-HSA-193704;https://reactome.org/PathwayBrowser/#/R-HSA-194315;https://reactome.org/PathwayBrowser/#/R-HSA-204998;https://reactome.org/PathwayBrowser/#/R-HSA-372790;https://reactome.org/PathwayBrowser/#/R-H…	MITOTIC SPINDLE	https://www.gsea-msigdb.org/gsea/msigdb/human/geneset/HALLMARK_MITOTIC_SPINDLE
O15127	Secretory carrier-associated membrane protein 2 OS=Homo sapiens OX=9606 GN=SCAMP2 PE=1 SV=2	SCAMP2	2.46227	0.0313057	Up	5.78	2	2	2	3305.56	6388.73	4592.81	9074.94	16736.6	9367.17	0.400951	0.774927	0.557089	1.10075	2.03008	1.1362	plasma membrane	K19995			GO:0003008 system process; GO:0006810 transport; GO:0006836 neurotransmitter transport; GO:0006887 exocytosis; GO:0006892 post-Golgi vesicle-mediated transport; GO:0007154 cell communication; GO:0007267 cell-cell signaling; GO:0007268 chemical synaptic transmission; GO:0007269 neurotransmitter secretion; GO:0007274 neuromuscular synaptic transmission; GO:0007610 behavior; GO:0007611 learning or m…	GO:0000139 Golgi membrane; GO:0005622 intracellular anatomical structure; GO:0005737 cytoplasm; GO:0005768 endosome; GO:0005794 Golgi apparatus; GO:0005802 trans-Golgi network; GO:0008021 synaptic vesicle; GO:0010008 endosome membrane; GO:0012505 endomembrane system; GO:0016020 membrane; GO:0030133 transport vesicle; GO:0030424 axon; GO:0031090 organelle membrane; GO:0031410 cytoplasmic vesicle; …				U	KOG3088	Secretory carrier membrane protein	WP1455 Serotonin transporter activity;WP727 Monoamine transport	https://www.wikipathways.org/instance/WP1455;https://www.wikipathways.org/instance/WP727
O15162	Phospholipid scramblase 1 OS=Homo sapiens OX=9606 GN=PLSCR1 PE=1 SV=1	PLSCR1	0.631448	0.00403004	Down	13.84	4	4	4	4470.76	4222.5	4940.48	3214.25	2800.81	2593.94	1.20599	1.13902	1.3327	0.867047	0.755521	0.699718	cytoplasm				GO:0001775 cell activation; GO:0002237 response to molecule of bacterial origin; GO:0002252 immune effector process; GO:0002376 immune system process; GO:0002520 immune system development; GO:0002526 acute inflammatory response; GO:0002682 regulation of immune system process; GO:0002684 positive regulation of immune system process; GO:0002694 regulation of leukocyte activation; GO:0006139 nucleob…	GO:0005576 extracellular region; GO:0005622 intracellular anatomical structure; GO:0005634 nucleus; GO:0005730 nucleolus; GO:0005737 cytoplasm; GO:0005739 mitochondrion; GO:0005794 Golgi apparatus; GO:0005829 cytosol; GO:0005886 plasma membrane; GO:0012505 endomembrane system; GO:0016020 membrane; GO:0031012 extracellular matrix; GO:0031974 membrane-enclosed lumen; GO:0031981 nuclear lumen; GO:00…	GO:0000981 DNA-binding transcription factor activity, RNA polymerase II-specific; GO:0001228 DNA-binding transcription activator activity, RNA polymerase II-specific; GO:0003700 DNA-binding transcription factor activity; GO:0005102 signaling receptor binding; GO:0005154 epidermal growth factor receptor binding; GO:0005215 transporter activity; GO:0005319 lipid transporter activity; GO:0005488 bin…	PF03803	PF03803 Scramblase	M	KOG0621	Phospholipid scramblase	WP437 EGF EGFR signaling pathway;WP5090 Complement system in neuronal development and plasticity	https://www.wikipathways.org/instance/WP437;https://www.wikipathways.org/instance/WP5090				CHOLESTEROL HOMEOSTASIS;INTERFERON ALPHA RESPONSE;INTERFERON GAMMA RESPONSE;COMPLEMENT;IL2 STAT5 SIGNALING	https://www.gsea-msigdb.org/gsea/msigdb/human/geneset/HALLMARK_CHOLESTEROL_HOMEOSTASIS;https://www.gsea-msigdb.org/gsea/msigdb/human/geneset/HALLMARK_INTERFERON_ALPHA_RESPONSE;https://www.gsea-msigdb.org/gsea/msigdb/human/geneset/HALLMARK_INTERFERON_GAMMA_RESPONSE;https://www.gsea-msigdb.org/gsea/msigdb/human/geneset/HALLMARK_COMPLEMENT;https://www.gsea-msigdb.org/gsea/msigdb/human/geneset/HALLMA…
O15182	Centrin-3 OS=Homo sapiens OX=9606 GN=CETN3 PE=1 SV=2	CETN3	0.533676	0.00156553	Down	29.34	4	4	4	16614.3	18945	18721.7	9923.28	8387.37	10657.8	1.19743	1.36541	1.34932	0.715196	0.604499	0.768135	cytoplasm	K16466			GO:0000226 microtubule cytoskeleton organization; GO:0006996 organelle organization; GO:0007010 cytoskeleton organization; GO:0007017 microtubule-based process; GO:0007049 cell cycle; GO:0007098 centrosome cycle; GO:0009987 cellular process; GO:0016043 cellular component organization; GO:0022402 cell cycle process; GO:0031023 microtubule organizing center organization; GO:0071840 cellular compone…	GO:0005622 intracellular anatomical structure; GO:0005737 cytoplasm; GO:0005813 centrosome; GO:0005814 centriole; GO:0005815 microtubule organizing center; GO:0005856 cytoskeleton; GO:0005929 cilium; GO:0015630 microtubule cytoskeleton; GO:0032391 photoreceptor connecting cilium; GO:0035869 ciliary transition zone; GO:0036064 ciliary basal body; GO:0042995 cell projection; GO:0043005 neuron proje…	GO:0005488 binding; GO:0005515 protein binding; GO:0008017 microtubule binding; GO:0008092 cytoskeletal protein binding; GO:0015631 tubulin binding; GO:0031683 G-protein beta/gamma-subunit complex binding; GO:0044877 protein-containing complex binding;	PF13499	PF13499 EF-hand domain pair	ZD	KOG0028	Ca2+-binding protein (centrin/caltractin), EF-Hand superfamily protein	WP4262 Breast cancer pathway	https://www.wikipathways.org/instance/WP4262
O15287	Fanconi anemia group G protein OS=Homo sapiens OX=9606 GN=FANCG PE=1 SV=1	FANCG	0.482812	0.0154857	Down	3.22	2	2	2	2693.71	2484.53	2568.49	875.974	1672.69	1191.55	1.40701	1.29775	1.3416	0.457549	0.8737	0.622385	mitochondria	K10894	FANCG; fanconi anemia group G protein	hsa03460 Fanconi anemia pathway	GO:0000003 reproduction; GO:0001541 ovarian follicle development; GO:0003006 developmental process involved in reproduction; GO:0006139 nucleobase-containing compound metabolic process; GO:0006259 DNA metabolic process; GO:0006281 DNA repair; GO:0006725 cellular aromatic compound metabolic process; GO:0006807 nitrogen compound metabolic process; GO:0006950 response to stress; GO:0006974 DNA damag…	GO:0005622 intracellular anatomical structure; GO:0005634 nucleus; GO:0005654 nucleoplasm; GO:0005730 nucleolus; GO:0005737 cytoplasm; GO:0005739 mitochondrion; GO:0005829 cytosol; GO:0005886 plasma membrane; GO:0016020 membrane; GO:0031974 membrane-enclosed lumen; GO:0031981 nuclear lumen; GO:0032991 protein-containing complex; GO:0043226 organelle; GO:0043227 membrane-bounded organelle; GO:0043…	GO:0003676 nucleic acid binding; GO:0003677 DNA binding; GO:0003684 damaged DNA binding; GO:0005488 binding; GO:0097159 organic cyclic compound binding; GO:1901363 heterocyclic compound binding;						WP2446 Retinoblastoma gene in cancer;WP4946 DNA repair pathways full network;WP5316 Primary ovarian insufficiency	https://www.wikipathways.org/instance/WP2446;https://www.wikipathways.org/instance/WP4946;https://www.wikipathways.org/instance/WP5316		R-HSA-1169410 Antiviral mechanism by IFN-stimulated genes;R-HSA-1280215 Cytokine Signaling in Immune system;R-HSA-168256 Immune System;R-HSA-6783310 Fanconi Anemia Pathway;R-HSA-73894 DNA Repair;R-HSA-913531 Interferon Signaling;R-HSA-9833482 PKR-mediated signaling	https://reactome.org/PathwayBrowser/#/R-HSA-1169410;https://reactome.org/PathwayBrowser/#/R-HSA-1280215;https://reactome.org/PathwayBrowser/#/R-HSA-168256;https://reactome.org/PathwayBrowser/#/R-HSA-6783310;https://reactome.org/PathwayBrowser/#/R-HSA-73894;https://reactome.org/PathwayBrowser/#/R-HSA-913531;https://reactome.org/PathwayBrowser/#/R-HSA-9833482
O15294	UDP-N-acetylglucosamine--peptide N-acetylglucosaminyltransferase 110 kDa subunit OS=Homo sapiens OX=9606 GN=OGT PE=1 SV=3	OGT	0.468407	2.30586e-05	Down	12.14	12	12	12	15863.1	16809	15584.4	7176.43	7793.16	7634.08	1.34319	1.42328	1.31959	0.607656	0.659876	0.646407	cytoplasm	K09667	OGT; protein O-GlcNAc transferase [EC:2.4.1.255]	hsa03083 Polycomb repressive complex; hsa00514 Other types of O-glycan biosynthesis; hsa04931 Insulin resistance	GO:0000003 reproduction; GO:0001678 intracellular glucose homeostasis; GO:0001932 regulation of protein phosphorylation; GO:0001933 negative regulation of protein phosphorylation; GO:0001934 positive regulation of protein phosphorylation; GO:0002119 nematode larval development; GO:0002164 larval development; GO:0002237 response to molecule of bacterial origin; GO:0005975 carbohydrate metabolic pr…	GO:0000123 histone acetyltransferase complex; GO:0000785 chromatin; GO:0000791 euchromatin; GO:0005622 intracellular anatomical structure; GO:0005634 nucleus; GO:0005654 nucleoplasm; GO:0005694 chromosome; GO:0005737 cytoplasm; GO:0005739 mitochondrion; GO:0005829 cytosol; GO:0005886 plasma membrane; GO:0012505 endomembrane system; GO:0016020 membrane; GO:0030141 secretory granule; GO:0031248 pro…	GO:0003824 catalytic activity; GO:0004721 phosphoprotein phosphatase activity; GO:0004722 protein serine/threonine phosphatase activity; GO:0005488 binding; GO:0005515 protein binding; GO:0005543 phospholipid binding; GO:0005547 phosphatidylinositol-3,4,5-trisphosphate binding; GO:0008080 N-acetyltransferase activity; GO:0008134 transcription factor binding; GO:0008194 UDP-glycosyltransferase act…			GOT	KOG4626	O-linked N-acetylglucosamine transferase OGT	WP2858 Ectoderm differentiation;WP3594 Circadian rhythm genes;WP5087 Pleural mesothelioma	https://www.wikipathways.org/instance/WP2858;https://www.wikipathways.org/instance/WP3594;https://www.wikipathways.org/instance/WP5087		R-HSA-212165 Epigenetic regulation of gene expression;R-HSA-3214847 HATs acetylate histones;R-HSA-3247509 Chromatin modifying enzymes;R-HSA-392499 Metabolism of proteins;R-HSA-4839726 Chromatin organization;R-HSA-5213460 RIPK1-mediated regulated necrosis;R-HSA-5218859 Regulated Necrosis;R-HSA-5357801 Programmed Cell Death;R-HSA-5675482 Regulation of necroptotic cell death;R-HSA-5688426 Deubiquiti…	https://reactome.org/PathwayBrowser/#/R-HSA-212165;https://reactome.org/PathwayBrowser/#/R-HSA-3214847;https://reactome.org/PathwayBrowser/#/R-HSA-3247509;https://reactome.org/PathwayBrowser/#/R-HSA-392499;https://reactome.org/PathwayBrowser/#/R-HSA-4839726;https://reactome.org/PathwayBrowser/#/R-HSA-5213460;https://reactome.org/PathwayBrowser/#/R-HSA-5218859;https://reactome.org/PathwayBrowser/#…
O15304	Apoptosis regulatory protein Siva OS=Homo sapiens OX=9606 GN=SIVA1 PE=1 SV=2	SIVA1	0.652854	0.0369023	Down	10.29	2	2	2	9443.08	11520.1	10798.6	5270.26	8074.14	7391.42	1.07926	1.31664	1.23418	0.602343	0.922801	0.844772	mitochondria	K22744	SIVA1; apoptosis regulatory protein Siva	hsa04115 p53 signaling pathway	GO:0001776 leukocyte homeostasis; GO:0002260 lymphocyte homeostasis; GO:0002376 immune system process; GO:0006355 regulation of DNA-templated transcription; GO:0006810 transport; GO:0006839 mitochondrial transport; GO:0006915 apoptotic process; GO:0006924 activation-induced cell death of T cells; GO:0006996 organelle organization; GO:0007005 mitochondrion organization; GO:0007006 mitochondrial me…	GO:0005622 intracellular anatomical structure; GO:0005634 nucleus; GO:0005654 nucleoplasm; GO:0005737 cytoplasm; GO:0005739 mitochondrion; GO:0031974 membrane-enclosed lumen; GO:0031981 nuclear lumen; GO:0043226 organelle; GO:0043227 membrane-bounded organelle; GO:0043229 intracellular organelle; GO:0043231 intracellular membrane-bounded organelle; GO:0043233 organelle lumen; GO:0070013 intracell…	GO:0001618 virus receptor activity; GO:0005102 signaling receptor binding; GO:0005126 cytokine receptor binding; GO:0005164 tumor necrosis factor receptor binding; GO:0005175 CD27 receptor binding; GO:0005488 binding; GO:0005515 protein binding; GO:0008270 zinc ion binding; GO:0032813 tumor necrosis factor receptor superfamily binding; GO:0043167 ion binding; GO:0043169 cation binding; GO:0046872…						WP4963 p53 transcriptional gene network	https://www.wikipathways.org/instance/WP4963
O43164	E3 ubiquitin-protein ligase Praja-2 OS=Homo sapiens OX=9606 GN=PJA2 PE=1 SV=4	PJA2	0.580276	0.0298068	Down	8.76	5	5	5	4186.75	4987.18	3763.82	3290.37	2090.07	2127.02	1.22867	1.46357	1.10456	0.965616	0.613367	0.624211	nucleus	K10634			GO:0001775 cell activation; GO:0001932 regulation of protein phosphorylation; GO:0001934 positive regulation of protein phosphorylation; GO:0002274 myeloid leukocyte activation; GO:0002376 immune system process; GO:0002682 regulation of immune system process; GO:0002684 positive regulation of immune system process; GO:0003008 system process; GO:0006807 nitrogen compound metabolic process; GO:0006…	GO:0005622 intracellular anatomical structure; GO:0005737 cytoplasm; GO:0005856 cytoskeleton; GO:0005886 plasma membrane; GO:0016020 membrane; GO:0043226 organelle; GO:0043228 non-membrane-bounded organelle; GO:0043229 intracellular organelle; GO:0043232 intracellular non-membrane-bounded organelle; GO:0045111 intermediate filament cytoskeleton; GO:0071944 cell periphery;	GO:0003824 catalytic activity; GO:0004842 ubiquitin-protein transferase activity; GO:0005488 binding; GO:0005515 protein binding; GO:0016740 transferase activity; GO:0019787 ubiquitin-like protein transferase activity; GO:0019899 enzyme binding; GO:0019900 kinase binding; GO:0019901 protein kinase binding; GO:0034236 protein kinase A catalytic subunit binding; GO:0034237 protein kinase A regulato…	PF13639	PF13639 Ring finger domain	O	KOG0800	FOG: Predicted E3 ubiquitin ligase				R-HSA-1280218 Adaptive Immune System;R-HSA-168256 Immune System;R-HSA-983168 Antigen processing: Ubiquitination & Proteasome degradation;R-HSA-983169 Class I MHC mediated antigen processing & presentation	https://reactome.org/PathwayBrowser/#/R-HSA-1280218;https://reactome.org/PathwayBrowser/#/R-HSA-168256;https://reactome.org/PathwayBrowser/#/R-HSA-983168;https://reactome.org/PathwayBrowser/#/R-HSA-983169
O43303	Centriolar coiled-coil protein of 110 kDa OS=Homo sapiens OX=9606 GN=CCP110 PE=1 SV=3	CCP110	0.605489	0.00693597	Down	11.96	10	10	10	5403.15	5505.11	5766.58	2898.81	3170.23	4027.4	1.21096	1.23381	1.29241	0.649684	0.710514	0.902624	nucleus	K16453			GO:0000086 G2/M transition of mitotic cell cycle; GO:0000226 microtubule cytoskeleton organization; GO:0000278 mitotic cell cycle; GO:0006508 proteolysis; GO:0006807 nitrogen compound metabolic process; GO:0006996 organelle organization; GO:0007010 cytoskeleton organization; GO:0007017 microtubule-based process; GO:0007049 cell cycle; GO:0007098 centrosome cycle; GO:0007099 centriole replication;…	GO:0005622 intracellular anatomical structure; GO:0005737 cytoplasm; GO:0005813 centrosome; GO:0005814 centriole; GO:0005815 microtubule organizing center; GO:0005829 cytosol; GO:0005856 cytoskeleton; GO:0015630 microtubule cytoskeleton; GO:0032991 protein-containing complex; GO:0043226 organelle; GO:0043228 non-membrane-bounded organelle; GO:0043229 intracellular organelle; GO:0043232 intracellu…							WP4656 Joubert syndrome	https://www.wikipathways.org/instance/WP4656		R-HSA-162582 Signal Transduction;R-HSA-1640170 Cell Cycle;R-HSA-1852241 Organelle biogenesis and maintenance;R-HSA-194315 Signaling by Rho GTPases;R-HSA-2565942 Regulation of PLK1 Activity at G2/M Transition;R-HSA-380259 Loss of Nlp from mitotic centrosomes;R-HSA-380270 Recruitment of mitotic centrosome proteins and complexes;R-HSA-380284 Loss of proteins required for interphase microtubule organ…	https://reactome.org/PathwayBrowser/#/R-HSA-162582;https://reactome.org/PathwayBrowser/#/R-HSA-1640170;https://reactome.org/PathwayBrowser/#/R-HSA-1852241;https://reactome.org/PathwayBrowser/#/R-HSA-194315;https://reactome.org/PathwayBrowser/#/R-HSA-2565942;https://reactome.org/PathwayBrowser/#/R-HSA-380259;https://reactome.org/PathwayBrowser/#/R-HSA-380270;https://reactome.org/PathwayBrowser/#/R…	E2F TARGETS;P53 PATHWAY	https://www.gsea-msigdb.org/gsea/msigdb/human/geneset/HALLMARK_E2F_TARGETS;https://www.gsea-msigdb.org/gsea/msigdb/human/geneset/HALLMARK_P53_PATHWAY
O43502	DNA repair protein RAD51 homolog 3 OS=Homo sapiens OX=9606 GN=RAD51C PE=1 SV=1	RAD51C	0.545884	0.0101419	Down	10.37	4	4	4	9816.11	12172.8	13182.6	7256.13	5228.15	6715.27	1.08324	1.3433	1.45474	0.800734	0.576941	0.741049	mitochondria	K10870	RAD51L2; RAD51-like protein 2	hsa03460 Fanconi anemia pathway; hsa03440 Homologous recombination	GO:0000003 reproduction; GO:0000226 microtubule cytoskeleton organization; GO:0000280 nuclear division; GO:0000707 meiotic DNA recombinase assembly; GO:0000722 telomere maintenance via recombination; GO:0000723 telomere maintenance; GO:0000724 double-strand break repair via homologous recombination; GO:0000725 recombinational repair; GO:0000730 DNA recombinase assembly; GO:0000819 sister chromati…	GO:0005622 intracellular anatomical structure; GO:0005634 nucleus; GO:0005654 nucleoplasm; GO:0005657 replication fork; GO:0005694 chromosome; GO:0005737 cytoplasm; GO:0005739 mitochondrion; GO:0005829 cytosol; GO:0030054 cell junction; GO:0031974 membrane-enclosed lumen; GO:0031981 nuclear lumen; GO:0032991 protein-containing complex; GO:0033061 DNA recombinase mediator complex; GO:0033063 Rad51…	GO:0000150 DNA strand exchange activity; GO:0000217 DNA secondary structure binding; GO:0000400 four-way junction DNA binding; GO:0003676 nucleic acid binding; GO:0003677 DNA binding; GO:0003690 double-stranded DNA binding; GO:0003697 single-stranded DNA binding; GO:0003824 catalytic activity; GO:0004518 nuclease activity; GO:0004519 endonuclease activity; GO:0004520 DNA endonuclease activity; GO…	PF08423	PF08423 Rad51	DL	KOG1434	Meiotic recombination protein Dmc1	WP4946 DNA repair pathways full network	https://www.wikipathways.org/instance/WP4946		R-HSA-109582 Hemostasis;R-HSA-1474165 Reproduction;R-HSA-1500620 Meiosis;R-HSA-1640170 Cell Cycle;R-HSA-1643685 Disease;R-HSA-5685942 HDR through Homologous Recombination (HRR);R-HSA-5693532 DNA Double-Strand Break Repair;R-HSA-5693537 Resolution of D-Loop Structures;R-HSA-5693538 Homology Directed Repair;R-HSA-5693554 Resolution of D-loop Structures through Synthesis-Dependent Strand Annealing (…	https://reactome.org/PathwayBrowser/#/R-HSA-109582;https://reactome.org/PathwayBrowser/#/R-HSA-1474165;https://reactome.org/PathwayBrowser/#/R-HSA-1500620;https://reactome.org/PathwayBrowser/#/R-HSA-1640170;https://reactome.org/PathwayBrowser/#/R-HSA-1643685;https://reactome.org/PathwayBrowser/#/R-HSA-5685942;https://reactome.org/PathwayBrowser/#/R-HSA-5693532;https://reactome.org/PathwayBrowser/…	E2F TARGETS;P53 PATHWAY	https://www.gsea-msigdb.org/gsea/msigdb/human/geneset/HALLMARK_E2F_TARGETS;https://www.gsea-msigdb.org/gsea/msigdb/human/geneset/HALLMARK_P53_PATHWAY
O43561	Linker for activation of T-cells family member 1 OS=Homo sapiens OX=9606 GN=LAT PE=1 SV=1	LAT	1.97595	0.00927774	Up	5.73	1	1	1	990.82	1088.7	1426.02	2094.76	2061.33	2770.68	0.569857	0.626151	0.820156	1.20477	1.18555	1.59352	extracellular	K07362	LAT; linker for activation of T cells family member 1	hsa04666 Fc gamma R-mediated phagocytosis; hsa04014 Ras signaling pathway; hsa04664 Fc epsilon RI signaling pathway; hsa04658 Th1 and Th2 cell differentiation; hsa04650 Natural killer cell mediated cytotoxicity; hsa04659 Th17 cell differentiation; hsa05235 PD-L1 expression and PD-1 checkpoint pathway in cancer; hsa04064 NF-kappa B signaling pathway; hsa04015 Rap1 signaling pathway; hsa04660 T cel…	GO:0000165 MAPK cascade; GO:0001775 cell activation; GO:0001776 leukocyte homeostasis; GO:0001932 regulation of protein phosphorylation; GO:0001934 positive regulation of protein phosphorylation; GO:0002253 activation of immune response; GO:0002260 lymphocyte homeostasis; GO:0002376 immune system process; GO:0002429 immune response-activating cell surface receptor signaling pathway; GO:0002682 re…	GO:0001772 immunological synapse; GO:0005622 intracellular anatomical structure; GO:0005634 nucleus; GO:0005737 cytoplasm; GO:0005794 Golgi apparatus; GO:0005886 plasma membrane; GO:0005911 cell-cell junction; GO:0008180 COP9 signalosome; GO:0012505 endomembrane system; GO:0016020 membrane; GO:0030054 cell junction; GO:0032991 protein-containing complex; GO:0043226 organelle; GO:0043227 membrane-…	GO:0005085 guanyl-nucleotide exchange factor activity; GO:0005488 binding; GO:0005515 protein binding; GO:0019899 enzyme binding; GO:0019900 kinase binding; GO:0019901 protein kinase binding; GO:0030674 protein-macromolecule adaptor activity; GO:0031267 small GTPase binding; GO:0035591 signaling adaptor activity; GO:0051020 GTPase binding; GO:0060090 molecular adaptor activity; GO:0098772 molecul…						WP3863 T cell antigen receptor TCR pathway during Staphylococcus aureus infection;WP3937 Microglia pathogen phagocytosis pathway;WP4223 Ras signaling;WP4950 16p11 2 distal deletion syndrome;WP5072 Modulators of TCR signaling and T cell activation;WP5098 T cell activation SARS CoV 2;WP5130 Th17 cell differentiation pathway;WP69 T cell receptor signaling pathway	https://www.wikipathways.org/instance/WP3863;https://www.wikipathways.org/instance/WP3937;https://www.wikipathways.org/instance/WP4223;https://www.wikipathways.org/instance/WP4950;https://www.wikipathways.org/instance/WP5072;https://www.wikipathways.org/instance/WP5098;https://www.wikipathways.org/instance/WP5130;https://www.wikipathways.org/instance/WP69		R-HSA-109582 Hemostasis;R-HSA-114604 GPVI-mediated activation cascade;R-HSA-1280218 Adaptive Immune System;R-HSA-168256 Immune System;R-HSA-202403 TCR signaling;R-HSA-202433 Generation of second messenger molecules;R-HSA-76002 Platelet activation, signaling and aggregation	https://reactome.org/PathwayBrowser/#/R-HSA-109582;https://reactome.org/PathwayBrowser/#/R-HSA-114604;https://reactome.org/PathwayBrowser/#/R-HSA-1280218;https://reactome.org/PathwayBrowser/#/R-HSA-168256;https://reactome.org/PathwayBrowser/#/R-HSA-202403;https://reactome.org/PathwayBrowser/#/R-HSA-202433;https://reactome.org/PathwayBrowser/#/R-HSA-76002
O43639	Cytoplasmic protein NCK2 OS=Homo sapiens OX=9606 GN=NCK2 PE=1 SV=2	NCK2	1.61885	0.00141236	Up	19.47	8	7	7	7177.85	7931.43	8355.9	13742.8	12038.3	12205.6	0.700826	0.774404	0.815848	1.34181	1.17539	1.19172	cytoplasm,nucleus	K19862	NCK2; NCK adaptor protein 2	hsa05130 Pathogenic Escherichia coli infection; hsa04360 Axon guidance; hsa04012 ErbB signaling pathway; hsa04660 T cell receptor signaling pathway	GO:0000122 negative regulation of transcription by RNA polymerase II; GO:0000768 syncytium formation by plasma membrane fusion; GO:0000902 cell morphogenesis; GO:0001771 immunological synapse formation; GO:0001775 cell activation; GO:0001932 regulation of protein phosphorylation; GO:0001933 negative regulation of protein phosphorylation; GO:0002376 immune system process; GO:0002682 regulation of …	GO:0005622 intracellular anatomical structure; GO:0005634 nucleus; GO:0005737 cytoplasm; GO:0005783 endoplasmic reticulum; GO:0005829 cytosol; GO:0012505 endomembrane system; GO:0012506 vesicle membrane; GO:0014069 postsynaptic density; GO:0016020 membrane; GO:0031090 organelle membrane; GO:0031982 vesicle; GO:0032279 asymmetric synapse; GO:0043226 organelle; GO:0043227 membrane-bounded organelle…	GO:0001784 phosphotyrosine residue binding; GO:0005102 signaling receptor binding; GO:0005158 insulin receptor binding; GO:0005198 structural molecule activity; GO:0005488 binding; GO:0005515 protein binding; GO:0008092 cytoskeletal protein binding; GO:0008093 cytoskeletal anchor activity; GO:0019899 enzyme binding; GO:0019900 kinase binding; GO:0019901 protein kinase binding; GO:0030159 signalin…	PF00018; PF14604; PF00017	PF00018 SH3 domain; PF14604 Variant SH3 domain; PF00017 SH2 domain	T	KOG4226	Adaptor protein NCK/Dock, contains SH2 and SH3 domains	WP2272 Pathogenic Escherichia coli infection;WP2380 Brain derived neurotrophic factor BDNF signaling pathway;WP437 EGF EGFR signaling pathway;WP4823 Genes controlling nephrogenesis;WP673 ErbB signaling pathway	https://www.wikipathways.org/instance/WP2272;https://www.wikipathways.org/instance/WP2380;https://www.wikipathways.org/instance/WP437;https://www.wikipathways.org/instance/WP4823;https://www.wikipathways.org/instance/WP673		R-HSA-1266738 Developmental Biology;R-HSA-1500931 Cell-Cell communication;R-HSA-162582 Signal Transduction;R-HSA-186763 Downstream signal transduction;R-HSA-186797 Signaling by PDGF;R-HSA-194138 Signaling by VEGF;R-HSA-194315 Signaling by Rho GTPases;R-HSA-2682334 EPH-Ephrin signaling;R-HSA-373753 Nephrin family interactions;R-HSA-376176 Signaling by ROBO receptors;R-HSA-3928664 Ephrin signaling;…	https://reactome.org/PathwayBrowser/#/R-HSA-1266738;https://reactome.org/PathwayBrowser/#/R-HSA-1500931;https://reactome.org/PathwayBrowser/#/R-HSA-162582;https://reactome.org/PathwayBrowser/#/R-HSA-186763;https://reactome.org/PathwayBrowser/#/R-HSA-186797;https://reactome.org/PathwayBrowser/#/R-HSA-194138;https://reactome.org/PathwayBrowser/#/R-HSA-194315;https://reactome.org/PathwayBrowser/#/R-…	MITOTIC SPINDLE	https://www.gsea-msigdb.org/gsea/msigdb/human/geneset/HALLMARK_MITOTIC_SPINDLE
O43663	Protein regulator of cytokinesis 1 OS=Homo sapiens OX=9606 GN=PRC1 PE=1 SV=2	PRC1	1.62699	0.00238321	Up	16.45	10	10	10	10644.6	10075.9	10388.2	14659.9	17669.5	18284.1	0.781521	0.739767	0.762696	1.07632	1.29729	1.34241	nucleus	K16732			GO:0000022 mitotic spindle elongation; GO:0000070 mitotic sister chromatid segregation; GO:0000226 microtubule cytoskeleton organization; GO:0000278 mitotic cell cycle; GO:0000280 nuclear division; GO:0000281 mitotic cytokinesis; GO:0000819 sister chromatid segregation; GO:0000910 cytokinesis; GO:0000916 actomyosin contractile ring contraction; GO:0001578 microtubule bundle formation; GO:0006996 …	GO:0005622 intracellular anatomical structure; GO:0005634 nucleus; GO:0005737 cytoplasm; GO:0005819 spindle; GO:0005829 cytosol; GO:0005856 cytoskeleton; GO:0005874 microtubule; GO:0005876 spindle microtubule; GO:0015630 microtubule cytoskeleton; GO:0030496 midbody; GO:0043226 organelle; GO:0043227 membrane-bounded organelle; GO:0043228 non-membrane-bounded organelle; GO:0043229 intracellular org…	GO:0005488 binding; GO:0005515 protein binding; GO:0008092 cytoskeletal protein binding; GO:0019894 kinesin binding; GO:0019899 enzyme binding; GO:0019900 kinase binding; GO:0019901 protein kinase binding; GO:0042802 identical protein binding;			DZ	KOG4302	Microtubule-associated protein essential for anaphase spindle elongation				R-HSA-162582 Signal Transduction;R-HSA-194315 Signaling by Rho GTPases;R-HSA-195258 RHO GTPase Effectors;R-HSA-5625900 RHO GTPases activate CIT;R-HSA-9716542 Signaling by Rho GTPases, Miro GTPases and RHOBTB3	https://reactome.org/PathwayBrowser/#/R-HSA-162582;https://reactome.org/PathwayBrowser/#/R-HSA-194315;https://reactome.org/PathwayBrowser/#/R-HSA-195258;https://reactome.org/PathwayBrowser/#/R-HSA-5625900;https://reactome.org/PathwayBrowser/#/R-HSA-9716542	MITOTIC SPINDLE;G2M CHECKPOINT	https://www.gsea-msigdb.org/gsea/msigdb/human/geneset/HALLMARK_MITOTIC_SPINDLE;https://www.gsea-msigdb.org/gsea/msigdb/human/geneset/HALLMARK_G2M_CHECKPOINT
O43674	NADH dehydrogenase [ubiquinone] 1 beta subcomplex subunit 5, mitochondrial OS=Homo sapiens OX=9606 GN=NDUFB5 PE=1 SV=1	NDUFB5	0.586999	0.0142951	Down	21.16	4	4	4	18871.7	17107.2	15929.9	11829.1	7898.39	10742.9	1.3745	1.24598	1.16024	0.86156	0.575271	0.782448	mitochondria	K03961	NDUFB5; NADH dehydrogenase (ubiquinone) 1 beta subcomplex subunit 5	hsa04932 Non-alcoholic fatty liver disease; hsa05208 Chemical carcinogenesis - reactive oxygen species; hsa05016 Huntington disease; hsa00190 Oxidative phosphorylation; hsa05415 Diabetic cardiomyopathy; hsa05012 Parkinson disease; hsa05010 Alzheimer disease; hsa04723 Retrograde endocannabinoid signaling; hsa04714 Thermogenesis; hsa05022 Pathways of neurodegeneration - multiple diseases; hsa05014 …	GO:0000302 response to reactive oxygen species; GO:0006091 generation of precursor metabolites and energy; GO:0006119 oxidative phosphorylation; GO:0006120 mitochondrial electron transport, NADH to ubiquinone; GO:0006139 nucleobase-containing compound metabolic process; GO:0006163 purine nucleotide metabolic process; GO:0006725 cellular aromatic compound metabolic process; GO:0006753 nucleoside p…	GO:0005622 intracellular anatomical structure; GO:0005634 nucleus; GO:0005654 nucleoplasm; GO:0005737 cytoplasm; GO:0005739 mitochondrion; GO:0005740 mitochondrial envelope; GO:0005743 mitochondrial inner membrane; GO:0005746 mitochondrial respirasome; GO:0005747 mitochondrial respiratory chain complex I; GO:0016020 membrane; GO:0019866 organelle inner membrane; GO:0030964 NADH dehydrogenase comp…	GO:0003824 catalytic activity; GO:0003954 NADH dehydrogenase activity; GO:0008137 NADH dehydrogenase (ubiquinone) activity; GO:0016491 oxidoreductase activity; GO:0016651 oxidoreductase activity, acting on NAD(P)H; GO:0016655 oxidoreductase activity, acting on NAD(P)H, quinone or similar compound as acceptor; GO:0050136 NADH dehydrogenase (quinone) activity;			C	KOG4632	NADH:ubiquinone oxidoreductase, NDUFB5/SGDH subunit	WP111 Electron transport chain OXPHOS system in mitochondria;WP4324 Mitochondrial complex I assembly model OXPHOS system;WP4396 Nonalcoholic fatty liver disease;WP623 Oxidative phosphorylation	https://www.wikipathways.org/instance/WP111;https://www.wikipathways.org/instance/WP4324;https://www.wikipathways.org/instance/WP4396;https://www.wikipathways.org/instance/WP623		R-HSA-1428517 The citric acid (TCA) cycle and respiratory electron transport;R-HSA-1430728 Metabolism;R-HSA-163200 Respiratory electron transport, ATP synthesis by chemiosmotic coupling, and heat production by uncoupling proteins.;R-HSA-611105 Respiratory electron transport;R-HSA-6799198 Complex I biogenesis	https://reactome.org/PathwayBrowser/#/R-HSA-1428517;https://reactome.org/PathwayBrowser/#/R-HSA-1430728;https://reactome.org/PathwayBrowser/#/R-HSA-163200;https://reactome.org/PathwayBrowser/#/R-HSA-611105;https://reactome.org/PathwayBrowser/#/R-HSA-6799198	OXIDATIVE PHOSPHORYLATION	https://www.gsea-msigdb.org/gsea/msigdb/human/geneset/HALLMARK_OXIDATIVE_PHOSPHORYLATION
O43805	Microtubule nucleation factor SSNA1 OS=Homo sapiens OX=9606 GN=SSNA1 PE=1 SV=2	SSNA1	0.661779	0.027892	Down	23.53	3	3	3	7431.14	6055.48	7419.84	4418.66	3879.58	5537.22	1.28337	1.04579	1.28142	0.763112	0.670011	0.956289	cytoplasm	K16780			GO:0000086 G2/M transition of mitotic cell cycle; GO:0000278 mitotic cell cycle; GO:0006810 transport; GO:0006996 organelle organization; GO:0007017 microtubule-based process; GO:0007018 microtubule-based movement; GO:0007049 cell cycle; GO:0007154 cell communication; GO:0007165 signal transduction; GO:0007166 cell surface receptor signaling pathway; GO:0007224 smoothened signaling pathway; GO:00…	GO:0005622 intracellular anatomical structure; GO:0005634 nucleus; GO:0005737 cytoplasm; GO:0005813 centrosome; GO:0005815 microtubule organizing center; GO:0005829 cytosol; GO:0005856 cytoskeleton; GO:0005929 cilium; GO:0015630 microtubule cytoskeleton; GO:0036064 ciliary basal body; GO:0042995 cell projection; GO:0043226 organelle; GO:0043227 membrane-bounded organelle; GO:0043228 non-membrane-…	GO:0005488 binding; GO:0005515 protein binding; GO:0042802 identical protein binding;						WP4352 Ciliary landscape	https://www.wikipathways.org/instance/WP4352		R-HSA-1640170 Cell Cycle;R-HSA-1852241 Organelle biogenesis and maintenance;R-HSA-2565942 Regulation of PLK1 Activity at G2/M Transition;R-HSA-380259 Loss of Nlp from mitotic centrosomes;R-HSA-380270 Recruitment of mitotic centrosome proteins and complexes;R-HSA-380284 Loss of proteins required for interphase microtubule organization from the centrosome;R-HSA-380287 Centrosome maturation;R-HSA-38…	https://reactome.org/PathwayBrowser/#/R-HSA-1640170;https://reactome.org/PathwayBrowser/#/R-HSA-1852241;https://reactome.org/PathwayBrowser/#/R-HSA-2565942;https://reactome.org/PathwayBrowser/#/R-HSA-380259;https://reactome.org/PathwayBrowser/#/R-HSA-380270;https://reactome.org/PathwayBrowser/#/R-HSA-380284;https://reactome.org/PathwayBrowser/#/R-HSA-380287;https://reactome.org/PathwayBrowser/#/R…
O43933	Peroxisomal ATPase PEX1 OS=Homo sapiens OX=9606 GN=PEX1 PE=1 SV=1	PEX1	0.559223	0.0029017	Down	4.13	5	5	5	3684.49	4081.71	3725.46	1840.03	2121.31	2465.06	1.23378	1.36679	1.2475	0.616148	0.710337	0.825444	nucleus	K13338	PEX1; peroxin-1	hsa04146 Peroxisome	GO:0000003 reproduction; GO:0006605 protein targeting; GO:0006625 protein targeting to peroxisome; GO:0006810 transport; GO:0006886 intracellular protein transport; GO:0006996 organelle organization; GO:0007017 microtubule-based process; GO:0007031 peroxisome organization; GO:0007275 multicellular organism development; GO:0007276 gamete generation; GO:0007283 spermatogenesis; GO:0007399 nervous s…	GO:0005622 intracellular anatomical structure; GO:0005737 cytoplasm; GO:0005777 peroxisome; GO:0005778 peroxisomal membrane; GO:0005829 cytosol; GO:0016020 membrane; GO:0031090 organelle membrane; GO:0031903 microbody membrane; GO:0042579 microbody; GO:0043226 organelle; GO:0043227 membrane-bounded organelle; GO:0043229 intracellular organelle; GO:0043231 intracellular membrane-bounded organelle;…	GO:0000166 nucleotide binding; GO:0003824 catalytic activity; GO:0005488 binding; GO:0005515 protein binding; GO:0005524 ATP binding; GO:0016462 pyrophosphatase activity; GO:0016787 hydrolase activity; GO:0016817 hydrolase activity, acting on acid anhydrides; GO:0016818 hydrolase activity, acting on acid anhydrides, in phosphorus-containing anhydrides; GO:0016887 ATP hydrolysis activity; GO:00170…	PF09263; PF09262; PF00004; PF17862	PF09263 Peroxisome biogenesis factor 1, N-terminal ; PF09262 Peroxisome biogenesis factor 1, N-terminal ; PF00004 ATPase family associated with various cellular activities (AAA); PF17862 AAA+ lid domain	O	KOG0735	AAA+-type ATPase	WP5275 Ether lipid biosynthesis	https://www.wikipathways.org/instance/WP5275		R-HSA-9033241 Peroxisomal protein import;R-HSA-9609507 Protein localization	https://reactome.org/PathwayBrowser/#/R-HSA-9033241;https://reactome.org/PathwayBrowser/#/R-HSA-9609507	BILE ACID METABOLISM	https://www.gsea-msigdb.org/gsea/msigdb/human/geneset/HALLMARK_BILE_ACID_METABOLISM
O60239	SH3 domain-binding protein 5 OS=Homo sapiens OX=9606 GN=SH3BP5 PE=1 SV=2	SH3BP5	2.54836	0.0144186	Up	2.64	1	1	1	1059.63	1781.44	1151.65	4102.42	2422.8	3649.65	0.448755	0.754443	0.487726	1.73738	1.02606	1.54563	nucleus	K23739			GO:0000003 reproduction; GO:0000165 MAPK cascade; GO:0001708 cell fate specification; GO:0001932 regulation of protein phosphorylation; GO:0001933 negative regulation of protein phosphorylation; GO:0003002 regionalization; GO:0003006 developmental process involved in reproduction; GO:0006468 protein phosphorylation; GO:0006469 negative regulation of protein kinase activity; GO:0006793 phosphorus …	GO:0005622 intracellular anatomical structure; GO:0005634 nucleus; GO:0005654 nucleoplasm; GO:0005737 cytoplasm; GO:0005739 mitochondrion; GO:0005886 plasma membrane; GO:0016020 membrane; GO:0016604 nuclear body; GO:0031974 membrane-enclosed lumen; GO:0031981 nuclear lumen; GO:0043226 organelle; GO:0043227 membrane-bounded organelle; GO:0043229 intracellular organelle; GO:0043231 intracellular me…	GO:0004857 enzyme inhibitor activity; GO:0004860 protein kinase inhibitor activity; GO:0005488 binding; GO:0005515 protein binding; GO:0017124 SH3 domain binding; GO:0019207 kinase regulator activity; GO:0019210 kinase inhibitor activity; GO:0019887 protein kinase regulator activity; GO:0019904 protein domain specific binding; GO:0030234 enzyme regulator activity; GO:0098772 molecular function re…			T	KOG2008	BTK-associated SH3-domain binding protein SAB						ESTROGEN RESPONSE EARLY	https://www.gsea-msigdb.org/gsea/msigdb/human/geneset/HALLMARK_ESTROGEN_RESPONSE_EARLY
O60427	Acyl-CoA (8-3)-desaturase OS=Homo sapiens OX=9606 GN=FADS1 PE=1 SV=3	FADS1	0.456794	0.00185588	Down	12.39	5	5	5	10801.8	15005.2	12320	6315.96	5392.15	5708.07	1.16685	1.62092	1.33086	0.682276	0.582482	0.616609	plasma membrane	K10224	FADS1; acyl-CoA (8-3)-desaturase (Delta-5 desaturase) [EC:1.14.19.44]	hsa01040 Biosynthesis of unsaturated fatty acids; hsa01212 Fatty acid metabolism; hsa01100 Metabolic pathways	GO:0001676 long-chain fatty acid metabolic process; GO:0001889 liver development; GO:0006082 organic acid metabolic process; GO:0006355 regulation of DNA-templated transcription; GO:0006629 lipid metabolic process; GO:0006631 fatty acid metabolic process; GO:0006633 fatty acid biosynthetic process; GO:0006636 unsaturated fatty acid biosynthetic process; GO:0006644 phospholipid metabolic process; …	GO:0005622 intracellular anatomical structure; GO:0005634 nucleus; GO:0005737 cytoplasm; GO:0005783 endoplasmic reticulum; GO:0005789 endoplasmic reticulum membrane; GO:0012505 endomembrane system; GO:0016020 membrane; GO:0031984 organelle subcompartment; GO:0042175 nuclear outer membrane-endoplasmic reticulum membrane network; GO:0043226 organelle; GO:0043227 membrane-bounded organelle; GO:00432…	GO:0000248 C-5 sterol desaturase activity; GO:0003824 catalytic activity; GO:0016213 linoleoyl-CoA desaturase activity; GO:0016215 acyl-CoA desaturase activity; GO:0016491 oxidoreductase activity; GO:0016705 oxidoreductase activity, acting on paired donors, with incorporation or reduction of molecular oxygen; GO:0016717 oxidoreductase activity, acting on paired donors, with oxidation of a pair of…	PF00173; PF00487	PF00173 Cytochrome b5-like Heme/Steroid binding domain; PF00487 Fatty acid desaturase	I	KOG4232	Delta 6-fatty acid desaturase/delta-8 sphingolipid desaturase	WP4586 Metabolism of alpha linolenic acid;WP4718 Cholesterol metabolism with Bloch and Kandutsch Russell pathways;WP4723 Omega 3 omega 6 fatty acid synthesis;WP4724 Omega 9 fatty acid synthesis;WP4853 Linoleic acid metabolism affected by SARS CoV 2;WP5315 Sebaleic acid formation and metabolism	https://www.wikipathways.org/instance/WP4586;https://www.wikipathways.org/instance/WP4718;https://www.wikipathways.org/instance/WP4723;https://www.wikipathways.org/instance/WP4724;https://www.wikipathways.org/instance/WP4853;https://www.wikipathways.org/instance/WP5315		R-HSA-1430728 Metabolism;R-HSA-1989781 PPARA activates gene expression;R-HSA-2046104 alpha-linolenic (omega3) and linoleic (omega6) acid metabolism;R-HSA-2046105 Linoleic acid (LA) metabolism;R-HSA-2046106 alpha-linolenic acid (ALA) metabolism;R-HSA-400206 Regulation of lipid metabolism by PPARalpha;R-HSA-556833 Metabolism of lipids;R-HSA-8978868 Fatty acid metabolism	https://reactome.org/PathwayBrowser/#/R-HSA-1430728;https://reactome.org/PathwayBrowser/#/R-HSA-1989781;https://reactome.org/PathwayBrowser/#/R-HSA-2046104;https://reactome.org/PathwayBrowser/#/R-HSA-2046105;https://reactome.org/PathwayBrowser/#/R-HSA-2046106;https://reactome.org/PathwayBrowser/#/R-HSA-400206;https://reactome.org/PathwayBrowser/#/R-HSA-556833;https://reactome.org/PathwayBrowser/#…	ANDROGEN RESPONSE;MTORC1 SIGNALING;BILE ACID METABOLISM;PEROXISOME	https://www.gsea-msigdb.org/gsea/msigdb/human/geneset/HALLMARK_ANDROGEN_RESPONSE;https://www.gsea-msigdb.org/gsea/msigdb/human/geneset/HALLMARK_MTORC1_SIGNALING;https://www.gsea-msigdb.org/gsea/msigdb/human/geneset/HALLMARK_BILE_ACID_METABOLISM;https://www.gsea-msigdb.org/gsea/msigdb/human/geneset/HALLMARK_PEROXISOME
O60488	Long-chain-fatty-acid--CoA ligase 4 OS=Homo sapiens OX=9606 GN=ACSL4 PE=1 SV=2	ACSL4	0.546872	3.46376e-05	Down	17.86	12	11	11	21162.1	21050.8	21645.2	12292.3	11450.1	11179.8	1.2854	1.27864	1.31475	0.746645	0.695489	0.679071	endoplasmic reticulum	K01897	ACSL; long-chain acyl-CoA synthetase [EC:6.2.1.3]	hsa00061 Fatty acid biosynthesis; hsa04216 Ferroptosis; hsa03320 PPAR signaling pathway; hsa00071 Fatty acid degradation; hsa04146 Peroxisome; hsa01212 Fatty acid metabolism; hsa04714 Thermogenesis; hsa04920 Adipocytokine signaling pathway; hsa01100 Metabolic pathways	GO:0000003 reproduction; GO:0000902 cell morphogenesis; GO:0001558 regulation of cell growth; GO:0001676 long-chain fatty acid metabolic process; GO:0003002 regionalization; GO:0006082 organic acid metabolic process; GO:0006139 nucleobase-containing compound metabolic process; GO:0006163 purine nucleotide metabolic process; GO:0006164 purine nucleotide biosynthetic process; GO:0006355 regulation …	GO:0005622 intracellular anatomical structure; GO:0005737 cytoplasm; GO:0005739 mitochondrion; GO:0005740 mitochondrial envelope; GO:0005777 peroxisome; GO:0005783 endoplasmic reticulum; GO:0005789 endoplasmic reticulum membrane; GO:0005794 Golgi apparatus; GO:0005811 lipid droplet; GO:0012505 endomembrane system; GO:0016020 membrane; GO:0030424 axon; GO:0031090 organelle membrane; GO:0031966 mit…	GO:0003824 catalytic activity; GO:0004467 long-chain fatty acid-CoA ligase activity; GO:0005488 binding; GO:0005515 protein binding; GO:0015645 fatty acid ligase activity; GO:0016405 CoA-ligase activity; GO:0016874 ligase activity; GO:0016877 ligase activity, forming carbon-sulfur bonds; GO:0016878 acid-thiol ligase activity; GO:0019899 enzyme binding; GO:0019900 kinase binding; GO:0019901 protei…			I	KOG1180	Acyl-CoA synthetase	WP143 Fatty acid beta oxidation;WP357 Fatty acid biosynthesis;WP368 Mitochondrial long chain fatty acid beta oxidation;WP3942 PPAR signaling pathway;WP4313 Ferroptosis;WP4321 Thermogenesis;WP4718 Cholesterol metabolism with Bloch and Kandutsch Russell pathways;WP4723 Omega 3 omega 6 fatty acid synthesis;WP4724 Omega 9 fatty acid synthesis;WP5061 Fatty acid transporters;WP5123 Mitochondrial fatty …	https://www.wikipathways.org/instance/WP143;https://www.wikipathways.org/instance/WP357;https://www.wikipathways.org/instance/WP368;https://www.wikipathways.org/instance/WP3942;https://www.wikipathways.org/instance/WP4313;https://www.wikipathways.org/instance/WP4321;https://www.wikipathways.org/instance/WP4718;https://www.wikipathways.org/instance/WP4723;https://www.wikipathways.org/instance/WP47…		R-HSA-1430728 Metabolism;R-HSA-163685 Integration of energy metabolism;R-HSA-400451 Free fatty acids regulate insulin secretion;R-HSA-422356 Regulation of insulin secretion;R-HSA-434313 Intracellular metabolism of fatty acids regulates insulin secretion;R-HSA-556833 Metabolism of lipids;R-HSA-75105 Fatty acyl-CoA biosynthesis;R-HSA-75876 Synthesis of very long-chain fatty acyl-CoAs;R-HSA-8978868 …	https://reactome.org/PathwayBrowser/#/R-HSA-1430728;https://reactome.org/PathwayBrowser/#/R-HSA-163685;https://reactome.org/PathwayBrowser/#/R-HSA-400451;https://reactome.org/PathwayBrowser/#/R-HSA-422356;https://reactome.org/PathwayBrowser/#/R-HSA-434313;https://reactome.org/PathwayBrowser/#/R-HSA-556833;https://reactome.org/PathwayBrowser/#/R-HSA-75105;https://reactome.org/PathwayBrowser/#/R-HS…	FATTY ACID METABOLISM;PEROXISOME	https://www.gsea-msigdb.org/gsea/msigdb/human/geneset/HALLMARK_FATTY_ACID_METABOLISM;https://www.gsea-msigdb.org/gsea/msigdb/human/geneset/HALLMARK_PEROXISOME
O60566	Mitotic checkpoint serine/threonine-protein kinase BUB1 beta OS=Homo sapiens OX=9606 GN=BUB1B PE=1 SV=3	BUB1B	0.549734	0.00241306	Down	12.67	12	12	12	6674.83	7072.3	7450.85	3446.97	3674.1	4532.18	1.2191	1.2917	1.36083	0.62956	0.671043	0.827764	nucleus	K06637	BUB1B; mitotic checkpoint serine/threonine-protein kinase BUB1 beta [EC:2.7.11.1]	hsa04110 Cell cycle; hsa05166 Human T-cell leukemia virus 1 infection	GO:0000003 reproduction; GO:0000075 cell cycle checkpoint signaling; GO:0000278 mitotic cell cycle; GO:0000280 nuclear division; GO:0000819 sister chromatid segregation; GO:0006468 protein phosphorylation; GO:0006508 proteolysis; GO:0006511 ubiquitin-dependent protein catabolic process; GO:0006793 phosphorus metabolic process; GO:0006796 phosphate-containing compound metabolic process; GO:0006807…	GO:0000151 ubiquitin ligase complex; GO:0000152 nuclear ubiquitin ligase complex; GO:0000228 nuclear chromosome; GO:0000775 chromosome, centromeric region; GO:0000776 kinetochore; GO:0000779 condensed chromosome, centromeric region; GO:0000793 condensed chromosome; GO:0000794 condensed nuclear chromosome; GO:0000940 outer kinetochore; GO:0005622 intracellular anatomical structure; GO:0005634 nucl…	GO:0003824 catalytic activity; GO:0004672 protein kinase activity; GO:0016301 kinase activity; GO:0016740 transferase activity; GO:0016772 transferase activity, transferring phosphorus-containing groups; GO:0016773 phosphotransferase activity, alcohol group as acceptor; GO:0140096 catalytic activity, acting on a protein;	PF08311	PF08311 Mad3/BUB1 homology region 1	D	KOG1166	Mitotic checkpoint serine/threonine protein kinase	WP4240 Regulation of sister chromatid separation at the metaphase anaphase transition;WP5402 10q22q23 copy number variation	https://www.wikipathways.org/instance/WP4240;https://www.wikipathways.org/instance/WP5402		R-HSA-141405 Inhibition of the proteolytic activity of APC/C required for the onset of anaphase by mitotic spindle checkpoint components;R-HSA-141424 Amplification of signal from the kinetochores;R-HSA-141430 Inactivation of APC/C via direct inhibition of the APC/C complex;R-HSA-141444 Amplification of signal from unattached kinetochores via a MAD2 inhibitory signal;R-HSA-162582 Signal Transducti…	https://reactome.org/PathwayBrowser/#/R-HSA-141405;https://reactome.org/PathwayBrowser/#/R-HSA-141424;https://reactome.org/PathwayBrowser/#/R-HSA-141430;https://reactome.org/PathwayBrowser/#/R-HSA-141444;https://reactome.org/PathwayBrowser/#/R-HSA-162582;https://reactome.org/PathwayBrowser/#/R-HSA-1640170;https://reactome.org/PathwayBrowser/#/R-HSA-174143;https://reactome.org/PathwayBrowser/#/R-H…	E2F TARGETS	https://www.gsea-msigdb.org/gsea/msigdb/human/geneset/HALLMARK_E2F_TARGETS
O60669	Monocarboxylate transporter 2 OS=Homo sapiens OX=9606 GN=SLC16A7 PE=1 SV=2	SLC16A7	2.12693	0.034713	Up	2.3	1	1	1		1837.39	3102.42	5608.95	5566.9	4584.06		0.44382	0.749387	1.35484	1.34468	1.10728	plasma membrane	K08184			GO:0006810 transport; GO:0006811 monoatomic ion transport; GO:0006820 monoatomic anion transport; GO:0006848 pyruvate transport; GO:0015711 organic anion transport; GO:0015718 monocarboxylic acid transport; GO:0015727 lactate transport; GO:0015849 organic acid transport; GO:0015850 organic hydroxy compound transport; GO:0034220 monoatomic ion transmembrane transport; GO:0035873 lactate transmembr…	GO:0005622 intracellular anatomical structure; GO:0005737 cytoplasm; GO:0005886 plasma membrane; GO:0016020 membrane; GO:0071944 cell periphery;	GO:0005215 transporter activity; GO:0005342 organic acid transmembrane transporter activity; GO:0005477 pyruvate secondary active transmembrane transporter activity; GO:0008028 monocarboxylic acid transmembrane transporter activity; GO:0008509 monoatomic anion transmembrane transporter activity; GO:0008514 organic anion transmembrane transporter activity; GO:0015075 monoatomic ion transmembrane t…			G	KOG2504	Monocarboxylate transporter	WP4673 Male infertility;WP5314 Lactate shuttle in glial cells	https://www.wikipathways.org/instance/WP4673;https://www.wikipathways.org/instance/WP5314		R-HSA-382551 Transport of small molecules;R-HSA-425366 Transport of bile salts and organic acids, metal ions and amine compounds;R-HSA-425407 SLC-mediated transmembrane transport;R-HSA-433692 Proton-coupled monocarboxylate transport	https://reactome.org/PathwayBrowser/#/R-HSA-382551;https://reactome.org/PathwayBrowser/#/R-HSA-425366;https://reactome.org/PathwayBrowser/#/R-HSA-425407;https://reactome.org/PathwayBrowser/#/R-HSA-433692	KRAS SIGNALING DN	https://www.gsea-msigdb.org/gsea/msigdb/human/geneset/HALLMARK_KRAS_SIGNALING_DN
O60684	Importin subunit alpha-7 OS=Homo sapiens OX=9606 GN=KPNA6 PE=1 SV=1	KPNA6	0.493942	0.000793557	Down	15.11	7	4	4	46971.1	42580.7	42766.3	23681.4	18854.2	22821.9	1.4257	1.29244	1.29808	0.718796	0.572277	0.692708	cytoplasm,nucleus	K15042	KPNA5_6; importin subunit alpha-6/7	hsa03013 Nucleocytoplasmic transport; hsa05164 Influenza A; hsa05207 Chemical carcinogenesis - receptor activation	GO:0000003 reproduction; GO:0006355 regulation of DNA-templated transcription; GO:0006357 regulation of transcription by RNA polymerase II; GO:0006606 protein import into nucleus; GO:0006607 NLS-bearing protein import into nucleus; GO:0006810 transport; GO:0006886 intracellular protein transport; GO:0006913 nucleocytoplasmic transport; GO:0007276 gamete generation; GO:0007283 spermatogenesis; GO:…	GO:0005622 intracellular anatomical structure; GO:0005634 nucleus; GO:0005635 nuclear envelope; GO:0005643 nuclear pore; GO:0005654 nucleoplasm; GO:0005737 cytoplasm; GO:0005829 cytosol; GO:0012505 endomembrane system; GO:0031967 organelle envelope; GO:0031974 membrane-enclosed lumen; GO:0031975 envelope; GO:0031981 nuclear lumen; GO:0032991 protein-containing complex; GO:0043226 organelle; GO:00…	GO:0005048 signal sequence binding; GO:0005215 transporter activity; GO:0005488 binding; GO:0005515 protein binding; GO:0008139 nuclear localization sequence binding; GO:0033218 amide binding; GO:0042277 peptide binding;			U	KOG0166	Karyopherin (importin) alpha				R-HSA-68616 Assembly of the ORC complex at the origin of replication;R-HSA-68867 Assembly of the pre-replicative complex;R-HSA-69002 DNA Replication Pre-Initiation;R-HSA-69306 DNA Replication	https://reactome.org/PathwayBrowser/#/R-HSA-68616;https://reactome.org/PathwayBrowser/#/R-HSA-68867;https://reactome.org/PathwayBrowser/#/R-HSA-69002;https://reactome.org/PathwayBrowser/#/R-HSA-69306
O60870	DNA/RNA-binding protein KIN17 OS=Homo sapiens OX=9606 GN=KIN PE=1 SV=2	KIN	0.637933	1.28305e-05	Down	19.85	8	8	8	13362.1	12862.3	12715.8	8145.11	8380.05	8316.09	1.25699	1.20997	1.19619	0.766221	0.788322	0.782305	nucleus	K13102			GO:0000375 RNA splicing, via transesterification reactions; GO:0000377 RNA splicing, via transesterification reactions with bulged adenosine as nucleophile; GO:0000398 mRNA splicing, via spliceosome; GO:0006139 nucleobase-containing compound metabolic process; GO:0006259 DNA metabolic process; GO:0006260 DNA replication; GO:0006396 RNA processing; GO:0006397 mRNA processing; GO:0006725 cellular a…	GO:0005622 intracellular anatomical structure; GO:0005634 nucleus; GO:0005654 nucleoplasm; GO:0016363 nuclear matrix; GO:0031974 membrane-enclosed lumen; GO:0031981 nuclear lumen; GO:0032991 protein-containing complex; GO:0034399 nuclear periphery; GO:0043226 organelle; GO:0043227 membrane-bounded organelle; GO:0043229 intracellular organelle; GO:0043231 intracellular membrane-bounded organelle; …	GO:0003676 nucleic acid binding; GO:0003677 DNA binding; GO:0003690 double-stranded DNA binding; GO:0003723 RNA binding; GO:0005488 binding; GO:0097159 organic cyclic compound binding; GO:1901363 heterocyclic compound binding;	PF18131	PF18131 KN17 SH3-like C-terminal domain	A	KOG2837	Protein containing a U1-type Zn-finger and implicated in RNA splicing or processing				R-HSA-392499 Metabolism of proteins;R-HSA-597592 Post-translational protein modification;R-HSA-8876725 Protein methylation	https://reactome.org/PathwayBrowser/#/R-HSA-392499;https://reactome.org/PathwayBrowser/#/R-HSA-597592;https://reactome.org/PathwayBrowser/#/R-HSA-8876725
O60907	F-box-like/WD repeat-containing protein TBL1X OS=Homo sapiens OX=9606 GN=TBL1X PE=1 SV=3	TBL1X	2.65897	0.025778	Up	11.44	5	1	1	355.973	400.877		868.821	1373.63	776.216	0.471423	0.53089		1.1506	1.81913	1.02796	mitochondria	K04508	TBL1; transducin (beta)-like 1	hsa04310 Wnt signaling pathway	GO:0000122 negative regulation of transcription by RNA polymerase II; GO:0001654 eye development; GO:0001745 compound eye morphogenesis; GO:0001932 regulation of protein phosphorylation; GO:0001933 negative regulation of protein phosphorylation; GO:0002009 morphogenesis of an epithelium; GO:0002165 instar larval or pupal development; GO:0003008 system process; GO:0006325 chromatin organization; G…	GO:0000118 histone deacetylase complex; GO:0005622 intracellular anatomical structure; GO:0005634 nucleus; GO:0005654 nucleoplasm; GO:0005667 transcription regulator complex; GO:0005694 chromosome; GO:0005700 polytene chromosome; GO:0005819 spindle; GO:0005856 cytoskeleton; GO:0005874 microtubule; GO:0005876 spindle microtubule; GO:0015630 microtubule cytoskeleton; GO:0017053 transcription repres…	GO:0001067 transcription regulatory region nucleic acid binding; GO:0003676 nucleic acid binding; GO:0003677 DNA binding; GO:0003682 chromatin binding; GO:0003712 transcription coregulator activity; GO:0003714 transcription corepressor activity; GO:0005488 binding; GO:0005515 protein binding; GO:0008013 beta-catenin binding; GO:0008134 transcription factor binding; GO:0019904 protein domain speci…	PF08513	PF08513 LisH	B	KOG0273	Beta-transducin family (WD-40 repeat) protein	WP2858 Ectoderm differentiation;WP4312 Rett syndrome causing genes	https://www.wikipathways.org/instance/WP2858;https://www.wikipathways.org/instance/WP4312	Transcription factor	R-HSA-1266738 Developmental Biology;R-HSA-1368082 RORA activates gene expression;R-HSA-1368108 BMAL1:CLOCK,NPAS2 activates circadian gene expression;R-HSA-1430728 Metabolism;R-HSA-157118 Signaling by NOTCH;R-HSA-1592230 Mitochondrial biogenesis;R-HSA-162582 Signal Transduction;R-HSA-1643685 Disease;R-HSA-1655829 Regulation of cholesterol biosynthesis by SREBP (SREBF);R-HSA-1852241 Organelle bioge…
O75161	Nephrocystin-4 OS=Homo sapiens OX=9606 GN=NPHP4 PE=1 SV=2	NPHP4	0.63412	0.0275619	Down	2.17	3	3	3	929.658	1110.65	1190.64	627.71	738.163		1.0112	1.20806	1.29507	0.682765	0.802906		nucleus	K16478			GO:0000003 reproduction; GO:0001654 eye development; GO:0001894 tissue homeostasis; GO:0001895 retina homeostasis; GO:0006996 organelle organization; GO:0007010 cytoskeleton organization; GO:0007154 cell communication; GO:0007155 cell adhesion; GO:0007165 signal transduction; GO:0007275 multicellular organism development; GO:0007399 nervous system development; GO:0007423 sensory organ development…	GO:0005622 intracellular anatomical structure; GO:0005737 cytoplasm; GO:0005813 centrosome; GO:0005815 microtubule organizing center; GO:0005829 cytosol; GO:0005856 cytoskeleton; GO:0005911 cell-cell junction; GO:0005929 cilium; GO:0015630 microtubule cytoskeleton; GO:0030054 cell junction; GO:0032391 photoreceptor connecting cilium; GO:0035869 ciliary transition zone; GO:0036064 ciliary basal bo…	GO:0005198 structural molecule activity;						WP4656 Joubert syndrome;WP4803 Ciliopathies;WP5399 NPHP1 deletion syndrome	https://www.wikipathways.org/instance/WP4656;https://www.wikipathways.org/instance/WP4803;https://www.wikipathways.org/instance/WP5399		R-HSA-162582 Signal Transduction;R-HSA-1852241 Organelle biogenesis and maintenance;R-HSA-2028269 Signaling by Hippo;R-HSA-5617833 Cilium Assembly;R-HSA-5620912 Anchoring of the basal body to the plasma membrane	https://reactome.org/PathwayBrowser/#/R-HSA-162582;https://reactome.org/PathwayBrowser/#/R-HSA-1852241;https://reactome.org/PathwayBrowser/#/R-HSA-2028269;https://reactome.org/PathwayBrowser/#/R-HSA-5617833;https://reactome.org/PathwayBrowser/#/R-HSA-5620912
O75164	Lysine-specific demethylase 4A OS=Homo sapiens OX=9606 GN=KDM4A PE=1 SV=2	KDM4A	1.57706	0.000429365	Up	8.93	10	10	10	3870.08	3709.7	3356.82	5686.77	5814.07	5746.82	0.823881	0.789739	0.714616	1.21063	1.23773	1.22341	nucleus	K06709			GO:0000122 negative regulation of transcription by RNA polymerase II; GO:0000902 cell morphogenesis; GO:0001654 eye development; GO:0001708 cell fate specification; GO:0001745 compound eye morphogenesis; GO:0001751 compound eye photoreceptor cell differentiation; GO:0001754 eye photoreceptor cell differentiation; GO:0001763 morphogenesis of a branching structure; GO:0002009 morphogenesis of an ep…	GO:0000228 nuclear chromosome; GO:0000775 chromosome, centromeric region; GO:0000785 chromatin; GO:0000792 heterochromatin; GO:0001650 fibrillar center; GO:0005622 intracellular anatomical structure; GO:0005634 nucleus; GO:0005654 nucleoplasm; GO:0005694 chromosome; GO:0005721 pericentric heterochromatin; GO:0005730 nucleolus; GO:0005737 cytoplasm; GO:0005829 cytosol; GO:0031974 membrane-enclosed…	GO:0003824 catalytic activity; GO:0005102 signaling receptor binding; GO:0005488 binding; GO:0005515 protein binding; GO:0008134 transcription factor binding; GO:0008270 zinc ion binding; GO:0016491 oxidoreductase activity; GO:0016705 oxidoreductase activity, acting on paired donors, with incorporation or reduction of molecular oxygen; GO:0016706 2-oxoglutarate-dependent dioxygenase activity; GO:…	PF02373; PF13832; PF18104	PF02373 JmjC domain, hydroxylase; PF13832 PHD-zinc-finger like domain; PF18104 Jumonji domain-containing protein 2A Tudor domain	L	KOG0958	DNA damage-responsive repressor GIS1/RPH1, jumonji superfamily	WP2853 Endoderm differentiation	https://www.wikipathways.org/instance/WP2853	Transcription factor	R-HSA-162582 Signal Transduction;R-HSA-3214842 HDMs demethylate histones;R-HSA-3247509 Chromatin modifying enzymes;R-HSA-4839726 Chromatin organization;R-HSA-5693532 DNA Double-Strand Break Repair;R-HSA-5693565 Recruitment and ATM-mediated phosphorylation of repair and signaling proteins at DNA double strand breaks;R-HSA-5693606 DNA Double Strand Break Response;R-HSA-73894 DNA Repair;R-HSA-900693…	https://reactome.org/PathwayBrowser/#/R-HSA-162582;https://reactome.org/PathwayBrowser/#/R-HSA-3214842;https://reactome.org/PathwayBrowser/#/R-HSA-3247509;https://reactome.org/PathwayBrowser/#/R-HSA-4839726;https://reactome.org/PathwayBrowser/#/R-HSA-5693532;https://reactome.org/PathwayBrowser/#/R-HSA-5693565;https://reactome.org/PathwayBrowser/#/R-HSA-5693606;https://reactome.org/PathwayBrowser/…
O75354	Ectonucleoside triphosphate diphosphohydrolase 6 OS=Homo sapiens OX=9606 GN=ENTPD6 PE=1 SV=3	ENTPD6	1.83079	0.0168674	Up	7.85	3	3	3	1729.23	1710.51	1806.7	2422.52	3152.91	4029.72	0.698604	0.691041	0.729902	0.978691	1.27377	1.628	plasma membrane	K01511	ENTPD5_6; ectonucleoside triphosphate diphosphohydrolase 5/6 [EC:3.6.1.6]	hsa00240 Pyrimidine metabolism; hsa01232 Nucleotide metabolism; hsa00230 Purine metabolism; hsa01100 Metabolic pathways	GO:0006109 regulation of carbohydrate metabolic process; GO:0006110 regulation of glycolytic process; GO:0006139 nucleobase-containing compound metabolic process; GO:0006140 regulation of nucleotide metabolic process; GO:0006163 purine nucleotide metabolic process; GO:0006213 pyrimidine nucleoside metabolic process; GO:0006220 pyrimidine nucleotide metabolic process; GO:0006457 protein folding; G…	GO:0000139 Golgi membrane; GO:0005576 extracellular region; GO:0005615 extracellular space; GO:0005622 intracellular anatomical structure; GO:0005737 cytoplasm; GO:0005783 endoplasmic reticulum; GO:0005794 Golgi apparatus; GO:0005886 plasma membrane; GO:0009986 cell surface; GO:0012505 endomembrane system; GO:0012506 vesicle membrane; GO:0016020 membrane; GO:0030659 cytoplasmic vesicle membrane; …	GO:0003824 catalytic activity; GO:0004382 GDP phosphatase activity; GO:0008894 guanosine-5'-triphosphate,3'-diphosphate diphosphatase activity; GO:0016462 pyrophosphatase activity; GO:0016787 hydrolase activity; GO:0016817 hydrolase activity, acting on acid anhydrides; GO:0016818 hydrolase activity, acting on acid anhydrides, in phosphorus-containing anhydrides; GO:0017110 nucleoside diphosphate …			F	KOG1385	Nucleoside phosphatase				R-HSA-1430728 Metabolism;R-HSA-15869 Metabolism of nucleotides;R-HSA-8850843 Phosphate bond hydrolysis by NTPDase proteins;R-HSA-8956319 Nucleotide catabolism	https://reactome.org/PathwayBrowser/#/R-HSA-1430728;https://reactome.org/PathwayBrowser/#/R-HSA-15869;https://reactome.org/PathwayBrowser/#/R-HSA-8850843;https://reactome.org/PathwayBrowser/#/R-HSA-8956319
O75367	Core histone macro-H2A.1 OS=Homo sapiens OX=9606 GN=MACROH2A1 PE=1 SV=5	MACROH2A1	1.61095	0.016178	Up	19.51	8	8	8	144258	115677	147903	187517	214078	255411	0.81284	0.651797	0.833378	1.05659	1.20625	1.43915	mitochondria	K11251	H2A; histone H2A	hsa05322 Systemic lupus erythematosus; hsa04613 Neutrophil extracellular trap formation; hsa05034 Alcoholism; hsa04217 Necroptosis; hsa03082 ATP-dependent chromatin remodeling	GO:0000122 negative regulation of transcription by RNA polymerase II; GO:0001932 regulation of protein phosphorylation; GO:0001933 negative regulation of protein phosphorylation; GO:0006325 chromatin organization; GO:0006334 nucleosome assembly; GO:0006355 regulation of DNA-templated transcription; GO:0006356 regulation of transcription by RNA polymerase I; GO:0006357 regulation of transcription …	GO:0000228 nuclear chromosome; GO:0000775 chromosome, centromeric region; GO:0000785 chromatin; GO:0000786 nucleosome; GO:0000792 heterochromatin; GO:0000793 condensed chromosome; GO:0000803 sex chromosome; GO:0000805 X chromosome; GO:0001739 sex chromatin; GO:0001740 Barr body; GO:0005622 intracellular anatomical structure; GO:0005634 nucleus; GO:0005694 chromosome; GO:0005721 pericentric hetero…	GO:0000182 rDNA binding; GO:0000976 transcription cis-regulatory region binding; GO:0000977 RNA polymerase II transcription regulatory region sequence-specific DNA binding; GO:0000979 RNA polymerase II core promoter sequence-specific DNA binding; GO:0001046 core promoter sequence-specific DNA binding; GO:0001067 transcription regulatory region nucleic acid binding; GO:0003676 nucleic acid binding…	PF00125; PF01661	PF00125 Core histone H2A/H2B/H3/H4; PF01661 Macro domain	BK	KOG2633	Hismacro and SEC14 domain-containing proteins	WP3969 H19 action Rb E2F1 signaling and CDK Beta catenin activity;WP4553 FBXL10 enhancement of MAP ERK signaling in diffuse large B cell lymphoma	https://www.wikipathways.org/instance/WP3969;https://www.wikipathways.org/instance/WP4553
O75396	Vesicle-trafficking protein SEC22b OS=Homo sapiens OX=9606 GN=SEC22B PE=1 SV=5	SEC22B	0.645921	0.0358429	Down	33.02	7	7	7	68662.7	60990.8	65191.1	42713.9	31604	51536.3	1.28462	1.14109	1.21967	0.799141	0.591284	0.9642	cytoplasm	K08517	SEC22; vesicle transport protein SEC22	hsa04145 Phagosome; hsa05134 Legionellosis; hsa04130 SNARE interactions in vesicular transport	GO:0002376 immune system process; GO:0002474 antigen processing and presentation of peptide antigen via MHC class I; GO:0002478 antigen processing and presentation of exogenous peptide antigen; GO:0002479 antigen processing and presentation of exogenous peptide antigen via MHC class I, TAP-dependent; GO:0002790 peptide secretion; GO:0006810 transport; GO:0006888 endoplasmic reticulum to Golgi ves…	GO:0000139 Golgi membrane; GO:0005622 intracellular anatomical structure; GO:0005737 cytoplasm; GO:0005783 endoplasmic reticulum; GO:0005789 endoplasmic reticulum membrane; GO:0005793 endoplasmic reticulum-Golgi intermediate compartment; GO:0005794 Golgi apparatus; GO:0005798 Golgi-associated vesicle; GO:0012505 endomembrane system; GO:0012506 vesicle membrane; GO:0012507 ER to Golgi transport ve…	GO:0000149 SNARE binding; GO:0005484 SNAP receptor activity; GO:0005488 binding; GO:0005515 protein binding; GO:0019905 syntaxin binding;	PF13774	PF13774 Regulated-SNARE-like domain	U	KOG0862	Synaptobrevin/VAMP-like protein SEC22				R-HSA-1236974 ER-Phagosome pathway;R-HSA-1236975 Antigen processing-Cross presentation;R-HSA-1280218 Adaptive Immune System;R-HSA-168256 Immune System;R-HSA-199977 ER to Golgi Anterograde Transport;R-HSA-199991 Membrane Trafficking;R-HSA-204005 COPII-mediated vesicle transport;R-HSA-392499 Metabolism of proteins;R-HSA-446203 Asparagine N-linked glycosylation;R-HSA-5653656 Vesicle-mediated transpo…	https://reactome.org/PathwayBrowser/#/R-HSA-1236974;https://reactome.org/PathwayBrowser/#/R-HSA-1236975;https://reactome.org/PathwayBrowser/#/R-HSA-1280218;https://reactome.org/PathwayBrowser/#/R-HSA-168256;https://reactome.org/PathwayBrowser/#/R-HSA-199977;https://reactome.org/PathwayBrowser/#/R-HSA-199991;https://reactome.org/PathwayBrowser/#/R-HSA-204005;https://reactome.org/PathwayBrowser/#/R…	PROTEIN SECRETION	https://www.gsea-msigdb.org/gsea/msigdb/human/geneset/HALLMARK_PROTEIN_SECRETION
O75419	Cell division control protein 45 homolog OS=Homo sapiens OX=9606 GN=CDC45 PE=1 SV=1	CDC45	0.635571	0.000767407	Down	17.67	10	10	10	21972.5	19226.6	19761.4	12289	12948.6	13507.1	1.32225	1.15701	1.18919	0.73952	0.779213	0.812822	extracellular	K06628	CDC45; cell division control protein 45	hsa04110 Cell cycle	GO:0000075 cell cycle checkpoint signaling; GO:0000076 DNA replication checkpoint signaling; GO:0000082 G1/S transition of mitotic cell cycle; GO:0000278 mitotic cell cycle; GO:0000724 double-strand break repair via homologous recombination; GO:0000725 recombinational repair; GO:0000727 double-strand break repair via break-induced replication; GO:0006139 nucleobase-containing compound metabolic p…	GO:0000228 nuclear chromosome; GO:0005622 intracellular anatomical structure; GO:0005634 nucleus; GO:0005654 nucleoplasm; GO:0005656 nuclear pre-replicative complex; GO:0005657 replication fork; GO:0005694 chromosome; GO:0005737 cytoplasm; GO:0005813 centrosome; GO:0005815 microtubule organizing center; GO:0005856 cytoskeleton; GO:0015630 microtubule cytoskeleton; GO:0031261 DNA replication prein…	GO:0003676 nucleic acid binding; GO:0003677 DNA binding; GO:0003678 DNA helicase activity; GO:0003682 chromatin binding; GO:0003688 DNA replication origin binding; GO:0003690 double-stranded DNA binding; GO:0003697 single-stranded DNA binding; GO:0003824 catalytic activity; GO:0004386 helicase activity; GO:0005488 binding; GO:0016462 pyrophosphatase activity; GO:0016787 hydrolase activity; GO:001…			L	KOG2475	CDC45 (cell division cycle 45)-like protein	WP179 Cell cycle;WP2446 Retinoblastoma gene in cancer;WP4016 DNA IR damage and cellular response via ATR;WP45 G1 to S cell cycle control;WP4657 22q11 2 copy number variation syndrome;WP466 DNA replication	https://www.wikipathways.org/instance/WP179;https://www.wikipathways.org/instance/WP2446;https://www.wikipathways.org/instance/WP4016;https://www.wikipathways.org/instance/WP45;https://www.wikipathways.org/instance/WP4657;https://www.wikipathways.org/instance/WP466		R-HSA-1640170 Cell Cycle;R-HSA-176187 Activation of ATR in response to replication stress;R-HSA-176974 Unwinding of DNA;R-HSA-453279 Mitotic G1 phase and G1/S transition;R-HSA-68962 Activation of the pre-replicative complex;R-HSA-69002 DNA Replication Pre-Initiation;R-HSA-69190 DNA strand elongation;R-HSA-69205 G1/S-Specific Transcription;R-HSA-69206 G1/S Transition;R-HSA-69239 Synthesis of DNA;R…	https://reactome.org/PathwayBrowser/#/R-HSA-1640170;https://reactome.org/PathwayBrowser/#/R-HSA-176187;https://reactome.org/PathwayBrowser/#/R-HSA-176974;https://reactome.org/PathwayBrowser/#/R-HSA-453279;https://reactome.org/PathwayBrowser/#/R-HSA-68962;https://reactome.org/PathwayBrowser/#/R-HSA-69002;https://reactome.org/PathwayBrowser/#/R-HSA-69190;https://reactome.org/PathwayBrowser/#/R-HSA-…	G2M CHECKPOINT;MYC TARGETS V1	https://www.gsea-msigdb.org/gsea/msigdb/human/geneset/HALLMARK_G2M_CHECKPOINT;https://www.gsea-msigdb.org/gsea/msigdb/human/geneset/HALLMARK_MYC_TARGETS_V1
O75446	Histone deacetylase complex subunit SAP30 OS=Homo sapiens OX=9606 GN=SAP30 PE=1 SV=1	SAP30	1.54496	0.030504	Up	8.18	2	2	2	3783.81	5985.17	4466.34	6872.09	7630.35	7490.53	0.626661	0.991242	0.739699	1.13813	1.26371	1.24055	extracellular	K19202	SAP30; histone deacetylase complex subunit SAP30	hsa05169 Epstein-Barr virus infection	GO:0000122 negative regulation of transcription by RNA polymerase II; GO:0006325 chromatin organization; GO:0006355 regulation of DNA-templated transcription; GO:0006357 regulation of transcription by RNA polymerase II; GO:0006476 protein deacetylation; GO:0006807 nitrogen compound metabolic process; GO:0006996 organelle organization; GO:0007275 multicellular organism development; GO:0007517 musc…	GO:0000118 histone deacetylase complex; GO:0000228 nuclear chromosome; GO:0000785 chromatin; GO:0005622 intracellular anatomical structure; GO:0005634 nucleus; GO:0005654 nucleoplasm; GO:0005694 chromosome; GO:0031974 membrane-enclosed lumen; GO:0031981 nuclear lumen; GO:0032991 protein-containing complex; GO:0043226 organelle; GO:0043227 membrane-bounded organelle; GO:0043228 non-membrane-bounde…	GO:0003712 transcription coregulator activity; GO:0003714 transcription corepressor activity; GO:0003824 catalytic activity; GO:0004407 histone deacetylase activity; GO:0016787 hydrolase activity; GO:0016810 hydrolase activity, acting on carbon-nitrogen (but not peptide) bonds; GO:0016811 hydrolase activity, acting on carbon-nitrogen (but not peptide) bonds, in linear amides; GO:0019213 deacetyla…	PF13866	PF13866 SAP30 zinc-finger				WP2446 Retinoblastoma gene in cancer;WP61 Notch signaling pathway	https://www.wikipathways.org/instance/WP2446;https://www.wikipathways.org/instance/WP61	Transcription factor	R-HSA-1643685 Disease;R-HSA-212165 Epigenetic regulation of gene expression;R-HSA-3214815 HDACs deacetylate histones;R-HSA-3247509 Chromatin modifying enzymes;R-HSA-427413 NoRC negatively regulates rRNA expression;R-HSA-4839726 Chromatin organization;R-HSA-5250941 Negative epigenetic regulation of rRNA expression;R-HSA-5663205 Infectious disease;R-HSA-74160 Gene expression (Transcription);R-HSA-9…	https://reactome.org/PathwayBrowser/#/R-HSA-1643685;https://reactome.org/PathwayBrowser/#/R-HSA-212165;https://reactome.org/PathwayBrowser/#/R-HSA-3214815;https://reactome.org/PathwayBrowser/#/R-HSA-3247509;https://reactome.org/PathwayBrowser/#/R-HSA-427413;https://reactome.org/PathwayBrowser/#/R-HSA-4839726;https://reactome.org/PathwayBrowser/#/R-HSA-5250941;https://reactome.org/PathwayBrowser/#…	HYPOXIA;G2M CHECKPOINT;NOTCH SIGNALING;GLYCOLYSIS	https://www.gsea-msigdb.org/gsea/msigdb/human/geneset/HALLMARK_HYPOXIA;https://www.gsea-msigdb.org/gsea/msigdb/human/geneset/HALLMARK_G2M_CHECKPOINT;https://www.gsea-msigdb.org/gsea/msigdb/human/geneset/HALLMARK_NOTCH_SIGNALING;https://www.gsea-msigdb.org/gsea/msigdb/human/geneset/HALLMARK_GLYCOLYSIS
O75475	PC4 and SFRS1-interacting protein OS=Homo sapiens OX=9606 GN=PSIP1 PE=1 SV=1	PSIP1	0.483104	0.000212324	Down	18.49	10	9	9	130123	142894	147337	69384.3	62158.9	71531.6	1.25233	1.37524	1.418	0.667768	0.598229	0.688434	nucleus	K25057	PSIP1; PC4 and SFRS1-interacting protein	hsa03250 Viral life cycle - HIV-1	GO:0000245 spliceosomal complex assembly; GO:0000375 RNA splicing, via transesterification reactions; GO:0000377 RNA splicing, via transesterification reactions with bulged adenosine as nucleophile; GO:0000395 mRNA 5'-splice site recognition; GO:0000398 mRNA splicing, via spliceosome; GO:0003008 system process; GO:0006139 nucleobase-containing compound metabolic process; GO:0006355 regulation of …	GO:0000228 nuclear chromosome; GO:0000785 chromatin; GO:0000792 heterochromatin; GO:0005622 intracellular anatomical structure; GO:0005634 nucleus; GO:0005654 nucleoplasm; GO:0005694 chromosome; GO:0005737 cytoplasm; GO:0005829 cytosol; GO:0031974 membrane-enclosed lumen; GO:0031981 nuclear lumen; GO:0034399 nuclear periphery; GO:0043226 organelle; GO:0043227 membrane-bounded organelle; GO:004322…	GO:0003676 nucleic acid binding; GO:0003677 DNA binding; GO:0003682 chromatin binding; GO:0003690 double-stranded DNA binding; GO:0003712 transcription coregulator activity; GO:0003713 transcription coactivator activity; GO:0005488 binding; GO:0005515 protein binding; GO:0008134 transcription factor binding; GO:0097100 supercoiled DNA binding; GO:0097159 organic cyclic compound binding; GO:014011…	PF00855; PF11467	PF00855 PWWP domain; PF11467 Lens epithelium-derived growth factor (LEDGF)	K	KOG1904	Transcription coactivator	WP3584 MECP2 and associated Rett syndrome	https://www.wikipathways.org/instance/WP3584	Transcription factor	R-HSA-162587 HIV Life Cycle;R-HSA-162592 Integration of provirus;R-HSA-162594 Early Phase of HIV Life Cycle;R-HSA-162906 HIV Infection;R-HSA-162909 Host Interactions of HIV factors;R-HSA-1643685 Disease;R-HSA-164843 2-LTR circle formation;R-HSA-175567 Integration of viral DNA into host genomic DNA;R-HSA-176033 Interactions of Vpr with host cellular proteins;R-HSA-177539 Autointegration results in…	https://reactome.org/PathwayBrowser/#/R-HSA-162587;https://reactome.org/PathwayBrowser/#/R-HSA-162592;https://reactome.org/PathwayBrowser/#/R-HSA-162594;https://reactome.org/PathwayBrowser/#/R-HSA-162906;https://reactome.org/PathwayBrowser/#/R-HSA-162909;https://reactome.org/PathwayBrowser/#/R-HSA-1643685;https://reactome.org/PathwayBrowser/#/R-HSA-164843;https://reactome.org/PathwayBrowser/#/R-H…	E2F TARGETS	https://www.gsea-msigdb.org/gsea/msigdb/human/geneset/HALLMARK_E2F_TARGETS
O75616	GTPase Era, mitochondrial OS=Homo sapiens OX=9606 GN=ERAL1 PE=1 SV=2	ERAL1	0.662563	0.000182735	Down	9.84	4	4	4	7893.42	8221.07	8617.44	5295.71	5627.69	5463.07	1.15181	1.19962	1.25746	0.77275	0.821193	0.797172	mitochondria	K03595			GO:0000028 ribosomal small subunit assembly; GO:0006412 translation; GO:0006414 translational elongation; GO:0006415 translational termination; GO:0006518 peptide metabolic process; GO:0006807 nitrogen compound metabolic process; GO:0006996 organelle organization; GO:0008152 metabolic process; GO:0009058 biosynthetic process; GO:0009059 macromolecule biosynthetic process; GO:0009987 cellular proc…	GO:0005622 intracellular anatomical structure; GO:0005737 cytoplasm; GO:0005739 mitochondrion; GO:0005740 mitochondrial envelope; GO:0005743 mitochondrial inner membrane; GO:0005759 mitochondrial matrix; GO:0005829 cytosol; GO:0016020 membrane; GO:0019866 organelle inner membrane; GO:0031090 organelle membrane; GO:0031966 mitochondrial membrane; GO:0031967 organelle envelope; GO:0031974 membrane-…	GO:0003676 nucleic acid binding; GO:0003723 RNA binding; GO:0005488 binding; GO:0019843 rRNA binding; GO:0043021 ribonucleoprotein complex binding; GO:0043024 ribosomal small subunit binding; GO:0044877 protein-containing complex binding; GO:0097159 organic cyclic compound binding; GO:1901363 heterocyclic compound binding;			DT	KOG1423	Ras-like GTPase ERA	WP5316 Primary ovarian insufficiency	https://www.wikipathways.org/instance/WP5316		R-HSA-392499 Metabolism of proteins;R-HSA-5368286 Mitochondrial translation initiation;R-HSA-5368287 Mitochondrial translation;R-HSA-5389840 Mitochondrial translation elongation;R-HSA-5419276 Mitochondrial translation termination;R-HSA-72766 Translation	https://reactome.org/PathwayBrowser/#/R-HSA-392499;https://reactome.org/PathwayBrowser/#/R-HSA-5368286;https://reactome.org/PathwayBrowser/#/R-HSA-5368287;https://reactome.org/PathwayBrowser/#/R-HSA-5389840;https://reactome.org/PathwayBrowser/#/R-HSA-5419276;https://reactome.org/PathwayBrowser/#/R-HSA-72766
O75843	AP-1 complex subunit gamma-like 2 OS=Homo sapiens OX=9606 GN=AP1G2 PE=1 SV=1	AP1G2	0.62085	0.0178113	Down	6.37	5	5	5	4254.8	4947.46	4822.04	2824.34	2355.15	3527.5	1.12307	1.3059	1.27279	0.745494	0.62165	0.931095	cytoplasm	K12391	AP1G1; AP-1 complex subunit gamma-1	hsa04142 Lysosome; hsa05170 Human immunodeficiency virus 1 infection	GO:0006810 transport; GO:0006886 intracellular protein transport; GO:0008104 protein localization; GO:0015031 protein transport; GO:0015833 peptide transport; GO:0016192 vesicle-mediated transport; GO:0033036 macromolecule localization; GO:0042886 amide transport; GO:0045184 establishment of protein localization; GO:0046907 intracellular transport; GO:0051179 localization; GO:0051234 establishmen…	GO:0000139 Golgi membrane; GO:0005622 intracellular anatomical structure; GO:0005737 cytoplasm; GO:0005794 Golgi apparatus; GO:0005798 Golgi-associated vesicle; GO:0005802 trans-Golgi network; GO:0012505 endomembrane system; GO:0012506 vesicle membrane; GO:0012510 trans-Golgi network transport vesicle membrane; GO:0016020 membrane; GO:0030117 membrane coat; GO:0030118 clathrin coat; GO:0030119 AP…		PF02883	PF02883 Adaptin C-terminal domain	U	KOG1062	Vesicle coat complex AP-1, gamma subunit				R-HSA-199991 Membrane Trafficking;R-HSA-199992 trans-Golgi Network Vesicle Budding;R-HSA-432720 Lysosome Vesicle Biogenesis;R-HSA-5653656 Vesicle-mediated transport	https://reactome.org/PathwayBrowser/#/R-HSA-199991;https://reactome.org/PathwayBrowser/#/R-HSA-199992;https://reactome.org/PathwayBrowser/#/R-HSA-432720;https://reactome.org/PathwayBrowser/#/R-HSA-5653656
O76021	Ribosomal L1 domain-containing protein 1 OS=Homo sapiens OX=9606 GN=RSL1D1 PE=1 SV=3	RSL1D1	1.79394	0.00549975	Up	17.76	9	9	9	38207.4	33379.5	43519.9	59888	68957.1	77649.9	0.712821	0.622748	0.811934	1.11731	1.28651	1.44868	nucleus	K14775			GO:0000470 maturation of LSU-rRNA; GO:0006139 nucleobase-containing compound metabolic process; GO:0006364 rRNA processing; GO:0006396 RNA processing; GO:0006412 translation; GO:0006518 peptide metabolic process; GO:0006725 cellular aromatic compound metabolic process; GO:0006807 nitrogen compound metabolic process; GO:0008152 metabolic process; GO:0009058 biosynthetic process; GO:0009059 macromo…	GO:0005622 intracellular anatomical structure; GO:0005634 nucleus; GO:0005730 nucleolus; GO:0005737 cytoplasm; GO:0005829 cytosol; GO:0005840 ribosome; GO:0015934 large ribosomal subunit; GO:0022625 cytosolic large ribosomal subunit; GO:0022626 cytosolic ribosome; GO:0030684 preribosome; GO:0030686 90S preribosome; GO:0031974 membrane-enclosed lumen; GO:0031981 nuclear lumen; GO:0032991 protein-c…	GO:0003676 nucleic acid binding; GO:0003723 RNA binding; GO:0003729 mRNA binding; GO:0003730 mRNA 3'-UTR binding; GO:0005488 binding; GO:0048027 mRNA 5'-UTR binding; GO:0097159 organic cyclic compound binding; GO:1901363 heterocyclic compound binding;	PF00687	PF00687 Ribosomal protein L1p/L10e family	S	KOG1685	Uncharacterized conserved protein						MYC TARGETS V1	https://www.gsea-msigdb.org/gsea/msigdb/human/geneset/HALLMARK_MYC_TARGETS_V1
O76080	AN1-type zinc finger protein 5 OS=Homo sapiens OX=9606 GN=ZFAND5 PE=1 SV=1	ZFAND5	0.662938	0.0121244	Down	12.68	3	3	3	6429.27	6631.04	7511.36	4599.92	5158.35	3879.47	1.12763	1.16302	1.31742	0.806782	0.904725	0.680422	nucleus	K24687			GO:0001501 skeletal system development; GO:0001667 ameboidal-type cell migration; GO:0001701 in utero embryonic development; GO:0001944 vasculature development; GO:0003008 system process; GO:0003016 respiratory system process; GO:0007154 cell communication; GO:0007165 signal transduction; GO:0007166 cell surface receptor signaling pathway; GO:0007167 enzyme-linked receptor protein signaling pathw…					R	KOG3173	Predicted Zn-finger protein
O94898	Leucine-rich repeats and immunoglobulin-like domains protein 2 OS=Homo sapiens OX=9606 GN=LRIG2 PE=1 SV=3	LRIG2	2.80841	0.0121877	Up	3.57	3	3	3		873.937	985.386	3142.62	2732.06	1957.94		0.450857	0.508353	1.62125	1.40945	1.01009	plasma membrane	K24609	LRIG2; leucine-rich repeats and immunoglobulin-like domains protein 2	hsa04360 Axon guidance	GO:0003008 system process; GO:0007154 cell communication; GO:0007165 signal transduction; GO:0007166 cell surface receptor signaling pathway; GO:0007167 enzyme-linked receptor protein signaling pathway; GO:0007178 transmembrane receptor protein serine/threonine kinase signaling pathway; GO:0007179 transforming growth factor beta receptor signaling pathway; GO:0007275 multicellular organism develo…	GO:0005622 intracellular anatomical structure; GO:0005886 plasma membrane; GO:0016020 membrane; GO:0030424 axon; GO:0030426 growth cone; GO:0030427 site of polarized growth; GO:0031982 vesicle; GO:0036477 somatodendritic compartment; GO:0042995 cell projection; GO:0043005 neuron projection; GO:0043025 neuronal cell body; GO:0043226 organelle; GO:0043227 membrane-bounded organelle; GO:0043229 intr…	GO:0005102 signaling receptor binding; GO:0005114 type II transforming growth factor beta receptor binding; GO:0005126 cytokine receptor binding; GO:0005160 transforming growth factor beta receptor binding; GO:0005488 binding; GO:0005515 protein binding; GO:0034713 type I transforming growth factor beta receptor binding;	PF13927; PF07679	PF13927 Immunoglobulin domain; PF07679 Immunoglobulin I-set domain	T	KOG4194	Membrane glycoprotein LIG-1
O95059	Ribonuclease P protein subunit p14 OS=Homo sapiens OX=9606 GN=RPP14 PE=1 SV=3	RPP14	0.640152	0.00783406	Down	20.97	3	3	3	21113.4	20918.6	19534.6	15531.2	12188	11692.8	1.25453	1.24295	1.16072	0.922841	0.724193	0.694769	extracellular	K14529			GO:0000966 RNA 5'-end processing; GO:0001682 tRNA 5'-leader removal; GO:0006139 nucleobase-containing compound metabolic process; GO:0006396 RNA processing; GO:0006399 tRNA metabolic process; GO:0006725 cellular aromatic compound metabolic process; GO:0006807 nitrogen compound metabolic process; GO:0008033 tRNA processing; GO:0008152 metabolic process; GO:0009987 cellular process; GO:0010467 gene…	GO:0005622 intracellular anatomical structure; GO:0005634 nucleus; GO:0005654 nucleoplasm; GO:0030677 ribonuclease P complex; GO:0030681 multimeric ribonuclease P complex; GO:0031974 membrane-enclosed lumen; GO:0031981 nuclear lumen; GO:0032991 protein-containing complex; GO:0043226 organelle; GO:0043227 membrane-bounded organelle; GO:0043229 intracellular organelle; GO:0043231 intracellular memb…	GO:0003676 nucleic acid binding; GO:0003723 RNA binding; GO:0005488 binding; GO:0097159 organic cyclic compound binding; GO:1901363 heterocyclic compound binding;									R-HSA-6784531 tRNA processing in the nucleus;R-HSA-6791226 Major pathway of rRNA processing in the nucleolus and cytosol;R-HSA-72306 tRNA processing;R-HSA-72312 rRNA processing;R-HSA-8868773 rRNA processing in the nucleus and cytosol;R-HSA-8953854 Metabolism of RNA	https://reactome.org/PathwayBrowser/#/R-HSA-6784531;https://reactome.org/PathwayBrowser/#/R-HSA-6791226;https://reactome.org/PathwayBrowser/#/R-HSA-72306;https://reactome.org/PathwayBrowser/#/R-HSA-72312;https://reactome.org/PathwayBrowser/#/R-HSA-8868773;https://reactome.org/PathwayBrowser/#/R-HSA-8953854
O95202	Mitochondrial proton/calcium exchanger protein OS=Homo sapiens OX=9606 GN=LETM1 PE=1 SV=1	LETM1	1.55805	0.00047071	Up	21.38	16	16	15	31316.4	34099.5	32862.3	47597.8	52931.6	52593.4	0.747405	0.813827	0.7843	1.13598	1.26328	1.25521	mitochondria	K17800			GO:0001666 response to hypoxia; GO:0006810 transport; GO:0006811 monoatomic ion transport; GO:0006812 monoatomic cation transport; GO:0006813 potassium ion transport; GO:0006814 sodium ion transport; GO:0006816 calcium ion transport; GO:0006836 neurotransmitter transport; GO:0006839 mitochondrial transport; GO:0006851 mitochondrial calcium ion transmembrane transport; GO:0006873 intracellular mon…	GO:0005622 intracellular anatomical structure; GO:0005737 cytoplasm; GO:0005739 mitochondrion; GO:0005740 mitochondrial envelope; GO:0005743 mitochondrial inner membrane; GO:0016020 membrane; GO:0019866 organelle inner membrane; GO:0031090 organelle membrane; GO:0031966 mitochondrial membrane; GO:0031967 organelle envelope; GO:0031975 envelope; GO:0043226 organelle; GO:0043227 membrane-bounded or…	GO:0005215 transporter activity; GO:0005432 calcium:sodium antiporter activity; GO:0005488 binding; GO:0005509 calcium ion binding; GO:0008324 monoatomic cation transmembrane transporter activity; GO:0015075 monoatomic ion transmembrane transporter activity; GO:0015078 proton transmembrane transporter activity; GO:0015079 potassium ion transmembrane transporter activity; GO:0015081 sodium ion tra…			S	KOG1043	Ca2+-binding transmembrane protein LETM1/MRS7	WP5365 4p16 3 copy number variation	https://www.wikipathways.org/instance/WP5365		R-HSA-162582 Signal Transduction;R-HSA-194315 Signaling by Rho GTPases;R-HSA-382551 Transport of small molecules;R-HSA-8949215 Mitochondrial calcium ion transport;R-HSA-9012999 RHO GTPase cycle;R-HSA-9013408 RHOG GTPase cycle;R-HSA-9716542 Signaling by Rho GTPases, Miro GTPases and RHOBTB3	https://reactome.org/PathwayBrowser/#/R-HSA-162582;https://reactome.org/PathwayBrowser/#/R-HSA-194315;https://reactome.org/PathwayBrowser/#/R-HSA-382551;https://reactome.org/PathwayBrowser/#/R-HSA-8949215;https://reactome.org/PathwayBrowser/#/R-HSA-9012999;https://reactome.org/PathwayBrowser/#/R-HSA-9013408;https://reactome.org/PathwayBrowser/#/R-HSA-9716542
O95243	Methyl-CpG-binding domain protein 4 OS=Homo sapiens OX=9606 GN=MBD4 PE=1 SV=1	MBD4	0.637879	0.00469663	Down	23.97	13	13	13	6821.02	7841.43	7928.24	5318.66	4810.62	4280.85	1.10609	1.27156	1.28563	0.862466	0.780083	0.694177	nucleus	K10801	MBD4; methyl-CpG-binding domain protein 4 [EC:3.2.2.-]	hsa03410 Base excision repair	GO:0000075 cell cycle checkpoint signaling; GO:0000077 DNA damage checkpoint signaling; GO:0000278 mitotic cell cycle; GO:0006139 nucleobase-containing compound metabolic process; GO:0006220 pyrimidine nucleotide metabolic process; GO:0006244 pyrimidine nucleotide catabolic process; GO:0006259 DNA metabolic process; GO:0006281 DNA repair; GO:0006284 base-excision repair; GO:0006285 base-excision …	GO:0000785 chromatin; GO:0005622 intracellular anatomical structure; GO:0005634 nucleus; GO:0005654 nucleoplasm; GO:0005694 chromosome; GO:0005737 cytoplasm; GO:0016604 nuclear body; GO:0016607 nuclear speck; GO:0031974 membrane-enclosed lumen; GO:0031981 nuclear lumen; GO:0043226 organelle; GO:0043227 membrane-bounded organelle; GO:0043228 non-membrane-bounded organelle; GO:0043229 intracellular…	GO:0000700 mismatch base pair DNA N-glycosylase activity; GO:0003676 nucleic acid binding; GO:0003677 DNA binding; GO:0003690 double-stranded DNA binding; GO:0003696 satellite DNA binding; GO:0003824 catalytic activity; GO:0004518 nuclease activity; GO:0004519 endonuclease activity; GO:0004520 DNA endonuclease activity; GO:0004536 DNA nuclease activity; GO:0005488 binding; GO:0008263 pyrimidine-s…	PF01429	PF01429 Methyl-CpG binding domain	KB	KOG4161	Methyl-CpG binding transcription regulators	WP4752 Base excision repair;WP4946 DNA repair pathways full network	https://www.wikipathways.org/instance/WP4752;https://www.wikipathways.org/instance/WP4946	Transcription factor	R-HSA-110328 Recognition and association of DNA glycosylase with site containing an affected pyrimidine;R-HSA-110329 Cleavage of the damaged pyrimidine ;R-HSA-110357 Displacement of DNA glycosylase by APEX1;R-HSA-73884 Base Excision Repair;R-HSA-73894 DNA Repair;R-HSA-73928 Depyrimidination;R-HSA-73929 Base-Excision Repair, AP Site Formation;R-HSA-73933 Resolution of Abasic Sites (AP sites)	https://reactome.org/PathwayBrowser/#/R-HSA-110328;https://reactome.org/PathwayBrowser/#/R-HSA-110329;https://reactome.org/PathwayBrowser/#/R-HSA-110357;https://reactome.org/PathwayBrowser/#/R-HSA-73884;https://reactome.org/PathwayBrowser/#/R-HSA-73894;https://reactome.org/PathwayBrowser/#/R-HSA-73928;https://reactome.org/PathwayBrowser/#/R-HSA-73929;https://reactome.org/PathwayBrowser/#/R-HSA-73…
O95297	Myelin protein zero-like protein 1 OS=Homo sapiens OX=9606 GN=MPZL1 PE=1 SV=1	MPZL1	0.530184	0.0323224	Down	13.75	3	3	3	12137.8	8894.89	6858.95	5913.62	4576.74	4297.33	1.70637	1.25047	0.964254	0.831356	0.643413	0.604133	plasma membrane	K06770	MPZ; myelin protein zero	hsa04514 Cell adhesion molecules	GO:0007154 cell communication; GO:0007165 signal transduction; GO:0007166 cell surface receptor signaling pathway; GO:0007167 enzyme-linked receptor protein signaling pathway; GO:0007169 transmembrane receptor protein tyrosine kinase signaling pathway; GO:0007267 cell-cell signaling; GO:0009987 cellular process; GO:0023052 signaling; GO:0050789 regulation of biological process; GO:0050794 regulat…	GO:0005886 plasma membrane; GO:0016020 membrane; GO:0071944 cell periphery;	GO:0005198 structural molecule activity;	PF07686	PF07686 Immunoglobulin V-set domain									APICAL JUNCTION	https://www.gsea-msigdb.org/gsea/msigdb/human/geneset/HALLMARK_APICAL_JUNCTION
O95347	Structural maintenance of chromosomes protein 2 OS=Homo sapiens OX=9606 GN=SMC2 PE=1 SV=2	SMC2	0.635189	0.000702986	Down	25.9	32	32	32	56383	59424.3	56197	33956.1	35753.2	39545.9	1.2028	1.26768	1.19883	0.724372	0.762709	0.843617	cytoplasm	K06674			GO:0000003 reproduction; GO:0000012 single strand break repair; GO:0000070 mitotic sister chromatid segregation; GO:0000278 mitotic cell cycle; GO:0000280 nuclear division; GO:0000819 sister chromatid segregation; GO:0006139 nucleobase-containing compound metabolic process; GO:0006259 DNA metabolic process; GO:0006281 DNA repair; GO:0006725 cellular aromatic compound metabolic process; GO:0006807…	GO:0000228 nuclear chromosome; GO:0000775 chromosome, centromeric region; GO:0000785 chromatin; GO:0000793 condensed chromosome; GO:0000796 condensin complex; GO:0000803 sex chromosome; GO:0005622 intracellular anatomical structure; GO:0005634 nucleus; GO:0005654 nucleoplasm; GO:0005694 chromosome; GO:0005730 nucleolus; GO:0005737 cytoplasm; GO:0005829 cytosol; GO:0031974 membrane-enclosed lumen;…	GO:0003676 nucleic acid binding; GO:0003677 DNA binding; GO:0003682 chromatin binding; GO:0003697 single-stranded DNA binding; GO:0003824 catalytic activity; GO:0005488 binding; GO:0005515 protein binding; GO:0016462 pyrophosphatase activity; GO:0016787 hydrolase activity; GO:0016817 hydrolase activity, acting on acid anhydrides; GO:0016818 hydrolase activity, acting on acid anhydrides, in phosph…	PF02463; PF06470	PF02463 RecF/RecN/SMC N terminal domain; PF06470 SMC proteins Flexible Hinge Domain	BD	KOG0933	Structural maintenance of chromosome protein 2 (chromosome condensation complex Condensin, subunit E)	WP2446 Retinoblastoma gene in cancer	https://www.wikipathways.org/instance/WP2446		R-HSA-1640170 Cell Cycle;R-HSA-2299718 Condensation of Prophase Chromosomes;R-HSA-2514853 Condensation of Prometaphase Chromosomes;R-HSA-68875 Mitotic Prophase;R-HSA-68877 Mitotic Prometaphase;R-HSA-68886 M Phase;R-HSA-69278 Cell Cycle, Mitotic	https://reactome.org/PathwayBrowser/#/R-HSA-1640170;https://reactome.org/PathwayBrowser/#/R-HSA-2299718;https://reactome.org/PathwayBrowser/#/R-HSA-2514853;https://reactome.org/PathwayBrowser/#/R-HSA-68875;https://reactome.org/PathwayBrowser/#/R-HSA-68877;https://reactome.org/PathwayBrowser/#/R-HSA-68886;https://reactome.org/PathwayBrowser/#/R-HSA-69278	G2M CHECKPOINT	https://www.gsea-msigdb.org/gsea/msigdb/human/geneset/HALLMARK_G2M_CHECKPOINT
O95674	Phosphatidate cytidylyltransferase 2 OS=Homo sapiens OX=9606 GN=CDS2 PE=1 SV=1	CDS2	1.54693	0.00688342	Up	8.76	3	3	3	4123.04	5131.85	4657.83	7954.52	7028.23	6539.32	0.698134	0.868951	0.788688	1.3469	1.19006	1.10727	plasma membrane	K00981	E2.7.7.41; phosphatidate cytidylyltransferase [EC:2.7.7.41]	hsa04070 Phosphatidylinositol signaling system; hsa00564 Glycerophospholipid metabolism; hsa01100 Metabolic pathways	GO:0006139 nucleobase-containing compound metabolic process; GO:0006220 pyrimidine nucleotide metabolic process; GO:0006221 pyrimidine nucleotide biosynthetic process; GO:0006629 lipid metabolic process; GO:0006644 phospholipid metabolic process; GO:0006650 glycerophospholipid metabolic process; GO:0006655 phosphatidylglycerol biosynthetic process; GO:0006656 phosphatidylcholine biosynthetic proc…	GO:0005622 intracellular anatomical structure; GO:0005737 cytoplasm; GO:0005739 mitochondrion; GO:0005740 mitochondrial envelope; GO:0005743 mitochondrial inner membrane; GO:0005783 endoplasmic reticulum; GO:0005789 endoplasmic reticulum membrane; GO:0012505 endomembrane system; GO:0016020 membrane; GO:0019866 organelle inner membrane; GO:0031090 organelle membrane; GO:0031966 mitochondrial membr…	GO:0003824 catalytic activity; GO:0004142 diacylglycerol cholinephosphotransferase activity; GO:0004605 phosphatidate cytidylyltransferase activity; GO:0016740 transferase activity; GO:0016772 transferase activity, transferring phosphorus-containing groups; GO:0016779 nucleotidyltransferase activity; GO:0016780 phosphotransferase activity, for other substituted phosphate groups; GO:0017169 CDP-al…			I	KOG1440	CDP-diacylglycerol synthase	WP2533 Glycerophospholipid biosynthetic pathway	https://www.wikipathways.org/instance/WP2533		R-HSA-1430728 Metabolism;R-HSA-1483148 Synthesis of PG;R-HSA-1483206 Glycerophospholipid biosynthesis;R-HSA-1483257 Phospholipid metabolism;R-HSA-556833 Metabolism of lipids	https://reactome.org/PathwayBrowser/#/R-HSA-1430728;https://reactome.org/PathwayBrowser/#/R-HSA-1483148;https://reactome.org/PathwayBrowser/#/R-HSA-1483206;https://reactome.org/PathwayBrowser/#/R-HSA-1483257;https://reactome.org/PathwayBrowser/#/R-HSA-556833
O95684	Centrosomal protein 43 OS=Homo sapiens OX=9606 GN=CEP43 PE=1 SV=1	CEP43	0.565317	0.0011352	Down	11.28	4	4	4	10224.4	11516.8	11543.3	6968.71	5790.76	6056.82	1.17746	1.32629	1.32934	0.802526	0.666872	0.697512	cytoplasm	K16546			GO:0000086 G2/M transition of mitotic cell cycle; GO:0000278 mitotic cell cycle; GO:0001558 regulation of cell growth; GO:0001932 regulation of protein phosphorylation; GO:0001933 negative regulation of protein phosphorylation; GO:0006468 protein phosphorylation; GO:0006469 negative regulation of protein kinase activity; GO:0006793 phosphorus metabolic process; GO:0006796 phosphate-containing com…	GO:0005622 intracellular anatomical structure; GO:0005634 nucleus; GO:0005737 cytoplasm; GO:0005813 centrosome; GO:0005815 microtubule organizing center; GO:0005829 cytosol; GO:0005856 cytoskeleton; GO:0015630 microtubule cytoskeleton; GO:0043226 organelle; GO:0043227 membrane-bounded organelle; GO:0043228 non-membrane-bounded organelle; GO:0043229 intracellular organelle; GO:0043231 intracellula…	GO:0003824 catalytic activity; GO:0004672 protein kinase activity; GO:0004713 protein tyrosine kinase activity; GO:0004857 enzyme inhibitor activity; GO:0004860 protein kinase inhibitor activity; GO:0005488 binding; GO:0005515 protein binding; GO:0016301 kinase activity; GO:0016740 transferase activity; GO:0016772 transferase activity, transferring phosphorus-containing groups; GO:0016773 phospho…	PF09398	PF09398 FOP N terminal dimerisation domain				WP4536 Genes related to primary cilium development based on CRISPR;WP4906 3q29 copy number variation syndrome	https://www.wikipathways.org/instance/WP4536;https://www.wikipathways.org/instance/WP4906		R-HSA-1226099 Signaling by FGFR in disease;R-HSA-1640170 Cell Cycle;R-HSA-1643685 Disease;R-HSA-1839117 Signaling by cytosolic FGFR1 fusion mutants;R-HSA-1839124 FGFR1 mutant receptor activation;R-HSA-1852241 Organelle biogenesis and maintenance;R-HSA-2565942 Regulation of PLK1 Activity at G2/M Transition;R-HSA-380259 Loss of Nlp from mitotic centrosomes;R-HSA-380270 Recruitment of mitotic centro…	https://reactome.org/PathwayBrowser/#/R-HSA-1226099;https://reactome.org/PathwayBrowser/#/R-HSA-1640170;https://reactome.org/PathwayBrowser/#/R-HSA-1643685;https://reactome.org/PathwayBrowser/#/R-HSA-1839117;https://reactome.org/PathwayBrowser/#/R-HSA-1839124;https://reactome.org/PathwayBrowser/#/R-HSA-1852241;https://reactome.org/PathwayBrowser/#/R-HSA-2565942;https://reactome.org/PathwayBrowser…
O95837	Guanine nucleotide-binding protein subunit alpha-14 OS=Homo sapiens OX=9606 GN=GNA14 PE=1 SV=1	GNA14	1.6143	0.0334839	Up	12.11	4	2	2	1781.41	1324.62	2140.44	2956.93	3052.4	2460.03	0.779279	0.579456	0.936337	1.29351	1.33527	1.07614	cytoplasm	K04636	GNA14; guanine nucleotide-binding protein subunit alpha-14	hsa05146 Amoebiasis; hsa05142 Chagas disease; hsa04020 Calcium signaling pathway	GO:0001775 cell activation; GO:0006950 response to stress; GO:0007154 cell communication; GO:0007165 signal transduction; GO:0007186 G protein-coupled receptor signaling pathway; GO:0007187 G protein-coupled receptor signaling pathway, coupled to cyclic nucleotide second messenger; GO:0007188 adenylate cyclase-modulating G protein-coupled receptor signaling pathway; GO:0007200 phospholipase C-act…	GO:0005622 intracellular anatomical structure; GO:0005834 heterotrimeric G-protein complex; GO:0005886 plasma membrane; GO:0009898 cytoplasmic side of plasma membrane; GO:0016020 membrane; GO:0019897 extrinsic component of plasma membrane; GO:0019898 extrinsic component of membrane; GO:0031234 extrinsic component of cytoplasmic side of plasma membrane; GO:0032991 protein-containing complex; GO:00…	GO:0001664 G protein-coupled receptor binding; GO:0003824 catalytic activity; GO:0003924 GTPase activity; GO:0005102 signaling receptor binding; GO:0005488 binding; GO:0005515 protein binding; GO:0016462 pyrophosphatase activity; GO:0016787 hydrolase activity; GO:0016817 hydrolase activity, acting on acid anhydrides; GO:0016818 hydrolase activity, acting on acid anhydrides, in phosphorus-containi…	PF00503	PF00503 G-protein alpha subunit	T	KOG0085	G protein subunit Galphaq/Galphay, small G protein superfamily	WP35 G protein signaling pathways;WP4760 PKC gamma calcium signaling pathway in ataxia	https://www.wikipathways.org/instance/WP35;https://www.wikipathways.org/instance/WP4760		R-HSA-109582 Hemostasis;R-HSA-111885 Opioid Signalling;R-HSA-112040 G-protein mediated events;R-HSA-112043 PLC beta mediated events;R-HSA-1430728 Metabolism;R-HSA-162582 Signal Transduction;R-HSA-163685 Integration of energy metabolism;R-HSA-202040 G-protein activation;R-HSA-372790 Signaling by GPCR;R-HSA-388396 GPCR downstream signalling;R-HSA-390466 Chaperonin-mediated protein folding;R-HSA-391…	https://reactome.org/PathwayBrowser/#/R-HSA-109582;https://reactome.org/PathwayBrowser/#/R-HSA-111885;https://reactome.org/PathwayBrowser/#/R-HSA-112040;https://reactome.org/PathwayBrowser/#/R-HSA-112043;https://reactome.org/PathwayBrowser/#/R-HSA-1430728;https://reactome.org/PathwayBrowser/#/R-HSA-162582;https://reactome.org/PathwayBrowser/#/R-HSA-163685;https://reactome.org/PathwayBrowser/#/R-H…	PI3K AKT MTOR SIGNALING	https://www.gsea-msigdb.org/gsea/msigdb/human/geneset/HALLMARK_PI3K_AKT_MTOR_SIGNALING
O95865	N(G),N(G)-dimethylarginine dimethylaminohydrolase 2 OS=Homo sapiens OX=9606 GN=DDAH2 PE=1 SV=1	DDAH2	0.655202	0.00884632	Down	23.51	6	6	6	24246.3	29417.7	23901.8	17733.9	15051.4	18036	1.13312	1.3748	1.11702	0.82877	0.703407	0.842888	cytoplasm,nucleus	K01482			GO:0000052 citrulline metabolic process; GO:0006082 organic acid metabolic process; GO:0006520 amino acid metabolic process; GO:0006525 arginine metabolic process; GO:0006527 arginine catabolic process; GO:0006807 nitrogen compound metabolic process; GO:0006809 nitric oxide biosynthetic process; GO:0007154 cell communication; GO:0007165 signal transduction; GO:0007263 nitric oxide mediated signal…	GO:0005622 intracellular anatomical structure; GO:0005737 cytoplasm; GO:0005815 microtubule organizing center; GO:0005829 cytosol; GO:0005856 cytoskeleton; GO:0015630 microtubule cytoskeleton; GO:0043226 organelle; GO:0043228 non-membrane-bounded organelle; GO:0043229 intracellular organelle; GO:0043232 intracellular non-membrane-bounded organelle;	GO:0003824 catalytic activity; GO:0005488 binding; GO:0016403 dimethylargininase activity; GO:0016597 amino acid binding; GO:0016787 hydrolase activity; GO:0016810 hydrolase activity, acting on carbon-nitrogen (but not peptide) bonds; GO:0016813 hydrolase activity, acting on carbon-nitrogen (but not peptide) bonds, in linear amidines; GO:0031406 carboxylic acid binding; GO:0036094 small molecule …						WP4947 Nitric oxide metabolism in cystic fibrosis	https://www.wikipathways.org/instance/WP4947				XENOBIOTIC METABOLISM	https://www.gsea-msigdb.org/gsea/msigdb/human/geneset/HALLMARK_XENOBIOTIC_METABOLISM
P00374	Dihydrofolate reductase OS=Homo sapiens OX=9606 GN=DHFR PE=1 SV=2	DHFR	0.377524	1.77579e-05	Down	18.72	4	4	4	33011.1	32181.8	31239.6	12166.6	11338.6	12900.4	1.49104	1.45358	1.41102	0.549538	0.512139	0.582682	cytoplasm	K00287	DHFR; dihydrofolate reductase [EC:1.5.1.3]	hsa00670 One carbon pool by folate; hsa00790 Folate biosynthesis; hsa01240 Biosynthesis of cofactors; hsa01523 Antifolate resistance; hsa01100 Metabolic pathways	GO:0000082 G1/S transition of mitotic cell cycle; GO:0000278 mitotic cell cycle; GO:0001101 response to acid chemical; GO:0006066 alcohol metabolic process; GO:0006082 organic acid metabolic process; GO:0006139 nucleobase-containing compound metabolic process; GO:0006213 pyrimidine nucleoside metabolic process; GO:0006355 regulation of DNA-templated transcription; GO:0006417 regulation of transla…	GO:0005622 intracellular anatomical structure; GO:0005737 cytoplasm; GO:0005739 mitochondrion; GO:0005740 mitochondrial envelope; GO:0005743 mitochondrial inner membrane; GO:0005759 mitochondrial matrix; GO:0005829 cytosol; GO:0016020 membrane; GO:0019866 organelle inner membrane; GO:0031090 organelle membrane; GO:0031966 mitochondrial membrane; GO:0031967 organelle envelope; GO:0031974 membrane-…	GO:0000166 nucleotide binding; GO:0000900 mRNA regulatory element binding translation repressor activity; GO:0003676 nucleic acid binding; GO:0003723 RNA binding; GO:0003729 mRNA binding; GO:0003824 catalytic activity; GO:0004146 dihydrofolate reductase activity; GO:0005488 binding; GO:0005515 protein binding; GO:0005542 folic acid binding; GO:0016491 oxidoreductase activity; GO:0016645 oxidoredu…	PF00186	PF00186 Dihydrofolate reductase	H	KOG1324	Dihydrofolate reductase	WP1601 Fluoropyrimidine activity;WP176 Folate metabolism;WP241 One carbon metabolism;WP2446 Retinoblastoma gene in cancer;WP2525 Trans sulfuration one carbon metabolism and related pathways;WP3996 Ethanol effects on histone modifications;WP4156 Biosynthesis and regeneration of tetrahydrobiopterin and catabolism of phenylalanine;WP4259 Disorders of folate metabolism and transport;WP4688 Serine met…	https://www.wikipathways.org/instance/WP1601;https://www.wikipathways.org/instance/WP176;https://www.wikipathways.org/instance/WP241;https://www.wikipathways.org/instance/WP2446;https://www.wikipathways.org/instance/WP2525;https://www.wikipathways.org/instance/WP3996;https://www.wikipathways.org/instance/WP4156;https://www.wikipathways.org/instance/WP4259;https://www.wikipathways.org/instance/WP4…		R-HSA-1430728 Metabolism;R-HSA-1474151 Tetrahydrobiopterin (BH4) synthesis, recycling, salvage and regulation;R-HSA-1640170 Cell Cycle;R-HSA-196757 Metabolism of folate and pterines;R-HSA-196849 Metabolism of water-soluble vitamins and cofactors;R-HSA-196854 Metabolism of vitamins and cofactors;R-HSA-453279 Mitotic G1 phase and G1/S transition;R-HSA-69205 G1/S-Specific Transcription;R-HSA-69206 G…	https://reactome.org/PathwayBrowser/#/R-HSA-1430728;https://reactome.org/PathwayBrowser/#/R-HSA-1474151;https://reactome.org/PathwayBrowser/#/R-HSA-1640170;https://reactome.org/PathwayBrowser/#/R-HSA-196757;https://reactome.org/PathwayBrowser/#/R-HSA-196849;https://reactome.org/PathwayBrowser/#/R-HSA-196854;https://reactome.org/PathwayBrowser/#/R-HSA-453279;https://reactome.org/PathwayBrowser/#/R…	MTORC1 SIGNALING	https://www.gsea-msigdb.org/gsea/msigdb/human/geneset/HALLMARK_MTORC1_SIGNALING
P00414	Cytochrome c oxidase subunit 3 OS=Homo sapiens OX=9606 GN=MT-CO3 PE=1 SV=2	MT-CO3	2.31517	0.0238585	Up	8.81	2	2	2	2484.01	2813.3	4185.32	8132.84	8801.68	5019.34	0.474101	0.536949	0.798814	1.55224	1.6799	0.957996	plasma membrane	K02262	COX3; cytochrome c oxidase subunit 3	hsa04932 Non-alcoholic fatty liver disease; hsa05208 Chemical carcinogenesis - reactive oxygen species; hsa05016 Huntington disease; hsa00190 Oxidative phosphorylation; hsa05415 Diabetic cardiomyopathy; hsa05012 Parkinson disease; hsa05010 Alzheimer disease; hsa04260 Cardiac muscle contraction; hsa04714 Thermogenesis; hsa05022 Pathways of neurodegeneration - multiple diseases; hsa05014 Amyotrophi…	GO:0008535 respiratory chain complex IV assembly; GO:0009987 cellular process; GO:0016043 cellular component organization; GO:0017004 cytochrome complex assembly; GO:0022607 cellular component assembly; GO:0043933 protein-containing complex organization; GO:0044085 cellular component biogenesis; GO:0065003 protein-containing complex assembly; GO:0071840 cellular component organization or biogenes…	GO:0005622 intracellular anatomical structure; GO:0005737 cytoplasm; GO:0005739 mitochondrion; GO:0005740 mitochondrial envelope; GO:0005743 mitochondrial inner membrane; GO:0016020 membrane; GO:0019866 organelle inner membrane; GO:0031090 organelle membrane; GO:0031966 mitochondrial membrane; GO:0031967 organelle envelope; GO:0031975 envelope; GO:0032991 protein-containing complex; GO:0043226 or…				C	KOG4664	Cytochrome oxidase subunit III and related proteins	WP111 Electron transport chain OXPHOS system in mitochondria;WP4396 Nonalcoholic fatty liver disease;WP4922 Mitochondrial complex IV assembly;WP5380 5q35 copy number variation	https://www.wikipathways.org/instance/WP111;https://www.wikipathways.org/instance/WP4396;https://www.wikipathways.org/instance/WP4922;https://www.wikipathways.org/instance/WP5380		R-HSA-1428517 The citric acid (TCA) cycle and respiratory electron transport;R-HSA-1430728 Metabolism;R-HSA-163200 Respiratory electron transport, ATP synthesis by chemiosmotic coupling, and heat production by uncoupling proteins.;R-HSA-212436 Generic Transcription Pathway;R-HSA-2262752 Cellular responses to stress;R-HSA-3700989 Transcriptional Regulation by TP53;R-HSA-5628897 TP53 Regulates Meta…	https://reactome.org/PathwayBrowser/#/R-HSA-1428517;https://reactome.org/PathwayBrowser/#/R-HSA-1430728;https://reactome.org/PathwayBrowser/#/R-HSA-163200;https://reactome.org/PathwayBrowser/#/R-HSA-212436;https://reactome.org/PathwayBrowser/#/R-HSA-2262752;https://reactome.org/PathwayBrowser/#/R-HSA-3700989;https://reactome.org/PathwayBrowser/#/R-HSA-5628897;https://reactome.org/PathwayBrowser/#…
P01106	Myc proto-oncogene protein OS=Homo sapiens OX=9606 GN=MYC PE=1 SV=2	MYC	0.645297	0.0133502	Down	1.98	1	1	1	7987.48	6648.36	9265.88	5114.31	4858.48	5450.91	1.21867	1.01436	1.41372	0.780306	0.741273	0.831662	nucleus	K04377	MYC; Myc proto-oncogene protein	hsa05216 Thyroid cancer; hsa05160 Hepatitis C; hsa05224 Breast cancer; hsa04350 TGF-beta signaling pathway; hsa04919 Thyroid hormone signaling pathway; hsa05166 Human T-cell leukemia virus 1 infection; hsa05200 Pathways in cancer; hsa04310 Wnt signaling pathway; hsa05225 Hepatocellular carcinoma; hsa05205 Proteoglycans in cancer; hsa05226 Gastric cancer; hsa05206 MicroRNAs in cancer; hsa04012 Erb…	GO:0000003 reproduction; GO:0000082 G1/S transition of mitotic cell cycle; GO:0000122 negative regulation of transcription by RNA polymerase II; GO:0000165 MAPK cascade; GO:0000278 mitotic cell cycle; GO:0000320 re-entry into mitotic cell cycle; GO:0001101 response to acid chemical; GO:0001501 skeletal system development; GO:0001541 ovarian follicle development; GO:0001655 urogenital system devel…	GO:0000228 nuclear chromosome; GO:0000785 chromatin; GO:0000791 euchromatin; GO:0005622 intracellular anatomical structure; GO:0005634 nucleus; GO:0005635 nuclear envelope; GO:0005654 nucleoplasm; GO:0005694 chromosome; GO:0005730 nucleolus; GO:0005737 cytoplasm; GO:0005783 endoplasmic reticulum; GO:0005791 rough endoplasmic reticulum; GO:0005819 spindle; GO:0005856 cytoskeleton; GO:0012505 endom…	GO:0000976 transcription cis-regulatory region binding; GO:0000977 RNA polymerase II transcription regulatory region sequence-specific DNA binding; GO:0000978 RNA polymerase II cis-regulatory region sequence-specific DNA binding; GO:0000981 DNA-binding transcription factor activity, RNA polymerase II-specific; GO:0000987 cis-regulatory region sequence-specific DNA binding; GO:0001067 transcriptio…	PF00010	PF00010 Helix-loop-helix DNA-binding domain	K	KOG2483	Upstream transcription factor 2/L-myc-2 protein	WP1530 miRNA regulation of DNA damage response;WP1545 miRNAs involved in DNA damage response;WP1742 TP53 network;WP179 Cell cycle;WP1971 Integrated cancer pathway;WP2037 Prolactin signaling pathway;WP2064 Neural crest differentiation;WP2249 Metastatic brain tumor;WP2263 Androgen receptor network in prostate cancer;WP23 B cell receptor signaling pathway;WP2363 Gastric cancer network 2;WP2431 Spina…		Transcription factor	R-HSA-1266738 Developmental Biology;R-HSA-1280215 Cytokine Signaling in Immune system;R-HSA-1362277 Transcription of E2F targets under negative control by DREAM complex;R-HSA-1538133 G0 and Early G1;R-HSA-157118 Signaling by NOTCH;R-HSA-162582 Signal Transduction;R-HSA-1640170 Cell Cycle;R-HSA-1643685 Disease;R-HSA-168256 Immune System;R-HSA-170834 Signaling by TGF-beta Receptor Complex;R-HSA-195…		TNFA SIGNALING VIA NFKB;WNT BETA CATENIN SIGNALING;G2M CHECKPOINT;ESTROGEN RESPONSE EARLY;E2F TARGETS;MYC TARGETS V1;MYC TARGETS V2;INFLAMMATORY RESPONSE;UV RESPONSE DN;IL2 STAT5 SIGNALING	https://www.gsea-msigdb.org/gsea/msigdb/human/geneset/HALLMARK_TNFA_SIGNALING_VIA_NFKB;https://www.gsea-msigdb.org/gsea/msigdb/human/geneset/HALLMARK_WNT_BETA_CATENIN_SIGNALING;https://www.gsea-msigdb.org/gsea/msigdb/human/geneset/HALLMARK_G2M_CHECKPOINT;https://www.gsea-msigdb.org/gsea/msigdb/human/geneset/HALLMARK_ESTROGEN_RESPONSE_EARLY;https://www.gsea-msigdb.org/gsea/msigdb/human/geneset/HAL…
P01137	Transforming growth factor beta-1 proprotein OS=Homo sapiens OX=9606 GN=TGFB1 PE=1 SV=3	TGFB1	0.621424	0.0168871	Down	9.23	3	3	3	2887.06	2409.45	2049.46	1352.06	1702.14	1510.76	1.45432	1.21373	1.03239	0.681085	0.857434	0.761029	extracellular	K13375	TGFB1; transforming growth factor beta-1	hsa05211 Renal cell carcinoma; hsa04350 TGF-beta signaling pathway; hsa05166 Human T-cell leukemia virus 1 infection; hsa05200 Pathways in cancer; hsa05415 Diabetic cardiomyopathy; hsa05225 Hepatocellular carcinoma; hsa05205 Proteoglycans in cancer; hsa05226 Gastric cancer; hsa05414 Dilated cardiomyopathy; hsa04932 Non-alcoholic fatty liver disease; hsa05146 Amoebiasis; hsa05152 Tuberculosis; hsa…	GO:0000003 reproduction; GO:0000018 regulation of DNA recombination; GO:0000075 cell cycle checkpoint signaling; GO:0000122 negative regulation of transcription by RNA polymerase II; GO:0000165 MAPK cascade; GO:0000278 mitotic cell cycle; GO:0001501 skeletal system development; GO:0001503 ossification; GO:0001558 regulation of cell growth; GO:0001568 blood vessel development; GO:0001570 vasculoge…	GO:0005576 extracellular region; GO:0005615 extracellular space; GO:0005622 intracellular anatomical structure; GO:0005634 nucleus; GO:0005737 cytoplasm; GO:0005794 Golgi apparatus; GO:0005796 Golgi lumen; GO:0005886 plasma membrane; GO:0009986 cell surface; GO:0012505 endomembrane system; GO:0016020 membrane; GO:0030141 secretory granule; GO:0030424 axon; GO:0031012 extracellular matrix; GO:0031…	GO:0003823 antigen binding; GO:0005102 signaling receptor binding; GO:0005114 type II transforming growth factor beta receptor binding; GO:0005125 cytokine activity; GO:0005126 cytokine receptor binding; GO:0005160 transforming growth factor beta receptor binding; GO:0005488 binding; GO:0005515 protein binding; GO:0008047 enzyme activator activity; GO:0019207 kinase regulator activity; GO:0019209…	PF00019	PF00019 Transforming growth factor beta like domain	T	KOG3900	Transforming growth factor beta, bone morphogenetic protein and related proteins	WP1544 MicroRNAs in cardiomyocyte hypertrophy;WP1559 Transcription factors regulate miRNAs related to cardiac hypertrophy;WP179 Cell cycle;WP2328 Allograft rejection;WP2332 Interleukin 11 signaling pathway;WP2355 Corticotropin releasing hormone signaling pathway;WP236 Adipogenesis;WP2406 Cardiac progenitor differentiation;WP2431 Spinal cord injury;WP2572 Primary focal segmental glomerulosclerosis…			R-HSA-109582 Hemostasis;R-HSA-114608 Platelet degranulation ;R-HSA-1266738 Developmental Biology;R-HSA-1280215 Cytokine Signaling in Immune system;R-HSA-1474244 Extracellular matrix organization;R-HSA-1566948 Elastic fibre formation;R-HSA-162582 Signal Transduction;R-HSA-1643685 Disease;R-HSA-168255 Influenza Infection;R-HSA-168256 Immune System;R-HSA-168277 Influenza Virus Induced Apoptosis;R-HS…		TGF BETA SIGNALING;IL6 JAK STAT3 SIGNALING;G2M CHECKPOINT;MYOGENESIS;EPITHELIAL MESENCHYMAL TRANSITION;P53 PATHWAY;ALLOGRAFT REJECTION	https://www.gsea-msigdb.org/gsea/msigdb/human/geneset/HALLMARK_TGF_BETA_SIGNALING;https://www.gsea-msigdb.org/gsea/msigdb/human/geneset/HALLMARK_IL6_JAK_STAT3_SIGNALING;https://www.gsea-msigdb.org/gsea/msigdb/human/geneset/HALLMARK_G2M_CHECKPOINT;https://www.gsea-msigdb.org/gsea/msigdb/human/geneset/HALLMARK_MYOGENESIS;https://www.gsea-msigdb.org/gsea/msigdb/human/geneset/HALLMARK_EPITHELIAL_MESE…
P01834	Immunoglobulin kappa constant OS=Homo sapiens OX=9606 GN=IGKC PE=1 SV=2	IGKC	0.137214	0.00621063	Down	13.08	1	1	1	73824.8	37994.9	22674.8	7151.03	6276.44	5027.08	2.89605	1.49049	0.889504	0.280526	0.246217	0.197206	extracellular							PF07654	PF07654 Immunoglobulin C1-set domain							R-HSA-109582 Hemostasis;R-HSA-1280218 Adaptive Immune System;R-HSA-1643685 Disease;R-HSA-166658 Complement cascade;R-HSA-166663 Initial triggering of complement;R-HSA-166786 Creation of C4 and C2 activators;R-HSA-168249 Innate Immune System;R-HSA-168256 Immune System;R-HSA-173623 Classical antibody-mediated complement activation;R-HSA-198933 Immunoregulatory interactions between a Lymphoid and a …	https://reactome.org/PathwayBrowser/#/R-HSA-109582;https://reactome.org/PathwayBrowser/#/R-HSA-1280218;https://reactome.org/PathwayBrowser/#/R-HSA-1643685;https://reactome.org/PathwayBrowser/#/R-HSA-166658;https://reactome.org/PathwayBrowser/#/R-HSA-166663;https://reactome.org/PathwayBrowser/#/R-HSA-166786;https://reactome.org/PathwayBrowser/#/R-HSA-168249;https://reactome.org/PathwayBrowser/#/R-…
P01848	T cell receptor alpha chain constant OS=Homo sapiens OX=9606 GN=TRAC PE=1 SV=2	TRAC	2.13994	0.0022948	Up	15	2	1	1	11823.9	12922.2	16202.3	27363.1	27513.8	32750.4	0.551764	0.603016	0.756082	1.2769	1.28393	1.5283	mitochondria							PF09291	PF09291 Domain of unknown function (DUF1968)							R-HSA-1280218 Adaptive Immune System;R-HSA-168256 Immune System;R-HSA-198933 Immunoregulatory interactions between a Lymphoid and a non-Lymphoid cell;R-HSA-202403 TCR signaling;R-HSA-202424 Downstream TCR signaling;R-HSA-202427 Phosphorylation of CD3 and TCR zeta chains;R-HSA-202430 Translocation of ZAP-70 to Immunological synapse;R-HSA-202433 Generation of second messenger molecules;R-HSA-388841…	https://reactome.org/PathwayBrowser/#/R-HSA-1280218;https://reactome.org/PathwayBrowser/#/R-HSA-168256;https://reactome.org/PathwayBrowser/#/R-HSA-198933;https://reactome.org/PathwayBrowser/#/R-HSA-202403;https://reactome.org/PathwayBrowser/#/R-HSA-202424;https://reactome.org/PathwayBrowser/#/R-HSA-202427;https://reactome.org/PathwayBrowser/#/R-HSA-202430;https://reactome.org/PathwayBrowser/#/R-H…
P02774	Vitamin D-binding protein OS=Homo sapiens OX=9606 GN=GC PE=1 SV=2	GC	1.69721	0.033602	Up	1.69	1	1	1	2854.7	3042.48	3579.79	3917.46	6040.95	6126	0.670081	0.714159	0.840281	0.919542	1.41799	1.43795	extracellular	K12258			GO:0000003 reproduction; GO:0006629 lipid metabolic process; GO:0006766 vitamin metabolic process; GO:0006775 fat-soluble vitamin metabolic process; GO:0006810 transport; GO:0007275 multicellular organism development; GO:0007565 female pregnancy; GO:0007589 body fluid secretion; GO:0007595 lactation; GO:0008152 metabolic process; GO:0008202 steroid metabolic process; GO:0009605 response to extern…	GO:0000323 lytic vacuole; GO:0005576 extracellular region; GO:0005615 extracellular space; GO:0005622 intracellular anatomical structure; GO:0005737 cytoplasm; GO:0005764 lysosome; GO:0005773 vacuole; GO:0005775 vacuolar lumen; GO:0005829 cytosol; GO:0030424 axon; GO:0031974 membrane-enclosed lumen; GO:0042995 cell projection; GO:0043005 neuron projection; GO:0043202 lysosomal lumen; GO:0043226 o…	GO:0003779 actin binding; GO:0005488 binding; GO:0005496 steroid binding; GO:0005499 vitamin D binding; GO:0005515 protein binding; GO:0008092 cytoskeletal protein binding; GO:0008289 lipid binding; GO:0019842 vitamin binding; GO:0036094 small molecule binding; GO:0097159 organic cyclic compound binding; GO:1902118 calcidiol binding; GO:1902271 D3 vitamins binding;	PF00273; PF09164	PF00273 Serum albumin family; PF09164 Vitamin D binding protein, domain III				WP1531 Vitamin D metabolism	https://www.wikipathways.org/instance/WP1531		R-HSA-1430728 Metabolism;R-HSA-196791 Vitamin D (calciferol) metabolism;R-HSA-556833 Metabolism of lipids;R-HSA-8957322 Metabolism of steroids	https://reactome.org/PathwayBrowser/#/R-HSA-1430728;https://reactome.org/PathwayBrowser/#/R-HSA-196791;https://reactome.org/PathwayBrowser/#/R-HSA-556833;https://reactome.org/PathwayBrowser/#/R-HSA-8957322	BILE ACID METABOLISM	https://www.gsea-msigdb.org/gsea/msigdb/human/geneset/HALLMARK_BILE_ACID_METABOLISM
P02787	Serotransferrin OS=Homo sapiens OX=9606 GN=TF PE=1 SV=4	TF	0.52427	0.0412372	Down	2.58	2	2	2		1748.4	1916.18		954.261	966.967		1.25203	1.37218		0.683347	0.692446	extracellular	K14736	TF; transferrin	hsa04066 HIF-1 signaling pathway; hsa04216 Ferroptosis; hsa04978 Mineral absorption; hsa04350 TGF-beta signaling pathway	GO:0000041 transition metal ion transport; GO:0000165 MAPK cascade; GO:0001501 skeletal system development; GO:0001775 cell activation; GO:0001817 regulation of cytokine production; GO:0001818 negative regulation of cytokine production; GO:0001906 cell killing; GO:0001932 regulation of protein phosphorylation; GO:0001934 positive regulation of protein phosphorylation; GO:0002227 innate immune res…	GO:0005576 extracellular region; GO:0005604 basement membrane; GO:0005615 extracellular space; GO:0005622 intracellular anatomical structure; GO:0005634 nucleus; GO:0005737 cytoplasm; GO:0005768 endosome; GO:0005769 early endosome; GO:0005770 late endosome; GO:0005783 endoplasmic reticulum; GO:0005788 endoplasmic reticulum lumen; GO:0005886 plasma membrane; GO:0005905 clathrin-coated pit; GO:0009…	GO:0001530 lipopolysaccharide binding; GO:0003824 catalytic activity; GO:0004175 endopeptidase activity; GO:0004252 serine-type endopeptidase activity; GO:0004857 enzyme inhibitor activity; GO:0004866 endopeptidase inhibitor activity; GO:0004869 cysteine-type endopeptidase inhibitor activity; GO:0005102 signaling receptor binding; GO:0005488 binding; GO:0005506 iron ion binding; GO:0005515 protei…	PF00405	PF00405 Transferrin				WP2007 Iron metabolism in placenta;WP2848 Pluripotent stem cell differentiation pathway;WP4313 Ferroptosis;WP4906 3q29 copy number variation syndrome;WP5115 Network map of SARS CoV 2 signaling pathway;WP5172 Iron metabolism disorders;WP706 Sudden infant death syndrome SIDS susceptibility pathways	https://www.wikipathways.org/instance/WP2007;https://www.wikipathways.org/instance/WP2848;https://www.wikipathways.org/instance/WP4313;https://www.wikipathways.org/instance/WP4906;https://www.wikipathways.org/instance/WP5115;https://www.wikipathways.org/instance/WP5172;https://www.wikipathways.org/instance/WP706		R-HSA-109582 Hemostasis;R-HSA-114608 Platelet degranulation ;R-HSA-199991 Membrane Trafficking;R-HSA-381426 Regulation of Insulin-like Growth Factor (IGF) transport and uptake by Insulin-like Growth Factor Binding Proteins (IGFBPs);R-HSA-382551 Transport of small molecules;R-HSA-392499 Metabolism of proteins;R-HSA-5653656 Vesicle-mediated transport;R-HSA-597592 Post-translational protein modifica…	https://reactome.org/PathwayBrowser/#/R-HSA-109582;https://reactome.org/PathwayBrowser/#/R-HSA-114608;https://reactome.org/PathwayBrowser/#/R-HSA-199991;https://reactome.org/PathwayBrowser/#/R-HSA-381426;https://reactome.org/PathwayBrowser/#/R-HSA-382551;https://reactome.org/PathwayBrowser/#/R-HSA-392499;https://reactome.org/PathwayBrowser/#/R-HSA-5653656;https://reactome.org/PathwayBrowser/#/R-H…	COAGULATION	https://www.gsea-msigdb.org/gsea/msigdb/human/geneset/HALLMARK_COAGULATION
P02794	Ferritin heavy chain OS=Homo sapiens OX=9606 GN=FTH1 PE=1 SV=2	FTH1	1.75888	0.000191763	Up	43.72	7	7	7	28467.7	29812.1	28732.9	53645.3	52359.8	47040.2	0.711521	0.745122	0.718149	1.34081	1.30868	1.17572	cytoplasm	K00522	FTH1; ferritin heavy chain [EC:1.16.3.2]	hsa04216 Ferroptosis; hsa04978 Mineral absorption; hsa04217 Necroptosis	GO:0000041 transition metal ion transport; GO:0001775 cell activation; GO:0002252 immune effector process; GO:0002263 cell activation involved in immune response; GO:0002274 myeloid leukocyte activation; GO:0002275 myeloid cell activation involved in immune response; GO:0002283 neutrophil activation involved in immune response; GO:0002366 leukocyte activation involved in immune response; GO:00023…	GO:0000323 lytic vacuole; GO:0005576 extracellular region; GO:0005622 intracellular anatomical structure; GO:0005737 cytoplasm; GO:0005764 lysosome; GO:0005767 secondary lysosome; GO:0005773 vacuole; GO:0005776 autophagosome; GO:0005829 cytosol; GO:0008043 intracellular ferritin complex; GO:0012505 endomembrane system; GO:0030139 endocytic vesicle; GO:0030141 secretory granule; GO:0031410 cytopla…	GO:0005488 binding; GO:0005506 iron ion binding; GO:0043167 ion binding; GO:0043169 cation binding; GO:0046872 metal ion binding; GO:0046914 transition metal ion binding;	PF00210	PF00210 Ferritin-like domain	P	KOG2332	Ferritin	WP2882 Nuclear receptors meta pathway;WP2884 NRF2 pathway;WP4313 Ferroptosis;WP5172 Iron metabolism disorders	https://www.wikipathways.org/instance/WP2882;https://www.wikipathways.org/instance/WP2884;https://www.wikipathways.org/instance/WP4313;https://www.wikipathways.org/instance/WP5172		R-HSA-168249 Innate Immune System;R-HSA-168256 Immune System;R-HSA-199991 Membrane Trafficking;R-HSA-199992 trans-Golgi Network Vesicle Budding;R-HSA-2173782 Binding and Uptake of Ligands by Scavenger Receptors;R-HSA-3000480 Scavenging by Class A Receptors;R-HSA-382551 Transport of small molecules;R-HSA-432722 Golgi Associated Vesicle Biogenesis;R-HSA-5653656 Vesicle-mediated transport;R-HSA-6798…	https://reactome.org/PathwayBrowser/#/R-HSA-168249;https://reactome.org/PathwayBrowser/#/R-HSA-168256;https://reactome.org/PathwayBrowser/#/R-HSA-199991;https://reactome.org/PathwayBrowser/#/R-HSA-199992;https://reactome.org/PathwayBrowser/#/R-HSA-2173782;https://reactome.org/PathwayBrowser/#/R-HSA-3000480;https://reactome.org/PathwayBrowser/#/R-HSA-382551;https://reactome.org/PathwayBrowser/#/R-…
P04114	Apolipoprotein B-100 OS=Homo sapiens OX=9606 GN=APOB PE=1 SV=2	APOB	0.48114	0.00504037	Down	0.68	3	3	3	4211.19	5335.69	4556.29	2533.68	1785.22	2466.7	1.2096	1.5326	1.30873	0.727763	0.512779	0.708524	endoplasmic reticulum	K14462	APOB; apolipoprotein B	hsa04979 Cholesterol metabolism; hsa04977 Vitamin digestion and absorption; hsa04975 Fat digestion and absorption; hsa05417 Lipid and atherosclerosis	GO:0000003 reproduction; GO:0001101 response to acid chemical; GO:0001523 retinoid metabolic process; GO:0001568 blood vessel development; GO:0001701 in utero embryonic development; GO:0001944 vasculature development; GO:0002218 activation of innate immune response; GO:0002221 pattern recognition receptor signaling pathway; GO:0002224 toll-like receptor signaling pathway; GO:0002237 response to m…	GO:0000323 lytic vacuole; GO:0005576 extracellular region; GO:0005615 extracellular space; GO:0005622 intracellular anatomical structure; GO:0005737 cytoplasm; GO:0005764 lysosome; GO:0005768 endosome; GO:0005769 early endosome; GO:0005773 vacuole; GO:0005775 vacuolar lumen; GO:0005783 endoplasmic reticulum; GO:0005788 endoplasmic reticulum lumen; GO:0005789 endoplasmic reticulum membrane; GO:000…	GO:0005102 signaling receptor binding; GO:0005215 transporter activity; GO:0005319 lipid transporter activity; GO:0005488 binding; GO:0005515 protein binding; GO:0005539 glycosaminoglycan binding; GO:0005543 phospholipid binding; GO:0008201 heparin binding; GO:0008289 lipid binding; GO:0015248 sterol transporter activity; GO:0019899 enzyme binding; GO:0035473 lipase binding; GO:0043167 ion bindin…	PF09172	PF09172 Vitellinogen, open beta-sheet	I	KOG4338	Predicted lipoprotein	WP15 Selenium micronutrient network;WP1533 Vitamin B12 metabolism;WP176 Folate metabolism;WP3601 Lipid particles composition;WP430 Statin inhibition of cholesterol production;WP4522 Metabolic pathway of LDL HDL and TG including diseases;WP4673 Male infertility;WP4936 Perturbations to host cell autophagy induced by SARS CoV 2 proteins;WP5066 FOXA2 pathway;WP5109 Familial hyperlipidemia type 2;WP53…	https://www.wikipathways.org/instance/WP15;https://www.wikipathways.org/instance/WP1533;https://www.wikipathways.org/instance/WP176;https://www.wikipathways.org/instance/WP3601;https://www.wikipathways.org/instance/WP430;https://www.wikipathways.org/instance/WP4522;https://www.wikipathways.org/instance/WP4673;https://www.wikipathways.org/instance/WP4936;https://www.wikipathways.org/instance/WP506…		R-HSA-109582 Hemostasis;R-HSA-1430728 Metabolism;R-HSA-168249 Innate Immune System;R-HSA-168256 Immune System;R-HSA-168898 Toll-like Receptor Cascades;R-HSA-174824 Plasma lipoprotein assembly, remodeling, and clearance;R-HSA-196854 Metabolism of vitamins and cofactors;R-HSA-199991 Membrane Trafficking;R-HSA-202733 Cell surface interactions at the vascular wall;R-HSA-2173782 Binding and Uptake of …
P04183	Thymidine kinase, cytosolic OS=Homo sapiens OX=9606 GN=TK1 PE=1 SV=2	TK1	0.501435	0.00124254	Down	18.38	4	4	4	11334.4	13986.6	13238.3	6899.25	5742.92	6692.8	1.17467	1.44953	1.37198	0.715019	0.59518	0.693623	cytoplasm	K00857	tdk; thymidine kinase [EC:2.7.1.21]	hsa00983 Drug metabolism - other enzymes; hsa00240 Pyrimidine metabolism; hsa01232 Nucleotide metabolism; hsa01100 Metabolic pathways	GO:0000003 reproduction; GO:0001889 liver development; GO:0006139 nucleobase-containing compound metabolic process; GO:0006213 pyrimidine nucleoside metabolic process; GO:0006259 DNA metabolic process; GO:0006725 cellular aromatic compound metabolic process; GO:0006753 nucleoside phosphate metabolic process; GO:0006793 phosphorus metabolic process; GO:0006796 phosphate-containing compound metabol…	GO:0005622 intracellular anatomical structure; GO:0005737 cytoplasm; GO:0005829 cytosol;	GO:0003824 catalytic activity; GO:0004797 thymidine kinase activity; GO:0005488 binding; GO:0005515 protein binding; GO:0008270 zinc ion binding; GO:0016301 kinase activity; GO:0016740 transferase activity; GO:0016772 transferase activity, transferring phosphorus-containing groups; GO:0019136 deoxynucleoside kinase activity; GO:0019205 nucleobase-containing compound kinase activity; GO:0019206 nu…			F	KOG3125	Thymidine kinase	WP1601 Fluoropyrimidine activity	https://www.wikipathways.org/instance/WP1601		R-HSA-1430728 Metabolism;R-HSA-15869 Metabolism of nucleotides;R-HSA-1640170 Cell Cycle;R-HSA-453279 Mitotic G1 phase and G1/S transition;R-HSA-69205 G1/S-Specific Transcription;R-HSA-69206 G1/S Transition;R-HSA-69278 Cell Cycle, Mitotic;R-HSA-73614 Pyrimidine salvage;R-HSA-8956321 Nucleotide salvage	https://reactome.org/PathwayBrowser/#/R-HSA-1430728;https://reactome.org/PathwayBrowser/#/R-HSA-15869;https://reactome.org/PathwayBrowser/#/R-HSA-1640170;https://reactome.org/PathwayBrowser/#/R-HSA-453279;https://reactome.org/PathwayBrowser/#/R-HSA-69205;https://reactome.org/PathwayBrowser/#/R-HSA-69206;https://reactome.org/PathwayBrowser/#/R-HSA-69278;https://reactome.org/PathwayBrowser/#/R-HSA-…	E2F TARGETS	https://www.gsea-msigdb.org/gsea/msigdb/human/geneset/HALLMARK_E2F_TARGETS
P04234	T-cell surface glycoprotein CD3 delta chain OS=Homo sapiens OX=9606 GN=CD3D PE=1 SV=1	CD3D	0.643689	0.000601297	Down	32.16	6	6	6	91877.1	102371	90726.6	59965.6	63983.5	59486	1.17688	1.3113	1.16214	0.768117	0.819584	0.761974	extracellular	K06450	CD3D; T-cell surface glycoprotein CD3 delta chain	hsa05162 Measles; hsa04658 Th1 and Th2 cell differentiation; hsa05142 Chagas disease; hsa05170 Human immunodeficiency virus 1 infection; hsa05166 Human T-cell leukemia virus 1 infection; hsa05169 Epstein-Barr virus infection; hsa04659 Th17 cell differentiation; hsa05235 PD-L1 expression and PD-1 checkpoint pathway in cancer; hsa05340 Primary immunodeficiency; hsa04660 T cell receptor signaling pa…	GO:0001775 cell activation; GO:0002252 immune effector process; GO:0002253 activation of immune response; GO:0002376 immune system process; GO:0002429 immune response-activating cell surface receptor signaling pathway; GO:0002431 Fc receptor mediated stimulatory signaling pathway; GO:0002433 immune response-regulating cell surface receptor signaling pathway involved in phagocytosis; GO:0002520 im…	GO:0005622 intracellular anatomical structure; GO:0005737 cytoplasm; GO:0005886 plasma membrane; GO:0012506 vesicle membrane; GO:0016020 membrane; GO:0030135 coated vesicle; GO:0030136 clathrin-coated vesicle; GO:0030659 cytoplasmic vesicle membrane; GO:0030662 coated vesicle membrane; GO:0030665 clathrin-coated vesicle membrane; GO:0031090 organelle membrane; GO:0031410 cytoplasmic vesicle; GO:0…	GO:0003712 transcription coregulator activity; GO:0003713 transcription coactivator activity; GO:0004888 transmembrane signaling receptor activity; GO:0005102 signaling receptor binding; GO:0005198 structural molecule activity; GO:0005488 binding; GO:0005515 protein binding; GO:0030159 signaling receptor complex adaptor activity; GO:0038023 signaling receptor activity; GO:0042608 T cell receptor …	PF16680	PF16680 T-cell surface glycoprotein CD3 delta chain				WP3863 T cell antigen receptor TCR pathway during Staphylococcus aureus infection;WP4585 Cancer immunotherapy by PD 1 blockade;WP4630 Measles virus infection;WP5072 Modulators of TCR signaling and T cell activation;WP5098 T cell activation SARS CoV 2;WP5130 Th17 cell differentiation pathway;WP5362 TAR syndrome;WP69 T cell receptor signaling pathway	https://www.wikipathways.org/instance/WP3863;https://www.wikipathways.org/instance/WP4585;https://www.wikipathways.org/instance/WP4630;https://www.wikipathways.org/instance/WP5072;https://www.wikipathways.org/instance/WP5098;https://www.wikipathways.org/instance/WP5130;https://www.wikipathways.org/instance/WP5362;https://www.wikipathways.org/instance/WP69		R-HSA-1280218 Adaptive Immune System;R-HSA-168256 Immune System;R-HSA-198933 Immunoregulatory interactions between a Lymphoid and a non-Lymphoid cell;R-HSA-199991 Membrane Trafficking;R-HSA-202403 TCR signaling;R-HSA-202424 Downstream TCR signaling;R-HSA-202427 Phosphorylation of CD3 and TCR zeta chains;R-HSA-202430 Translocation of ZAP-70 to Immunological synapse;R-HSA-202433 Generation of secon…	https://reactome.org/PathwayBrowser/#/R-HSA-1280218;https://reactome.org/PathwayBrowser/#/R-HSA-168256;https://reactome.org/PathwayBrowser/#/R-HSA-198933;https://reactome.org/PathwayBrowser/#/R-HSA-199991;https://reactome.org/PathwayBrowser/#/R-HSA-202403;https://reactome.org/PathwayBrowser/#/R-HSA-202424;https://reactome.org/PathwayBrowser/#/R-HSA-202427;https://reactome.org/PathwayBrowser/#/R-H…	ALLOGRAFT REJECTION	https://www.gsea-msigdb.org/gsea/msigdb/human/geneset/HALLMARK_ALLOGRAFT_REJECTION
P04439	HLA class I histocompatibility antigen, A alpha chain OS=Homo sapiens OX=9606 GN=HLA-A PE=1 SV=2	HLA-A	0.635325	0.000699955	Down	27.95	10	10	5	65205.4	66590.6	59952.7	42171.6	37761	41890.1	1.24767	1.27417	1.14716	0.806928	0.722534	0.801542	extracellular	K06751	MHC1; MHC class I antigen	hsa05170 Human immunodeficiency virus 1 infection; hsa05203 Viral carcinogenesis; hsa04650 Natural killer cell mediated cytotoxicity; hsa05166 Human T-cell leukemia virus 1 infection; hsa05169 Epstein-Barr virus infection; hsa05330 Allograft rejection; hsa05332 Graft-versus-host disease; hsa05416 Viral myocarditis; hsa05168 Herpes simplex virus 1 infection; hsa05165 Human papillomavirus infection…	GO:0001775 cell activation; GO:0001817 regulation of cytokine production; GO:0001819 positive regulation of cytokine production; GO:0001910 regulation of leukocyte mediated cytotoxicity; GO:0001911 negative regulation of leukocyte mediated cytotoxicity; GO:0001912 positive regulation of leukocyte mediated cytotoxicity; GO:0001914 regulation of T cell mediated cytotoxicity; GO:0001916 positive reg…	GO:0000139 Golgi membrane; GO:0005576 extracellular region; GO:0005622 intracellular anatomical structure; GO:0005737 cytoplasm; GO:0005768 endosome; GO:0005769 early endosome; GO:0005783 endoplasmic reticulum; GO:0005789 endoplasmic reticulum membrane; GO:0005794 Golgi apparatus; GO:0005795 Golgi stack; GO:0005797 Golgi medial cisterna; GO:0005798 Golgi-associated vesicle; GO:0005886 plasma memb…	GO:0003823 antigen binding; GO:0004888 transmembrane signaling receptor activity; GO:0005102 signaling receptor binding; GO:0005488 binding; GO:0005515 protein binding; GO:0030881 beta-2-microglobulin binding; GO:0032393 MHC class I receptor activity; GO:0033218 amide binding; GO:0038023 signaling receptor activity; GO:0042277 peptide binding; GO:0042287 MHC protein binding; GO:0042288 MHC class …	PF00129; PF07654	PF00129 Class I Histocompatibility antigen, domains alpha 1 and 2; PF07654 Immunoglobulin C1-set domain				WP183 Proteasome degradation;WP2328 Allograft rejection;WP4217 Ebola virus infection in host;WP4585 Cancer immunotherapy by PD 1 blockade;WP5078 T cell modulation in pancreatic cancer;WP5362 TAR syndrome	https://www.wikipathways.org/instance/WP183;https://www.wikipathways.org/instance/WP2328;https://www.wikipathways.org/instance/WP4217;https://www.wikipathways.org/instance/WP4585;https://www.wikipathways.org/instance/WP5078;https://www.wikipathways.org/instance/WP5362		R-HSA-1236974 ER-Phagosome pathway;R-HSA-1236975 Antigen processing-Cross presentation;R-HSA-1236977 Endosomal/Vacuolar pathway;R-HSA-1280215 Cytokine Signaling in Immune system;R-HSA-1280218 Adaptive Immune System;R-HSA-162906 HIV Infection;R-HSA-162909 Host Interactions of HIV factors;R-HSA-1643685 Disease;R-HSA-164938 Nef-mediates down modulation of cell surface receptors by recruiting them to…	https://reactome.org/PathwayBrowser/#/R-HSA-1236974;https://reactome.org/PathwayBrowser/#/R-HSA-1236975;https://reactome.org/PathwayBrowser/#/R-HSA-1236977;https://reactome.org/PathwayBrowser/#/R-HSA-1280215;https://reactome.org/PathwayBrowser/#/R-HSA-1280218;https://reactome.org/PathwayBrowser/#/R-HSA-162906;https://reactome.org/PathwayBrowser/#/R-HSA-162909;https://reactome.org/PathwayBrowser/#…	INTERFERON GAMMA RESPONSE;ALLOGRAFT REJECTION	https://www.gsea-msigdb.org/gsea/msigdb/human/geneset/HALLMARK_INTERFERON_GAMMA_RESPONSE;https://www.gsea-msigdb.org/gsea/msigdb/human/geneset/HALLMARK_ALLOGRAFT_REJECTION
P04818	Thymidylate synthase OS=Homo sapiens OX=9606 GN=TYMS PE=1 SV=3	TYMS	0.423452	5.12571e-06	Down	23.64	7	7	7	192006	193495	194871	82112.3	85476.2	78171.2	1.39449	1.40531	1.4153	0.596362	0.620794	0.567739	cytoplasm	K00560	thyA; thymidylate synthase [EC:2.1.1.45]	hsa00670 One carbon pool by folate; hsa00240 Pyrimidine metabolism; hsa01232 Nucleotide metabolism; hsa01523 Antifolate resistance; hsa01100 Metabolic pathways	GO:0000082 G1/S transition of mitotic cell cycle; GO:0000278 mitotic cell cycle; GO:0001101 response to acid chemical; GO:0001501 skeletal system development; GO:0001889 liver development; GO:0002064 epithelial cell development; GO:0002065 columnar/cuboidal epithelial cell differentiation; GO:0002066 columnar/cuboidal epithelial cell development; GO:0002069 columnar/cuboidal epithelial cell matur…	GO:0005622 intracellular anatomical structure; GO:0005634 nucleus; GO:0005730 nucleolus; GO:0005737 cytoplasm; GO:0005739 mitochondrion; GO:0005740 mitochondrial envelope; GO:0005743 mitochondrial inner membrane; GO:0005759 mitochondrial matrix; GO:0005829 cytosol; GO:0016020 membrane; GO:0019866 organelle inner membrane; GO:0031090 organelle membrane; GO:0031966 mitochondrial membrane; GO:003196…	GO:0000166 nucleotide binding; GO:0000900 mRNA regulatory element binding translation repressor activity; GO:0003676 nucleic acid binding; GO:0003723 RNA binding; GO:0003729 mRNA binding; GO:0003824 catalytic activity; GO:0004799 thymidylate synthase activity; GO:0005488 binding; GO:0005515 protein binding; GO:0005542 folic acid binding; GO:0008168 methyltransferase activity; GO:0016740 transfera…	PF00303	PF00303 Thymidylate synthase	F	KOG0673	Thymidylate synthase	WP1601 Fluoropyrimidine activity;WP241 One carbon metabolism;WP2446 Retinoblastoma gene in cancer;WP2525 Trans sulfuration one carbon metabolism and related pathways;WP3594 Circadian rhythm genes;WP3940 One carbon metabolism and related pathways;WP3996 Ethanol effects on histone modifications;WP4225 Pyrimidine metabolism and related diseases;WP4259 Disorders of folate metabolism and transport;WP4…	https://www.wikipathways.org/instance/WP1601;https://www.wikipathways.org/instance/WP241;https://www.wikipathways.org/instance/WP2446;https://www.wikipathways.org/instance/WP2525;https://www.wikipathways.org/instance/WP3594;https://www.wikipathways.org/instance/WP3940;https://www.wikipathways.org/instance/WP3996;https://www.wikipathways.org/instance/WP4225;https://www.wikipathways.org/instance/WP…		R-HSA-1430728 Metabolism;R-HSA-15869 Metabolism of nucleotides;R-HSA-1640170 Cell Cycle;R-HSA-453279 Mitotic G1 phase and G1/S transition;R-HSA-499943 Interconversion of nucleotide di- and triphosphates;R-HSA-69205 G1/S-Specific Transcription;R-HSA-69206 G1/S Transition;R-HSA-69278 Cell Cycle, Mitotic	https://reactome.org/PathwayBrowser/#/R-HSA-1430728;https://reactome.org/PathwayBrowser/#/R-HSA-15869;https://reactome.org/PathwayBrowser/#/R-HSA-1640170;https://reactome.org/PathwayBrowser/#/R-HSA-453279;https://reactome.org/PathwayBrowser/#/R-HSA-499943;https://reactome.org/PathwayBrowser/#/R-HSA-69205;https://reactome.org/PathwayBrowser/#/R-HSA-69206;https://reactome.org/PathwayBrowser/#/R-HSA…	DNA REPAIR;MYC TARGETS V1	https://www.gsea-msigdb.org/gsea/msigdb/human/geneset/HALLMARK_DNA_REPAIR;https://www.gsea-msigdb.org/gsea/msigdb/human/geneset/HALLMARK_MYC_TARGETS_V1
P06753	Tropomyosin alpha-3 chain OS=Homo sapiens OX=9606 GN=TPM3 PE=1 SV=2	TPM3	1.51471	0.00782579	Up	20	6	2	2	162396	179313	164510	217983	278026	270764	0.765422	0.845157	0.775386	1.02742	1.31042	1.27619	cytoplasm	K09290	TPM3; tropomyosin 3	hsa05216 Thyroid cancer; hsa04260 Cardiac muscle contraction; hsa05410 Hypertrophic cardiomyopathy; hsa04814 Motor proteins; hsa05414 Dilated cardiomyopathy; hsa05200 Pathways in cancer; hsa04261 Adrenergic signaling in cardiomyocytes	GO:0003008 system process; GO:0003012 muscle system process; GO:0006936 muscle contraction; GO:0006996 organelle organization; GO:0007010 cytoskeleton organization; GO:0007015 actin filament organization; GO:0009987 cellular process; GO:0016043 cellular component organization; GO:0030029 actin filament-based process; GO:0030036 actin cytoskeleton organization; GO:0030048 actin filament-based move…	GO:0001725 stress fiber; GO:0005622 intracellular anatomical structure; GO:0005737 cytoplasm; GO:0005829 cytosol; GO:0005856 cytoskeleton; GO:0005862 muscle thin filament tropomyosin; GO:0005865 striated muscle thin filament; GO:0005884 actin filament; GO:0015629 actin cytoskeleton; GO:0030016 myofibril; GO:0030017 sarcomere; GO:0032432 actin filament bundle; GO:0036379 myofilament; GO:0042641 ac…	GO:0003779 actin binding; GO:0005198 structural molecule activity; GO:0005488 binding; GO:0005515 protein binding; GO:0008092 cytoskeletal protein binding; GO:0008307 structural constituent of muscle; GO:0031013 troponin I binding; GO:0042802 identical protein binding; GO:0042803 protein homodimerization activity; GO:0044877 protein-containing complex binding; GO:0046982 protein heterodimerizatio…			Z	KOG1003	Actin filament-coating protein tropomyosin	WP2817 Mammary gland development pathway Pregnancy and lactation Stage 3 of 4;WP383 Striated muscle contraction pathway;WP3888 VEGFA VEGFR2 signaling	https://www.wikipathways.org/instance/WP2817;https://www.wikipathways.org/instance/WP383;https://www.wikipathways.org/instance/WP3888		R-HSA-162582 Signal Transduction;R-HSA-1643685 Disease;R-HSA-194315 Signaling by Rho GTPases;R-HSA-390522 Striated Muscle Contraction;R-HSA-397014 Muscle contraction;R-HSA-445355 Smooth Muscle Contraction;R-HSA-5663202 Diseases of signal transduction by growth factor receptors and second messengers;R-HSA-9012999 RHO GTPase cycle;R-HSA-9013424 RHOV GTPase cycle;R-HSA-9700206 Signaling by ALK in ca…	https://reactome.org/PathwayBrowser/#/R-HSA-162582;https://reactome.org/PathwayBrowser/#/R-HSA-1643685;https://reactome.org/PathwayBrowser/#/R-HSA-194315;https://reactome.org/PathwayBrowser/#/R-HSA-390522;https://reactome.org/PathwayBrowser/#/R-HSA-397014;https://reactome.org/PathwayBrowser/#/R-HSA-445355;https://reactome.org/PathwayBrowser/#/R-HSA-5663202;https://reactome.org/PathwayBrowser/#/R-…	MYOGENESIS	https://www.gsea-msigdb.org/gsea/msigdb/human/geneset/HALLMARK_MYOGENESIS
P07738	Bisphosphoglycerate mutase OS=Homo sapiens OX=9606 GN=BPGM PE=1 SV=2	BPGM	1.58083	0.0155135	Up	13.13	3	3	3	6291.84	6941.82	6831.33	8987.39	12830.1	9901.79	0.729006	0.804316	0.791514	1.04133	1.48656	1.14727	cytoplasm	K01837	BPGM; bisphosphoglycerate/phosphoglycerate mutase [EC:5.4.2.4 5.4.2.11]	hsa00260 Glycine, serine and threonine metabolism; hsa00010 Glycolysis / Gluconeogenesis; hsa01100 Metabolic pathways	GO:0002262 myeloid cell homeostasis; GO:0002376 immune system process; GO:0002520 immune system development; GO:0005975 carbohydrate metabolic process; GO:0005996 monosaccharide metabolic process; GO:0006006 glucose metabolic process; GO:0006007 glucose catabolic process; GO:0006082 organic acid metabolic process; GO:0006090 pyruvate metabolic process; GO:0006091 generation of precursor metabolit…	GO:0005622 intracellular anatomical structure; GO:0005737 cytoplasm; GO:0005829 cytosol;	GO:0003824 catalytic activity; GO:0004082 bisphosphoglycerate mutase activity; GO:0004619 phosphoglycerate mutase activity; GO:0016853 isomerase activity; GO:0016866 intramolecular transferase activity; GO:0016868 intramolecular phosphotransferase activity; GO:0046538 2,3-bisphosphoglycerate-dependent phosphoglycerate mutase activity;	PF00300	PF00300 Histidine phosphatase superfamily (branch 1)	G	KOG0235	Phosphoglycerate mutase				R-HSA-1430728 Metabolism;R-HSA-70171 Glycolysis;R-HSA-70326 Glucose metabolism;R-HSA-71387 Metabolism of carbohydrates	https://reactome.org/PathwayBrowser/#/R-HSA-1430728;https://reactome.org/PathwayBrowser/#/R-HSA-70171;https://reactome.org/PathwayBrowser/#/R-HSA-70326;https://reactome.org/PathwayBrowser/#/R-HSA-71387	INTERFERON GAMMA RESPONSE;HEME METABOLISM;KRAS SIGNALING UP	https://www.gsea-msigdb.org/gsea/msigdb/human/geneset/HALLMARK_INTERFERON_GAMMA_RESPONSE;https://www.gsea-msigdb.org/gsea/msigdb/human/geneset/HALLMARK_HEME_METABOLISM;https://www.gsea-msigdb.org/gsea/msigdb/human/geneset/HALLMARK_KRAS_SIGNALING_UP
P07992	DNA excision repair protein ERCC-1 OS=Homo sapiens OX=9606 GN=ERCC1 PE=1 SV=1	ERCC1	0.659487	0.00302332	Down	25.59	8	8	8	7167.78	6391.24	6066.81	3979.59	4371.47	4591.91	1.32049	1.17743	1.11766	0.733142	0.805336	0.845946	nucleus	K10849	ERCC1; DNA excision repair protein ERCC-1	hsa03460 Fanconi anemia pathway; hsa01524 Platinum drug resistance; hsa03420 Nucleotide excision repair	GO:0000003 reproduction; GO:0000280 nuclear division; GO:0000710 meiotic mismatch repair; GO:0000712 resolution of meiotic recombination intermediates; GO:0000720 pyrimidine dimer repair by nucleotide-excision repair; GO:0000722 telomere maintenance via recombination; GO:0000723 telomere maintenance; GO:0001325 formation of extrachromosomal circular DNA; GO:0001775 cell activation; GO:0002200 som…	GO:0000109 nucleotide-excision repair complex; GO:0000110 nucleotide-excision repair factor 1 complex; GO:0000228 nuclear chromosome; GO:0000428 DNA-directed RNA polymerase complex; GO:0000781 chromosome, telomeric region; GO:0005622 intracellular anatomical structure; GO:0005634 nucleus; GO:0005654 nucleoplasm; GO:0005667 transcription regulator complex; GO:0005669 transcription factor TFIID com…	GO:0000014 single-stranded DNA endodeoxyribonuclease activity; GO:0001091 RNA polymerase II general transcription initiation factor binding; GO:0001094 TFIID-class transcription factor complex binding; GO:0001098 basal transcription machinery binding; GO:0001099 basal RNA polymerase II transcription machinery binding; GO:0003676 nucleic acid binding; GO:0003677 DNA binding; GO:0003684 damaged DNA…	PF14520	PF14520 Helix-hairpin-helix domain	L	KOG2841	Structure-specific endonuclease ERCC1-XPF, ERCC1 component	WP4673 Male infertility;WP4753 Nucleotide excision repair;WP4946 DNA repair pathways full network;WP5114 Nucleotide excision repair in xeroderma pigmentosum	https://www.wikipathways.org/instance/WP4673;https://www.wikipathways.org/instance/WP4753;https://www.wikipathways.org/instance/WP4946;https://www.wikipathways.org/instance/WP5114		R-HSA-5685938 HDR through Single Strand Annealing (SSA);R-HSA-5693532 DNA Double-Strand Break Repair;R-HSA-5693538 Homology Directed Repair;R-HSA-5693567 HDR through Homologous Recombination (HRR) or Single Strand Annealing (SSA);R-HSA-5696395 Formation of Incision Complex in GG-NER;R-HSA-5696398 Nucleotide Excision Repair;R-HSA-5696399 Global Genome Nucleotide Excision Repair (GG-NER);R-HSA-5696…	https://reactome.org/PathwayBrowser/#/R-HSA-5685938;https://reactome.org/PathwayBrowser/#/R-HSA-5693532;https://reactome.org/PathwayBrowser/#/R-HSA-5693538;https://reactome.org/PathwayBrowser/#/R-HSA-5693567;https://reactome.org/PathwayBrowser/#/R-HSA-5696395;https://reactome.org/PathwayBrowser/#/R-HSA-5696398;https://reactome.org/PathwayBrowser/#/R-HSA-5696399;https://reactome.org/PathwayBrowser…	DNA REPAIR;PEROXISOME	https://www.gsea-msigdb.org/gsea/msigdb/human/geneset/HALLMARK_DNA_REPAIR;https://www.gsea-msigdb.org/gsea/msigdb/human/geneset/HALLMARK_PEROXISOME
P08123	Collagen alpha-2(I) chain OS=Homo sapiens OX=9606 GN=COL1A2 PE=1 SV=7	COL1A2	4.09804	0.0366457	Up	2.71	3	3	3	1527.95	2698.52	1832.62	3538.73	7921.14	13370.5	0.296791	0.524163	0.35597	0.687366	1.53861	2.5971	extracellular	K06236	COL1A; collagen type I alpha	hsa04510 Focal adhesion; hsa04926 Relaxin signaling pathway; hsa05146 Amoebiasis; hsa04974 Protein digestion and absorption; hsa05415 Diabetic cardiomyopathy; hsa04512 ECM-receptor interaction; hsa05165 Human papillomavirus infection; hsa05205 Proteoglycans in cancer; hsa04151 PI3K-Akt signaling pathway; hsa04611 Platelet activation; hsa04933 AGE-RAGE signaling pathway in diabetic complications	GO:0001101 response to acid chemical; GO:0001501 skeletal system development; GO:0001568 blood vessel development; GO:0001775 cell activation; GO:0001944 vasculature development; GO:0002376 immune system process; GO:0002682 regulation of immune system process; GO:0003008 system process; GO:0003013 circulatory system process; GO:0006950 response to stress; GO:0007154 cell communication; GO:0007165…	GO:0005576 extracellular region; GO:0005581 collagen trimer; GO:0005583 fibrillar collagen trimer; GO:0005584 collagen type I trimer; GO:0005615 extracellular space; GO:0005622 intracellular anatomical structure; GO:0005737 cytoplasm; GO:0005783 endoplasmic reticulum; GO:0005788 endoplasmic reticulum lumen; GO:0012505 endomembrane system; GO:0031012 extracellular matrix; GO:0031974 membrane-enclo…	GO:0002020 protease binding; GO:0005198 structural molecule activity; GO:0005201 extracellular matrix structural constituent; GO:0005488 binding; GO:0005515 protein binding; GO:0019838 growth factor binding; GO:0019899 enzyme binding; GO:0030674 protein-macromolecule adaptor activity; GO:0042802 identical protein binding; GO:0046332 SMAD binding; GO:0048407 platelet-derived growth factor binding;…			W	KOG3544	Collagens (type IV and type XIII), and related proteins	WP2911 miRNA targets in ECM and membrane receptors;WP306 Focal adhesion;WP366 TGF beta signaling pathway;WP3932 Focal adhesion PI3K Akt mTOR signaling pathway;WP4172 PI3K Akt signaling pathway;WP453 Inflammatory response pathway;WP4786 Type I collagen synthesis in the context of osteogenesis imperfecta;WP5036 Angiotensin II receptor type 1 pathway;WP5055 Burn wound healing;WP5144 NRP1 triggered s…	https://www.wikipathways.org/instance/WP2911;https://www.wikipathways.org/instance/WP306;https://www.wikipathways.org/instance/WP366;https://www.wikipathways.org/instance/WP3932;https://www.wikipathways.org/instance/WP4172;https://www.wikipathways.org/instance/WP453;https://www.wikipathways.org/instance/WP4786;https://www.wikipathways.org/instance/WP5036;https://www.wikipathways.org/instance/WP50…		R-HSA-109582 Hemostasis;R-HSA-114604 GPVI-mediated activation cascade;R-HSA-1280215 Cytokine Signaling in Immune system;R-HSA-1280218 Adaptive Immune System;R-HSA-1442490 Collagen degradation;R-HSA-1474228 Degradation of the extracellular matrix;R-HSA-1474244 Extracellular matrix organization;R-HSA-1474290 Collagen formation;R-HSA-162582 Signal Transduction;R-HSA-1643685 Disease;R-HSA-1650814 Col…		EPITHELIAL MESENCHYMAL TRANSITION;UV RESPONSE DN	https://www.gsea-msigdb.org/gsea/msigdb/human/geneset/HALLMARK_EPITHELIAL_MESENCHYMAL_TRANSITION;https://www.gsea-msigdb.org/gsea/msigdb/human/geneset/HALLMARK_UV_RESPONSE_DN
P08237	ATP-dependent 6-phosphofructokinase, muscle type OS=Homo sapiens OX=9606 GN=PFKM PE=1 SV=2	PFKM	1.53725	0.000169553	Up	7.95	6	4	4	5071.99	4973.7	5376.53	7569.53	8070.8	8067.49	0.777713	0.762642	0.82441	1.16067	1.23754	1.23703	cytoplasm	K00850	pfkA; 6-phosphofructokinase 1 [EC:2.7.1.11]	hsa00052 Galactose metabolism; hsa04919 Thyroid hormone signaling pathway; hsa04066 HIF-1 signaling pathway; hsa04922 Glucagon signaling pathway; hsa00010 Glycolysis / Gluconeogenesis; hsa00051 Fructose and mannose metabolism; hsa01200 Carbon metabolism; hsa00030 Pentose phosphate pathway; hsa03018 RNA degradation; hsa01230 Biosynthesis of amino acids; hsa01100 Metabolic pathways; hsa04152 AMPK s…	GO:0000272 polysaccharide catabolic process; GO:0000768 syncytium formation by plasma membrane fusion; GO:0001678 intracellular glucose homeostasis; GO:0002791 regulation of peptide secretion; GO:0002793 positive regulation of peptide secretion; GO:0005975 carbohydrate metabolic process; GO:0005976 polysaccharide metabolic process; GO:0005977 glycogen metabolic process; GO:0005980 glycogen catabo…	GO:0005622 intracellular anatomical structure; GO:0005634 nucleus; GO:0005737 cytoplasm; GO:0005829 cytosol; GO:0005886 plasma membrane; GO:0005929 cilium; GO:0005945 6-phosphofructokinase complex; GO:0016020 membrane; GO:0016324 apical plasma membrane; GO:0031514 motile cilium; GO:0032991 protein-containing complex; GO:0036126 sperm flagellum; GO:0042995 cell projection; GO:0043226 organelle; GO…	GO:0000166 nucleotide binding; GO:0003824 catalytic activity; GO:0003872 6-phosphofructokinase activity; GO:0005488 binding; GO:0005515 protein binding; GO:0005524 ATP binding; GO:0008443 phosphofructokinase activity; GO:0016208 AMP binding; GO:0016301 kinase activity; GO:0016740 transferase activity; GO:0016772 transferase activity, transferring phosphorus-containing groups; GO:0016773 phosphotr…	PF00365	PF00365 Phosphofructokinase	G	KOG2440	Pyrophosphate-dependent phosphofructo-1-kinase	WP4018 Clear cell renal cell carcinoma pathways;WP4629 Aerobic glycolysis;WP481 Insulin signaling;WP534 Glycolysis and gluconeogenesis;WP5355 Metabolic Epileptic Disorders	https://www.wikipathways.org/instance/WP4018;https://www.wikipathways.org/instance/WP4629;https://www.wikipathways.org/instance/WP481;https://www.wikipathways.org/instance/WP534;https://www.wikipathways.org/instance/WP5355		R-HSA-1430728 Metabolism;R-HSA-70171 Glycolysis;R-HSA-70326 Glucose metabolism;R-HSA-71387 Metabolism of carbohydrates	https://reactome.org/PathwayBrowser/#/R-HSA-1430728;https://reactome.org/PathwayBrowser/#/R-HSA-70171;https://reactome.org/PathwayBrowser/#/R-HSA-70326;https://reactome.org/PathwayBrowser/#/R-HSA-71387	MYOGENESIS;BILE ACID METABOLISM	https://www.gsea-msigdb.org/gsea/msigdb/human/geneset/HALLMARK_MYOGENESIS;https://www.gsea-msigdb.org/gsea/msigdb/human/geneset/HALLMARK_BILE_ACID_METABOLISM
P08910	Monoacylglycerol lipase ABHD2 OS=Homo sapiens OX=9606 GN=ABHD2 PE=1 SV=1	ABHD2	2.02135	9.8292e-05	Up	7.76	3	3	3	1020.43	1020.06	1090.77	2057.35	1998.27	2273.76	0.647163	0.646929	0.691773	1.30478	1.26732	1.44203	extracellular	K13697			GO:0000003 reproduction; GO:0003006 developmental process involved in reproduction; GO:0006629 lipid metabolic process; GO:0006638 neutral lipid metabolic process; GO:0006639 acylglycerol metabolic process; GO:0006950 response to stress; GO:0007154 cell communication; GO:0007165 signal transduction; GO:0007276 gamete generation; GO:0007281 germ cell development; GO:0007283 spermatogenesis; GO:000…	GO:0001669 acrosomal vesicle; GO:0005622 intracellular anatomical structure; GO:0005737 cytoplasm; GO:0005886 plasma membrane; GO:0005929 cilium; GO:0012505 endomembrane system; GO:0016020 membrane; GO:0030141 secretory granule; GO:0031410 cytoplasmic vesicle; GO:0031514 motile cilium; GO:0031982 vesicle; GO:0036126 sperm flagellum; GO:0042995 cell projection; GO:0043226 organelle; GO:0043227 mem…	GO:0003707 nuclear steroid receptor activity; GO:0003824 catalytic activity; GO:0005488 binding; GO:0016298 lipase activity; GO:0016787 hydrolase activity; GO:0016788 hydrolase activity, acting on ester bonds; GO:0038023 signaling receptor activity; GO:0042562 hormone binding; GO:0047372 acylglycerol lipase activity; GO:0052689 carboxylic ester hydrolase activity; GO:0060089 molecular transducer …	PF00561	PF00561 alpha/beta hydrolase fold	R	KOG1838	Alpha/beta hydrolase	WP2880 Glucocorticoid receptor pathway;WP2882 Nuclear receptors meta pathway	https://www.wikipathways.org/instance/WP2880;https://www.wikipathways.org/instance/WP2882				ESTROGEN RESPONSE EARLY;ESTROGEN RESPONSE LATE;ANDROGEN RESPONSE	https://www.gsea-msigdb.org/gsea/msigdb/human/geneset/HALLMARK_ESTROGEN_RESPONSE_EARLY;https://www.gsea-msigdb.org/gsea/msigdb/human/geneset/HALLMARK_ESTROGEN_RESPONSE_LATE;https://www.gsea-msigdb.org/gsea/msigdb/human/geneset/HALLMARK_ANDROGEN_RESPONSE
P09622	Dihydrolipoyl dehydrogenase, mitochondrial OS=Homo sapiens OX=9606 GN=DLD PE=1 SV=2	DLD	0.620291	0.00115718	Down	13.56	6	6	6	43105.8	43629.1	42131.3	24307	26079.2	29548.4	1.23867	1.2537	1.21066	0.698474	0.749399	0.849089	mitochondria	K00382	DLD; dihydrolipoyl dehydrogenase [EC:1.8.1.4]	hsa01240 Biosynthesis of cofactors; hsa00630 Glyoxylate and dicarboxylate metabolism; hsa00020 Citrate cycle (TCA cycle); hsa00260 Glycine, serine and threonine metabolism; hsa00310 Lysine degradation; hsa00620 Pyruvate metabolism; hsa00640 Propanoate metabolism; hsa01210 2-Oxocarboxylic acid metabolism; hsa00010 Glycolysis / Gluconeogenesis; hsa00380 Tryptophan metabolism; hsa00785 Lipoic acid m…	GO:0000003 reproduction; GO:0003006 developmental process involved in reproduction; GO:0006082 organic acid metabolic process; GO:0006084 acetyl-CoA metabolic process; GO:0006085 acetyl-CoA biosynthetic process; GO:0006086 acetyl-CoA biosynthetic process from pyruvate; GO:0006090 pyruvate metabolic process; GO:0006091 generation of precursor metabolites and energy; GO:0006099 tricarboxylic acid c…	GO:0001669 acrosomal vesicle; GO:0005622 intracellular anatomical structure; GO:0005634 nucleus; GO:0005654 nucleoplasm; GO:0005737 cytoplasm; GO:0005739 mitochondrion; GO:0005759 mitochondrial matrix; GO:0005773 vacuole; GO:0005929 cilium; GO:0005947 mitochondrial alpha-ketoglutarate dehydrogenase complex; GO:0005960 glycine cleavage complex; GO:0012505 endomembrane system; GO:0030062 mitochondr…	GO:0000166 nucleotide binding; GO:0003824 catalytic activity; GO:0004148 dihydrolipoyl dehydrogenase activity; GO:0005488 binding; GO:0016491 oxidoreductase activity; GO:0016651 oxidoreductase activity, acting on NAD(P)H; GO:0016667 oxidoreductase activity, acting on a sulfur group of donors; GO:0016668 oxidoreductase activity, acting on a sulfur group of donors, NAD(P) as acceptor; GO:0033218 am…	PF07992; PF02852	PF07992 Pyridine nucleotide-disulphide oxidoreductase; PF02852 Pyridine nucleotide-disulphide oxidoreductase, dimerisation domain	C	KOG1335	Dihydrolipoamide dehydrogenase	WP143 Fatty acid beta oxidation;WP2453 TCA cycle and deficiency of pyruvate dehydrogenase complex PDHc;WP3925 Amino acid metabolism;WP465 Tryptophan metabolism;WP4686 Leucine isoleucine and valine metabolism;WP4932 7q11 23 copy number variation syndrome;WP5083 Neuroinflammation and glutamatergic signaling;WP5220 Metabolic reprogramming in pancreatic cancer;WP534 Glycolysis and gluconeogenesis;WP5…	https://www.wikipathways.org/instance/WP143;https://www.wikipathways.org/instance/WP2453;https://www.wikipathways.org/instance/WP3925;https://www.wikipathways.org/instance/WP465;https://www.wikipathways.org/instance/WP4686;https://www.wikipathways.org/instance/WP4932;https://www.wikipathways.org/instance/WP5083;https://www.wikipathways.org/instance/WP5220;https://www.wikipathways.org/instance/WP5…		R-HSA-1428517 The citric acid (TCA) cycle and respiratory electron transport;R-HSA-1430728 Metabolism;R-HSA-162582 Signal Transduction;R-HSA-204174 Regulation of pyruvate dehydrogenase (PDH) complex;R-HSA-389661 Glyoxylate metabolism and glycine degradation;R-HSA-392499 Metabolism of proteins;R-HSA-5362517 Signaling by Retinoic Acid;R-HSA-6783984 Glycine degradation;R-HSA-70268 Pyruvate metabolis…	https://reactome.org/PathwayBrowser/#/R-HSA-1428517;https://reactome.org/PathwayBrowser/#/R-HSA-1430728;https://reactome.org/PathwayBrowser/#/R-HSA-162582;https://reactome.org/PathwayBrowser/#/R-HSA-204174;https://reactome.org/PathwayBrowser/#/R-HSA-389661;https://reactome.org/PathwayBrowser/#/R-HSA-392499;https://reactome.org/PathwayBrowser/#/R-HSA-5362517;https://reactome.org/PathwayBrowser/#/R…	ADIPOGENESIS;FATTY ACID METABOLISM;OXIDATIVE PHOSPHORYLATION;GLYCOLYSIS	https://www.gsea-msigdb.org/gsea/msigdb/human/geneset/HALLMARK_ADIPOGENESIS;https://www.gsea-msigdb.org/gsea/msigdb/human/geneset/HALLMARK_FATTY_ACID_METABOLISM;https://www.gsea-msigdb.org/gsea/msigdb/human/geneset/HALLMARK_OXIDATIVE_PHOSPHORYLATION;https://www.gsea-msigdb.org/gsea/msigdb/human/geneset/HALLMARK_GLYCOLYSIS
P09884	DNA polymerase alpha catalytic subunit OS=Homo sapiens OX=9606 GN=POLA1 PE=1 SV=2	POLA1	0.627723	0.000208282	Down	12.45	18	18	18	12514.8	13010.4	14077.8	8353.51	8382.28	8123.92	1.16484	1.21097	1.31032	0.77752	0.780198	0.756151	cytoplasm,nucleus	K02320	POLA1; DNA polymerase alpha subunit A [EC:2.7.7.7]	hsa03030 DNA replication	GO:0000082 G1/S transition of mitotic cell cycle; GO:0000278 mitotic cell cycle; GO:0000723 telomere maintenance; GO:0000731 DNA synthesis involved in DNA repair; GO:0006139 nucleobase-containing compound metabolic process; GO:0006259 DNA metabolic process; GO:0006260 DNA replication; GO:0006261 DNA-templated DNA replication; GO:0006269 DNA replication, synthesis of RNA primer; GO:0006270 DNA rep…	GO:0000228 nuclear chromosome; GO:0000428 DNA-directed RNA polymerase complex; GO:0005622 intracellular anatomical structure; GO:0005634 nucleus; GO:0005635 nuclear envelope; GO:0005654 nucleoplasm; GO:0005657 replication fork; GO:0005658 alpha DNA polymerase:primase complex; GO:0005694 chromosome; GO:0005730 nucleolus; GO:0005737 cytoplasm; GO:0005829 cytosol; GO:0012505 endomembrane system; GO:…	GO:0000166 nucleotide binding; GO:0003676 nucleic acid binding; GO:0003677 DNA binding; GO:0003682 chromatin binding; GO:0003690 double-stranded DNA binding; GO:0003824 catalytic activity; GO:0003887 DNA-directed DNA polymerase activity; GO:0005488 binding; GO:0005515 protein binding; GO:0016740 transferase activity; GO:0016772 transferase activity, transferring phosphorus-containing groups; GO:0…	PF08996	PF08996 DNA Polymerase alpha zinc finger	L	KOG0970	DNA polymerase alpha, catalytic subunit	WP2446 Retinoblastoma gene in cancer;WP466 DNA replication	https://www.wikipathways.org/instance/WP2446;https://www.wikipathways.org/instance/WP466		R-HSA-113501 Inhibition of replication initiation of damaged DNA by RB1/E2F1;R-HSA-113510 E2F mediated regulation of DNA replication;R-HSA-157579 Telomere Maintenance;R-HSA-1640170 Cell Cycle;R-HSA-1643685 Disease;R-HSA-174411 Polymerase switching on the C-strand of the telomere;R-HSA-174417 Telomere C-strand (Lagging Strand) Synthesis;R-HSA-174430 Telomere C-strand synthesis initiation;R-HSA-180…	https://reactome.org/PathwayBrowser/#/R-HSA-113501;https://reactome.org/PathwayBrowser/#/R-HSA-113510;https://reactome.org/PathwayBrowser/#/R-HSA-157579;https://reactome.org/PathwayBrowser/#/R-HSA-1640170;https://reactome.org/PathwayBrowser/#/R-HSA-1643685;https://reactome.org/PathwayBrowser/#/R-HSA-174411;https://reactome.org/PathwayBrowser/#/R-HSA-174417;https://reactome.org/PathwayBrowser/#/R-…	DNA REPAIR	https://www.gsea-msigdb.org/gsea/msigdb/human/geneset/HALLMARK_DNA_REPAIR
P0DTU3	T cell receptor alpha chain MC.7.G5 OS=Homo sapiens OX=9606 GN=TRA PE=1 SV=1	TRA	1.50146	0.014117	Up	8.36	2	2	1	3764.84	3813.41	4231.45	4995.62	6785.47	5950.76	0.764653	0.774518	0.859423	1.01463	1.37815	1.20862	extracellular							PF07686; PF09291	PF07686 Immunoglobulin V-set domain; PF09291 Domain of unknown function (DUF1968)
P10321	HLA class I histocompatibility antigen, C alpha chain OS=Homo sapiens OX=9606 GN=HLA-C PE=1 SV=3	HLA-C	0.655955	0.0287045	Down	26.23	9	7	7	42932	33324.1	42594.7	22071.6	25201.4	30687.8	1.30883	1.01592	1.29854	0.672875	0.76829	0.935549	extracellular	K06751	MHC1; MHC class I antigen	hsa05170 Human immunodeficiency virus 1 infection; hsa05203 Viral carcinogenesis; hsa04650 Natural killer cell mediated cytotoxicity; hsa05166 Human T-cell leukemia virus 1 infection; hsa05169 Epstein-Barr virus infection; hsa05330 Allograft rejection; hsa05332 Graft-versus-host disease; hsa05416 Viral myocarditis; hsa05168 Herpes simplex virus 1 infection; hsa05165 Human papillomavirus infection…	GO:0001775 cell activation; GO:0001817 regulation of cytokine production; GO:0001819 positive regulation of cytokine production; GO:0001910 regulation of leukocyte mediated cytotoxicity; GO:0001911 negative regulation of leukocyte mediated cytotoxicity; GO:0001912 positive regulation of leukocyte mediated cytotoxicity; GO:0001914 regulation of T cell mediated cytotoxicity; GO:0001916 positive reg…	GO:0000139 Golgi membrane; GO:0005576 extracellular region; GO:0005622 intracellular anatomical structure; GO:0005737 cytoplasm; GO:0005768 endosome; GO:0005769 early endosome; GO:0005783 endoplasmic reticulum; GO:0005789 endoplasmic reticulum membrane; GO:0005794 Golgi apparatus; GO:0005795 Golgi stack; GO:0005797 Golgi medial cisterna; GO:0005798 Golgi-associated vesicle; GO:0005886 plasma memb…	GO:0003823 antigen binding; GO:0004888 transmembrane signaling receptor activity; GO:0005102 signaling receptor binding; GO:0005488 binding; GO:0005515 protein binding; GO:0030881 beta-2-microglobulin binding; GO:0032393 MHC class I receptor activity; GO:0033218 amide binding; GO:0038023 signaling receptor activity; GO:0042277 peptide binding; GO:0042287 MHC protein binding; GO:0042288 MHC class …	PF00129; PF07654	PF00129 Class I Histocompatibility antigen, domains alpha 1 and 2; PF07654 Immunoglobulin C1-set domain				WP183 Proteasome degradation;WP2328 Allograft rejection;WP4217 Ebola virus infection in host;WP5362 TAR syndrome	https://www.wikipathways.org/instance/WP183;https://www.wikipathways.org/instance/WP2328;https://www.wikipathways.org/instance/WP4217;https://www.wikipathways.org/instance/WP5362		R-HSA-1236974 ER-Phagosome pathway;R-HSA-1236975 Antigen processing-Cross presentation;R-HSA-1236977 Endosomal/Vacuolar pathway;R-HSA-1280215 Cytokine Signaling in Immune system;R-HSA-1280218 Adaptive Immune System;R-HSA-1643685 Disease;R-HSA-168249 Innate Immune System;R-HSA-168256 Immune System;R-HSA-198933 Immunoregulatory interactions between a Lymphoid and a non-Lymphoid cell;R-HSA-2172127 D…	https://reactome.org/PathwayBrowser/#/R-HSA-1236974;https://reactome.org/PathwayBrowser/#/R-HSA-1236975;https://reactome.org/PathwayBrowser/#/R-HSA-1236977;https://reactome.org/PathwayBrowser/#/R-HSA-1280215;https://reactome.org/PathwayBrowser/#/R-HSA-1280218;https://reactome.org/PathwayBrowser/#/R-HSA-1643685;https://reactome.org/PathwayBrowser/#/R-HSA-168249;https://reactome.org/PathwayBrowser/…
P11117	Lysosomal acid phosphatase OS=Homo sapiens OX=9606 GN=ACP2 PE=1 SV=3	ACP2	1.63224	0.00243073	Up	8.98	4	4	4	10487.4	10916.4	13136	18746.3	18116.1	19514.7	0.692109	0.720421	0.866902	1.23715	1.19556	1.28786	plasma membrane	K14410	ACP2; lysosomal acid phosphatase [EC:3.1.3.2]	hsa04142 Lysosome; hsa00740 Riboflavin metabolism; hsa01100 Metabolic pathways	GO:0001501 skeletal system development; GO:0001775 cell activation; GO:0001932 regulation of protein phosphorylation; GO:0001933 negative regulation of protein phosphorylation; GO:0002252 immune effector process; GO:0002263 cell activation involved in immune response; GO:0002274 myeloid leukocyte activation; GO:0002275 myeloid cell activation involved in immune response; GO:0002283 neutrophil act…	GO:0000323 lytic vacuole; GO:0005576 extracellular region; GO:0005615 extracellular space; GO:0005622 intracellular anatomical structure; GO:0005737 cytoplasm; GO:0005764 lysosome; GO:0005765 lysosomal membrane; GO:0005766 primary lysosome; GO:0005773 vacuole; GO:0005774 vacuolar membrane; GO:0005775 vacuolar lumen; GO:0005886 plasma membrane; GO:0012505 endomembrane system; GO:0012506 vesicle me…	GO:0001784 phosphotyrosine residue binding; GO:0003824 catalytic activity; GO:0003993 acid phosphatase activity; GO:0004721 phosphoprotein phosphatase activity; GO:0004725 protein tyrosine phosphatase activity; GO:0005102 signaling receptor binding; GO:0005488 binding; GO:0005515 protein binding; GO:0008252 nucleotidase activity; GO:0008253 5'-nucleotidase activity; GO:0016787 hydrolase activity;…			I	KOG3720	Lysosomal & prostatic acid phosphatases						XENOBIOTIC METABOLISM	https://www.gsea-msigdb.org/gsea/msigdb/human/geneset/HALLMARK_XENOBIOTIC_METABOLISM
P11166	Solute carrier family 2, facilitated glucose transporter member 1 OS=Homo sapiens OX=9606 GN=SLC2A1 PE=1 SV=2	SLC2A1	1.74992	0.00184551	Up	7.72	3	3	3	32254.4	38824.3	32117.6	60956.3	55292.8	64336.3	0.681955	0.820863	0.679063	1.2888	1.16906	1.36026	plasma membrane	K07299	SLC2A1; MFS transporter, SP family, solute carrier family 2 (facilitated glucose transporter), member 1	hsa05211 Renal cell carcinoma; hsa04976 Bile secretion; hsa04919 Thyroid hormone signaling pathway; hsa05166 Human T-cell leukemia virus 1 infection; hsa05200 Pathways in cancer; hsa05415 Diabetic cardiomyopathy; hsa04911 Insulin secretion; hsa04066 HIF-1 signaling pathway; hsa04922 Glucagon signaling pathway; hsa04920 Adipocytokine signaling pathway; hsa05230 Central carbon metabolism in cancer;…	GO:0000003 reproduction; GO:0002791 regulation of peptide secretion; GO:0002793 positive regulation of peptide secretion; GO:0005975 carbohydrate metabolic process; GO:0005984 disaccharide metabolic process; GO:0005988 lactose metabolic process; GO:0005989 lactose biosynthetic process; GO:0005996 monosaccharide metabolic process; GO:0006082 organic acid metabolic process; GO:0006766 vitamin metab…	GO:0000139 Golgi membrane; GO:0001939 female pronucleus; GO:0005622 intracellular anatomical structure; GO:0005634 nucleus; GO:0005737 cytoplasm; GO:0005794 Golgi apparatus; GO:0005829 cytosol; GO:0005856 cytoskeleton; GO:0005886 plasma membrane; GO:0005901 caveola; GO:0005911 cell-cell junction; GO:0005938 cell cortex; GO:0012505 endomembrane system; GO:0014704 intercalated disc; GO:0015629 acti…	GO:0005215 transporter activity; GO:0005355 glucose transmembrane transporter activity; GO:0005488 binding; GO:0005515 protein binding; GO:0008509 monoatomic anion transmembrane transporter activity; GO:0008514 organic anion transmembrane transporter activity; GO:0015075 monoatomic ion transmembrane transporter activity; GO:0015144 carbohydrate transmembrane transporter activity; GO:0015145 monos…			G	KOG0569	Permease of the major facilitator superfamily	WP1946 Cori cycle;WP2456 HIF1A and PPARG regulation of glycolysis;WP2882 Nuclear receptors meta pathway;WP2884 NRF2 pathway;WP3614 Photodynamic therapy induced HIF 1 survival signaling;WP3915 Angiopoietin like protein 8 regulatory pathway;WP3932 Focal adhesion PI3K Akt mTOR signaling pathway;WP4018 Clear cell renal cell carcinoma pathways;WP4206 Hereditary leiomyomatosis and renal cell carcinoma …	https://www.wikipathways.org/instance/WP1946;https://www.wikipathways.org/instance/WP2456;https://www.wikipathways.org/instance/WP2882;https://www.wikipathways.org/instance/WP2884;https://www.wikipathways.org/instance/WP3614;https://www.wikipathways.org/instance/WP3915;https://www.wikipathways.org/instance/WP3932;https://www.wikipathways.org/instance/WP4018;https://www.wikipathways.org/instance/W…		R-HSA-1430728 Metabolism;R-HSA-163685 Integration of energy metabolism;R-HSA-1643685 Disease;R-HSA-189200 Cellular hexose transport;R-HSA-196836 Vitamin C (ascorbate) metabolism;R-HSA-196849 Metabolism of water-soluble vitamins and cofactors;R-HSA-196854 Metabolism of vitamins and cofactors;R-HSA-382551 Transport of small molecules;R-HSA-422356 Regulation of insulin secretion;R-HSA-425407 SLC-med…	https://reactome.org/PathwayBrowser/#/R-HSA-1430728;https://reactome.org/PathwayBrowser/#/R-HSA-163685;https://reactome.org/PathwayBrowser/#/R-HSA-1643685;https://reactome.org/PathwayBrowser/#/R-HSA-189200;https://reactome.org/PathwayBrowser/#/R-HSA-196836;https://reactome.org/PathwayBrowser/#/R-HSA-196849;https://reactome.org/PathwayBrowser/#/R-HSA-196854;https://reactome.org/PathwayBrowser/#/R-…	HYPOXIA;ESTROGEN RESPONSE EARLY;PI3K AKT MTOR SIGNALING;MTORC1 SIGNALING;HEME METABOLISM	https://www.gsea-msigdb.org/gsea/msigdb/human/geneset/HALLMARK_HYPOXIA;https://www.gsea-msigdb.org/gsea/msigdb/human/geneset/HALLMARK_ESTROGEN_RESPONSE_EARLY;https://www.gsea-msigdb.org/gsea/msigdb/human/geneset/HALLMARK_PI3K_AKT_MTOR_SIGNALING;https://www.gsea-msigdb.org/gsea/msigdb/human/geneset/HALLMARK_MTORC1_SIGNALING;https://www.gsea-msigdb.org/gsea/msigdb/human/geneset/HALLMARK_HEME_METABO…
P11310	Medium-chain specific acyl-CoA dehydrogenase, mitochondrial OS=Homo sapiens OX=9606 GN=ACADM PE=1 SV=1	ACADM	0.666077	0.000153821	Down	20.43	9	9	9	72677.3	73316.1	75366.7	47141.2	48612.1	51689.5	1.18238	1.19277	1.22613	0.766933	0.790863	0.840929	mitochondria	K00249	ACADM; acyl-CoA dehydrogenase [EC:1.3.8.7]	hsa04936 Alcoholic liver disease; hsa03320 PPAR signaling pathway; hsa00071 Fatty acid degradation; hsa00280 Valine, leucine and isoleucine degradation; hsa01212 Fatty acid metabolism; hsa01100 Metabolic pathways	GO:0000271 polysaccharide biosynthetic process; GO:0001889 liver development; GO:0005975 carbohydrate metabolic process; GO:0005976 polysaccharide metabolic process; GO:0005977 glycogen metabolic process; GO:0005978 glycogen biosynthetic process; GO:0006082 organic acid metabolic process; GO:0006091 generation of precursor metabolites and energy; GO:0006109 regulation of carbohydrate metabolic pr…	GO:0005622 intracellular anatomical structure; GO:0005634 nucleus; GO:0005654 nucleoplasm; GO:0005737 cytoplasm; GO:0005739 mitochondrion; GO:0005740 mitochondrial envelope; GO:0005759 mitochondrial matrix; GO:0016020 membrane; GO:0016604 nuclear body; GO:0016607 nuclear speck; GO:0030424 axon; GO:0031090 organelle membrane; GO:0031966 mitochondrial membrane; GO:0031967 organelle envelope; GO:003…	GO:0000062 fatty-acyl-CoA binding; GO:0000166 nucleotide binding; GO:0003824 catalytic activity; GO:0003995 acyl-CoA dehydrogenase activity; GO:0005488 binding; GO:0005515 protein binding; GO:0016491 oxidoreductase activity; GO:0016627 oxidoreductase activity, acting on the CH-CH group of donors; GO:0016853 isomerase activity; GO:0017076 purine nucleotide binding; GO:0030554 adenyl nucleotide bin…	PF02771; PF02770; PF00441	PF02771 Acyl-CoA dehydrogenase, N-terminal domain; PF02770 Acyl-CoA dehydrogenase, middle domain; PF00441 Acyl-CoA dehydrogenase, C-terminal domain	I	KOG0140	Medium-chain acyl-CoA dehydrogenase	WP143 Fatty acid beta oxidation;WP2878 PPAR alpha pathway;WP2882 Nuclear receptors meta pathway;WP368 Mitochondrial long chain fatty acid beta oxidation;WP3925 Amino acid metabolism;WP3942 PPAR signaling pathway;WP5123 Mitochondrial fatty acid oxidation disorders;WP5318 Female steroid hormones in cardiomyocyte energy metabolism;WP706 Sudden infant death syndrome SIDS susceptibility pathways	https://www.wikipathways.org/instance/WP143;https://www.wikipathways.org/instance/WP2878;https://www.wikipathways.org/instance/WP2882;https://www.wikipathways.org/instance/WP368;https://www.wikipathways.org/instance/WP3925;https://www.wikipathways.org/instance/WP3942;https://www.wikipathways.org/instance/WP5123;https://www.wikipathways.org/instance/WP5318;https://www.wikipathways.org/instance/WP7…		R-HSA-1430728 Metabolism;R-HSA-1989781 PPARA activates gene expression;R-HSA-400206 Regulation of lipid metabolism by PPARalpha;R-HSA-556833 Metabolism of lipids;R-HSA-77286 mitochondrial fatty acid beta-oxidation of saturated fatty acids;R-HSA-77288 mitochondrial fatty acid beta-oxidation of unsaturated fatty acids;R-HSA-77289 Mitochondrial Fatty Acid Beta-Oxidation;R-HSA-77346 Beta oxidation of…	https://reactome.org/PathwayBrowser/#/R-HSA-1430728;https://reactome.org/PathwayBrowser/#/R-HSA-1989781;https://reactome.org/PathwayBrowser/#/R-HSA-400206;https://reactome.org/PathwayBrowser/#/R-HSA-556833;https://reactome.org/PathwayBrowser/#/R-HSA-77286;https://reactome.org/PathwayBrowser/#/R-HSA-77288;https://reactome.org/PathwayBrowser/#/R-HSA-77289;https://reactome.org/PathwayBrowser/#/R-HSA…	ADIPOGENESIS;FATTY ACID METABOLISM;OXIDATIVE PHOSPHORYLATION	https://www.gsea-msigdb.org/gsea/msigdb/human/geneset/HALLMARK_ADIPOGENESIS;https://www.gsea-msigdb.org/gsea/msigdb/human/geneset/HALLMARK_FATTY_ACID_METABOLISM;https://www.gsea-msigdb.org/gsea/msigdb/human/geneset/HALLMARK_OXIDATIVE_PHOSPHORYLATION
P11802	Cyclin-dependent kinase 4 OS=Homo sapiens OX=9606 GN=CDK4 PE=1 SV=2	CDK4	0.373109	0.00496773	Down	22.77	6	5	5	7110.3	4742.31	5068.96	2113	1661.11	2539.48	1.83609	1.2246	1.30895	0.545639	0.428947	0.655768	cytoplasm	K02089	CDK4; cyclin-dependent kinase 4 [EC:2.7.11.22]	hsa05160 Hepatitis C; hsa05224 Breast cancer; hsa05203 Viral carcinogenesis; hsa05166 Human T-cell leukemia virus 1 infection; hsa05200 Pathways in cancer; hsa05169 Epstein-Barr virus infection; hsa05225 Hepatocellular carcinoma; hsa05165 Human papillomavirus infection; hsa04110 Cell cycle; hsa04660 T cell receptor signaling pathway; hsa04934 Cushing syndrome; hsa05219 Bladder cancer; hsa05214 Gl…	GO:0000003 reproduction; GO:0000079 regulation of cyclin-dependent protein serine/threonine kinase activity; GO:0000082 G1/S transition of mitotic cell cycle; GO:0000278 mitotic cell cycle; GO:0001101 response to acid chemical; GO:0001558 regulation of cell growth; GO:0001654 eye development; GO:0001932 regulation of protein phosphorylation; GO:0001933 negative regulation of protein phosphorylati…	GO:0000307 cyclin-dependent protein kinase holoenzyme complex; GO:0000785 chromatin; GO:0005622 intracellular anatomical structure; GO:0005634 nucleus; GO:0005635 nuclear envelope; GO:0005654 nucleoplasm; GO:0005667 transcription regulator complex; GO:0005694 chromosome; GO:0005730 nucleolus; GO:0005737 cytoplasm; GO:0005829 cytosol; GO:0012505 endomembrane system; GO:0016020 membrane; GO:0031090…	GO:0003824 catalytic activity; GO:0004672 protein kinase activity; GO:0004674 protein serine/threonine kinase activity; GO:0004693 cyclin-dependent protein serine/threonine kinase activity; GO:0005488 binding; GO:0005515 protein binding; GO:0016301 kinase activity; GO:0016538 cyclin-dependent protein serine/threonine kinase regulator activity; GO:0016740 transferase activity; GO:0016772 transfera…	PF00069	PF00069 Protein kinase domain	R	KOG0594	Protein kinase PCTAIRE and related kinases	WP1530 miRNA regulation of DNA damage response;WP179 Cell cycle;WP1971 Integrated cancer pathway;WP2032 Thyroid stimulating hormone TSH signaling pathway;WP2261 Glioblastoma signaling pathways;WP2263 Androgen receptor network in prostate cancer;WP2431 Spinal cord injury;WP2446 Retinoblastoma gene in cancer;WP2828 Bladder cancer;WP2878 PPAR alpha pathway;WP2882 Nuclear receptors meta pathway;WP34 …	https://www.wikipathways.org/instance/WP1530;https://www.wikipathways.org/instance/WP179;https://www.wikipathways.org/instance/WP1971;https://www.wikipathways.org/instance/WP2032;https://www.wikipathways.org/instance/WP2261;https://www.wikipathways.org/instance/WP2263;https://www.wikipathways.org/instance/WP2431;https://www.wikipathways.org/instance/WP2446;https://www.wikipathways.org/instance/WP…		R-HSA-1266738 Developmental Biology;R-HSA-1474165 Reproduction;R-HSA-1500620 Meiosis;R-HSA-162582 Signal Transduction;R-HSA-1640170 Cell Cycle;R-HSA-1643685 Disease;R-HSA-187577 SCF(Skp2)-mediated degradation of p27/p21;R-HSA-212436 Generic Transcription Pathway;R-HSA-2262752 Cellular responses to stress;R-HSA-2559580 Oxidative Stress Induced Senescence;R-HSA-2559582 Senescence-Associated Secreto…		G2M CHECKPOINT;PI3K AKT MTOR SIGNALING;E2F TARGETS;MYC TARGETS V1;MYC TARGETS V2	https://www.gsea-msigdb.org/gsea/msigdb/human/geneset/HALLMARK_G2M_CHECKPOINT;https://www.gsea-msigdb.org/gsea/msigdb/human/geneset/HALLMARK_PI3K_AKT_MTOR_SIGNALING;https://www.gsea-msigdb.org/gsea/msigdb/human/geneset/HALLMARK_E2F_TARGETS;https://www.gsea-msigdb.org/gsea/msigdb/human/geneset/HALLMARK_MYC_TARGETS_V1;https://www.gsea-msigdb.org/gsea/msigdb/human/geneset/HALLMARK_MYC_TARGETS_V2
P12544	Granzyme A OS=Homo sapiens OX=9606 GN=GZMA PE=1 SV=2	GZMA	0.582399	0.0282018	Down	12.98	3	3	3	6747.69	6761.6	5960.05	4969.18	2838.72	3531.02	1.31413	1.31684	1.16074	0.967763	0.552849	0.687677	extracellular	K01352	GZMA; granzyme A [EC:3.4.21.78]	hsa04080 Neuroactive ligand-receptor interaction	GO:0002376 immune system process; GO:0006508 proteolysis; GO:0006807 nitrogen compound metabolic process; GO:0006915 apoptotic process; GO:0006955 immune response; GO:0008152 metabolic process; GO:0008219 cell death; GO:0009056 catabolic process; GO:0009057 macromolecule catabolic process; GO:0009892 negative regulation of metabolic process; GO:0009987 cellular process; GO:0010605 negative regula…	GO:0001772 immunological synapse; GO:0005576 extracellular region; GO:0005622 intracellular anatomical structure; GO:0005634 nucleus; GO:0005886 plasma membrane; GO:0016020 membrane; GO:0043226 organelle; GO:0043227 membrane-bounded organelle; GO:0043229 intracellular organelle; GO:0043231 intracellular membrane-bounded organelle; GO:0071944 cell periphery;	GO:0003824 catalytic activity; GO:0004175 endopeptidase activity; GO:0004252 serine-type endopeptidase activity; GO:0005488 binding; GO:0005515 protein binding; GO:0008233 peptidase activity; GO:0008236 serine-type peptidase activity; GO:0016787 hydrolase activity; GO:0017171 serine hydrolase activity; GO:0042802 identical protein binding; GO:0042803 protein homodimerization activity; GO:0046983 …	PF00089	PF00089 Trypsin	E	KOG3627	Trypsin						INTERFERON GAMMA RESPONSE;COMPLEMENT;ALLOGRAFT REJECTION	https://www.gsea-msigdb.org/gsea/msigdb/human/geneset/HALLMARK_INTERFERON_GAMMA_RESPONSE;https://www.gsea-msigdb.org/gsea/msigdb/human/geneset/HALLMARK_COMPLEMENT;https://www.gsea-msigdb.org/gsea/msigdb/human/geneset/HALLMARK_ALLOGRAFT_REJECTION
P13051	Uracil-DNA glycosylase OS=Homo sapiens OX=9606 GN=UNG PE=1 SV=2	UNG	0.375298	0.00143714	Down	15.34	4	4	4	60268.1	57280.6	51238.9	25766.9	20382.8	17195.9	1.55776	1.48054	1.32438	0.666003	0.526839	0.444466	mitochondria	K03648	UNG; uracil-DNA glycosylase [EC:3.2.2.27]	hsa03410 Base excision repair; hsa05340 Primary immunodeficiency	GO:0000018 regulation of DNA recombination; GO:0002200 somatic diversification of immune receptors; GO:0002376 immune system process; GO:0002377 immunoglobulin production; GO:0002440 production of molecular mediator of immune response; GO:0002520 immune system development; GO:0002562 somatic diversification of immune receptors via germline recombination within a single locus; GO:0002566 somatic d…	GO:0005622 intracellular anatomical structure; GO:0005634 nucleus; GO:0005654 nucleoplasm; GO:0005737 cytoplasm; GO:0005739 mitochondrion; GO:0031974 membrane-enclosed lumen; GO:0031981 nuclear lumen; GO:0043226 organelle; GO:0043227 membrane-bounded organelle; GO:0043229 intracellular organelle; GO:0043231 intracellular membrane-bounded organelle; GO:0043233 organelle lumen; GO:0070013 intracell…	GO:0003676 nucleic acid binding; GO:0003677 DNA binding; GO:0003684 damaged DNA binding; GO:0003824 catalytic activity; GO:0004844 uracil DNA N-glycosylase activity; GO:0005488 binding; GO:0016787 hydrolase activity; GO:0016798 hydrolase activity, acting on glycosyl bonds; GO:0016799 hydrolase activity, hydrolyzing N-glycosyl compounds; GO:0019104 DNA N-glycosylase activity; GO:0043021 ribonucleo…	PF03167	PF03167 Uracil DNA glycosylase superfamily	L	KOG2994	Uracil DNA glycosylase	WP4752 Base excision repair;WP4946 DNA repair pathways full network	https://www.wikipathways.org/instance/WP4752;https://www.wikipathways.org/instance/WP4946		R-HSA-1266738 Developmental Biology;R-HSA-9816359 Maternal to zygotic transition (MZT);R-HSA-9821002 Chromatin modifications during the maternal to zygotic transition (MZT)	https://reactome.org/PathwayBrowser/#/R-HSA-1266738;https://reactome.org/PathwayBrowser/#/R-HSA-9816359;https://reactome.org/PathwayBrowser/#/R-HSA-9821002	MTORC1 SIGNALING;E2F TARGETS;MYC TARGETS V2	https://www.gsea-msigdb.org/gsea/msigdb/human/geneset/HALLMARK_MTORC1_SIGNALING;https://www.gsea-msigdb.org/gsea/msigdb/human/geneset/HALLMARK_E2F_TARGETS;https://www.gsea-msigdb.org/gsea/msigdb/human/geneset/HALLMARK_MYC_TARGETS_V2
P13612	Integrin alpha-4 OS=Homo sapiens OX=9606 GN=ITGA4 PE=1 SV=3	ITGA4	0.558131	0.000705435	Down	15.6	15	15	15	17743.4	17415.8	17657	9103.77	9301.38	11073.2	1.29365	1.26977	1.28735	0.663745	0.678153	0.807334	peroxisome	K06483	ITGA4; integrin alpha 4	hsa05410 Hypertrophic cardiomyopathy; hsa04510 Focal adhesion; hsa05140 Leishmaniasis; hsa05412 Arrhythmogenic right ventricular cardiomyopathy; hsa04810 Regulation of actin cytoskeleton; hsa04512 ECM-receptor interaction; hsa05165 Human papillomavirus infection; hsa04670 Leukocyte transendothelial migration; hsa04672 Intestinal immune network for IgA production; hsa04151 PI3K-Akt signaling pathw…	GO:0000003 reproduction; GO:0000902 cell morphogenesis; GO:0001555 oocyte growth; GO:0001667 ameboidal-type cell migration; GO:0001700 embryonic development via the syncytial blastoderm; GO:0001701 in utero embryonic development; GO:0001704 formation of primary germ layer; GO:0001706 endoderm formation; GO:0001775 cell activation; GO:0001890 placenta development; GO:0001892 embryonic placenta dev…	GO:0005576 extracellular region; GO:0005615 extracellular space; GO:0005622 intracellular anatomical structure; GO:0005737 cytoplasm; GO:0005886 plasma membrane; GO:0005911 cell-cell junction; GO:0005912 adherens junction; GO:0005925 focal adhesion; GO:0008305 integrin complex; GO:0009897 external side of plasma membrane; GO:0009925 basal plasma membrane; GO:0009986 cell surface; GO:0016020 membr…	GO:0001968 fibronectin binding; GO:0003823 antigen binding; GO:0005488 binding; GO:0005515 protein binding; GO:0015026 coreceptor activity; GO:0038023 signaling receptor activity; GO:0046982 protein heterodimerization activity; GO:0046983 protein dimerization activity; GO:0050839 cell adhesion molecule binding; GO:0060089 molecular transducer activity; GO:1990405 protein antigen binding;			W	KOG3637	Vitronectin receptor, alpha subunit	WP185 Integrin mediated cell adhesion;WP2118 Arrhythmogenic right ventricular cardiomyopathy;WP306 Focal adhesion;WP3932 Focal adhesion PI3K Akt mTOR signaling pathway;WP4172 PI3K Akt signaling pathway;WP4217 Ebola virus infection in host;WP4493 Cells and molecules involved in local acute inflammatory response;WP4541 Hippo Merlin signaling dysregulation;WP5087 Pleural mesothelioma;WP5348 11p11 2 …	https://www.wikipathways.org/instance/WP185;https://www.wikipathways.org/instance/WP2118;https://www.wikipathways.org/instance/WP306;https://www.wikipathways.org/instance/WP3932;https://www.wikipathways.org/instance/WP4172;https://www.wikipathways.org/instance/WP4217;https://www.wikipathways.org/instance/WP4493;https://www.wikipathways.org/instance/WP4541;https://www.wikipathways.org/instance/WP5…		R-HSA-109582 Hemostasis;R-HSA-1280218 Adaptive Immune System;R-HSA-1474244 Extracellular matrix organization;R-HSA-1643685 Disease;R-HSA-168256 Immune System;R-HSA-198933 Immunoregulatory interactions between a Lymphoid and a non-Lymphoid cell;R-HSA-202733 Cell surface interactions at the vascular wall;R-HSA-212436 Generic Transcription Pathway;R-HSA-216083 Integrin cell surface interactions;R-HS…	https://reactome.org/PathwayBrowser/#/R-HSA-109582;https://reactome.org/PathwayBrowser/#/R-HSA-1280218;https://reactome.org/PathwayBrowser/#/R-HSA-1474244;https://reactome.org/PathwayBrowser/#/R-HSA-1643685;https://reactome.org/PathwayBrowser/#/R-HSA-168256;https://reactome.org/PathwayBrowser/#/R-HSA-198933;https://reactome.org/PathwayBrowser/#/R-HSA-202733;https://reactome.org/PathwayBrowser/#/R…	IL6 JAK STAT3 SIGNALING	https://www.gsea-msigdb.org/gsea/msigdb/human/geneset/HALLMARK_IL6_JAK_STAT3_SIGNALING
P13747	HLA class I histocompatibility antigen, alpha chain E OS=Homo sapiens OX=9606 GN=HLA-E PE=1 SV=4	HLA-E	1.67155	0.010692	Up	19.83	6	3	3	2215.84	2374.54	3123.55	4696.06	3969.54	4228.59	0.645136	0.691341	0.909413	1.36725	1.15572	1.23114	extracellular	K06751	MHC1; MHC class I antigen	hsa05170 Human immunodeficiency virus 1 infection; hsa05203 Viral carcinogenesis; hsa04650 Natural killer cell mediated cytotoxicity; hsa05166 Human T-cell leukemia virus 1 infection; hsa05169 Epstein-Barr virus infection; hsa05330 Allograft rejection; hsa05332 Graft-versus-host disease; hsa05416 Viral myocarditis; hsa05168 Herpes simplex virus 1 infection; hsa05165 Human papillomavirus infection…	GO:0001775 cell activation; GO:0001817 regulation of cytokine production; GO:0001819 positive regulation of cytokine production; GO:0001910 regulation of leukocyte mediated cytotoxicity; GO:0001911 negative regulation of leukocyte mediated cytotoxicity; GO:0001912 positive regulation of leukocyte mediated cytotoxicity; GO:0001914 regulation of T cell mediated cytotoxicity; GO:0001916 positive reg…	GO:0000139 Golgi membrane; GO:0005576 extracellular region; GO:0005622 intracellular anatomical structure; GO:0005737 cytoplasm; GO:0005768 endosome; GO:0005769 early endosome; GO:0005783 endoplasmic reticulum; GO:0005789 endoplasmic reticulum membrane; GO:0005794 Golgi apparatus; GO:0005795 Golgi stack; GO:0005797 Golgi medial cisterna; GO:0005798 Golgi-associated vesicle; GO:0005886 plasma memb…	GO:0003823 antigen binding; GO:0004888 transmembrane signaling receptor activity; GO:0005102 signaling receptor binding; GO:0005488 binding; GO:0005515 protein binding; GO:0030881 beta-2-microglobulin binding; GO:0032393 MHC class I receptor activity; GO:0033218 amide binding; GO:0038023 signaling receptor activity; GO:0042277 peptide binding; GO:0042287 MHC protein binding; GO:0042288 MHC class …	PF00129; PF07654	PF00129 Class I Histocompatibility antigen, domains alpha 1 and 2; PF07654 Immunoglobulin C1-set domain				WP183 Proteasome degradation;WP2328 Allograft rejection;WP4217 Ebola virus infection in host;WP5362 TAR syndrome	https://www.wikipathways.org/instance/WP183;https://www.wikipathways.org/instance/WP2328;https://www.wikipathways.org/instance/WP4217;https://www.wikipathways.org/instance/WP5362		R-HSA-1236974 ER-Phagosome pathway;R-HSA-1236975 Antigen processing-Cross presentation;R-HSA-1236977 Endosomal/Vacuolar pathway;R-HSA-1280215 Cytokine Signaling in Immune system;R-HSA-1280218 Adaptive Immune System;R-HSA-1643685 Disease;R-HSA-168249 Innate Immune System;R-HSA-168256 Immune System;R-HSA-198933 Immunoregulatory interactions between a Lymphoid and a non-Lymphoid cell;R-HSA-2172127 D…	https://reactome.org/PathwayBrowser/#/R-HSA-1236974;https://reactome.org/PathwayBrowser/#/R-HSA-1236975;https://reactome.org/PathwayBrowser/#/R-HSA-1236977;https://reactome.org/PathwayBrowser/#/R-HSA-1280215;https://reactome.org/PathwayBrowser/#/R-HSA-1280218;https://reactome.org/PathwayBrowser/#/R-HSA-1643685;https://reactome.org/PathwayBrowser/#/R-HSA-168249;https://reactome.org/PathwayBrowser/…	ALLOGRAFT REJECTION	https://www.gsea-msigdb.org/gsea/msigdb/human/geneset/HALLMARK_ALLOGRAFT_REJECTION
P13861	cAMP-dependent protein kinase type II-alpha regulatory subunit OS=Homo sapiens OX=9606 GN=PRKAR2A PE=1 SV=2	PRKAR2A	0.605013	0.000126622	Down	26.49	10	10	10	15999.9	14808.3	15314.2	8826.33	9496.29	9582.01	1.29682	1.20023	1.24124	0.715387	0.769688	0.776636	cytoplasm	K04739	PRKAR; cAMP-dependent protein kinase regulator	hsa04910 Insulin signaling pathway	GO:0000086 G2/M transition of mitotic cell cycle; GO:0000278 mitotic cell cycle; GO:0000902 cell morphogenesis; GO:0001932 regulation of protein phosphorylation; GO:0001933 negative regulation of protein phosphorylation; GO:0001934 positive regulation of protein phosphorylation; GO:0003008 system process; GO:0003014 renal system process; GO:0003091 renal water homeostasis; GO:0006469 negative reg…	GO:0001674 female germ cell nucleus; GO:0005622 intracellular anatomical structure; GO:0005634 nucleus; GO:0005737 cytoplasm; GO:0005813 centrosome; GO:0005815 microtubule organizing center; GO:0005829 cytosol; GO:0005856 cytoskeleton; GO:0005886 plasma membrane; GO:0005929 cilium; GO:0005952 cAMP-dependent protein kinase complex; GO:0015630 microtubule cytoskeleton; GO:0016020 membrane; GO:00303…	GO:0000166 nucleotide binding; GO:0001664 G protein-coupled receptor binding; GO:0004857 enzyme inhibitor activity; GO:0004860 protein kinase inhibitor activity; GO:0004862 cAMP-dependent protein kinase inhibitor activity; GO:0005102 signaling receptor binding; GO:0005488 binding; GO:0005515 protein binding; GO:0008603 cAMP-dependent protein kinase regulator activity; GO:0017076 purine nucleotide…	PF02197; PF00027	PF02197 Regulatory subunit of type II PKA R-subunit; PF00027 Cyclic nucleotide-binding domain	T	KOG1113	cAMP-dependent protein kinase types I and II, regulatory subunit	WP289 Myometrial relaxation and contraction pathways;WP35 G protein signaling pathways;WP366 TGF beta signaling pathway;WP3965 Lipid metabolism pathway;WP4540 Hippo signaling regulation pathways;WP4541 Hippo Merlin signaling dysregulation;WP536 Calcium regulation in cardiac cells;WP706 Sudden infant death syndrome SIDS susceptibility pathways	https://www.wikipathways.org/instance/WP289;https://www.wikipathways.org/instance/WP35;https://www.wikipathways.org/instance/WP366;https://www.wikipathways.org/instance/WP3965;https://www.wikipathways.org/instance/WP4540;https://www.wikipathways.org/instance/WP4541;https://www.wikipathways.org/instance/WP536;https://www.wikipathways.org/instance/WP706		R-HSA-109582 Hemostasis;R-HSA-111885 Opioid Signalling;R-HSA-111931 PKA-mediated phosphorylation of CREB;R-HSA-111933 Calmodulin induced events;R-HSA-111996 Ca-dependent events;R-HSA-111997 CaM pathway;R-HSA-112040 G-protein mediated events;R-HSA-112043 PLC beta mediated events;R-HSA-112314 Neurotransmitter receptors and postsynaptic signal transmission;R-HSA-112315 Transmission across Chemical S…		PI3K AKT MTOR SIGNALING;SPERMATOGENESIS	https://www.gsea-msigdb.org/gsea/msigdb/human/geneset/HALLMARK_PI3K_AKT_MTOR_SIGNALING;https://www.gsea-msigdb.org/gsea/msigdb/human/geneset/HALLMARK_SPERMATOGENESIS
P15104	Glutamine synthetase OS=Homo sapiens OX=9606 GN=GLUL PE=1 SV=4	GLUL	1.59583	0.000445359	Up	9.38	4	4	4	13003.4	11526.7	13129.8	20086.8	20488.2	19523.7	0.798092	0.707459	0.80585	1.23284	1.25748	1.19828	cytoplasm	K01915	glnA; glutamine synthetase [EC:6.3.1.2]	hsa04724 Glutamatergic synapse; hsa00630 Glyoxylate and dicarboxylate metabolism; hsa04727 GABAergic synapse; hsa00910 Nitrogen metabolism; hsa00250 Alanine, aspartate and glutamate metabolism; hsa00220 Arginine biosynthesis; hsa04217 Necroptosis; hsa01230 Biosynthesis of amino acids; hsa01100 Metabolic pathways	GO:0001504 neurotransmitter uptake; GO:0002791 regulation of peptide secretion; GO:0002793 positive regulation of peptide secretion; GO:0006082 organic acid metabolic process; GO:0006520 amino acid metabolic process; GO:0006536 glutamate metabolic process; GO:0006538 glutamate catabolic process; GO:0006541 glutamine metabolic process; GO:0006542 glutamine biosynthetic process; GO:0006807 nitrogen…	GO:0005622 intracellular anatomical structure; GO:0005737 cytoplasm; GO:0005739 mitochondrion; GO:0005783 endoplasmic reticulum; GO:0005791 rough endoplasmic reticulum; GO:0005829 cytosol; GO:0012505 endomembrane system; GO:0030424 axon; GO:0032991 protein-containing complex; GO:0036477 somatodendritic compartment; GO:0042995 cell projection; GO:0043005 neuron projection; GO:0043025 neuronal cell…	GO:0000166 nucleotide binding; GO:0000287 magnesium ion binding; GO:0003824 catalytic activity; GO:0004356 glutamine synthetase activity; GO:0005488 binding; GO:0005515 protein binding; GO:0005524 ATP binding; GO:0016211 ammonia ligase activity; GO:0016595 glutamate binding; GO:0016597 amino acid binding; GO:0016874 ligase activity; GO:0016879 ligase activity, forming carbon-nitrogen bonds; GO:00…	PF03951; PF00120	PF03951 Glutamine synthetase, beta-Grasp domain; PF00120 Glutamine synthetase, catalytic domain	E	KOG0683	Glutamine synthetase	WP231 TNF alpha signaling pathway;WP3925 Amino acid metabolism;WP5083 Neuroinflammation and glutamatergic signaling;WP5417 Cell lineage map for neuronal differentiation;WP5420 ADHD and autism ASD linked metabolic pathways and SNP	https://www.wikipathways.org/instance/WP231;https://www.wikipathways.org/instance/WP3925;https://www.wikipathways.org/instance/WP5083;https://www.wikipathways.org/instance/WP5417;https://www.wikipathways.org/instance/WP5420		R-HSA-112313 Neurotransmitter uptake and metabolism In glial cells;R-HSA-112315 Transmission across Chemical Synapses;R-HSA-112316 Neuronal System;R-HSA-1430728 Metabolism;R-HSA-210455 Astrocytic Glutamate-Glutamine Uptake And Metabolism;R-HSA-71291 Metabolism of amino acids and derivatives;R-HSA-8964539 Glutamate and glutamine metabolism	https://reactome.org/PathwayBrowser/#/R-HSA-112313;https://reactome.org/PathwayBrowser/#/R-HSA-112315;https://reactome.org/PathwayBrowser/#/R-HSA-112316;https://reactome.org/PathwayBrowser/#/R-HSA-1430728;https://reactome.org/PathwayBrowser/#/R-HSA-210455;https://reactome.org/PathwayBrowser/#/R-HSA-71291;https://reactome.org/PathwayBrowser/#/R-HSA-8964539	FATTY ACID METABOLISM	https://www.gsea-msigdb.org/gsea/msigdb/human/geneset/HALLMARK_FATTY_ACID_METABOLISM
P15428	15-hydroxyprostaglandin dehydrogenase [NAD(+)] OS=Homo sapiens OX=9606 GN=HPGD PE=1 SV=1	HPGD	0.547407	0.00982871	Down	16.92	4	4	4	7064.42	8512.27	6882.01	4279.78	3251.3	4762.96	1.21966	1.46963	1.18817	0.738897	0.561331	0.822317	cytoplasm	K00069	HPGD; 15-hydroxyprostaglandin dehydrogenase (NAD) [EC:1.1.1.141]	hsa00590 Arachidonic acid metabolism; hsa05202 Transcriptional misregulation in cancer	GO:0000003 reproduction; GO:0001568 blood vessel development; GO:0001655 urogenital system development; GO:0001676 long-chain fatty acid metabolic process; GO:0001822 kidney development; GO:0001944 vasculature development; GO:0002237 response to molecule of bacterial origin; GO:0006082 organic acid metabolic process; GO:0006629 lipid metabolic process; GO:0006631 fatty acid metabolic process; GO:…	GO:0005576 extracellular region; GO:0005615 extracellular space; GO:0005622 intracellular anatomical structure; GO:0005634 nucleus; GO:0005654 nucleoplasm; GO:0005737 cytoplasm; GO:0005829 cytosol; GO:0031974 membrane-enclosed lumen; GO:0031981 nuclear lumen; GO:0043226 organelle; GO:0043227 membrane-bounded organelle; GO:0043229 intracellular organelle; GO:0043231 intracellular membrane-bounded …	GO:0000166 nucleotide binding; GO:0003824 catalytic activity; GO:0004888 transmembrane signaling receptor activity; GO:0004930 G protein-coupled receptor activity; GO:0004953 icosanoid receptor activity; GO:0004954 prostanoid receptor activity; GO:0004955 prostaglandin receptor activity; GO:0004957 prostaglandin E receptor activity; GO:0005488 binding; GO:0005515 protein binding; GO:0016404 15-hy…	PF00106	PF00106 short chain dehydrogenase	IR	KOG4169	15-hydroxyprostaglandin dehydrogenase and related dehydrogenases	WP4719 Eicosanoid metabolism via cyclooxygenases COX;WP4721 Eicosanoid metabolism via lipooxygenases LOX;WP98 Prostaglandin synthesis and regulation	https://www.wikipathways.org/instance/WP4719;https://www.wikipathways.org/instance/WP4721;https://www.wikipathways.org/instance/WP98		R-HSA-1430728 Metabolism;R-HSA-2142700 Synthesis of Lipoxins (LX);R-HSA-2142753 Arachidonic acid metabolism;R-HSA-2162123 Synthesis of Prostaglandins (PG) and Thromboxanes (TX);R-HSA-556833 Metabolism of lipids;R-HSA-8978868 Fatty acid metabolism;R-HSA-9018676 Biosynthesis of D-series resolvins;R-HSA-9018677 Biosynthesis of DHA-derived SPMs;R-HSA-9018678 Biosynthesis of specialized proresolving m…	https://reactome.org/PathwayBrowser/#/R-HSA-1430728;https://reactome.org/PathwayBrowser/#/R-HSA-2142700;https://reactome.org/PathwayBrowser/#/R-HSA-2142753;https://reactome.org/PathwayBrowser/#/R-HSA-2162123;https://reactome.org/PathwayBrowser/#/R-HSA-556833;https://reactome.org/PathwayBrowser/#/R-HSA-8978868;https://reactome.org/PathwayBrowser/#/R-HSA-9018676;https://reactome.org/PathwayBrowser/…	ANDROGEN RESPONSE;FATTY ACID METABOLISM	https://www.gsea-msigdb.org/gsea/msigdb/human/geneset/HALLMARK_ANDROGEN_RESPONSE;https://www.gsea-msigdb.org/gsea/msigdb/human/geneset/HALLMARK_FATTY_ACID_METABOLISM
P15529	Membrane cofactor protein OS=Homo sapiens OX=9606 GN=CD46 PE=1 SV=3	CD46	0.662242	0.0316919	Down	7.4	4	4	4	5490.04	5475.65	6617.09	3830.57	4667.37	3146.11	1.12705	1.1241	1.35843	0.786381	0.958168	0.645868	plasma membrane	K04007	CD46; membrane cofactor protein	hsa04610 Complement and coagulation cascades; hsa05162 Measles; hsa03267 Virion - Adenovirus	GO:0001816 cytokine production; GO:0001817 regulation of cytokine production; GO:0001819 positive regulation of cytokine production; GO:0002250 adaptive immune response; GO:0002252 immune effector process; GO:0002376 immune system process; GO:0002443 leukocyte mediated immunity; GO:0002449 lymphocyte mediated immunity; GO:0002456 T cell mediated immunity; GO:0002460 adaptive immune response based…	GO:0001669 acrosomal vesicle; GO:0002079 inner acrosomal membrane; GO:0002080 acrosomal membrane; GO:0005622 intracellular anatomical structure; GO:0005737 cytoplasm; GO:0005794 Golgi apparatus; GO:0005886 plasma membrane; GO:0009986 cell surface; GO:0012505 endomembrane system; GO:0012506 vesicle membrane; GO:0016020 membrane; GO:0016323 basolateral plasma membrane; GO:0030141 secretory granule;…	GO:0001848 complement binding; GO:0005488 binding; GO:0005515 protein binding; GO:0038023 signaling receptor activity; GO:0045296 cadherin binding; GO:0050839 cell adhesion molecule binding; GO:0060089 molecular transducer activity;	PF00084	PF00084 Sushi repeat (SCR repeat)				WP2806 Complement system;WP4630 Measles virus infection;WP5090 Complement system in neuronal development and plasticity;WP558 Complement and coagulation cascades	https://www.wikipathways.org/instance/WP2806;https://www.wikipathways.org/instance/WP4630;https://www.wikipathways.org/instance/WP5090;https://www.wikipathways.org/instance/WP558		R-HSA-166658 Complement cascade;R-HSA-168249 Innate Immune System;R-HSA-168256 Immune System;R-HSA-977606 Regulation of Complement cascade	https://reactome.org/PathwayBrowser/#/R-HSA-166658;https://reactome.org/PathwayBrowser/#/R-HSA-168249;https://reactome.org/PathwayBrowser/#/R-HSA-168256;https://reactome.org/PathwayBrowser/#/R-HSA-977606	COMPLEMENT	https://www.gsea-msigdb.org/gsea/msigdb/human/geneset/HALLMARK_COMPLEMENT
P15814	Immunoglobulin lambda-like polypeptide 1 OS=Homo sapiens OX=9606 GN=IGLL1 PE=1 SV=1	IGLL1	0.407437	0.00352677	Down	22.54	3	3	3	33710.6	27202.9	38230	11034.5	13372.1	15988.1	1.44952	1.1697	1.64385	0.474472	0.574987	0.687472	cytoplasm,nucleus	K06554	IGLL1; immunoglobulin lambda-like polypeptide 1	hsa05340 Primary immunodeficiency	GO:0002250 adaptive immune response; GO:0002252 immune effector process; GO:0002253 activation of immune response; GO:0002376 immune system process; GO:0002429 immune response-activating cell surface receptor signaling pathway; GO:0002443 leukocyte mediated immunity; GO:0002449 lymphocyte mediated immunity; GO:0002455 humoral immune response mediated by circulating immunoglobulin; GO:0002460 adap…	GO:0005576 extracellular region; GO:0005615 extracellular space; GO:0005886 plasma membrane; GO:0009897 external side of plasma membrane; GO:0009986 cell surface; GO:0016020 membrane; GO:0019814 immunoglobulin complex; GO:0032991 protein-containing complex; GO:0042571 immunoglobulin complex, circulating; GO:0071944 cell periphery; GO:0072562 blood microparticle; GO:0098552 side of membrane;	GO:0003823 antigen binding; GO:0005102 signaling receptor binding; GO:0005488 binding; GO:0005515 protein binding; GO:0034987 immunoglobulin receptor binding;	PF07654	PF07654 Immunoglobulin C1-set domain				WP4884 Pathogenesis of SARS CoV 2 mediated by nsp9 nsp10 complex;WP5115 Network map of SARS CoV 2 signaling pathway	https://www.wikipathways.org/instance/WP4884;https://www.wikipathways.org/instance/WP5115		R-HSA-109582 Hemostasis;R-HSA-202733 Cell surface interactions at the vascular wall	https://reactome.org/PathwayBrowser/#/R-HSA-109582;https://reactome.org/PathwayBrowser/#/R-HSA-202733
P15907	Beta-galactoside alpha-2,6-sialyltransferase 1 OS=Homo sapiens OX=9606 GN=ST6GAL1 PE=1 SV=1	ST6GAL1	2.26885	0.00275962	Up	2.46	1	1	1	2311.93	2473.06	2075.56	6192.79	5168.8	4203.98	0.618546	0.661655	0.555306	1.65685	1.38289	1.12475	extracellular	K00778	ST6GAL1; beta-galactoside alpha-2,6-sialyltransferase (sialyltransferase 1) [EC:2.4.3.1]	hsa00510 N-Glycan biosynthesis; hsa00514 Other types of O-glycan biosynthesis; hsa01100 Metabolic pathways	GO:0002376 immune system process; GO:0005975 carbohydrate metabolic process; GO:0006040 amino sugar metabolic process; GO:0006054 N-acetylneuraminate metabolic process; GO:0006082 organic acid metabolic process; GO:0006486 protein glycosylation; GO:0006487 protein N-linked glycosylation; GO:0006493 protein O-linked glycosylation; GO:0006807 nitrogen compound metabolic process; GO:0006955 immune r…	GO:0000138 Golgi trans cisterna; GO:0000139 Golgi membrane; GO:0005576 extracellular region; GO:0005622 intracellular anatomical structure; GO:0005737 cytoplasm; GO:0005783 endoplasmic reticulum; GO:0005794 Golgi apparatus; GO:0005795 Golgi stack; GO:0005797 Golgi medial cisterna; GO:0012505 endomembrane system; GO:0016020 membrane; GO:0031090 organelle membrane; GO:0031984 organelle subcompartme…	GO:0003824 catalytic activity; GO:0003835 beta-galactoside alpha-2,6-sialyltransferase activity; GO:0008373 sialyltransferase activity; GO:0016740 transferase activity; GO:0016757 glycosyltransferase activity;			G	KOG2692	Sialyltransferase	WP5153 N glycan biosynthesis	https://www.wikipathways.org/instance/WP5153		R-HSA-1643685 Disease;R-HSA-392499 Metabolism of proteins;R-HSA-4085001 Sialic acid metabolism;R-HSA-446193 Biosynthesis of the N-glycan precursor (dolichol lipid-linked oligosaccharide, LLO) and transfer to a nascent protein;R-HSA-446203 Asparagine N-linked glycosylation;R-HSA-446219 Synthesis of substrates in N-glycan biosythesis;R-HSA-5173105 O-linked glycosylation;R-HSA-5663205 Infectious dis…	https://reactome.org/PathwayBrowser/#/R-HSA-1643685;https://reactome.org/PathwayBrowser/#/R-HSA-392499;https://reactome.org/PathwayBrowser/#/R-HSA-4085001;https://reactome.org/PathwayBrowser/#/R-HSA-446193;https://reactome.org/PathwayBrowser/#/R-HSA-446203;https://reactome.org/PathwayBrowser/#/R-HSA-446219;https://reactome.org/PathwayBrowser/#/R-HSA-5173105;https://reactome.org/PathwayBrowser/#/R…	KRAS SIGNALING UP	https://www.gsea-msigdb.org/gsea/msigdb/human/geneset/HALLMARK_KRAS_SIGNALING_UP
P16455	Methylated-DNA--protein-cysteine methyltransferase OS=Homo sapiens OX=9606 GN=MGMT PE=1 SV=1	MGMT	0.517957	0.00445234	Down	10.63	2	2	2	4754.5	6477.06	4730.62	2790.23	2540.95	2936.54	1.17735	1.6039	1.17143	0.690939	0.62921	0.727169	cytoplasm	K00567			GO:0001101 response to acid chemical; GO:0006139 nucleobase-containing compound metabolic process; GO:0006259 DNA metabolic process; GO:0006266 DNA ligation; GO:0006281 DNA repair; GO:0006282 regulation of DNA repair; GO:0006304 DNA modification; GO:0006305 DNA alkylation; GO:0006306 DNA methylation; GO:0006307 DNA dealkylation involved in DNA repair; GO:0006725 cellular aromatic compound metabol…	GO:0005622 intracellular anatomical structure; GO:0005634 nucleus; GO:0005654 nucleoplasm; GO:0031974 membrane-enclosed lumen; GO:0031981 nuclear lumen; GO:0043226 organelle; GO:0043227 membrane-bounded organelle; GO:0043229 intracellular organelle; GO:0043231 intracellular membrane-bounded organelle; GO:0043233 organelle lumen; GO:0070013 intracellular organelle lumen;	GO:0003676 nucleic acid binding; GO:0003677 DNA binding; GO:0003684 damaged DNA binding; GO:0003824 catalytic activity; GO:0003908 methylated-DNA-[protein]-cysteine S-methyltransferase activity; GO:0005488 binding; GO:0005509 calcium ion binding; GO:0008168 methyltransferase activity; GO:0008172 S-methyltransferase activity; GO:0009008 DNA-methyltransferase activity; GO:0016740 transferase activi…	PF02870; PF01035	PF02870 6-O-methylguanine DNA methyltransferase, ribonuclease-like domain; PF01035 6-O-methylguanine DNA methyltransferase, DNA binding domain	L	KOG4062	6-O-methylguanine-DNA methyltransferase MGMT/MGT1, involved in DNA repair	WP4931 Direct reversal repair;WP4946 DNA repair pathways full network;WP4963 p53 transcriptional gene network	https://www.wikipathways.org/instance/WP4931;https://www.wikipathways.org/instance/WP4946;https://www.wikipathways.org/instance/WP4963		R-HSA-5657655 MGMT-mediated DNA damage reversal;R-HSA-73894 DNA Repair;R-HSA-73942 DNA Damage Reversal	https://reactome.org/PathwayBrowser/#/R-HSA-5657655;https://reactome.org/PathwayBrowser/#/R-HSA-73894;https://reactome.org/PathwayBrowser/#/R-HSA-73942	APOPTOSIS;UV RESPONSE DN	https://www.gsea-msigdb.org/gsea/msigdb/human/geneset/HALLMARK_APOPTOSIS;https://www.gsea-msigdb.org/gsea/msigdb/human/geneset/HALLMARK_UV_RESPONSE_DN
P18850	Cyclic AMP-dependent transcription factor ATF-6 alpha OS=Homo sapiens OX=9606 GN=ATF6 PE=1 SV=3	ATF6	0.57258	0.0341707	Down	9.55	6	6	6	2372.8	2681.39	2167.31	967.766	1754.67	1412.45	1.25364	1.41668	1.14507	0.511307	0.927057	0.74625	nucleus	K09054	ATF6A; cyclic AMP-dependent transcription factor ATF-6 alpha	hsa05022 Pathways of neurodegeneration - multiple diseases; hsa05014 Amyotrophic lateral sclerosis; hsa05417 Lipid and atherosclerosis; hsa04141 Protein processing in endoplasmic reticulum; hsa05012 Parkinson disease; hsa05010 Alzheimer disease	GO:0001654 eye development; GO:0003008 system process; GO:0006139 nucleobase-containing compound metabolic process; GO:0006351 DNA-templated transcription; GO:0006355 regulation of DNA-templated transcription; GO:0006357 regulation of transcription by RNA polymerase II; GO:0006366 transcription by RNA polymerase II; GO:0006457 protein folding; GO:0006725 cellular aromatic compound metabolic proce…	GO:0000139 Golgi membrane; GO:0005622 intracellular anatomical structure; GO:0005634 nucleus; GO:0005635 nuclear envelope; GO:0005654 nucleoplasm; GO:0005737 cytoplasm; GO:0005783 endoplasmic reticulum; GO:0005789 endoplasmic reticulum membrane; GO:0005794 Golgi apparatus; GO:0005829 cytosol; GO:0012505 endomembrane system; GO:0016020 membrane; GO:0031090 organelle membrane; GO:0031967 organelle …	GO:0000976 transcription cis-regulatory region binding; GO:0000977 RNA polymerase II transcription regulatory region sequence-specific DNA binding; GO:0000978 RNA polymerase II cis-regulatory region sequence-specific DNA binding; GO:0000981 DNA-binding transcription factor activity, RNA polymerase II-specific; GO:0000987 cis-regulatory region sequence-specific DNA binding; GO:0001067 transcriptio…			K	KOG4343	bZIP transcription factor ATF6	WP1982 Sterol regulatory element binding proteins SREBP signaling;WP2059 Alzheimer 39 s disease and miRNA effects;WP3613 Photodynamic therapy induced unfolded protein response;WP3888 VEGFA VEGFR2 signaling;WP4861 Endoplasmic reticulum stress response in coronavirus infection;WP4925 Unfolded protein response;WP5124 Alzheimer 39 s disease	https://www.wikipathways.org/instance/WP1982;https://www.wikipathways.org/instance/WP2059;https://www.wikipathways.org/instance/WP3613;https://www.wikipathways.org/instance/WP3888;https://www.wikipathways.org/instance/WP4861;https://www.wikipathways.org/instance/WP4925;https://www.wikipathways.org/instance/WP5124	Transcription factor	R-HSA-2262752 Cellular responses to stress;R-HSA-380994 ATF4 activates genes in response to endoplasmic reticulum stress;R-HSA-381033 ATF6 (ATF6-alpha) activates chaperones;R-HSA-381042 PERK regulates gene expression;R-HSA-381119 Unfolded Protein Response (UPR);R-HSA-381183 ATF6 (ATF6-alpha) activates chaperone genes;R-HSA-8953897 Cellular responses to stimuli	https://reactome.org/PathwayBrowser/#/R-HSA-2262752;https://reactome.org/PathwayBrowser/#/R-HSA-380994;https://reactome.org/PathwayBrowser/#/R-HSA-381033;https://reactome.org/PathwayBrowser/#/R-HSA-381042;https://reactome.org/PathwayBrowser/#/R-HSA-381119;https://reactome.org/PathwayBrowser/#/R-HSA-381183;https://reactome.org/PathwayBrowser/#/R-HSA-8953897	UNFOLDED PROTEIN RESPONSE	https://www.gsea-msigdb.org/gsea/msigdb/human/geneset/HALLMARK_UNFOLDED_PROTEIN_RESPONSE
P19823	Inter-alpha-trypsin inhibitor heavy chain H2 OS=Homo sapiens OX=9606 GN=ITIH2 PE=1 SV=2	ITIH2	1.53653	0.0208213	Up	5.5	5	5	5	12501.4	13541.2	14547	16963.1	24335.9	21068.2	0.728542	0.789139	0.847754	0.988556	1.41822	1.22779	extracellular	K19015			GO:0006807 nitrogen compound metabolic process; GO:0008152 metabolic process; GO:0009892 negative regulation of metabolic process; GO:0009987 cellular process; GO:0010466 negative regulation of peptidase activity; GO:0010605 negative regulation of macromolecule metabolic process; GO:0010951 negative regulation of endopeptidase activity; GO:0019222 regulation of metabolic process; GO:0019538 prote…	GO:0005576 extracellular region; GO:0005622 intracellular anatomical structure; GO:0005737 cytoplasm; GO:0005783 endoplasmic reticulum; GO:0005788 endoplasmic reticulum lumen; GO:0012505 endomembrane system; GO:0031974 membrane-enclosed lumen; GO:0043226 organelle; GO:0043227 membrane-bounded organelle; GO:0043229 intracellular organelle; GO:0043231 intracellular membrane-bounded organelle; GO:00…	GO:0004857 enzyme inhibitor activity; GO:0004866 endopeptidase inhibitor activity; GO:0030234 enzyme regulator activity; GO:0030414 peptidase inhibitor activity; GO:0061134 peptidase regulator activity; GO:0061135 endopeptidase regulator activity; GO:0098772 molecular function regulator activity;	PF00092	PF00092 von Willebrand factor type A domain							R-HSA-381426 Regulation of Insulin-like Growth Factor (IGF) transport and uptake by Insulin-like Growth Factor Binding Proteins (IGFBPs);R-HSA-392499 Metabolism of proteins;R-HSA-597592 Post-translational protein modification;R-HSA-8957275 Post-translational protein phosphorylation	https://reactome.org/PathwayBrowser/#/R-HSA-381426;https://reactome.org/PathwayBrowser/#/R-HSA-392499;https://reactome.org/PathwayBrowser/#/R-HSA-597592;https://reactome.org/PathwayBrowser/#/R-HSA-8957275
P20248	Cyclin-A2 OS=Homo sapiens OX=9606 GN=CCNA2 PE=1 SV=2	CCNA2	0.604169	0.0106141	Down	5.79	3	3	3	6024.55	5095.17	4145.32	3119.24	2999.14	3104.29	1.47614	1.24842	1.01569	0.764279	0.734852	0.760616	cytoplasm	K06627	CCNA; cyclin-A	hsa05161 Hepatitis B; hsa05203 Viral carcinogenesis; hsa05221 Acute myeloid leukemia; hsa05166 Human T-cell leukemia virus 1 infection; hsa05200 Pathways in cancer; hsa05202 Transcriptional misregulation in cancer; hsa05169 Epstein-Barr virus infection; hsa05165 Human papillomavirus infection; hsa04110 Cell cycle; hsa04218 Cellular senescence; hsa04914 Progesterone-mediated oocyte maturation; hsa…	GO:0000003 reproduction; GO:0000082 G1/S transition of mitotic cell cycle; GO:0000086 G2/M transition of mitotic cell cycle; GO:0000278 mitotic cell cycle; GO:0000280 nuclear division; GO:0006325 chromatin organization; GO:0006355 regulation of DNA-templated transcription; GO:0006468 protein phosphorylation; GO:0006508 proteolysis; GO:0006793 phosphorus metabolic process; GO:0006796 phosphate-con…	GO:0000307 cyclin-dependent protein kinase holoenzyme complex; GO:0001939 female pronucleus; GO:0001940 male pronucleus; GO:0005622 intracellular anatomical structure; GO:0005634 nucleus; GO:0005654 nucleoplasm; GO:0005737 cytoplasm; GO:0005829 cytosol; GO:0005856 cytoskeleton; GO:0015630 microtubule cytoskeleton; GO:0031974 membrane-enclosed lumen; GO:0031981 nuclear lumen; GO:0032991 protein-co…	GO:0005488 binding; GO:0005515 protein binding; GO:0019899 enzyme binding; GO:0019900 kinase binding; GO:0019901 protein kinase binding; GO:0019904 protein domain specific binding;	PF00134; PF02984	PF00134 Cyclin, N-terminal domain; PF02984 Cyclin, C-terminal domain	D	KOG0654	G2/Mitotic-specific cyclin A	WP1403 AMP activated protein kinase signaling;WP179 Cell cycle;WP2446 Retinoblastoma gene in cancer;WP3611 Photodynamic therapy induced AP 1 survival signaling;WP5293 Acute myeloid leukemia;WP5366 NF1 copy number variation syndrome	https://www.wikipathways.org/instance/WP1403;https://www.wikipathways.org/instance/WP179;https://www.wikipathways.org/instance/WP2446;https://www.wikipathways.org/instance/WP3611;https://www.wikipathways.org/instance/WP5293;https://www.wikipathways.org/instance/WP5366		R-HSA-1362300 Transcription of E2F targets under negative control by p107 (RBL1) and p130 (RBL2) in complex with HDAC1;R-HSA-1538133 G0 and Early G1;R-HSA-157579 Telomere Maintenance;R-HSA-1640170 Cell Cycle;R-HSA-170145 Phosphorylation of proteins involved in the G2/M transition by Cyclin A:Cdc2 complexes;R-HSA-171319 Telomere Extension By Telomerase;R-HSA-174143 APC/C-mediated degradation of ce…		G2M CHECKPOINT;MYC TARGETS V1	https://www.gsea-msigdb.org/gsea/msigdb/human/geneset/HALLMARK_G2M_CHECKPOINT;https://www.gsea-msigdb.org/gsea/msigdb/human/geneset/HALLMARK_MYC_TARGETS_V1
P20963	T-cell surface glycoprotein CD3 zeta chain OS=Homo sapiens OX=9606 GN=CD247 PE=1 SV=2	CD247	1.56992	4.15684e-05	Up	28.66	5	5	5	15055.9	14734.7	14692.7	22860.8	24302.7	22671.8	0.790207	0.773349	0.771145	1.19985	1.27552	1.18993	extracellular	K06453	CD3Z; CD3Z antigen, zeta polypeptide	hsa05235 PD-L1 expression and PD-1 checkpoint pathway in cancer; hsa04658 Th1 and Th2 cell differentiation; hsa05142 Chagas disease; hsa05170 Human immunodeficiency virus 1 infection; hsa04660 T cell receptor signaling pathway; hsa04650 Natural killer cell mediated cytotoxicity; hsa05169 Epstein-Barr virus infection; hsa04659 Th17 cell differentiation	GO:0001816 cytokine production; GO:0002252 immune effector process; GO:0002253 activation of immune response; GO:0002376 immune system process; GO:0002429 immune response-activating cell surface receptor signaling pathway; GO:0002431 Fc receptor mediated stimulatory signaling pathway; GO:0002433 immune response-regulating cell surface receptor signaling pathway involved in phagocytosis; GO:000268…	GO:0005622 intracellular anatomical structure; GO:0005737 cytoplasm; GO:0005886 plasma membrane; GO:0016020 membrane; GO:0032991 protein-containing complex; GO:0042101 T cell receptor complex; GO:0042105 alpha-beta T cell receptor complex; GO:0043235 receptor complex; GO:0071944 cell periphery; GO:0098796 membrane protein complex; GO:0098797 plasma membrane protein complex; GO:0098802 plasma memb…	GO:0005488 binding; GO:0005515 protein binding; GO:0019899 enzyme binding; GO:0019900 kinase binding; GO:0019901 protein kinase binding; GO:0042802 identical protein binding; GO:0042803 protein homodimerization activity; GO:0046983 protein dimerization activity; GO:1990782 protein tyrosine kinase binding;						WP4884 Pathogenesis of SARS CoV 2 mediated by nsp9 nsp10 complex;WP5072 Modulators of TCR signaling and T cell activation;WP5098 T cell activation SARS CoV 2;WP5115 Network map of SARS CoV 2 signaling pathway;WP5130 Th17 cell differentiation pathway;WP5362 TAR syndrome;WP69 T cell receptor signaling pathway	https://www.wikipathways.org/instance/WP4884;https://www.wikipathways.org/instance/WP5072;https://www.wikipathways.org/instance/WP5098;https://www.wikipathways.org/instance/WP5115;https://www.wikipathways.org/instance/WP5130;https://www.wikipathways.org/instance/WP5362;https://www.wikipathways.org/instance/WP69				ALLOGRAFT REJECTION	https://www.gsea-msigdb.org/gsea/msigdb/human/geneset/HALLMARK_ALLOGRAFT_REJECTION
P21359	Neurofibromin OS=Homo sapiens OX=9606 GN=NF1 PE=1 SV=2	NF1	0.616723	2.57313e-05	Down	6.97	18	18	18	12447.1	12307.9	11957	7436.53	7377.15	7827.44	1.25828	1.2442	1.20873	0.751758	0.745755	0.791275	nucleus	K08052	NF1; neurofibromin 1	hsa04014 Ras signaling pathway; hsa01521 EGFR tyrosine kinase inhibitor resistance; hsa04010 MAPK signaling pathway	GO:0000165 MAPK cascade; GO:0001503 ossification; GO:0001568 blood vessel development; GO:0001649 osteoblast differentiation; GO:0001654 eye development; GO:0001655 urogenital system development; GO:0001656 metanephros development; GO:0001666 response to hypoxia; GO:0001822 kidney development; GO:0001889 liver development; GO:0001932 regulation of protein phosphorylation; GO:0001933 negative regu…	GO:0005622 intracellular anatomical structure; GO:0005634 nucleus; GO:0005737 cytoplasm; GO:0005829 cytosol; GO:0005886 plasma membrane; GO:0009898 cytoplasmic side of plasma membrane; GO:0014069 postsynaptic density; GO:0016020 membrane; GO:0030424 axon; GO:0030425 dendrite; GO:0032279 asymmetric synapse; GO:0032991 protein-containing complex; GO:0036477 somatodendritic compartment; GO:0042995 c…	GO:0005096 GTPase activator activity; GO:0005488 binding; GO:0005515 protein binding; GO:0005543 phospholipid binding; GO:0008017 microtubule binding; GO:0008047 enzyme activator activity; GO:0008092 cytoskeletal protein binding; GO:0008289 lipid binding; GO:0008429 phosphatidylethanolamine binding; GO:0015631 tubulin binding; GO:0030234 enzyme regulator activity; GO:0030695 GTPase regulator acti…	PF13716	PF13716 Divergent CRAL/TRIO domain	V	KOG1826	Ras GTPase activating protein RasGAP/neurofibromin	WP2253 Pilocytic astrocytoma;WP2261 Glioblastoma signaling pathways;WP2586 Aryl hydrocarbon receptor pathway;WP3584 MECP2 and associated Rett syndrome;WP382 MAPK signaling pathway;WP4223 Ras signaling;WP4533 Transcription co factors SKI and SKIL protein partners;WP4539 Synaptic signaling pathways associated with autism spectrum disorder;WP4549 Fragile X syndrome;WP4685 Melanoma;WP4806 EGFR tyrosi…	https://www.wikipathways.org/instance/WP2253;https://www.wikipathways.org/instance/WP2261;https://www.wikipathways.org/instance/WP2586;https://www.wikipathways.org/instance/WP3584;https://www.wikipathways.org/instance/WP382;https://www.wikipathways.org/instance/WP4223;https://www.wikipathways.org/instance/WP4533;https://www.wikipathways.org/instance/WP4539;https://www.wikipathways.org/instance/WP…	Transcription factor	R-HSA-162582 Signal Transduction;R-HSA-1643685 Disease;R-HSA-5658442 Regulation of RAS by GAPs;R-HSA-5663202 Diseases of signal transduction by growth factor receptors and second messengers;R-HSA-5673001 RAF/MAP kinase cascade;R-HSA-5683057 MAPK family signaling cascades;R-HSA-5684996 MAPK1/MAPK3 signaling;R-HSA-6802953 RAS signaling downstream of NF1 loss-of-function variants;R-HSA-6802957 Oncog…	https://reactome.org/PathwayBrowser/#/R-HSA-162582;https://reactome.org/PathwayBrowser/#/R-HSA-1643685;https://reactome.org/PathwayBrowser/#/R-HSA-5658442;https://reactome.org/PathwayBrowser/#/R-HSA-5663202;https://reactome.org/PathwayBrowser/#/R-HSA-5673001;https://reactome.org/PathwayBrowser/#/R-HSA-5683057;https://reactome.org/PathwayBrowser/#/R-HSA-5684996;https://reactome.org/PathwayBrowser/…	MITOTIC SPINDLE;APICAL JUNCTION;HEDGEHOG SIGNALING	https://www.gsea-msigdb.org/gsea/msigdb/human/geneset/HALLMARK_MITOTIC_SPINDLE;https://www.gsea-msigdb.org/gsea/msigdb/human/geneset/HALLMARK_APICAL_JUNCTION;https://www.gsea-msigdb.org/gsea/msigdb/human/geneset/HALLMARK_HEDGEHOG_SIGNALING
P23025	DNA repair protein complementing XP-A cells OS=Homo sapiens OX=9606 GN=XPA PE=1 SV=1	XPA	0.549666	0.0118779	Down	14.29	3	3	3	6439.11	7314.41	7691.95	2999.81	4579.92	4208.11	1.16253	1.32056	1.38872	0.541591	0.826867	0.75974	nucleus	K10847	XPA; DNA-repair protein complementing XP-A cells	hsa01524 Platinum drug resistance; hsa03420 Nucleotide excision repair	GO:0000003 reproduction; GO:0000715 nucleotide-excision repair, DNA damage recognition; GO:0002119 nematode larval development; GO:0002164 larval development; GO:0006139 nucleobase-containing compound metabolic process; GO:0006259 DNA metabolic process; GO:0006281 DNA repair; GO:0006283 transcription-coupled nucleotide-excision repair; GO:0006284 base-excision repair; GO:0006289 nucleotide-excisi…	GO:0000109 nucleotide-excision repair complex; GO:0000110 nucleotide-excision repair factor 1 complex; GO:0005576 extracellular region; GO:0005622 intracellular anatomical structure; GO:0005634 nucleus; GO:0005654 nucleoplasm; GO:0005737 cytoplasm; GO:0031974 membrane-enclosed lumen; GO:0031981 nuclear lumen; GO:0032991 protein-containing complex; GO:0043226 organelle; GO:0043227 membrane-bounded…	GO:0003676 nucleic acid binding; GO:0003677 DNA binding; GO:0003684 damaged DNA binding; GO:0005488 binding; GO:0005515 protein binding; GO:0019904 protein domain specific binding; GO:0042802 identical protein binding; GO:0042803 protein homodimerization activity; GO:0046983 protein dimerization activity; GO:0097159 organic cyclic compound binding; GO:1901363 heterocyclic compound binding;	PF01286; PF05181	PF01286 XPA protein N-terminal; PF05181 XPA protein C-terminus	L	KOG4017	DNA excision repair protein XPA/XPAC/RAD14	WP4016 DNA IR damage and cellular response via ATR;WP4753 Nucleotide excision repair;WP4946 DNA repair pathways full network;WP5114 Nucleotide excision repair in xeroderma pigmentosum	https://www.wikipathways.org/instance/WP4016;https://www.wikipathways.org/instance/WP4753;https://www.wikipathways.org/instance/WP4946;https://www.wikipathways.org/instance/WP5114		R-HSA-5696395 Formation of Incision Complex in GG-NER;R-HSA-5696398 Nucleotide Excision Repair;R-HSA-5696399 Global Genome Nucleotide Excision Repair (GG-NER);R-HSA-5696400 Dual Incision in GG-NER;R-HSA-6781823 Formation of TC-NER Pre-Incision Complex;R-HSA-6781827 Transcription-Coupled Nucleotide Excision Repair (TC-NER);R-HSA-6782135 Dual incision in TC-NER;R-HSA-73894 DNA Repair	https://reactome.org/PathwayBrowser/#/R-HSA-5696395;https://reactome.org/PathwayBrowser/#/R-HSA-5696398;https://reactome.org/PathwayBrowser/#/R-HSA-5696399;https://reactome.org/PathwayBrowser/#/R-HSA-5696400;https://reactome.org/PathwayBrowser/#/R-HSA-6781823;https://reactome.org/PathwayBrowser/#/R-HSA-6781827;https://reactome.org/PathwayBrowser/#/R-HSA-6782135;https://reactome.org/PathwayBrowser…
P23193	Transcription elongation factor A protein 1 OS=Homo sapiens OX=9606 GN=TCEA1 PE=1 SV=2	TCEA1	0.52413	0.000116275	Down	36.54	11	11	11	60073.9	58603.9	52964.7	28935.9	30929.9	30097.2	1.37781	1.3441	1.21476	0.663653	0.709386	0.690288	nucleus	K03145			GO:0002262 myeloid cell homeostasis; GO:0002376 immune system process; GO:0002520 immune system development; GO:0006139 nucleobase-containing compound metabolic process; GO:0006259 DNA metabolic process; GO:0006281 DNA repair; GO:0006283 transcription-coupled nucleotide-excision repair; GO:0006289 nucleotide-excision repair; GO:0006351 DNA-templated transcription; GO:0006354 DNA-templated transcr…	GO:0000428 DNA-directed RNA polymerase complex; GO:0005622 intracellular anatomical structure; GO:0005634 nucleus; GO:0005654 nucleoplasm; GO:0005667 transcription regulator complex; GO:0005669 transcription factor TFIID complex; GO:0005730 nucleolus; GO:0016591 RNA polymerase II, holoenzyme; GO:0030880 RNA polymerase complex; GO:0031974 membrane-enclosed lumen; GO:0031981 nuclear lumen; GO:00329…		PF08711; PF07500; PF01096	PF08711 TFIIS helical bundle-like domain; PF07500 Transcription factor S-II (TFIIS), central domain; PF01096 Transcription factor S-II (TFIIS)	K	KOG1105	Transcription elongation factor TFIIS/Cofactor of enhancer-binding protein Sp1				R-HSA-112382 Formation of RNA Pol II elongation complex ;R-HSA-162587 HIV Life Cycle;R-HSA-162599 Late Phase of HIV Life Cycle;R-HSA-162906 HIV Infection;R-HSA-1643685 Disease;R-HSA-167152 Formation of HIV elongation complex in the absence of HIV Tat;R-HSA-167169 HIV Transcription Elongation;R-HSA-167172 Transcription of the HIV genome;R-HSA-167200 Formation of HIV-1 elongation complex containing…	https://reactome.org/PathwayBrowser/#/R-HSA-112382;https://reactome.org/PathwayBrowser/#/R-HSA-162587;https://reactome.org/PathwayBrowser/#/R-HSA-162599;https://reactome.org/PathwayBrowser/#/R-HSA-162906;https://reactome.org/PathwayBrowser/#/R-HSA-1643685;https://reactome.org/PathwayBrowser/#/R-HSA-167152;https://reactome.org/PathwayBrowser/#/R-HSA-167169;https://reactome.org/PathwayBrowser/#/R-H…	MTORC1 SIGNALING;HEME METABOLISM	https://www.gsea-msigdb.org/gsea/msigdb/human/geneset/HALLMARK_MTORC1_SIGNALING;https://www.gsea-msigdb.org/gsea/msigdb/human/geneset/HALLMARK_HEME_METABOLISM
P23434	Glycine cleavage system H protein, mitochondrial OS=Homo sapiens OX=9606 GN=GCSH PE=1 SV=2	GCSH	0.607858	0.00347151	Down	5.78	1	1	1	34964.7	31836.5	31357.8	20633.3	17142.1	21891.3	1.32924	1.21032	1.19212	0.784408	0.651685	0.832233	mitochondria	K02437	gcvH; glycine cleavage system H protein	hsa00260 Glycine, serine and threonine metabolism; hsa00785 Lipoic acid metabolism; hsa01200 Carbon metabolism; hsa00630 Glyoxylate and dicarboxylate metabolism; hsa01100 Metabolic pathways	GO:0006082 organic acid metabolic process; GO:0006520 amino acid metabolic process; GO:0006544 glycine metabolic process; GO:0006546 glycine catabolic process; GO:0006807 nitrogen compound metabolic process; GO:0008152 metabolic process; GO:0009056 catabolic process; GO:0009063 amino acid catabolic process; GO:0009069 serine family amino acid metabolic process; GO:0009071 serine family amino acid…	GO:0005622 intracellular anatomical structure; GO:0005737 cytoplasm; GO:0005739 mitochondrion; GO:0005759 mitochondrial matrix; GO:0005960 glycine cleavage complex; GO:0031974 membrane-enclosed lumen; GO:0032991 protein-containing complex; GO:0043226 organelle; GO:0043227 membrane-bounded organelle; GO:0043229 intracellular organelle; GO:0043231 intracellular membrane-bounded organelle; GO:004323…	GO:0003824 catalytic activity; GO:0004047 aminomethyltransferase activity; GO:0005488 binding; GO:0005515 protein binding; GO:0008168 methyltransferase activity; GO:0016740 transferase activity; GO:0016741 transferase activity, transferring one-carbon groups; GO:0019899 enzyme binding;	PF01597	PF01597 Glycine cleavage H-protein	E	KOG3373	Glycine cleavage system H protein (lipoate-binding)				R-HSA-1430728 Metabolism;R-HSA-389661 Glyoxylate metabolism and glycine degradation;R-HSA-6783984 Glycine degradation;R-HSA-71291 Metabolism of amino acids and derivatives	https://reactome.org/PathwayBrowser/#/R-HSA-1430728;https://reactome.org/PathwayBrowser/#/R-HSA-389661;https://reactome.org/PathwayBrowser/#/R-HSA-6783984;https://reactome.org/PathwayBrowser/#/R-HSA-71291
P24390	ER lumen protein-retaining receptor 1 OS=Homo sapiens OX=9606 GN=KDELR1 PE=1 SV=1	KDELR1	1.85059	0.00316524	Up	5.19	1	1	1	28243.8	26622.8	23824.8	49284.1	41396.1	54945.4	0.755461	0.712103	0.637262	1.31824	1.10726	1.46967	plasma membrane	K10949	KDELR; ER lumen protein retaining receptor	hsa05110 Vibrio cholerae infection	GO:0001775 cell activation; GO:0001816 cytokine production; GO:0002250 adaptive immune response; GO:0002252 immune effector process; GO:0002367 cytokine production involved in immune response; GO:0002369 T cell cytokine production; GO:0002376 immune system process; GO:0002440 production of molecular mediator of immune response; GO:0002443 leukocyte mediated immunity; GO:0002449 lymphocyte mediate…	GO:0000139 Golgi membrane; GO:0005622 intracellular anatomical structure; GO:0005737 cytoplasm; GO:0005783 endoplasmic reticulum; GO:0005789 endoplasmic reticulum membrane; GO:0005793 endoplasmic reticulum-Golgi intermediate compartment; GO:0005794 Golgi apparatus; GO:0005801 cis-Golgi network; GO:0012505 endomembrane system; GO:0016020 membrane; GO:0030133 transport vesicle; GO:0031090 organelle…	GO:0005046 KDEL sequence binding; GO:0005048 signal sequence binding; GO:0005488 binding; GO:0033218 amide binding; GO:0042277 peptide binding; GO:0046923 ER retention sequence binding;			U	KOG3106	ER lumen protein retaining receptor				R-HSA-199977 ER to Golgi Anterograde Transport;R-HSA-199991 Membrane Trafficking;R-HSA-392499 Metabolism of proteins;R-HSA-446203 Asparagine N-linked glycosylation;R-HSA-5653656 Vesicle-mediated transport;R-HSA-597592 Post-translational protein modification;R-HSA-6807878 COPI-mediated anterograde transport;R-HSA-6811434 COPI-dependent Golgi-to-ER retrograde traffic;R-HSA-6811442 Intra-Golgi and r…	https://reactome.org/PathwayBrowser/#/R-HSA-199977;https://reactome.org/PathwayBrowser/#/R-HSA-199991;https://reactome.org/PathwayBrowser/#/R-HSA-392499;https://reactome.org/PathwayBrowser/#/R-HSA-446203;https://reactome.org/PathwayBrowser/#/R-HSA-5653656;https://reactome.org/PathwayBrowser/#/R-HSA-597592;https://reactome.org/PathwayBrowser/#/R-HSA-6807878;https://reactome.org/PathwayBrowser/#/R-…
P24863	Cyclin-C OS=Homo sapiens OX=9606 GN=CCNC PE=1 SV=2	CCNC	0.649942	0.00804728	Down	7.07	2	2	2	6604.4	6161.21	6720.44	4948.72	3984.09	3731.99	1.23251	1.14981	1.25417	0.923531	0.743512	0.696465	cytoplasm	K15161			GO:0000079 regulation of cyclin-dependent protein serine/threonine kinase activity; GO:0001932 regulation of protein phosphorylation; GO:0001934 positive regulation of protein phosphorylation; GO:0002009 morphogenesis of an epithelium; GO:0002165 instar larval or pupal development; GO:0003002 regionalization; GO:0006139 nucleobase-containing compound metabolic process; GO:0006351 DNA-templated tr…	GO:0000151 ubiquitin ligase complex; GO:0000307 cyclin-dependent protein kinase holoenzyme complex; GO:0005622 intracellular anatomical structure; GO:0005634 nucleus; GO:0005654 nucleoplasm; GO:0016592 mediator complex; GO:0031974 membrane-enclosed lumen; GO:0031981 nuclear lumen; GO:0032991 protein-containing complex; GO:0043226 organelle; GO:0043227 membrane-bounded organelle; GO:0043229 intrac…	GO:0003712 transcription coregulator activity; GO:0003824 catalytic activity; GO:0004672 protein kinase activity; GO:0004674 protein serine/threonine kinase activity; GO:0005488 binding; GO:0005515 protein binding; GO:0016301 kinase activity; GO:0016538 cyclin-dependent protein serine/threonine kinase regulator activity; GO:0016740 transferase activity; GO:0016772 transferase activity, transferri…	PF00134	PF00134 Cyclin, N-terminal domain	K	KOG0794	CDK8 kinase-activating protein cyclin C	WP2877 Vitamin D receptor pathway	https://www.wikipathways.org/instance/WP2877		R-HSA-1266738 Developmental Biology;R-HSA-1430728 Metabolism;R-HSA-157118 Signaling by NOTCH;R-HSA-162582 Signal Transduction;R-HSA-1643685 Disease;R-HSA-170834 Signaling by TGF-beta Receptor Complex;R-HSA-1980143 Signaling by NOTCH1;R-HSA-1989781 PPARA activates gene expression;R-HSA-2122947 NOTCH1 Intracellular Domain Regulates Transcription;R-HSA-212436 Generic Transcription Pathway;R-HSA-2173…	https://reactome.org/PathwayBrowser/#/R-HSA-1266738;https://reactome.org/PathwayBrowser/#/R-HSA-1430728;https://reactome.org/PathwayBrowser/#/R-HSA-157118;https://reactome.org/PathwayBrowser/#/R-HSA-162582;https://reactome.org/PathwayBrowser/#/R-HSA-1643685;https://reactome.org/PathwayBrowser/#/R-HSA-170834;https://reactome.org/PathwayBrowser/#/R-HSA-1980143;https://reactome.org/PathwayBrowser/#/…
P25445	Tumor necrosis factor receptor superfamily member 6 OS=Homo sapiens OX=9606 GN=FAS PE=1 SV=1	FAS	0.657362	0.0311801	Down	11.94	4	4	4	7217.84	6788.39	6426.35	4227.16	3599.6	5604.84	1.27885	1.20276	1.13861	0.748961	0.637771	0.993056	extracellular	K04390	TNFRSF6; tumor necrosis factor receptor superfamily member 6	hsa05160 Hepatitis C; hsa04650 Natural killer cell mediated cytotoxicity; hsa05200 Pathways in cancer; hsa05330 Allograft rejection; hsa05332 Graft-versus-host disease; hsa04210 Apoptosis; hsa05205 Proteoglycans in cancer; hsa05022 Pathways of neurodegeneration - multiple diseases; hsa04940 Type I diabetes mellitus; hsa04936 Alcoholic liver disease; hsa04932 Non-alcoholic fatty liver disease; hsa…	GO:0000003 reproduction; GO:0000302 response to reactive oxygen species; GO:0001101 response to acid chemical; GO:0001552 ovarian follicle atresia; GO:0001666 response to hypoxia; GO:0001678 intracellular glucose homeostasis; GO:0001775 cell activation; GO:0001776 leukocyte homeostasis; GO:0001889 liver development; GO:0001932 regulation of protein phosphorylation; GO:0001934 positive regulation …	GO:0005576 extracellular region; GO:0005615 extracellular space; GO:0005622 intracellular anatomical structure; GO:0005634 nucleus; GO:0005654 nucleoplasm; GO:0005737 cytoplasm; GO:0005739 mitochondrion; GO:0005829 cytosol; GO:0005886 plasma membrane; GO:0009897 external side of plasma membrane; GO:0009986 cell surface; GO:0012505 endomembrane system; GO:0016020 membrane; GO:0016324 apical plasma…	GO:0002020 protease binding; GO:0004888 transmembrane signaling receptor activity; GO:0005031 tumor necrosis factor receptor activity; GO:0005035 death receptor activity; GO:0005488 binding; GO:0005515 protein binding; GO:0005516 calmodulin binding; GO:0019899 enzyme binding; GO:0019900 kinase binding; GO:0019955 cytokine binding; GO:0038023 signaling receptor activity; GO:0042802 identical prote…	PF00020; PF00531	PF00020 TNFR/NGFR cysteine-rich region; PF00531 Death domain				WP1530 miRNA regulation of DNA damage response;WP1772 Apoptosis modulation and signaling;WP2059 Alzheimer 39 s disease and miRNA effects;WP2328 Allograft rejection;WP236 Adipogenesis;WP2507 Nanomaterial induced apoptosis;WP254 Apoptosis;WP314 Fas ligand pathway and stress induction of heat shock proteins;WP3594 Circadian rhythm genes;WP3611 Photodynamic therapy induced AP 1 survival signaling;WP3…	https://www.wikipathways.org/instance/WP1530;https://www.wikipathways.org/instance/WP1772;https://www.wikipathways.org/instance/WP2059;https://www.wikipathways.org/instance/WP2328;https://www.wikipathways.org/instance/WP236;https://www.wikipathways.org/instance/WP2507;https://www.wikipathways.org/instance/WP254;https://www.wikipathways.org/instance/WP314;https://www.wikipathways.org/instance/WP35…		R-HSA-109581 Apoptosis;R-HSA-140534 Caspase activation via Death Receptors in the presence of ligand;R-HSA-162582 Signal Transduction;R-HSA-212436 Generic Transcription Pathway;R-HSA-3371378 Regulation by c-FLIP;R-HSA-3700989 Transcriptional Regulation by TP53;R-HSA-5213460 RIPK1-mediated regulated necrosis;R-HSA-5218859 Regulated Necrosis;R-HSA-5218900 CASP8 activity is inhibited;R-HSA-5357769 C…	https://reactome.org/PathwayBrowser/#/R-HSA-109581;https://reactome.org/PathwayBrowser/#/R-HSA-140534;https://reactome.org/PathwayBrowser/#/R-HSA-162582;https://reactome.org/PathwayBrowser/#/R-HSA-212436;https://reactome.org/PathwayBrowser/#/R-HSA-3371378;https://reactome.org/PathwayBrowser/#/R-HSA-3700989;https://reactome.org/PathwayBrowser/#/R-HSA-5213460;https://reactome.org/PathwayBrowser/#/R…	IL6 JAK STAT3 SIGNALING;APOPTOSIS;INTERFERON GAMMA RESPONSE;EPITHELIAL MESENCHYMAL TRANSITION;XENOBIOTIC METABOLISM;P53 PATHWAY;ALLOGRAFT REJECTION	https://www.gsea-msigdb.org/gsea/msigdb/human/geneset/HALLMARK_IL6_JAK_STAT3_SIGNALING;https://www.gsea-msigdb.org/gsea/msigdb/human/geneset/HALLMARK_APOPTOSIS;https://www.gsea-msigdb.org/gsea/msigdb/human/geneset/HALLMARK_INTERFERON_GAMMA_RESPONSE;https://www.gsea-msigdb.org/gsea/msigdb/human/geneset/HALLMARK_EPITHELIAL_MESENCHYMAL_TRANSITION;https://www.gsea-msigdb.org/gsea/msigdb/human/geneset…
P27448	MAP/microtubule affinity-regulating kinase 3 OS=Homo sapiens OX=9606 GN=MARK3 PE=1 SV=5	MARK3	1.54822	0.00085694	Up	12.75	9	8	6	8013.99	7439.14	7924.92	11198.1	12012.1	12984.2	0.807151	0.749253	0.79818	1.12785	1.20983	1.30774	nucleus	K08798			GO:0000003 reproduction; GO:0000165 MAPK cascade; GO:0000226 microtubule cytoskeleton organization; GO:0000422 autophagy of mitochondrion; GO:0000578 embryonic axis specification; GO:0001667 ameboidal-type cell migration; GO:0001709 cell fate determination; GO:0001736 establishment of planar polarity; GO:0001737 establishment of imaginal disc-derived wing hair orientation; GO:0001738 morphogenesi…	GO:0005576 extracellular region; GO:0005622 intracellular anatomical structure; GO:0005634 nucleus; GO:0005654 nucleoplasm; GO:0005737 cytoplasm; GO:0005739 mitochondrion; GO:0005829 cytosol; GO:0005856 cytoskeleton; GO:0005884 actin filament; GO:0005886 plasma membrane; GO:0005938 cell cortex; GO:0015629 actin cytoskeleton; GO:0015630 microtubule cytoskeleton; GO:0016020 membrane; GO:0016323 bas…	GO:0000166 nucleotide binding; GO:0000287 magnesium ion binding; GO:0001786 phosphatidylserine binding; GO:0003824 catalytic activity; GO:0004672 protein kinase activity; GO:0004674 protein serine/threonine kinase activity; GO:0005488 binding; GO:0005515 protein binding; GO:0005524 ATP binding; GO:0005543 phospholipid binding; GO:0005546 phosphatidylinositol-4,5-bisphosphate binding; GO:0008047 e…	PF00069; PF00627; PF02149	PF00069 Protein kinase domain; PF00627 UBA/TS-N domain; PF02149 Kinase associated domain 1	R	KOG0586	Serine/threonine protein kinase	WP5090 Complement system in neuronal development and plasticity	https://www.wikipathways.org/instance/WP5090		R-HSA-162582 Signal Transduction;R-HSA-1643685 Disease;R-HSA-5663202 Diseases of signal transduction by growth factor receptors and second messengers;R-HSA-5673000 RAF activation;R-HSA-5673001 RAF/MAP kinase cascade;R-HSA-5674135 MAP2K and MAPK activation;R-HSA-5675221 Negative regulation of MAPK pathway;R-HSA-5683057 MAPK family signaling cascades;R-HSA-5684996 MAPK1/MAPK3 signaling;R-HSA-680294…	https://reactome.org/PathwayBrowser/#/R-HSA-162582;https://reactome.org/PathwayBrowser/#/R-HSA-1643685;https://reactome.org/PathwayBrowser/#/R-HSA-5663202;https://reactome.org/PathwayBrowser/#/R-HSA-5673000;https://reactome.org/PathwayBrowser/#/R-HSA-5673001;https://reactome.org/PathwayBrowser/#/R-HSA-5674135;https://reactome.org/PathwayBrowser/#/R-HSA-5675221;https://reactome.org/PathwayBrowser/…	HEME METABOLISM	https://www.gsea-msigdb.org/gsea/msigdb/human/geneset/HALLMARK_HEME_METABOLISM
P27540	Aryl hydrocarbon receptor nuclear translocator OS=Homo sapiens OX=9606 GN=ARNT PE=1 SV=1	ARNT	0.588927	0.00198467	Down	12.67	8	8	8	4028.69	4478.74	4068.68	2663.65	2156.97	2585.79	1.20966	1.3448	1.22167	0.799794	0.647657	0.776416	nucleus	K09097	ARNT; aryl hydrocarbon receptor nuclear translocator	hsa04066 HIF-1 signaling pathway; hsa05208 Chemical carcinogenesis - reactive oxygen species; hsa05211 Renal cell carcinoma; hsa04934 Cushing syndrome; hsa05200 Pathways in cancer; hsa05207 Chemical carcinogenesis - receptor activation; hsa04148 Efferocytosis	GO:0000003 reproduction; GO:0000122 negative regulation of transcription by RNA polymerase II; GO:0000902 cell morphogenesis; GO:0001666 response to hypoxia; GO:0001701 in utero embryonic development; GO:0001708 cell fate specification; GO:0001817 regulation of cytokine production; GO:0001819 positive regulation of cytokine production; GO:0001889 liver development; GO:0001890 placenta development…	GO:0005622 intracellular anatomical structure; GO:0005634 nucleus; GO:0005654 nucleoplasm; GO:0005667 transcription regulator complex; GO:0005737 cytoplasm; GO:0016604 nuclear body; GO:0031974 membrane-enclosed lumen; GO:0031981 nuclear lumen; GO:0032991 protein-containing complex; GO:0043226 organelle; GO:0043227 membrane-bounded organelle; GO:0043229 intracellular organelle; GO:0043231 intracel…	GO:0000981 DNA-binding transcription factor activity, RNA polymerase II-specific; GO:0001067 transcription regulatory region nucleic acid binding; GO:0001228 DNA-binding transcription activator activity, RNA polymerase II-specific; GO:0003676 nucleic acid binding; GO:0003677 DNA binding; GO:0003690 double-stranded DNA binding; GO:0003700 DNA-binding transcription factor activity; GO:0003712 trans…	PF00010; PF00989; PF14598	PF00010 Helix-loop-helix DNA-binding domain; PF00989 PAS fold; PF14598 PAS domain	K	KOG3561	Aryl-hydrocarbon receptor nuclear translocator	WP1539 Angiogenesis;WP2586 Aryl hydrocarbon receptor pathway;WP2873 Aryl hydrocarbon receptor pathway;WP2882 Nuclear receptors meta pathway;WP3594 Circadian rhythm genes;WP3614 Photodynamic therapy induced HIF 1 survival signaling;WP3888 VEGFA VEGFR2 signaling;WP4018 Clear cell renal cell carcinoma pathways;WP4241 Type 2 papillary renal cell carcinoma;WP5373 Role of hypoxia angiogenesis and FGF p…	https://www.wikipathways.org/instance/WP1539;https://www.wikipathways.org/instance/WP2586;https://www.wikipathways.org/instance/WP2873;https://www.wikipathways.org/instance/WP2882;https://www.wikipathways.org/instance/WP3594;https://www.wikipathways.org/instance/WP3614;https://www.wikipathways.org/instance/WP3888;https://www.wikipathways.org/instance/WP4018;https://www.wikipathways.org/instance/W…	Transcription factor	R-HSA-1234158 Regulation of gene expression by Hypoxia-inducible Factor;R-HSA-1234174 Cellular response to hypoxia;R-HSA-1430728 Metabolism;R-HSA-1989781 PPARA activates gene expression;R-HSA-211859 Biological oxidations;R-HSA-211897 Cytochrome P450 - arranged by substrate type;R-HSA-211945 Phase I - Functionalization of compounds;R-HSA-211976 Endogenous sterols;R-HSA-211981 Xenobiotics;R-HSA-212…	https://reactome.org/PathwayBrowser/#/R-HSA-1234158;https://reactome.org/PathwayBrowser/#/R-HSA-1234174;https://reactome.org/PathwayBrowser/#/R-HSA-1430728;https://reactome.org/PathwayBrowser/#/R-HSA-1989781;https://reactome.org/PathwayBrowser/#/R-HSA-211859;https://reactome.org/PathwayBrowser/#/R-HSA-211897;https://reactome.org/PathwayBrowser/#/R-HSA-211945;https://reactome.org/PathwayBrowser/#/…
P28370	Probable global transcription activator SNF2L1 OS=Homo sapiens OX=9606 GN=SMARCA1 PE=1 SV=2	SMARCA1	0.664247	0.00424631	Down	14.61	16	8	8	7643.88	6735.38	6919.81	4627.84	5238.43	4281.58	1.29386	1.14008	1.1713	0.783341	0.886694	0.724731	endoplasmic reticulum	K11727	SMARCA1; SWI/SNF-related matrix-associated actin-dependent regulator of chromatin subfamily A member 1 [EC:5.6.2.-]	hsa03082 ATP-dependent chromatin remodeling	GO:0000003 reproduction; GO:0003006 developmental process involved in reproduction; GO:0006139 nucleobase-containing compound metabolic process; GO:0006259 DNA metabolic process; GO:0006325 chromatin organization; GO:0006334 nucleosome assembly; GO:0006338 chromatin remodeling; GO:0006351 DNA-templated transcription; GO:0006355 regulation of DNA-templated transcription; GO:0006357 regulation of t…	GO:0000228 nuclear chromosome; GO:0000785 chromatin; GO:0005622 intracellular anatomical structure; GO:0005634 nucleus; GO:0005654 nucleoplasm; GO:0005667 transcription regulator complex; GO:0005694 chromosome; GO:0005700 polytene chromosome; GO:0008623 CHRAC; GO:0016589 NURF complex; GO:0016590 ACF complex; GO:0031010 ISWI-type complex; GO:0031213 RSF complex; GO:0031974 membrane-enclosed lumen;…	GO:0000166 nucleotide binding; GO:0000981 DNA-binding transcription factor activity, RNA polymerase II-specific; GO:0003676 nucleic acid binding; GO:0003678 DNA helicase activity; GO:0003700 DNA-binding transcription factor activity; GO:0003824 catalytic activity; GO:0004386 helicase activity; GO:0005488 binding; GO:0005515 protein binding; GO:0005524 ATP binding; GO:0008094 ATP-dependent activit…	PF13892; PF00176; PF00271; PF09110; PF09111	PF13892 DNA-binding domain; PF00176 SNF2-related domain; PF00271 Helicase conserved C-terminal domain; PF09110 HAND; PF09111 SLIDE	K	KOG0385	Chromatin remodeling complex WSTF-ISWI, small subunit	WP2882 Nuclear receptors meta pathway;WP4312 Rett syndrome causing genes	https://www.wikipathways.org/instance/WP2882;https://www.wikipathways.org/instance/WP4312	Transcription factor
P28749	Retinoblastoma-like protein 1 OS=Homo sapiens OX=9606 GN=RBL1 PE=1 SV=3	RBL1	0.637849	0.0383674	Down	5.71	5	5	5	3695.2	3958.56	3177.5	1716.71	2619.53	2572.47	1.24979	1.33886	1.07469	0.580624	0.885976	0.870059	plasma membrane	K04681	RBL1; retinoblastoma-like protein 1	hsa05165 Human papillomavirus infection; hsa04110 Cell cycle; hsa04218 Cellular senescence; hsa04350 TGF-beta signaling pathway; hsa05203 Viral carcinogenesis	GO:0000003 reproduction; GO:0000070 mitotic sister chromatid segregation; GO:0000075 cell cycle checkpoint signaling; GO:0000077 DNA damage checkpoint signaling; GO:0000122 negative regulation of transcription by RNA polymerase II; GO:0000278 mitotic cell cycle; GO:0000280 nuclear division; GO:0000819 sister chromatid segregation; GO:0002064 epithelial cell development; GO:0002065 columnar/cuboid…	GO:0000785 chromatin; GO:0005622 intracellular anatomical structure; GO:0005634 nucleus; GO:0005654 nucleoplasm; GO:0005667 transcription regulator complex; GO:0005694 chromosome; GO:0005730 nucleolus; GO:0005737 cytoplasm; GO:0005829 cytosol; GO:0031523 Myb complex; GO:0031974 membrane-enclosed lumen; GO:0031981 nuclear lumen; GO:0032991 protein-containing complex; GO:0035189 Rb-E2F complex; GO:…	GO:0001067 transcription regulatory region nucleic acid binding; GO:0003676 nucleic acid binding; GO:0003677 DNA binding; GO:0003682 chromatin binding; GO:0005488 binding; GO:0005515 protein binding; GO:0008134 transcription factor binding; GO:0097159 organic cyclic compound binding; GO:1901363 heterocyclic compound binding; GO:1990841 promoter-specific chromatin binding;	PF01858; PF01857; PF08934	PF01858 Retinoblastoma-associated protein A domain; PF01857 Retinoblastoma-associated protein B domain; PF08934 Rb C-terminal domain	D	KOG1010	Rb (Retinoblastoma tumor suppressor)-related protein	WP179 Cell cycle;WP236 Adipogenesis;WP366 TGF beta signaling pathway;WP4767 FGFR3 signaling in chondrocyte proliferation and terminal differentiation;WP5180 DYRK1A involvement regarding cell proliferation in brain development;WP53 ID signaling pathway	https://www.wikipathways.org/instance/WP179;https://www.wikipathways.org/instance/WP236;https://www.wikipathways.org/instance/WP366;https://www.wikipathways.org/instance/WP4767;https://www.wikipathways.org/instance/WP5180;https://www.wikipathways.org/instance/WP53	Transcription factor	R-HSA-1362277 Transcription of E2F targets under negative control by DREAM complex;R-HSA-1362300 Transcription of E2F targets under negative control by p107 (RBL1) and p130 (RBL2) in complex with HDAC1;R-HSA-1538133 G0 and Early G1;R-HSA-162582 Signal Transduction;R-HSA-1640170 Cell Cycle;R-HSA-170834 Signaling by TGF-beta Receptor Complex;R-HSA-212436 Generic Transcription Pathway;R-HSA-2173793 …	https://reactome.org/PathwayBrowser/#/R-HSA-1362277;https://reactome.org/PathwayBrowser/#/R-HSA-1362300;https://reactome.org/PathwayBrowser/#/R-HSA-1538133;https://reactome.org/PathwayBrowser/#/R-HSA-162582;https://reactome.org/PathwayBrowser/#/R-HSA-1640170;https://reactome.org/PathwayBrowser/#/R-HSA-170834;https://reactome.org/PathwayBrowser/#/R-HSA-212436;https://reactome.org/PathwayBrowser/#/…	G2M CHECKPOINT	https://www.gsea-msigdb.org/gsea/msigdb/human/geneset/HALLMARK_G2M_CHECKPOINT
P28908	Tumor necrosis factor receptor superfamily member 8 OS=Homo sapiens OX=9606 GN=TNFRSF8 PE=1 SV=1	TNFRSF8	1.55265	0.00151292	Up	11.93	6	6	6	6052.06	5704.1	6770.57	10018.4	9117.96	9629.14	0.767829	0.723683	0.858987	1.27104	1.1568	1.22166	plasma membrane	K05145	TNFRSF8; tumor necrosis factor receptor superfamily member 8	hsa04060 Cytokine-cytokine receptor interaction	GO:0000902 cell morphogenesis; GO:0001817 regulation of cytokine production; GO:0001819 positive regulation of cytokine production; GO:0002237 response to molecule of bacterial origin; GO:0002376 immune system process; GO:0006355 regulation of DNA-templated transcription; GO:0006915 apoptotic process; GO:0006935 chemotaxis; GO:0006950 response to stress; GO:0006952 defense response; GO:0006954 in…	GO:0005622 intracellular anatomical structure; GO:0005634 nucleus; GO:0005737 cytoplasm; GO:0005886 plasma membrane; GO:0016020 membrane; GO:0042995 cell projection; GO:0043005 neuron projection; GO:0043226 organelle; GO:0043227 membrane-bounded organelle; GO:0043229 intracellular organelle; GO:0043231 intracellular membrane-bounded organelle; GO:0071944 cell periphery; GO:0120025 plasma membrane…	GO:0004888 transmembrane signaling receptor activity; GO:0005031 tumor necrosis factor receptor activity; GO:0005035 death receptor activity; GO:0005488 binding; GO:0005515 protein binding; GO:0019838 growth factor binding; GO:0038023 signaling receptor activity; GO:0043121 neurotrophin binding; GO:0048406 nerve growth factor binding; GO:0060089 molecular transducer activity;	PF00020	PF00020 TNFR/NGFR cysteine-rich region							R-HSA-1280215 Cytokine Signaling in Immune system;R-HSA-168256 Immune System;R-HSA-5668541 TNFR2 non-canonical NF-kB pathway;R-HSA-5669034 TNFs bind their physiological receptors	https://reactome.org/PathwayBrowser/#/R-HSA-1280215;https://reactome.org/PathwayBrowser/#/R-HSA-168256;https://reactome.org/PathwayBrowser/#/R-HSA-5668541;https://reactome.org/PathwayBrowser/#/R-HSA-5669034	IL2 STAT5 SIGNALING	https://www.gsea-msigdb.org/gsea/msigdb/human/geneset/HALLMARK_IL2_STAT5_SIGNALING
P29374	AT-rich interactive domain-containing protein 4A OS=Homo sapiens OX=9606 GN=ARID4A PE=1 SV=3	ARID4A	0.561218	0.000897491	Down	6.76	8	7	7	3532.86	2864.48	3135.95	1864.37	1731.32	1754.56	1.4242	1.15476	1.2642	0.751583	0.697947	0.707316	nucleus	K19194			GO:0006139 nucleobase-containing compound metabolic process; GO:0006325 chromatin organization; GO:0006351 DNA-templated transcription; GO:0006355 regulation of DNA-templated transcription; GO:0006357 regulation of transcription by RNA polymerase II; GO:0006366 transcription by RNA polymerase II; GO:0006476 protein deacetylation; GO:0006725 cellular aromatic compound metabolic process; GO:0006807…	GO:0000118 histone deacetylase complex; GO:0000228 nuclear chromosome; GO:0000785 chromatin; GO:0005622 intracellular anatomical structure; GO:0005634 nucleus; GO:0005654 nucleoplasm; GO:0005694 chromosome; GO:0005737 cytoplasm; GO:0005829 cytosol; GO:0005886 plasma membrane; GO:0016020 membrane; GO:0017053 transcription repressor complex; GO:0031974 membrane-enclosed lumen; GO:0031981 nuclear lu…	GO:0000981 DNA-binding transcription factor activity, RNA polymerase II-specific; GO:0001067 transcription regulatory region nucleic acid binding; GO:0003676 nucleic acid binding; GO:0003677 DNA binding; GO:0003700 DNA-binding transcription factor activity; GO:0003824 catalytic activity; GO:0004407 histone deacetylase activity; GO:0005488 binding; GO:0016787 hydrolase activity; GO:0016810 hydrola…	PF08169; PF01388	PF08169 RBB1NT (NUC162) domain; PF01388 ARID/BRIGHT DNA binding domain	BK	KOG3001	Dosage compensation regulatory complex/histone acetyltransferase complex, subunit MSL-3/MRG15/EAF3, and related CHROMO domain-containing proteins				R-HSA-1643685 Disease;R-HSA-3214815 HDACs deacetylate histones;R-HSA-3247509 Chromatin modifying enzymes;R-HSA-4839726 Chromatin organization;R-HSA-5663205 Infectious disease;R-HSA-9679191 Potential therapeutics for SARS;R-HSA-9679506 SARS-CoV Infections;R-HSA-9824446 Viral Infection Pathways	https://reactome.org/PathwayBrowser/#/R-HSA-1643685;https://reactome.org/PathwayBrowser/#/R-HSA-3214815;https://reactome.org/PathwayBrowser/#/R-HSA-3247509;https://reactome.org/PathwayBrowser/#/R-HSA-4839726;https://reactome.org/PathwayBrowser/#/R-HSA-5663205;https://reactome.org/PathwayBrowser/#/R-HSA-9679191;https://reactome.org/PathwayBrowser/#/R-HSA-9679506;https://reactome.org/PathwayBrowser…	G2M CHECKPOINT	https://www.gsea-msigdb.org/gsea/msigdb/human/geneset/HALLMARK_G2M_CHECKPOINT
P30048	Thioredoxin-dependent peroxide reductase, mitochondrial OS=Homo sapiens OX=9606 GN=PRDX3 PE=1 SV=3	PRDX3	0.530127	0.0174978	Down	17.19	4	4	4	169590	177822	144855	72653.5	72389.6	115921	1.3509	1.41647	1.15387	0.578735	0.576633	0.92339	mitochondria	K20011			GO:0000003 reproduction; GO:0000302 response to reactive oxygen species; GO:0001890 placenta development; GO:0001893 maternal placenta development; GO:0002237 response to molecule of bacterial origin; GO:0002376 immune system process; GO:0002520 immune system development; GO:0003006 developmental process involved in reproduction; GO:0006355 regulation of DNA-templated transcription; GO:0006807 ni…	GO:0005622 intracellular anatomical structure; GO:0005737 cytoplasm; GO:0005739 mitochondrion; GO:0005759 mitochondrial matrix; GO:0005768 endosome; GO:0005769 early endosome; GO:0005829 cytosol; GO:0012505 endomembrane system; GO:0031410 cytoplasmic vesicle; GO:0031974 membrane-enclosed lumen; GO:0031982 vesicle; GO:0032991 protein-containing complex; GO:0043209 myelin sheath; GO:0043226 organel…	GO:0003824 catalytic activity; GO:0004601 peroxidase activity; GO:0004857 enzyme inhibitor activity; GO:0004866 endopeptidase inhibitor activity; GO:0004869 cysteine-type endopeptidase inhibitor activity; GO:0005488 binding; GO:0005515 protein binding; GO:0008379 thioredoxin peroxidase activity; GO:0008785 alkyl hydroperoxide reductase activity; GO:0016209 antioxidant activity; GO:0016491 oxidore…	PF00578	PF00578 AhpC/TSA family	O	KOG0852	Alkyl hydroperoxide reductase, thiol specific antioxidant and related enzymes	WP15 Selenium micronutrient network	https://www.wikipathways.org/instance/WP15		R-HSA-2262752 Cellular responses to stress;R-HSA-3299685 Detoxification of Reactive Oxygen Species;R-HSA-8953897 Cellular responses to stimuli;R-HSA-9711123 Cellular response to chemical stress	https://reactome.org/PathwayBrowser/#/R-HSA-2262752;https://reactome.org/PathwayBrowser/#/R-HSA-3299685;https://reactome.org/PathwayBrowser/#/R-HSA-8953897;https://reactome.org/PathwayBrowser/#/R-HSA-9711123	ADIPOGENESIS;MYC TARGETS V1;OXIDATIVE PHOSPHORYLATION	https://www.gsea-msigdb.org/gsea/msigdb/human/geneset/HALLMARK_ADIPOGENESIS;https://www.gsea-msigdb.org/gsea/msigdb/human/geneset/HALLMARK_MYC_TARGETS_V1;https://www.gsea-msigdb.org/gsea/msigdb/human/geneset/HALLMARK_OXIDATIVE_PHOSPHORYLATION
P30260	Cell division cycle protein 27 homolog OS=Homo sapiens OX=9606 GN=CDC27 PE=1 SV=2	CDC27	0.514616	0.00155995	Down	7.28	6	6	6	21853.4	25293.2	26151.3	13194.9	10955.3	13570.1	1.18107	1.36698	1.41335	0.713121	0.592081	0.733399	nucleus	K03350	APC3; anaphase-promoting complex subunit 3	hsa04110 Cell cycle; hsa04914 Progesterone-mediated oocyte maturation; hsa05166 Human T-cell leukemia virus 1 infection; hsa04120 Ubiquitin mediated proteolysis; hsa04114 Oocyte meiosis	GO:0000003 reproduction; GO:0000209 protein polyubiquitination; GO:0000278 mitotic cell cycle; GO:0000375 RNA splicing, via transesterification reactions; GO:0000377 RNA splicing, via transesterification reactions with bulged adenosine as nucleophile; GO:0000398 mRNA splicing, via spliceosome; GO:0001775 cell activation; GO:0003002 regionalization; GO:0006139 nucleobase-containing compound metabo…	GO:0000151 ubiquitin ligase complex; GO:0000152 nuclear ubiquitin ligase complex; GO:0005622 intracellular anatomical structure; GO:0005634 nucleus; GO:0005654 nucleoplasm; GO:0005680 anaphase-promoting complex; GO:0005737 cytoplasm; GO:0005813 centrosome; GO:0005815 microtubule organizing center; GO:0005819 spindle; GO:0005829 cytosol; GO:0005856 cytoskeleton; GO:0015630 microtubule cytoskeleton…	GO:0003824 catalytic activity; GO:0004842 ubiquitin-protein transferase activity; GO:0005488 binding; GO:0005515 protein binding; GO:0016740 transferase activity; GO:0019787 ubiquitin-like protein transferase activity; GO:0019899 enzyme binding; GO:0019902 phosphatase binding; GO:0019903 protein phosphatase binding; GO:0061630 ubiquitin protein ligase activity; GO:0061659 ubiquitin-like protein l…			D	KOG1126	DNA-binding cell division cycle control protein	WP179 Cell cycle;WP5223 2q21 1 copy number variation syndrome	https://www.wikipathways.org/instance/WP179;https://www.wikipathways.org/instance/WP5223		R-HSA-1280218 Adaptive Immune System;R-HSA-141405 Inhibition of the proteolytic activity of APC/C required for the onset of anaphase by mitotic spindle checkpoint components;R-HSA-141430 Inactivation of APC/C via direct inhibition of the APC/C complex;R-HSA-1640170 Cell Cycle;R-HSA-1643685 Disease;R-HSA-168256 Immune System;R-HSA-174048 APC/C:Cdc20 mediated degradation of Cyclin B;R-HSA-174084 Au…		MITOTIC SPINDLE;G2M CHECKPOINT;HEME METABOLISM	https://www.gsea-msigdb.org/gsea/msigdb/human/geneset/HALLMARK_MITOTIC_SPINDLE;https://www.gsea-msigdb.org/gsea/msigdb/human/geneset/HALLMARK_G2M_CHECKPOINT;https://www.gsea-msigdb.org/gsea/msigdb/human/geneset/HALLMARK_HEME_METABOLISM
P30307	M-phase inducer phosphatase 3 OS=Homo sapiens OX=9606 GN=CDC25C PE=1 SV=2	CDC25C	0.463101	0.0385038	Down	6.13	3	3	3	4582.67	4314.11	2870.9	2674	1385.2	1390.42	1.597	1.50341	1.00047	0.931853	0.482724	0.484543	nucleus	K05867	CDC25C; M-phase inducer phosphatase 3 [EC:3.1.3.48]	hsa04110 Cell cycle; hsa05170 Human immunodeficiency virus 1 infection; hsa05206 MicroRNAs in cancer; hsa04914 Progesterone-mediated oocyte maturation; hsa04114 Oocyte meiosis	GO:0000075 cell cycle checkpoint signaling; GO:0000077 DNA damage checkpoint signaling; GO:0000079 regulation of cyclin-dependent protein serine/threonine kinase activity; GO:0000086 G2/M transition of mitotic cell cycle; GO:0000278 mitotic cell cycle; GO:0001932 regulation of protein phosphorylation; GO:0006470 protein dephosphorylation; GO:0006793 phosphorus metabolic process; GO:0006796 phosph…	GO:0005622 intracellular anatomical structure; GO:0005634 nucleus; GO:0005654 nucleoplasm; GO:0005737 cytoplasm; GO:0005829 cytosol; GO:0016604 nuclear body; GO:0016607 nuclear speck; GO:0031974 membrane-enclosed lumen; GO:0031981 nuclear lumen; GO:0043226 organelle; GO:0043227 membrane-bounded organelle; GO:0043229 intracellular organelle; GO:0043231 intracellular membrane-bounded organelle; GO:…	GO:0003824 catalytic activity; GO:0004721 phosphoprotein phosphatase activity; GO:0004725 protein tyrosine phosphatase activity; GO:0005488 binding; GO:0005515 protein binding; GO:0016787 hydrolase activity; GO:0016788 hydrolase activity, acting on ester bonds; GO:0016791 phosphatase activity; GO:0019899 enzyme binding; GO:0019900 kinase binding; GO:0019901 protein kinase binding; GO:0019904 prot…	PF00581	PF00581 Rhodanese-like domain	D	KOG3772	M-phase inducer phosphatase	WP1530 miRNA regulation of DNA damage response;WP179 Cell cycle;WP2516 ATM signaling pathway;WP3959 DNA IR double strand breaks and cellular response via ATM;WP4016 DNA IR damage and cellular response via ATR;WP4963 p53 transcriptional gene network;WP707 DNA damage response;WP727 Monoamine transport	https://www.wikipathways.org/instance/WP1530;https://www.wikipathways.org/instance/WP179;https://www.wikipathways.org/instance/WP2516;https://www.wikipathways.org/instance/WP3959;https://www.wikipathways.org/instance/WP4016;https://www.wikipathways.org/instance/WP4963;https://www.wikipathways.org/instance/WP707;https://www.wikipathways.org/instance/WP727		R-HSA-156711 Polo-like kinase mediated events;R-HSA-162582 Signal Transduction;R-HSA-1640170 Cell Cycle;R-HSA-1643685 Disease;R-HSA-176187 Activation of ATR in response to replication stress;R-HSA-194315 Signaling by Rho GTPases;R-HSA-195258 RHO GTPase Effectors;R-HSA-212436 Generic Transcription Pathway;R-HSA-3700989 Transcriptional Regulation by TP53;R-HSA-453274 Mitotic G2-G2/M phases;R-HSA-56…	https://reactome.org/PathwayBrowser/#/R-HSA-156711;https://reactome.org/PathwayBrowser/#/R-HSA-162582;https://reactome.org/PathwayBrowser/#/R-HSA-1640170;https://reactome.org/PathwayBrowser/#/R-HSA-1643685;https://reactome.org/PathwayBrowser/#/R-HSA-176187;https://reactome.org/PathwayBrowser/#/R-HSA-194315;https://reactome.org/PathwayBrowser/#/R-HSA-195258;https://reactome.org/PathwayBrowser/#/R-…
P30414	NK-tumor recognition protein OS=Homo sapiens OX=9606 GN=NKTR PE=1 SV=2	NKTR	1.52002	0.000384214	Up	10.53	13	13	13	5517.1	5542.25	5087.86	8494.4	7782.24	8267.5	0.813505	0.817213	0.750213	1.25251	1.1475	1.21906	nucleus	K12740			GO:0000375 RNA splicing, via transesterification reactions; GO:0000377 RNA splicing, via transesterification reactions with bulged adenosine as nucleophile; GO:0000398 mRNA splicing, via spliceosome; GO:0000413 protein peptidyl-prolyl isomerization; GO:0006139 nucleobase-containing compound metabolic process; GO:0006396 RNA processing; GO:0006397 mRNA processing; GO:0006457 protein folding; GO:00…	GO:0005622 intracellular anatomical structure; GO:0005634 nucleus; GO:0005654 nucleoplasm; GO:0005737 cytoplasm; GO:0005739 mitochondrion; GO:0005829 cytosol; GO:0005886 plasma membrane; GO:0016020 membrane; GO:0016604 nuclear body; GO:0016607 nuclear speck; GO:0031974 membrane-enclosed lumen; GO:0031981 nuclear lumen; GO:0043226 organelle; GO:0043227 membrane-bounded organelle; GO:0043229 intrac…	GO:0003755 peptidyl-prolyl cis-trans isomerase activity; GO:0003824 catalytic activity; GO:0005488 binding; GO:0016018 cyclosporin A binding; GO:0016853 isomerase activity; GO:0016859 cis-trans isomerase activity; GO:0033218 amide binding; GO:0042277 peptide binding; GO:0140096 catalytic activity, acting on a protein;	PF00160	PF00160 Cyclophilin type peptidyl-prolyl cis-trans isomerase/CLD	O	KOG0546	HSP90 co-chaperone CPR7/Cyclophilin
P30679	Guanine nucleotide-binding protein subunit alpha-15 OS=Homo sapiens OX=9606 GN=GNA15 PE=1 SV=3	GNA15	1.54186	7.69222e-07	Up	23.26	7	7	7	9785.48	9638.02	9514.91	14847.3	14909.1	14862.6	0.798191	0.786163	0.776121	1.21108	1.21612	1.21233	mitochondria	K04637	GNA15; guanine nucleotide-binding protein subunit alpha-15	hsa04926 Relaxin signaling pathway; hsa05146 Amoebiasis; hsa05142 Chagas disease; hsa04020 Calcium signaling pathway	GO:0001775 cell activation; GO:0006873 intracellular monoatomic ion homeostasis; GO:0006874 intracellular calcium ion homeostasis; GO:0006950 response to stress; GO:0007154 cell communication; GO:0007165 signal transduction; GO:0007186 G protein-coupled receptor signaling pathway; GO:0007187 G protein-coupled receptor signaling pathway, coupled to cyclic nucleotide second messenger; GO:0007188 ad…	GO:0005622 intracellular anatomical structure; GO:0005834 heterotrimeric G-protein complex; GO:0005886 plasma membrane; GO:0009898 cytoplasmic side of plasma membrane; GO:0016020 membrane; GO:0019897 extrinsic component of plasma membrane; GO:0019898 extrinsic component of membrane; GO:0031234 extrinsic component of cytoplasmic side of plasma membrane; GO:0032991 protein-containing complex; GO:00…	GO:0001664 G protein-coupled receptor binding; GO:0003824 catalytic activity; GO:0003924 GTPase activity; GO:0005102 signaling receptor binding; GO:0005488 binding; GO:0005515 protein binding; GO:0016462 pyrophosphatase activity; GO:0016787 hydrolase activity; GO:0016817 hydrolase activity, acting on acid anhydrides; GO:0016818 hydrolase activity, acting on acid anhydrides, in phosphorus-containi…	PF00503	PF00503 G-protein alpha subunit	T	KOG0085	G protein subunit Galphaq/Galphay, small G protein superfamily	WP2197 Endothelin pathways;WP2806 Complement system;WP35 G protein signaling pathways;WP4760 PKC gamma calcium signaling pathway in ataxia;WP4941 GPR143 in melanocytes and retinal pigment epithelium cells	https://www.wikipathways.org/instance/WP2197;https://www.wikipathways.org/instance/WP2806;https://www.wikipathways.org/instance/WP35;https://www.wikipathways.org/instance/WP4760;https://www.wikipathways.org/instance/WP4941		R-HSA-109582 Hemostasis;R-HSA-111885 Opioid Signalling;R-HSA-112040 G-protein mediated events;R-HSA-112043 PLC beta mediated events;R-HSA-1430728 Metabolism;R-HSA-162582 Signal Transduction;R-HSA-163685 Integration of energy metabolism;R-HSA-202040 G-protein activation;R-HSA-372790 Signaling by GPCR;R-HSA-388396 GPCR downstream signalling;R-HSA-390466 Chaperonin-mediated protein folding;R-HSA-391…	https://reactome.org/PathwayBrowser/#/R-HSA-109582;https://reactome.org/PathwayBrowser/#/R-HSA-111885;https://reactome.org/PathwayBrowser/#/R-HSA-112040;https://reactome.org/PathwayBrowser/#/R-HSA-112043;https://reactome.org/PathwayBrowser/#/R-HSA-1430728;https://reactome.org/PathwayBrowser/#/R-HSA-162582;https://reactome.org/PathwayBrowser/#/R-HSA-163685;https://reactome.org/PathwayBrowser/#/R-H…	APOPTOSIS;INFLAMMATORY RESPONSE	https://www.gsea-msigdb.org/gsea/msigdb/human/geneset/HALLMARK_APOPTOSIS;https://www.gsea-msigdb.org/gsea/msigdb/human/geneset/HALLMARK_INFLAMMATORY_RESPONSE
P30793	GTP cyclohydrolase 1 OS=Homo sapiens OX=9606 GN=GCH1 PE=1 SV=1	GCH1	0.568024	0.00739044	Down	8	2	2	2	3274	3806.92	3687.45	2119.21	1649.73	2347.75	1.1634	1.35277	1.31031	0.753048	0.586221	0.834258	cytoplasm	K01495	GCH1; GTP cyclohydrolase IA [EC:3.5.4.16]	hsa00790 Folate biosynthesis; hsa01240 Biosynthesis of cofactors; hsa01100 Metabolic pathways	GO:0002027 regulation of heart rate; GO:0002237 response to molecule of bacterial origin; GO:0002376 immune system process; GO:0003008 system process; GO:0003013 circulatory system process; GO:0003018 vascular process in circulatory system; GO:0006066 alcohol metabolic process; GO:0006082 organic acid metabolic process; GO:0006520 amino acid metabolic process; GO:0006570 tyrosine metabolic proces…	GO:0005622 intracellular anatomical structure; GO:0005634 nucleus; GO:0005635 nuclear envelope; GO:0005654 nucleoplasm; GO:0005737 cytoplasm; GO:0005829 cytosol; GO:0012505 endomembrane system; GO:0016020 membrane; GO:0031090 organelle membrane; GO:0031410 cytoplasmic vesicle; GO:0031965 nuclear membrane; GO:0031967 organelle envelope; GO:0031974 membrane-enclosed lumen; GO:0031975 envelope; GO:0…	GO:0000166 nucleotide binding; GO:0001882 nucleoside binding; GO:0001883 purine nucleoside binding; GO:0003824 catalytic activity; GO:0003924 GTPase activity; GO:0003933 GTP cyclohydrolase activity; GO:0003934 GTP cyclohydrolase I activity; GO:0005488 binding; GO:0005509 calcium ion binding; GO:0005515 protein binding; GO:0005525 GTP binding; GO:0008270 zinc ion binding; GO:0016462 pyrophosphatas…	PF01227	PF01227 GTP cyclohydrolase I	H	KOG2698	GTP cyclohydrolase I	WP4156 Biosynthesis and regeneration of tetrahydrobiopterin and catabolism of phenylalanine;WP4313 Ferroptosis;WP5420 ADHD and autism ASD linked metabolic pathways and SNP	https://www.wikipathways.org/instance/WP4156;https://www.wikipathways.org/instance/WP4313;https://www.wikipathways.org/instance/WP5420		R-HSA-1430728 Metabolism;R-HSA-1474151 Tetrahydrobiopterin (BH4) synthesis, recycling, salvage and regulation;R-HSA-196854 Metabolism of vitamins and cofactors;R-HSA-8978934 Metabolism of cofactors	https://reactome.org/PathwayBrowser/#/R-HSA-1430728;https://reactome.org/PathwayBrowser/#/R-HSA-1474151;https://reactome.org/PathwayBrowser/#/R-HSA-196854;https://reactome.org/PathwayBrowser/#/R-HSA-8978934	TNFA SIGNALING VIA NFKB;APOPTOSIS;INTERFERON GAMMA RESPONSE;INFLAMMATORY RESPONSE;XENOBIOTIC METABOLISM;UV RESPONSE UP	https://www.gsea-msigdb.org/gsea/msigdb/human/geneset/HALLMARK_TNFA_SIGNALING_VIA_NFKB;https://www.gsea-msigdb.org/gsea/msigdb/human/geneset/HALLMARK_APOPTOSIS;https://www.gsea-msigdb.org/gsea/msigdb/human/geneset/HALLMARK_INTERFERON_GAMMA_RESPONSE;https://www.gsea-msigdb.org/gsea/msigdb/human/geneset/HALLMARK_INFLAMMATORY_RESPONSE;https://www.gsea-msigdb.org/gsea/msigdb/human/geneset/HALLMARK_XE…
P31321	cAMP-dependent protein kinase type I-beta regulatory subunit OS=Homo sapiens OX=9606 GN=PRKAR1B PE=1 SV=4	PRKAR1B	1.90382	0.000470441	Up	15.22	6	4	4	3993.48	3430.67	3860.42	7458.83	6588.88	7436.12	0.731219	0.628167	0.706855	1.36574	1.20645	1.36158	cytoplasm	K04739	PRKAR; cAMP-dependent protein kinase regulator	hsa04910 Insulin signaling pathway	GO:0001932 regulation of protein phosphorylation; GO:0001933 negative regulation of protein phosphorylation; GO:0001934 positive regulation of protein phosphorylation; GO:0003008 system process; GO:0003014 renal system process; GO:0003091 renal water homeostasis; GO:0006468 protein phosphorylation; GO:0006469 negative regulation of protein kinase activity; GO:0006793 phosphorus metabolic process;…	GO:0005622 intracellular anatomical structure; GO:0005737 cytoplasm; GO:0005829 cytosol; GO:0005929 cilium; GO:0005952 cAMP-dependent protein kinase complex; GO:0032991 protein-containing complex; GO:0042995 cell projection; GO:0043226 organelle; GO:0097546 ciliary base; GO:0120025 plasma membrane bounded cell projection;	GO:0000166 nucleotide binding; GO:0004857 enzyme inhibitor activity; GO:0004860 protein kinase inhibitor activity; GO:0004862 cAMP-dependent protein kinase inhibitor activity; GO:0005488 binding; GO:0005515 protein binding; GO:0008603 cAMP-dependent protein kinase regulator activity; GO:0017076 purine nucleotide binding; GO:0019207 kinase regulator activity; GO:0019210 kinase inhibitor activity; …	PF02197; PF00027	PF02197 Regulatory subunit of type II PKA R-subunit; PF00027 Cyclic nucleotide-binding domain	T	KOG1113	cAMP-dependent protein kinase types I and II, regulatory subunit	WP289 Myometrial relaxation and contraction pathways;WP35 G protein signaling pathways;WP3869 Cannabinoid receptor signaling;WP3965 Lipid metabolism pathway;WP4540 Hippo signaling regulation pathways;WP4541 Hippo Merlin signaling dysregulation;WP536 Calcium regulation in cardiac cells;WP5420 ADHD and autism ASD linked metabolic pathways and SNP;WP706 Sudden infant death syndrome SIDS susceptibili…	https://www.wikipathways.org/instance/WP289;https://www.wikipathways.org/instance/WP35;https://www.wikipathways.org/instance/WP3869;https://www.wikipathways.org/instance/WP3965;https://www.wikipathways.org/instance/WP4540;https://www.wikipathways.org/instance/WP4541;https://www.wikipathways.org/instance/WP536;https://www.wikipathways.org/instance/WP5420;https://www.wikipathways.org/instance/WP706		R-HSA-109582 Hemostasis;R-HSA-111885 Opioid Signalling;R-HSA-111931 PKA-mediated phosphorylation of CREB;R-HSA-111933 Calmodulin induced events;R-HSA-111996 Ca-dependent events;R-HSA-111997 CaM pathway;R-HSA-112040 G-protein mediated events;R-HSA-112043 PLC beta mediated events;R-HSA-112314 Neurotransmitter receptors and postsynaptic signal transmission;R-HSA-112315 Transmission across Chemical S…
P31350	Ribonucleoside-diphosphate reductase subunit M2 OS=Homo sapiens OX=9606 GN=RRM2 PE=1 SV=1	RRM2	0.567305	3.5266e-05	Down	26.22	10	10	10	49061.6	45765.3	48716.7	27838.6	26261.7	27332.7	1.30845	1.22053	1.29925	0.74244	0.700385	0.728948	cytoplasm	K10808	RRM2; ribonucleoside-diphosphate reductase subunit M2 [EC:1.17.4.1]	hsa00983 Drug metabolism - other enzymes; hsa00480 Glutathione metabolism; hsa00240 Pyrimidine metabolism; hsa04115 p53 signaling pathway; hsa01232 Nucleotide metabolism; hsa00230 Purine metabolism; hsa01100 Metabolic pathways	GO:0000082 G1/S transition of mitotic cell cycle; GO:0000278 mitotic cell cycle; GO:0006139 nucleobase-containing compound metabolic process; GO:0006206 pyrimidine nucleobase metabolic process; GO:0006355 regulation of DNA-templated transcription; GO:0006725 cellular aromatic compound metabolic process; GO:0006753 nucleoside phosphate metabolic process; GO:0006793 phosphorus metabolic process; GO…	GO:0005622 intracellular anatomical structure; GO:0005634 nucleus; GO:0005635 nuclear envelope; GO:0005654 nucleoplasm; GO:0005737 cytoplasm; GO:0005829 cytosol; GO:0005971 ribonucleoside-diphosphate reductase complex; GO:0012505 endomembrane system; GO:0031967 organelle envelope; GO:0031974 membrane-enclosed lumen; GO:0031975 envelope; GO:0031981 nuclear lumen; GO:0032991 protein-containing comp…	GO:0003824 catalytic activity; GO:0004748 ribonucleoside-diphosphate reductase activity, thioredoxin disulfide as acceptor; GO:0005488 binding; GO:0005506 iron ion binding; GO:0005515 protein binding; GO:0008199 ferric iron binding; GO:0016491 oxidoreductase activity; GO:0016725 oxidoreductase activity, acting on CH or CH2 groups; GO:0016728 oxidoreductase activity, acting on CH or CH2 groups, di…	PF00268	PF00268 Ribonucleotide reductase, small chain	F	KOG1567	Ribonucleotide reductase, beta subunit	WP1601 Fluoropyrimidine activity;WP2446 Retinoblastoma gene in cancer;WP3646 Hepatitis C and hepatocellular carcinoma;WP4225 Pyrimidine metabolism and related diseases;WP4584 Biomarkers for pyrimidine metabolism disorders;WP5115 Network map of SARS CoV 2 signaling pathway	https://www.wikipathways.org/instance/WP1601;https://www.wikipathways.org/instance/WP2446;https://www.wikipathways.org/instance/WP3646;https://www.wikipathways.org/instance/WP4225;https://www.wikipathways.org/instance/WP4584;https://www.wikipathways.org/instance/WP5115		R-HSA-1430728 Metabolism;R-HSA-15869 Metabolism of nucleotides;R-HSA-1640170 Cell Cycle;R-HSA-212436 Generic Transcription Pathway;R-HSA-453279 Mitotic G1 phase and G1/S transition;R-HSA-499943 Interconversion of nucleotide di- and triphosphates;R-HSA-69205 G1/S-Specific Transcription;R-HSA-69206 G1/S Transition;R-HSA-69278 Cell Cycle, Mitotic;R-HSA-73857 RNA Polymerase II Transcription;R-HSA-741…	https://reactome.org/PathwayBrowser/#/R-HSA-1430728;https://reactome.org/PathwayBrowser/#/R-HSA-15869;https://reactome.org/PathwayBrowser/#/R-HSA-1640170;https://reactome.org/PathwayBrowser/#/R-HSA-212436;https://reactome.org/PathwayBrowser/#/R-HSA-453279;https://reactome.org/PathwayBrowser/#/R-HSA-499943;https://reactome.org/PathwayBrowser/#/R-HSA-69205;https://reactome.org/PathwayBrowser/#/R-HS…	MTORC1 SIGNALING;E2F TARGETS	https://www.gsea-msigdb.org/gsea/msigdb/human/geneset/HALLMARK_MTORC1_SIGNALING;https://www.gsea-msigdb.org/gsea/msigdb/human/geneset/HALLMARK_E2F_TARGETS
P31785	Cytokine receptor common subunit gamma OS=Homo sapiens OX=9606 GN=IL2RG PE=1 SV=1	IL2RG	0.376693	0.000134959	Down	9.76	3	3	3	12197.9	13795.2	14030.6	4524.44	5225.16	5327.04	1.32826	1.50219	1.52782	0.492676	0.568979	0.580073	extracellular	K05070	IL2RG; interleukin 2 receptor gamma	hsa05162 Measles; hsa04658 Th1 and Th2 cell differentiation; hsa05166 Human T-cell leukemia virus 1 infection; hsa05200 Pathways in cancer; hsa04659 Th17 cell differentiation; hsa05321 Inflammatory bowel disease; hsa04060 Cytokine-cytokine receptor interaction; hsa04151 PI3K-Akt signaling pathway; hsa04061 Viral protein interaction with cytokine and cytokine receptor; hsa05340 Primary immunodefic…	GO:0000165 MAPK cascade; GO:0002376 immune system process; GO:0002682 regulation of immune system process; GO:0002684 positive regulation of immune system process; GO:0002694 regulation of leukocyte activation; GO:0002696 positive regulation of leukocyte activation; GO:0006468 protein phosphorylation; GO:0006793 phosphorus metabolic process; GO:0006796 phosphate-containing compound metabolic proc…	GO:0005622 intracellular anatomical structure; GO:0005737 cytoplasm; GO:0005768 endosome; GO:0005829 cytosol; GO:0005886 plasma membrane; GO:0009897 external side of plasma membrane; GO:0009986 cell surface; GO:0012505 endomembrane system; GO:0016020 membrane; GO:0031410 cytoplasmic vesicle; GO:0031982 vesicle; GO:0043226 organelle; GO:0043227 membrane-bounded organelle; GO:0043229 intracellular …	GO:0005085 guanyl-nucleotide exchange factor activity; GO:0005488 binding; GO:0005515 protein binding; GO:0019838 growth factor binding; GO:0019899 enzyme binding; GO:0019955 cytokine binding; GO:0019976 interleukin-2 binding; GO:0031267 small GTPase binding; GO:0051020 GTPase binding; GO:0098772 molecular function regulator activity;	PF09240	PF09240 Interleukin-6 receptor alpha chain, binding				WP205 IL 7 signaling pathway;WP22 IL 9 signaling pathway;WP3932 Focal adhesion PI3K Akt mTOR signaling pathway;WP395 IL 4 signaling pathway;WP4172 PI3K Akt signaling pathway;WP453 Inflammatory response pathway;WP4538 Regulatory circuits of the STAT3 signaling pathway;WP4559 Interactions between immune cells and microRNAs in tumor microenvironment;WP4630 Measles virus infection;WP49 IL 2 signaling…	https://www.wikipathways.org/instance/WP205;https://www.wikipathways.org/instance/WP22;https://www.wikipathways.org/instance/WP3932;https://www.wikipathways.org/instance/WP395;https://www.wikipathways.org/instance/WP4172;https://www.wikipathways.org/instance/WP453;https://www.wikipathways.org/instance/WP4538;https://www.wikipathways.org/instance/WP4559;https://www.wikipathways.org/instance/WP4630…		R-HSA-1266695 Interleukin-7 signaling;R-HSA-1280215 Cytokine Signaling in Immune system;R-HSA-162582 Signal Transduction;R-HSA-168256 Immune System;R-HSA-201556 Signaling by ALK;R-HSA-449147 Signaling by Interleukins;R-HSA-451927 Interleukin-2 family signaling;R-HSA-512988 Interleukin-3, Interleukin-5 and GM-CSF signaling;R-HSA-5673001 RAF/MAP kinase cascade;R-HSA-5683057 MAPK family signaling ca…	https://reactome.org/PathwayBrowser/#/R-HSA-1266695;https://reactome.org/PathwayBrowser/#/R-HSA-1280215;https://reactome.org/PathwayBrowser/#/R-HSA-162582;https://reactome.org/PathwayBrowser/#/R-HSA-168256;https://reactome.org/PathwayBrowser/#/R-HSA-201556;https://reactome.org/PathwayBrowser/#/R-HSA-449147;https://reactome.org/PathwayBrowser/#/R-HSA-451927;https://reactome.org/PathwayBrowser/#/R-…	IL6 JAK STAT3 SIGNALING;APICAL SURFACE;PI3K AKT MTOR SIGNALING;ALLOGRAFT REJECTION;KRAS SIGNALING UP	https://www.gsea-msigdb.org/gsea/msigdb/human/geneset/HALLMARK_IL6_JAK_STAT3_SIGNALING;https://www.gsea-msigdb.org/gsea/msigdb/human/geneset/HALLMARK_APICAL_SURFACE;https://www.gsea-msigdb.org/gsea/msigdb/human/geneset/HALLMARK_PI3K_AKT_MTOR_SIGNALING;https://www.gsea-msigdb.org/gsea/msigdb/human/geneset/HALLMARK_ALLOGRAFT_REJECTION;https://www.gsea-msigdb.org/gsea/msigdb/human/geneset/HALLMARK_K…
P32929	Cystathionine gamma-lyase OS=Homo sapiens OX=9606 GN=CTH PE=1 SV=3	CTH	0.642613	0.0486077	Down	14.07	5	5	5	8271.95	7400.38	6667.72	4399.05	3716.69	6240.27	1.35251	1.21	1.09021	0.719268	0.607698	1.02032	cytoplasm	K01758	CTH; cystathionine gamma-lyase [EC:4.4.1.1]	hsa00450 Selenocompound metabolism; hsa00260 Glycine, serine and threonine metabolism; hsa00270 Cysteine and methionine metabolism; hsa01230 Biosynthesis of amino acids; hsa01100 Metabolic pathways	GO:0000096 sulfur amino acid metabolic process; GO:0000097 sulfur amino acid biosynthetic process; GO:0000098 sulfur amino acid catabolic process; GO:0001558 regulation of cell growth; GO:0006082 organic acid metabolic process; GO:0006355 regulation of DNA-templated transcription; GO:0006518 peptide metabolic process; GO:0006520 amino acid metabolic process; GO:0006534 cysteine metabolic process;…	GO:0005622 intracellular anatomical structure; GO:0005737 cytoplasm; GO:0005829 cytosol;	GO:0003824 catalytic activity; GO:0003962 cystathionine gamma-synthase activity; GO:0004121 cystathionine beta-lyase activity; GO:0004123 cystathionine gamma-lyase activity; GO:0005488 binding; GO:0005515 protein binding; GO:0016740 transferase activity; GO:0016765 transferase activity, transferring alkyl or aryl (other than methyl) groups; GO:0016829 lyase activity; GO:0016846 carbon-sulfur lyas…	PF01053	PF01053 Cys/Met metabolism PLP-dependent enzyme	E	KOG0053	Cystathionine beta-lyases/cystathionine gamma-synthases	WP15 Selenium micronutrient network;WP1533 Vitamin B12 metabolism;WP176 Folate metabolism;WP2333 Trans sulfuration pathway;WP2525 Trans sulfuration one carbon metabolism and related pathways;WP3925 Amino acid metabolism;WP3940 One carbon metabolism and related pathways;WP4292 Methionine metabolism leading to sulfur amino acids and related disorders;WP4313 Ferroptosis;WP4504 Cysteine and methionin…	https://www.wikipathways.org/instance/WP15;https://www.wikipathways.org/instance/WP1533;https://www.wikipathways.org/instance/WP176;https://www.wikipathways.org/instance/WP2333;https://www.wikipathways.org/instance/WP2525;https://www.wikipathways.org/instance/WP3925;https://www.wikipathways.org/instance/WP3940;https://www.wikipathways.org/instance/WP4292;https://www.wikipathways.org/instance/WP43…		R-HSA-1430728 Metabolism;R-HSA-1614558 Degradation of cysteine and homocysteine;R-HSA-1614603 Cysteine formation from homocysteine;R-HSA-1614635 Sulfur amino acid metabolism;R-HSA-2408508 Metabolism of ingested SeMet, Sec, MeSec into H2Se;R-HSA-2408522 Selenoamino acid metabolism;R-HSA-71291 Metabolism of amino acids and derivatives	https://reactome.org/PathwayBrowser/#/R-HSA-1430728;https://reactome.org/PathwayBrowser/#/R-HSA-1614558;https://reactome.org/PathwayBrowser/#/R-HSA-1614603;https://reactome.org/PathwayBrowser/#/R-HSA-1614635;https://reactome.org/PathwayBrowser/#/R-HSA-2408508;https://reactome.org/PathwayBrowser/#/R-HSA-2408522;https://reactome.org/PathwayBrowser/#/R-HSA-71291	APOPTOSIS;MTORC1 SIGNALING;GLYCOLYSIS	https://www.gsea-msigdb.org/gsea/msigdb/human/geneset/HALLMARK_APOPTOSIS;https://www.gsea-msigdb.org/gsea/msigdb/human/geneset/HALLMARK_MTORC1_SIGNALING;https://www.gsea-msigdb.org/gsea/msigdb/human/geneset/HALLMARK_GLYCOLYSIS
P35241	Radixin OS=Homo sapiens OX=9606 GN=RDX PE=1 SV=1	RDX	0.579954	0.000909383	Down	25.21	20	9	9	12665.3	12349.6	11981.4	6612.95	8023.89	6819.33	1.30006	1.26766	1.22986	0.678803	0.823632	0.699987	nucleus	K05762	RDX; radixin	hsa04810 Regulation of actin cytoskeleton; hsa05205 Proteoglycans in cancer; hsa05206 MicroRNAs in cancer; hsa04530 Tight junction	GO:0000003 reproduction; GO:0000226 microtubule cytoskeleton organization; GO:0000578 embryonic axis specification; GO:0000902 cell morphogenesis; GO:0001654 eye development; GO:0001745 compound eye morphogenesis; GO:0001751 compound eye photoreceptor cell differentiation; GO:0001754 eye photoreceptor cell differentiation; GO:0001885 endothelial cell development; GO:0002009 morphogenesis of an ep…	GO:0000785 chromatin; GO:0001726 ruffle; GO:0005622 intracellular anatomical structure; GO:0005634 nucleus; GO:0005694 chromosome; GO:0005700 polytene chromosome; GO:0005703 polytene chromosome puff; GO:0005737 cytoplasm; GO:0005819 spindle; GO:0005829 cytosol; GO:0005856 cytoskeleton; GO:0005886 plasma membrane; GO:0005902 microvillus; GO:0005911 cell-cell junction; GO:0005912 adherens junction;…	GO:0003779 actin binding; GO:0005198 structural molecule activity; GO:0005488 binding; GO:0005515 protein binding; GO:0005543 phospholipid binding; GO:0005546 phosphatidylinositol-4,5-bisphosphate binding; GO:0008017 microtubule binding; GO:0008092 cytoskeletal protein binding; GO:0008289 lipid binding; GO:0015631 tubulin binding; GO:0019899 enzyme binding; GO:0019904 protein domain specific bind…	PF09379; PF00373; PF09380	PF09379 FERM N-terminal domain ; PF00373 FERM central domain; PF09380 FERM C-terminal PH-like domain	R	KOG3529	Radixin, moesin and related proteins of the ERM family	WP51 Regulation of actin cytoskeleton;WP5199 PtdIns 4 5 P2 in cytokinesis pathway	https://www.wikipathways.org/instance/WP51;https://www.wikipathways.org/instance/WP5199		R-HSA-1266738 Developmental Biology;R-HSA-373760 L1CAM interactions;R-HSA-422475 Axon guidance;R-HSA-437239 Recycling pathway of L1;R-HSA-9659379 Sensory processing of sound;R-HSA-9662360 Sensory processing of sound by inner hair cells of the cochlea;R-HSA-9662361 Sensory processing of sound by outer hair cells of the cochlea;R-HSA-9675108 Nervous system development;R-HSA-9709957 Sensory Percepti…	https://reactome.org/PathwayBrowser/#/R-HSA-1266738;https://reactome.org/PathwayBrowser/#/R-HSA-373760;https://reactome.org/PathwayBrowser/#/R-HSA-422475;https://reactome.org/PathwayBrowser/#/R-HSA-437239;https://reactome.org/PathwayBrowser/#/R-HSA-9659379;https://reactome.org/PathwayBrowser/#/R-HSA-9662360;https://reactome.org/PathwayBrowser/#/R-HSA-9662361;https://reactome.org/PathwayBrowser/#/…
P35573	Glycogen debranching enzyme OS=Homo sapiens OX=9606 GN=AGL PE=1 SV=3	AGL	0.646234	0.000715661	Down	22.65	32	32	32	24446.2	23678.2	25934.2	16915.4	16103.5	14840.3	1.20308	1.16529	1.27631	0.832466	0.792509	0.730343	cytoplasm	K01196	AGL; glycogen debranching enzyme [EC:2.4.1.25 3.2.1.33]	hsa00500 Starch and sucrose metabolism; hsa01100 Metabolic pathways	GO:0000272 polysaccharide catabolic process; GO:0001775 cell activation; GO:0002252 immune effector process; GO:0002263 cell activation involved in immune response; GO:0002274 myeloid leukocyte activation; GO:0002275 myeloid cell activation involved in immune response; GO:0002283 neutrophil activation involved in immune response; GO:0002366 leukocyte activation involved in immune response; GO:000…	GO:0005576 extracellular region; GO:0005622 intracellular anatomical structure; GO:0005737 cytoplasm; GO:0005829 cytosol; GO:0012505 endomembrane system; GO:0030141 secretory granule; GO:0031410 cytoplasmic vesicle; GO:0031974 membrane-enclosed lumen; GO:0031982 vesicle; GO:0031983 vesicle lumen; GO:0032991 protein-containing complex; GO:0034774 secretory granule lumen; GO:0043033 isoamylase comp…	GO:0003824 catalytic activity; GO:0004133 glycogen debranching enzyme activity; GO:0004134 4-alpha-glucanotransferase activity; GO:0004135 amylo-alpha-1,6-glucosidase activity; GO:0004553 hydrolase activity, hydrolyzing O-glycosyl compounds; GO:0015926 glucosidase activity; GO:0016740 transferase activity; GO:0016757 glycosyltransferase activity; GO:0016758 hexosyltransferase activity; GO:0016787…	PF14701; PF14702	PF14701 Glycogen debranching enzyme, glucanotransferase domain ; PF14702 Central domain of human glycogen debranching enzyme	G	KOG3625	Alpha amylase	WP500 Glycogen synthesis and degradation	https://www.wikipathways.org/instance/WP500		R-HSA-1430728 Metabolism;R-HSA-168249 Innate Immune System;R-HSA-168256 Immune System;R-HSA-6798695 Neutrophil degranulation;R-HSA-70221 Glycogen breakdown (glycogenolysis);R-HSA-71387 Metabolism of carbohydrates;R-HSA-8982491 Glycogen metabolism	https://reactome.org/PathwayBrowser/#/R-HSA-1430728;https://reactome.org/PathwayBrowser/#/R-HSA-168249;https://reactome.org/PathwayBrowser/#/R-HSA-168256;https://reactome.org/PathwayBrowser/#/R-HSA-6798695;https://reactome.org/PathwayBrowser/#/R-HSA-70221;https://reactome.org/PathwayBrowser/#/R-HSA-71387;https://reactome.org/PathwayBrowser/#/R-HSA-8982491	MYOGENESIS;GLYCOLYSIS	https://www.gsea-msigdb.org/gsea/msigdb/human/geneset/HALLMARK_MYOGENESIS;https://www.gsea-msigdb.org/gsea/msigdb/human/geneset/HALLMARK_GLYCOLYSIS
P35626	Beta-adrenergic receptor kinase 2 OS=Homo sapiens OX=9606 GN=GRK3 PE=1 SV=2	GRK3	0.567478	0.00091071	Down	12.35	7	3	3	33992.7	33214.4	35126.9	19636.1	21270.2	17166	1.2715	1.24239	1.31392	0.734489	0.795612	0.642094	cytoplasm	K00910	ADRBK; beta-adrenergic-receptor kinase [EC:2.7.11.15]	hsa04062 Chemokine signaling pathway; hsa05032 Morphine addiction; hsa04724 Glutamatergic synapse; hsa04340 Hedgehog signaling pathway; hsa04144 Endocytosis; hsa04740 Olfactory transduction	GO:0001932 regulation of protein phosphorylation; GO:0001934 positive regulation of protein phosphorylation; GO:0002009 morphogenesis of an epithelium; GO:0002029 desensitization of G protein-coupled receptor signaling pathway; GO:0002165 instar larval or pupal development; GO:0003002 regionalization; GO:0006066 alcohol metabolic process; GO:0006468 protein phosphorylation; GO:0006725 cellular ar…	GO:0005622 intracellular anatomical structure; GO:0005634 nucleus; GO:0005737 cytoplasm; GO:0005829 cytosol; GO:0005886 plasma membrane; GO:0005929 cilium; GO:0016020 membrane; GO:0030016 myofibril; GO:0030017 sarcomere; GO:0030018 Z disc; GO:0030424 axon; GO:0030425 dendrite; GO:0031514 motile cilium; GO:0031674 I band; GO:0036126 sperm flagellum; GO:0036477 somatodendritic compartment; GO:00429…	GO:0000166 nucleotide binding; GO:0001664 G protein-coupled receptor binding; GO:0003824 catalytic activity; GO:0004672 protein kinase activity; GO:0004674 protein serine/threonine kinase activity; GO:0004703 G protein-coupled receptor kinase activity; GO:0005102 signaling receptor binding; GO:0005488 binding; GO:0005515 protein binding; GO:0005524 ATP binding; GO:0005543 phospholipid binding; GO…	PF00615; PF00069; PF00169	PF00615 Regulator of G protein signaling domain; PF00069 Protein kinase domain; PF00169 PH domain	T	KOG0986	G protein-coupled receptor kinase	WP2355 Corticotropin releasing hormone signaling pathway;WP4249 Hedgehog signaling pathway	https://www.wikipathways.org/instance/WP2355;https://www.wikipathways.org/instance/WP4249		R-HSA-162582 Signal Transduction;R-HSA-199991 Membrane Trafficking;R-HSA-372790 Signaling by GPCR;R-HSA-388396 GPCR downstream signalling;R-HSA-418555 G alpha (s) signalling events;R-HSA-5653656 Vesicle-mediated transport;R-HSA-8856825 Cargo recognition for clathrin-mediated endocytosis;R-HSA-8856828 Clathrin-mediated endocytosis	https://reactome.org/PathwayBrowser/#/R-HSA-162582;https://reactome.org/PathwayBrowser/#/R-HSA-199991;https://reactome.org/PathwayBrowser/#/R-HSA-372790;https://reactome.org/PathwayBrowser/#/R-HSA-388396;https://reactome.org/PathwayBrowser/#/R-HSA-418555;https://reactome.org/PathwayBrowser/#/R-HSA-5653656;https://reactome.org/PathwayBrowser/#/R-HSA-8856825;https://reactome.org/PathwayBrowser/#/R-…
P40616	ADP-ribosylation factor-like protein 1 OS=Homo sapiens OX=9606 GN=ARL1 PE=1 SV=1	ARL1	0.529314	0.000874605	Down	4.97	1	1	1	3277.53	2734.38	3075.74	1463.8	1623.75	1722.67	1.41498	1.18049	1.32786	0.631953	0.701007	0.743713	extracellular	K07942			GO:0006403 RNA localization; GO:0006810 transport; GO:0006836 neurotransmitter transport; GO:0006897 endocytosis; GO:0006996 organelle organization; GO:0007029 endoplasmic reticulum organization; GO:0007030 Golgi organization; GO:0007154 cell communication; GO:0007267 cell-cell signaling; GO:0007268 chemical synaptic transmission; GO:0007269 neurotransmitter secretion; GO:0007275 multicellular or…	GO:0000139 Golgi membrane; GO:0005622 intracellular anatomical structure; GO:0005737 cytoplasm; GO:0005794 Golgi apparatus; GO:0005802 trans-Golgi network; GO:0005829 cytosol; GO:0012505 endomembrane system; GO:0016020 membrane; GO:0031090 organelle membrane; GO:0031984 organelle subcompartment; GO:0032588 trans-Golgi network membrane; GO:0043226 organelle; GO:0043227 membrane-bounded organelle; …	GO:0000166 nucleotide binding; GO:0001882 nucleoside binding; GO:0001883 purine nucleoside binding; GO:0003824 catalytic activity; GO:0003924 GTPase activity; GO:0005488 binding; GO:0005515 protein binding; GO:0005525 GTP binding; GO:0008047 enzyme activator activity; GO:0016462 pyrophosphatase activity; GO:0016787 hydrolase activity; GO:0016817 hydrolase activity, acting on acid anhydrides; GO:0…	PF00025	PF00025 ADP-ribosylation factor family	U	KOG0072	GTP-binding ADP-ribosylation factor-like protein ARL1				R-HSA-199991 Membrane Trafficking;R-HSA-5653656 Vesicle-mediated transport;R-HSA-6811440 Retrograde transport at the Trans-Golgi-Network;R-HSA-6811442 Intra-Golgi and retrograde Golgi-to-ER traffic	https://reactome.org/PathwayBrowser/#/R-HSA-199991;https://reactome.org/PathwayBrowser/#/R-HSA-5653656;https://reactome.org/PathwayBrowser/#/R-HSA-6811440;https://reactome.org/PathwayBrowser/#/R-HSA-6811442
P41212	Transcription factor ETV6 OS=Homo sapiens OX=9606 GN=ETV6 PE=1 SV=1	ETV6	1.52728	0.00104539	Up	11.5	5	5	5	9887.08	10120	10623.3	16920.2	15347.6	14513.5	0.766325	0.784378	0.823387	1.31145	1.18956	1.12491	nucleus	K03211	ETV6_7; ETS translocation variant 6/7	hsa05202 Transcriptional misregulation in cancer	GO:0000003 reproduction; GO:0000122 negative regulation of transcription by RNA polymerase II; GO:0000165 MAPK cascade; GO:0001654 eye development; GO:0001667 ameboidal-type cell migration; GO:0001700 embryonic development via the syncytial blastoderm; GO:0001709 cell fate determination; GO:0001736 establishment of planar polarity; GO:0001738 morphogenesis of a polarized epithelium; GO:0001745 co…	GO:0005622 intracellular anatomical structure; GO:0005634 nucleus; GO:0005730 nucleolus; GO:0005737 cytoplasm; GO:0005829 cytosol; GO:0031974 membrane-enclosed lumen; GO:0031981 nuclear lumen; GO:0043226 organelle; GO:0043227 membrane-bounded organelle; GO:0043228 non-membrane-bounded organelle; GO:0043229 intracellular organelle; GO:0043231 intracellular membrane-bounded organelle; GO:0043232 in…	GO:0000976 transcription cis-regulatory region binding; GO:0000977 RNA polymerase II transcription regulatory region sequence-specific DNA binding; GO:0000978 RNA polymerase II cis-regulatory region sequence-specific DNA binding; GO:0000981 DNA-binding transcription factor activity, RNA polymerase II-specific; GO:0000987 cis-regulatory region sequence-specific DNA binding; GO:0001067 transcriptio…	PF02198; PF00178	PF02198 Sterile alpha motif (SAM)/Pointed domain; PF00178 Ets-domain	K	KOG3804	Transcription factor NERF and related proteins, contain ETS domain	WP3657 Hematopoietic stem cell gene regulation by GABP alpha beta complex;WP410 Exercise induced circadian regulation	https://www.wikipathways.org/instance/WP3657;https://www.wikipathways.org/instance/WP410	Transcription factor	R-HSA-1643685 Disease;R-HSA-5663202 Diseases of signal transduction by growth factor receptors and second messengers;R-HSA-9671555 Signaling by PDGFR in disease;R-HSA-9673768 Signaling by membrane-tethered fusions of PDGFRA or PDGFRB;R-HSA-9682385 FLT3 signaling in disease;R-HSA-9703465 Signaling by FLT3 fusion proteins	https://reactome.org/PathwayBrowser/#/R-HSA-1643685;https://reactome.org/PathwayBrowser/#/R-HSA-5663202;https://reactome.org/PathwayBrowser/#/R-HSA-9671555;https://reactome.org/PathwayBrowser/#/R-HSA-9673768;https://reactome.org/PathwayBrowser/#/R-HSA-9682385;https://reactome.org/PathwayBrowser/#/R-HSA-9703465
P41223	Protein BUD31 homolog OS=Homo sapiens OX=9606 GN=BUD31 PE=1 SV=2	BUD31	1.89379	0.00138852	Up	21.53	3	3	3	17812.7	14397.3	18705.1	32136.4	31351.7	32934.2	0.725384	0.586299	0.761725	1.30869	1.27673	1.34117	extracellular	K12873	BUD31; bud site selection protein 31	hsa03040 Spliceosome	GO:0000375 RNA splicing, via transesterification reactions; GO:0000377 RNA splicing, via transesterification reactions with bulged adenosine as nucleophile; GO:0000398 mRNA splicing, via spliceosome; GO:0006139 nucleobase-containing compound metabolic process; GO:0006355 regulation of DNA-templated transcription; GO:0006357 regulation of transcription by RNA polymerase II; GO:0006396 RNA processi…	GO:0005622 intracellular anatomical structure; GO:0005634 nucleus; GO:0005654 nucleoplasm; GO:0005681 spliceosomal complex; GO:0005684 U2-type spliceosomal complex; GO:0031974 membrane-enclosed lumen; GO:0031981 nuclear lumen; GO:0032991 protein-containing complex; GO:0043226 organelle; GO:0043227 membrane-bounded organelle; GO:0043229 intracellular organelle; GO:0043231 intracellular membrane-bo…	GO:0003700 DNA-binding transcription factor activity; GO:0003712 transcription coregulator activity; GO:0003713 transcription coactivator activity; GO:0005102 signaling receptor binding; GO:0005488 binding; GO:0005515 protein binding; GO:0008134 transcription factor binding; GO:0030374 nuclear receptor coactivator activity; GO:0051427 hormone receptor binding; GO:0140110 transcription regulator a…	PF01125	PF01125 G10 protein	K	KOG3404	G10 protein/predicted nuclear transcription regulator				R-HSA-72163 mRNA Splicing - Major Pathway;R-HSA-72172 mRNA Splicing;R-HSA-72203 Processing of Capped Intron-Containing Pre-mRNA;R-HSA-8953854 Metabolism of RNA	https://reactome.org/PathwayBrowser/#/R-HSA-72163;https://reactome.org/PathwayBrowser/#/R-HSA-72172;https://reactome.org/PathwayBrowser/#/R-HSA-72203;https://reactome.org/PathwayBrowser/#/R-HSA-8953854
P42224	Signal transducer and activator of transcription 1-alpha/beta OS=Homo sapiens OX=9606 GN=STAT1 PE=1 SV=2	STAT1	0.659965	0.000195519	Down	19.87	14	14	14	22990.7	20669.9	22296.5	14512.6	14504.1	14512.7	1.25992	1.13274	1.22188	0.795309	0.794843	0.795314	nucleus	K11220	STAT1; signal transducer and activator of transcription 1	hsa04380 Osteoclast differentiation; hsa05160 Hepatitis C; hsa05161 Hepatitis B; hsa04919 Thyroid hormone signaling pathway; hsa05200 Pathways in cancer; hsa04935 Growth hormone synthesis, secretion and action; hsa05169 Epstein-Barr virus infection; hsa04917 Prolactin signaling pathway; hsa05168 Herpes simplex virus 1 infection; hsa05165 Human papillomavirus infection; hsa04621 NOD-like receptor …	GO:0000122 negative regulation of transcription by RNA polymerase II; GO:0001655 urogenital system development; GO:0001656 metanephros development; GO:0001817 regulation of cytokine production; GO:0001819 positive regulation of cytokine production; GO:0001822 kidney development; GO:0001936 regulation of endothelial cell proliferation; GO:0001937 negative regulation of endothelial cell proliferati…	GO:0000228 nuclear chromosome; GO:0000785 chromatin; GO:0005622 intracellular anatomical structure; GO:0005634 nucleus; GO:0005654 nucleoplasm; GO:0005694 chromosome; GO:0005730 nucleolus; GO:0005737 cytoplasm; GO:0005829 cytosol; GO:0030424 axon; GO:0030425 dendrite; GO:0031974 membrane-enclosed lumen; GO:0031981 nuclear lumen; GO:0032991 protein-containing complex; GO:0036477 somatodendritic co…	GO:0000976 transcription cis-regulatory region binding; GO:0000977 RNA polymerase II transcription regulatory region sequence-specific DNA binding; GO:0000978 RNA polymerase II cis-regulatory region sequence-specific DNA binding; GO:0000979 RNA polymerase II core promoter sequence-specific DNA binding; GO:0000981 DNA-binding transcription factor activity, RNA polymerase II-specific; GO:0000987 ci…	PF02865; PF02864; PF00017	PF02865 STAT protein, protein interaction domain; PF02864 STAT protein, DNA binding domain; PF00017 SH2 domain	KT	KOG3667	STAT protein	WP127 IL 5 signaling pathway;WP1971 Integrated cancer pathway;WP2018 RANKL RANK signaling pathway;WP2032 Thyroid stimulating hormone TSH signaling pathway;WP2034 Leptin signaling pathway;WP2037 Prolactin signaling pathway;WP205 IL 7 signaling pathway;WP2113 Type III interferon signaling;WP22 IL 9 signaling pathway;WP2203 Thymic stromal lymphopoietin TSLP signaling pathway;WP2263 Androgen receptor…		Transcription factor	R-HSA-1059683 Interleukin-6 signaling;R-HSA-1169408 ISG15 antiviral mechanism;R-HSA-1169410 Antiviral mechanism by IFN-stimulated genes;R-HSA-1226099 Signaling by FGFR in disease;R-HSA-1280215 Cytokine Signaling in Immune system;R-HSA-1433557 Signaling by SCF-KIT;R-HSA-157118 Signaling by NOTCH;R-HSA-162582 Signal Transduction;R-HSA-1643685 Disease;R-HSA-168256 Immune System;R-HSA-1839117 Signali…		IL6 JAK STAT3 SIGNALING;INTERFERON GAMMA RESPONSE;ALLOGRAFT REJECTION	https://www.gsea-msigdb.org/gsea/msigdb/human/geneset/HALLMARK_IL6_JAK_STAT3_SIGNALING;https://www.gsea-msigdb.org/gsea/msigdb/human/geneset/HALLMARK_INTERFERON_GAMMA_RESPONSE;https://www.gsea-msigdb.org/gsea/msigdb/human/geneset/HALLMARK_ALLOGRAFT_REJECTION
P43358	Melanoma-associated antigen 4 OS=Homo sapiens OX=9606 GN=MAGEA4 PE=1 SV=2	MAGEA4	1.53007	0.000511123	Up	10.09	4	4	4	41443.9	46717.3	47091.5	68660.5	68565.2	69720.1	0.726664	0.819126	0.825687	1.20387	1.2022	1.22245	cytoplasm	K24127								S	KOG4562	Uncharacterized conserved protein (tumor-rejection antigen MAGE in humans)
P46527	Cyclin-dependent kinase inhibitor 1B OS=Homo sapiens OX=9606 GN=CDKN1B PE=1 SV=1	CDKN1B	1.86488	0.0192647	Up	13.13	2	2	2	1155.65	1757.81	1460.91	3178.3	2173.43	2805.96	0.553293	0.84159	0.699443	1.52168	1.04058	1.34342	nucleus	K06624	CDKN1B; cyclin-dependent kinase inhibitor 1B	hsa05203 Viral carcinogenesis; hsa05200 Pathways in cancer; hsa05169 Epstein-Barr virus infection; hsa05165 Human papillomavirus infection; hsa04110 Cell cycle; hsa05226 Gastric cancer; hsa05206 MicroRNAs in cancer; hsa04012 ErbB signaling pathway; hsa04934 Cushing syndrome; hsa01522 Endocrine resistance; hsa05215 Prostate cancer; hsa05162 Measles; hsa05202 Transcriptional misregulation in cancer…	GO:0000003 reproduction; GO:0000075 cell cycle checkpoint signaling; GO:0000077 DNA damage checkpoint signaling; GO:0000079 regulation of cyclin-dependent protein serine/threonine kinase activity; GO:0000082 G1/S transition of mitotic cell cycle; GO:0000278 mitotic cell cycle; GO:0001558 regulation of cell growth; GO:0001890 placenta development; GO:0001932 regulation of protein phosphorylation; …	GO:0000151 ubiquitin ligase complex; GO:0005622 intracellular anatomical structure; GO:0005634 nucleus; GO:0005654 nucleoplasm; GO:0005737 cytoplasm; GO:0005829 cytosol; GO:0031461 cullin-RING ubiquitin ligase complex; GO:0031464 Cul4A-RING E3 ubiquitin ligase complex; GO:0031974 membrane-enclosed lumen; GO:0031981 nuclear lumen; GO:0032991 protein-containing complex; GO:0043226 organelle; GO:004…	GO:0003824 catalytic activity; GO:0004672 protein kinase activity; GO:0004674 protein serine/threonine kinase activity; GO:0004693 cyclin-dependent protein serine/threonine kinase activity; GO:0004857 enzyme inhibitor activity; GO:0004860 protein kinase inhibitor activity; GO:0004861 cyclin-dependent protein serine/threonine kinase inhibitor activity; GO:0005488 binding; GO:0005515 protein bindin…			T	KOG4743	Cyclin-dependent kinase inhibitor	WP1530 miRNA regulation of DNA damage response;WP1545 miRNAs involved in DNA damage response;WP179 Cell cycle;WP1971 Integrated cancer pathway;WP2032 Thyroid stimulating hormone TSH signaling pathway;WP2261 Glioblastoma signaling pathways;WP2374 Oncostatin M signaling pathway;WP2431 Spinal cord injury;WP2446 Retinoblastoma gene in cancer;WP2572 Primary focal segmental glomerulosclerosis FSGS;WP25…	https://www.wikipathways.org/instance/WP1530;https://www.wikipathways.org/instance/WP1545;https://www.wikipathways.org/instance/WP179;https://www.wikipathways.org/instance/WP1971;https://www.wikipathways.org/instance/WP2032;https://www.wikipathways.org/instance/WP2261;https://www.wikipathways.org/instance/WP2374;https://www.wikipathways.org/instance/WP2431;https://www.wikipathways.org/instance/WP…	Transcription factor	R-HSA-1257604 PIP3 activates AKT signaling;R-HSA-1280215 Cytokine Signaling in Immune system;R-HSA-162582 Signal Transduction;R-HSA-1640170 Cell Cycle;R-HSA-1643685 Disease;R-HSA-168256 Immune System;R-HSA-187577 SCF(Skp2)-mediated degradation of p27/p21;R-HSA-194315 Signaling by Rho GTPases;R-HSA-195258 RHO GTPase Effectors;R-HSA-198323 AKT phosphorylates targets in the cytosol;R-HSA-212436 Gene…		HYPOXIA;G2M CHECKPOINT;APOPTOSIS;PI3K AKT MTOR SIGNALING;E2F TARGETS;UV RESPONSE DN	https://www.gsea-msigdb.org/gsea/msigdb/human/geneset/HALLMARK_HYPOXIA;https://www.gsea-msigdb.org/gsea/msigdb/human/geneset/HALLMARK_G2M_CHECKPOINT;https://www.gsea-msigdb.org/gsea/msigdb/human/geneset/HALLMARK_APOPTOSIS;https://www.gsea-msigdb.org/gsea/msigdb/human/geneset/HALLMARK_PI3K_AKT_MTOR_SIGNALING;https://www.gsea-msigdb.org/gsea/msigdb/human/geneset/HALLMARK_E2F_TARGETS;https://www.gse…
P47224	Guanine nucleotide exchange factor MSS4 OS=Homo sapiens OX=9606 GN=RABIF PE=1 SV=2	RABIF	0.615703	0.00260901	Down	22.76	3	3	3	10533	8386.71	8664.63	5722.72	5710.99	5550.05	1.41801	1.12906	1.16648	0.770424	0.768845	0.747178	extracellular	K19952			GO:0006810 transport; GO:0006892 post-Golgi vesicle-mediated transport; GO:0009987 cellular process; GO:0016043 cellular component organization; GO:0016192 vesicle-mediated transport; GO:0048193 Golgi vesicle transport; GO:0051179 localization; GO:0051234 establishment of localization; GO:0061024 membrane organization; GO:0061025 membrane fusion; GO:0065007 biological regulation; GO:0065009 regul…	GO:0005622 intracellular anatomical structure; GO:0005737 cytoplasm; GO:0005829 cytosol; GO:0016020 membrane;	GO:0005085 guanyl-nucleotide exchange factor activity; GO:0005488 binding; GO:0005515 protein binding; GO:0008270 zinc ion binding; GO:0019899 enzyme binding; GO:0043167 ion binding; GO:0043169 cation binding; GO:0046872 metal ion binding; GO:0046914 transition metal ion binding; GO:0051020 GTPase binding; GO:0098772 molecular function regulator activity;	PF04421	PF04421 Mss4 protein	TU	KOG4113	Guanine nucleotide exchange factor	WP2446 Retinoblastoma gene in cancer	https://www.wikipathways.org/instance/WP2446				COMPLEMENT;COAGULATION	https://www.gsea-msigdb.org/gsea/msigdb/human/geneset/HALLMARK_COMPLEMENT;https://www.gsea-msigdb.org/gsea/msigdb/human/geneset/HALLMARK_COAGULATION
P48730	Casein kinase I isoform delta OS=Homo sapiens OX=9606 GN=CSNK1D PE=1 SV=2	CSNK1D	0.470164	0.0014092	Down	24.1	10	2	2	11148.7	8466.96	9605.56	4275.27	5069.16	4394.34	1.55708	1.18254	1.34156	0.597105	0.707983	0.613735	cytoplasm	K08959	CSNK1D; casein kinase 1, delta [EC:2.7.11.1]	hsa04710 Circadian rhythm; hsa04390 Hippo signaling pathway; hsa04340 Hedgehog signaling pathway; hsa04540 Gap junction	GO:0000086 G2/M transition of mitotic cell cycle; GO:0000226 microtubule cytoskeleton organization; GO:0000278 mitotic cell cycle; GO:0001558 regulation of cell growth; GO:0001654 eye development; GO:0001736 establishment of planar polarity; GO:0001737 establishment of imaginal disc-derived wing hair orientation; GO:0001738 morphogenesis of a polarized epithelium; GO:0001745 compound eye morphoge…	GO:0000139 Golgi membrane; GO:0005622 intracellular anatomical structure; GO:0005634 nucleus; GO:0005654 nucleoplasm; GO:0005737 cytoplasm; GO:0005793 endoplasmic reticulum-Golgi intermediate compartment; GO:0005794 Golgi apparatus; GO:0005813 centrosome; GO:0005815 microtubule organizing center; GO:0005819 spindle; GO:0005829 cytosol; GO:0005856 cytoskeleton; GO:0005874 microtubule; GO:0005876 s…	GO:0003824 catalytic activity; GO:0004672 protein kinase activity; GO:0004674 protein serine/threonine kinase activity; GO:0005488 binding; GO:0005515 protein binding; GO:0016301 kinase activity; GO:0016740 transferase activity; GO:0016772 transferase activity, transferring phosphorus-containing groups; GO:0016773 phosphotransferase activity, alcohol group as acceptor; GO:0033218 amide binding; G…	PF00069	PF00069 Protein kinase domain	T	KOG1164	Casein kinase (serine/threonine/tyrosine protein kinase)	WP3298 Melatonin metabolism and effects;WP3594 Circadian rhythm genes;WP363 Wnt signaling pathway;WP4249 Hedgehog signaling pathway	https://www.wikipathways.org/instance/WP3298;https://www.wikipathways.org/instance/WP3594;https://www.wikipathways.org/instance/WP363;https://www.wikipathways.org/instance/WP4249		R-HSA-1640170 Cell Cycle;R-HSA-1852241 Organelle biogenesis and maintenance;R-HSA-199977 ER to Golgi Anterograde Transport;R-HSA-199991 Membrane Trafficking;R-HSA-204005 COPII-mediated vesicle transport;R-HSA-2565942 Regulation of PLK1 Activity at G2/M Transition;R-HSA-380259 Loss of Nlp from mitotic centrosomes;R-HSA-380270 Recruitment of mitotic centrosome proteins and complexes;R-HSA-380284 Lo…	https://reactome.org/PathwayBrowser/#/R-HSA-1640170;https://reactome.org/PathwayBrowser/#/R-HSA-1852241;https://reactome.org/PathwayBrowser/#/R-HSA-199977;https://reactome.org/PathwayBrowser/#/R-HSA-199991;https://reactome.org/PathwayBrowser/#/R-HSA-204005;https://reactome.org/PathwayBrowser/#/R-HSA-2565942;https://reactome.org/PathwayBrowser/#/R-HSA-380259;https://reactome.org/PathwayBrowser/#/R…	MITOTIC SPINDLE	https://www.gsea-msigdb.org/gsea/msigdb/human/geneset/HALLMARK_MITOTIC_SPINDLE
P48736	Phosphatidylinositol 4,5-bisphosphate 3-kinase catalytic subunit gamma isoform OS=Homo sapiens OX=9606 GN=PIK3CG PE=1 SV=3	PIK3CG	0.643944	0.000556976	Down	13.07	13	13	13	8926.94	7947.31	8096.83	5291.05	5620.35	5168.57	1.30476	1.16157	1.18343	0.773337	0.821467	0.755435	cytoplasm	K21289	PIK3CG; phosphatidylinositol-4,5-bisphosphate 3-kinase catalytic subunit gamma [EC:2.7.1.153]	hsa04062 Chemokine signaling pathway; hsa04725 Cholinergic synapse; hsa04072 Phospholipase D signaling pathway; hsa04921 Oxytocin signaling pathway; hsa04371 Apelin signaling pathway; hsa04261 Adrenergic signaling in cardiomyocytes; hsa05132 Salmonella infection; hsa05145 Toxoplasmosis; hsa04151 PI3K-Akt signaling pathway; hsa05167 Kaposi sarcoma-associated herpesvirus infection; hsa00562 Inosito…	GO:0001775 cell activation; GO:0001816 cytokine production; GO:0001932 regulation of protein phosphorylation; GO:0001934 positive regulation of protein phosphorylation; GO:0002250 adaptive immune response; GO:0002252 immune effector process; GO:0002263 cell activation involved in immune response; GO:0002274 myeloid leukocyte activation; GO:0002275 myeloid cell activation involved in immune respon…	GO:0005622 intracellular anatomical structure; GO:0005737 cytoplasm; GO:0005829 cytosol; GO:0005886 plasma membrane; GO:0005942 phosphatidylinositol 3-kinase complex; GO:0005944 phosphatidylinositol 3-kinase complex, class IB; GO:0016020 membrane; GO:0019898 extrinsic component of membrane; GO:0032991 protein-containing complex; GO:0061695 transferase complex, transferring phosphorus-containing g…	GO:0003824 catalytic activity; GO:0004672 protein kinase activity; GO:0005102 signaling receptor binding; GO:0005488 binding; GO:0005515 protein binding; GO:0016301 kinase activity; GO:0016303 1-phosphatidylinositol-3-kinase activity; GO:0016740 transferase activity; GO:0016772 transferase activity, transferring phosphorus-containing groups; GO:0016773 phosphotransferase activity, alcohol group a…	PF19710; PF00794; PF00792	PF19710 PIK3 catalytic subunit gamma adaptor-binding domain; PF00794 PI3-kinase family, ras-binding domain; PF00792 Phosphoinositide 3-kinase C2	T	KOG0904	Phosphatidylinositol 3-kinase catalytic subunit (p110)	WP127 IL 5 signaling pathway;WP1403 AMP activated protein kinase signaling;WP1544 MicroRNAs in cardiomyocyte hypertrophy;WP2037 Prolactin signaling pathway;WP2261 Glioblastoma signaling pathways;WP23 B cell receptor signaling pathway;WP2533 Glycerophospholipid biosynthetic pathway;WP3676 BDNF TrkB signaling;WP3678 Amplification and expansion of oncogenic pathways as metastatic traits;WP3680 Physi…	https://www.wikipathways.org/instance/WP127;https://www.wikipathways.org/instance/WP1403;https://www.wikipathways.org/instance/WP1544;https://www.wikipathways.org/instance/WP2037;https://www.wikipathways.org/instance/WP2261;https://www.wikipathways.org/instance/WP23;https://www.wikipathways.org/instance/WP2533;https://www.wikipathways.org/instance/WP3676;https://www.wikipathways.org/instance/WP36…		R-HSA-109582 Hemostasis;R-HSA-114604 GPVI-mediated activation cascade;R-HSA-1280215 Cytokine Signaling in Immune system;R-HSA-1430728 Metabolism;R-HSA-1483255 PI Metabolism;R-HSA-1483257 Phospholipid metabolism;R-HSA-162582 Signal Transduction;R-HSA-1660499 Synthesis of PIPs at the plasma membrane;R-HSA-168256 Immune System;R-HSA-372790 Signaling by GPCR;R-HSA-388396 GPCR downstream signalling;R-…	https://reactome.org/PathwayBrowser/#/R-HSA-109582;https://reactome.org/PathwayBrowser/#/R-HSA-114604;https://reactome.org/PathwayBrowser/#/R-HSA-1280215;https://reactome.org/PathwayBrowser/#/R-HSA-1430728;https://reactome.org/PathwayBrowser/#/R-HSA-1483255;https://reactome.org/PathwayBrowser/#/R-HSA-1483257;https://reactome.org/PathwayBrowser/#/R-HSA-162582;https://reactome.org/PathwayBrowser/#/…	COMPLEMENT	https://www.gsea-msigdb.org/gsea/msigdb/human/geneset/HALLMARK_COMPLEMENT
P49137	MAP kinase-activated protein kinase 2 OS=Homo sapiens OX=9606 GN=MAPKAPK2 PE=1 SV=1	MAPKAPK2	1.55637	0.0027993	Up	20	8	8	7	22258.6	21605	25470.9	38237.2	32925	36747.8	0.753488	0.731363	0.862229	1.29439	1.11456	1.24397	cytoplasm	K04443	MAPKAPK2; mitogen-activated protein kinase-activated protein kinase 2 [EC:2.7.11.1]	hsa05203 Viral carcinogenesis; hsa04722 Neurotrophin signaling pathway; hsa04218 Cellular senescence; hsa05167 Kaposi sarcoma-associated herpesvirus infection; hsa04370 VEGF signaling pathway; hsa04010 MAPK signaling pathway; hsa04148 Efferocytosis; hsa04625 C-type lectin receptor signaling pathway	GO:0000165 MAPK cascade; GO:0001558 regulation of cell growth; GO:0001817 regulation of cytokine production; GO:0001819 positive regulation of cytokine production; GO:0001932 regulation of protein phosphorylation; GO:0001934 positive regulation of protein phosphorylation; GO:0002218 activation of innate immune response; GO:0002221 pattern recognition receptor signaling pathway; GO:0002224 toll-li…	GO:0005622 intracellular anatomical structure; GO:0005634 nucleus; GO:0005654 nucleoplasm; GO:0005737 cytoplasm; GO:0005813 centrosome; GO:0005815 microtubule organizing center; GO:0005829 cytosol; GO:0005856 cytoskeleton; GO:0015630 microtubule cytoskeleton; GO:0031974 membrane-enclosed lumen; GO:0031981 nuclear lumen; GO:0043226 organelle; GO:0043227 membrane-bounded organelle; GO:0043228 non-m…	GO:0003824 catalytic activity; GO:0004672 protein kinase activity; GO:0004674 protein serine/threonine kinase activity; GO:0004683 calmodulin-dependent protein kinase activity; GO:0004708 MAP kinase kinase activity; GO:0004712 protein serine/threonine/tyrosine kinase activity; GO:0005488 binding; GO:0005515 protein binding; GO:0005516 calmodulin binding; GO:0009931 calcium-dependent protein serin…	PF00069	PF00069 Protein kinase domain	T	KOG0604	MAP kinase-activated protein kinase 2	WP195 IL 1 signaling pathway;WP2038 Microtubule cytoskeleton regulation;WP2637 Interleukin 1 IL 1 structural pathway;WP314 Fas ligand pathway and stress induction of heat shock proteins;WP382 MAPK signaling pathway;WP3888 VEGFA VEGFR2 signaling;WP400 p38 MAPK signaling pathway;WP5087 Pleural mesothelioma;WP722 Serotonin HTR1 group and FOS pathway;WP732 Serotonin receptor 2 and ELK SRF GATA4 signa…	https://www.wikipathways.org/instance/WP195;https://www.wikipathways.org/instance/WP2038;https://www.wikipathways.org/instance/WP2637;https://www.wikipathways.org/instance/WP314;https://www.wikipathways.org/instance/WP382;https://www.wikipathways.org/instance/WP3888;https://www.wikipathways.org/instance/WP400;https://www.wikipathways.org/instance/WP5087;https://www.wikipathways.org/instance/WP722…		R-HSA-1280215 Cytokine Signaling in Immune system;R-HSA-1430728 Metabolism;R-HSA-162582 Signal Transduction;R-HSA-166016 Toll Like Receptor 4 (TLR4) Cascade;R-HSA-166058 MyD88:MAL(TIRAP) cascade initiated on plasma membrane;R-HSA-166166 MyD88-independent TLR4 cascade ;R-HSA-166520 Signaling by NTRKs;R-HSA-167044 Signalling to RAS;R-HSA-168138 Toll Like Receptor 9 (TLR9) Cascade;R-HSA-168142 Toll …		IL2 STAT5 SIGNALING	https://www.gsea-msigdb.org/gsea/msigdb/human/geneset/HALLMARK_IL2_STAT5_SIGNALING
P49327	Fatty acid synthase OS=Homo sapiens OX=9606 GN=FASN PE=1 SV=3	FASN	0.64551	6.58483e-06	Down	22.7	51	51	51	70143.8	71444.5	70165.2	46423.8	45811.8	44453.3	1.20784	1.23024	1.20821	0.799394	0.788856	0.765463	cytoplasm	K00665	FASN; fatty acid synthase, animal type [EC:2.3.1.85]	hsa04936 Alcoholic liver disease; hsa00061 Fatty acid biosynthesis; hsa04910 Insulin signaling pathway; hsa01212 Fatty acid metabolism; hsa04152 AMPK signaling pathway; hsa01100 Metabolic pathways	GO:0001885 endothelial cell development; GO:0002064 epithelial cell development; GO:0002376 immune system process; GO:0002520 immune system development; GO:0002521 leukocyte differentiation; GO:0002573 myeloid leukocyte differentiation; GO:0003158 endothelium development; GO:0005975 carbohydrate metabolic process; GO:0005976 polysaccharide metabolic process; GO:0005977 glycogen metabolic process;…	GO:0005622 intracellular anatomical structure; GO:0005737 cytoplasm; GO:0005794 Golgi apparatus; GO:0005829 cytosol; GO:0005886 plasma membrane; GO:0012505 endomembrane system; GO:0016020 membrane; GO:0042587 glycogen granule; GO:0043226 organelle; GO:0043227 membrane-bounded organelle; GO:0043229 intracellular organelle; GO:0043231 intracellular membrane-bounded organelle; GO:0071944 cell periph…	GO:0000166 nucleotide binding; GO:0003676 nucleic acid binding; GO:0003677 DNA binding; GO:0003697 single-stranded DNA binding; GO:0003824 catalytic activity; GO:0004312 fatty acid synthase activity; GO:0005488 binding; GO:0005515 protein binding; GO:0016740 transferase activity; GO:0016746 acyltransferase activity; GO:0016747 acyltransferase activity, transferring groups other than amino-acyl gr…	PF00109; PF02801; PF00698; PF14765; PF08242; PF00107; PF00550; PF00975	PF00109 Beta-ketoacyl synthase, N-terminal domain; PF02801 Beta-ketoacyl synthase, C-terminal domain; PF00698 Acyl transferase domain; PF14765 Polyketide synthase dehydratase; PF08242 Methyltransferase domain; PF00107 Zinc-binding dehydrogenase; PF00550 Phosphopantetheine attachment site; PF00975 Thioesterase domain	I	KOG1202	Animal-type fatty acid synthase and related proteins	WP1403 AMP activated protein kinase signaling;WP1982 Sterol regulatory element binding proteins SREBP signaling;WP2011 SREBF and miR33 in cholesterol and lipid homeostasis;WP2874 Liver X receptor pathway;WP2882 Nuclear receptors meta pathway;WP357 Fatty acid biosynthesis;WP3915 Angiopoietin like protein 8 regulatory pathway;WP3965 Lipid metabolism pathway;WP4018 Clear cell renal cell carcinoma pa…	https://www.wikipathways.org/instance/WP1403;https://www.wikipathways.org/instance/WP1982;https://www.wikipathways.org/instance/WP2011;https://www.wikipathways.org/instance/WP2874;https://www.wikipathways.org/instance/WP2882;https://www.wikipathways.org/instance/WP357;https://www.wikipathways.org/instance/WP3915;https://www.wikipathways.org/instance/WP3965;https://www.wikipathways.org/instance/WP…		R-HSA-1430728 Metabolism;R-HSA-162582 Signal Transduction;R-HSA-163685 Integration of energy metabolism;R-HSA-163765 ChREBP activates metabolic gene expression;R-HSA-1655829 Regulation of cholesterol biosynthesis by SREBP (SREBF);R-HSA-196849 Metabolism of water-soluble vitamins and cofactors;R-HSA-196854 Metabolism of vitamins and cofactors;R-HSA-199220 Vitamin B5 (pantothenate) metabolism;R-HSA…	https://reactome.org/PathwayBrowser/#/R-HSA-1430728;https://reactome.org/PathwayBrowser/#/R-HSA-162582;https://reactome.org/PathwayBrowser/#/R-HSA-163685;https://reactome.org/PathwayBrowser/#/R-HSA-163765;https://reactome.org/PathwayBrowser/#/R-HSA-1655829;https://reactome.org/PathwayBrowser/#/R-HSA-196849;https://reactome.org/PathwayBrowser/#/R-HSA-196854;https://reactome.org/PathwayBrowser/#/R-…	CHOLESTEROL HOMEOSTASIS;ESTROGEN RESPONSE EARLY;FATTY ACID METABOLISM	https://www.gsea-msigdb.org/gsea/msigdb/human/geneset/HALLMARK_CHOLESTEROL_HOMEOSTASIS;https://www.gsea-msigdb.org/gsea/msigdb/human/geneset/HALLMARK_ESTROGEN_RESPONSE_EARLY;https://www.gsea-msigdb.org/gsea/msigdb/human/geneset/HALLMARK_FATTY_ACID_METABOLISM
P49450	Histone H3-like centromeric protein A OS=Homo sapiens OX=9606 GN=CENPA PE=1 SV=1	CENPA	1.85537	0.000778438	Up	5	1	1	1	8726.8	8733.18	9157.24	15752.6	15023.9	18608.4	0.688939	0.689442	0.72292	1.24359	1.18606	1.46904	nucleus	K11495			GO:0000132 establishment of mitotic spindle orientation; GO:0000226 microtubule cytoskeleton organization; GO:0000278 mitotic cell cycle; GO:0000281 mitotic cytokinesis; GO:0000910 cytokinesis; GO:0006325 chromatin organization; GO:0006334 nucleosome assembly; GO:0006338 chromatin remodeling; GO:0006996 organelle organization; GO:0007010 cytoskeleton organization; GO:0007017 microtubule-based pro…	GO:0000228 nuclear chromosome; GO:0000775 chromosome, centromeric region; GO:0000776 kinetochore; GO:0000779 condensed chromosome, centromeric region; GO:0000785 chromatin; GO:0000786 nucleosome; GO:0000793 condensed chromosome; GO:0000794 condensed nuclear chromosome; GO:0005622 intracellular anatomical structure; GO:0005634 nucleus; GO:0005654 nucleoplasm; GO:0005694 chromosome; GO:0005737 cyto…	GO:0003676 nucleic acid binding; GO:0003677 DNA binding; GO:0003682 chromatin binding; GO:0005488 binding; GO:0031490 chromatin DNA binding; GO:0031491 nucleosome binding; GO:0031492 nucleosomal DNA binding; GO:0044877 protein-containing complex binding; GO:0097159 organic cyclic compound binding; GO:1901363 heterocyclic compound binding;	PF00125	PF00125 Core histone H2A/H2B/H3/H4	B	KOG1745	Histones H3 and H4	WP5224 2q37 copy number variation syndrome	https://www.wikipathways.org/instance/WP5224	Transcription factor	R-HSA-141424 Amplification of signal from the kinetochores;R-HSA-141444 Amplification of signal from unattached kinetochores via a MAD2 inhibitory signal;R-HSA-162582 Signal Transduction;R-HSA-1640170 Cell Cycle;R-HSA-194315 Signaling by Rho GTPases;R-HSA-195258 RHO GTPase Effectors;R-HSA-2467813 Separation of Sister Chromatids;R-HSA-2500257 Resolution of Sister Chromatid Cohesion;R-HSA-2555396 M…	https://reactome.org/PathwayBrowser/#/R-HSA-141424;https://reactome.org/PathwayBrowser/#/R-HSA-141444;https://reactome.org/PathwayBrowser/#/R-HSA-162582;https://reactome.org/PathwayBrowser/#/R-HSA-1640170;https://reactome.org/PathwayBrowser/#/R-HSA-194315;https://reactome.org/PathwayBrowser/#/R-HSA-195258;https://reactome.org/PathwayBrowser/#/R-HSA-2467813;https://reactome.org/PathwayBrowser/#/R-…	G2M CHECKPOINT;GLYCOLYSIS	https://www.gsea-msigdb.org/gsea/msigdb/human/geneset/HALLMARK_G2M_CHECKPOINT;https://www.gsea-msigdb.org/gsea/msigdb/human/geneset/HALLMARK_GLYCOLYSIS
P49459	Ubiquitin-conjugating enzyme E2 A OS=Homo sapiens OX=9606 GN=UBE2A PE=1 SV=2	UBE2A	0.624184	0.00788188	Down	17.76	2	2	2	10045	9079.99	9367.96	6982.41	5086.47	5715.97	1.30235	1.17724	1.21457	0.905282	0.65947	0.741086	nucleus	K10573	UBE2A; ubiquitin-conjugating enzyme E2 A [EC:2.3.2.23]	hsa04120 Ubiquitin mediated proteolysis	GO:0000003 reproduction; GO:0000209 protein polyubiquitination; GO:0000226 microtubule cytoskeleton organization; GO:0000422 autophagy of mitochondrion; GO:0001701 in utero embryonic development; GO:0006139 nucleobase-containing compound metabolic process; GO:0006259 DNA metabolic process; GO:0006281 DNA repair; GO:0006301 postreplication repair; GO:0006325 chromatin organization; GO:0006508 prot…	GO:0000151 ubiquitin ligase complex; GO:0000228 nuclear chromosome; GO:0000785 chromatin; GO:0000792 heterochromatin; GO:0000803 sex chromosome; GO:0001741 XY body; GO:0005622 intracellular anatomical structure; GO:0005634 nucleus; GO:0005654 nucleoplasm; GO:0005694 chromosome; GO:0005737 cytoplasm; GO:0005829 cytosol; GO:0031371 ubiquitin conjugating enzyme complex; GO:0031974 membrane-enclosed …	GO:0002039 p53 binding; GO:0003824 catalytic activity; GO:0004842 ubiquitin-protein transferase activity; GO:0005488 binding; GO:0005515 protein binding; GO:0016740 transferase activity; GO:0019787 ubiquitin-like protein transferase activity; GO:0019899 enzyme binding; GO:0019904 protein domain specific binding; GO:0031625 ubiquitin protein ligase binding; GO:0032182 ubiquitin-like protein bindin…	PF00179	PF00179 Ubiquitin-conjugating enzyme	O	KOG0419	Ubiquitin-protein ligase				R-HSA-1280218 Adaptive Immune System;R-HSA-168256 Immune System;R-HSA-392499 Metabolism of proteins;R-HSA-597592 Post-translational protein modification;R-HSA-8852135 Protein ubiquitination;R-HSA-8866652 Synthesis of active ubiquitin: roles of E1 and E2 enzymes;R-HSA-8866654 E3 ubiquitin ligases ubiquitinate target proteins;R-HSA-983168 Antigen processing: Ubiquitination & Proteasome degradation;…	https://reactome.org/PathwayBrowser/#/R-HSA-1280218;https://reactome.org/PathwayBrowser/#/R-HSA-168256;https://reactome.org/PathwayBrowser/#/R-HSA-392499;https://reactome.org/PathwayBrowser/#/R-HSA-597592;https://reactome.org/PathwayBrowser/#/R-HSA-8852135;https://reactome.org/PathwayBrowser/#/R-HSA-8866652;https://reactome.org/PathwayBrowser/#/R-HSA-8866654;https://reactome.org/PathwayBrowser/#/…
P49641	Alpha-mannosidase 2x OS=Homo sapiens OX=9606 GN=MAN2A2 PE=2 SV=3	MAN2A2	1.61683	0.01197	Up	2.7	3	2	2	1008.16	1310.82	1468.77	2049.31	1979.2	2095.63	0.610273	0.793483	0.889096	1.24052	1.19808	1.26856	extracellular	K01231	MAN2; alpha-mannosidase II [EC:3.2.1.114]	hsa00510 N-Glycan biosynthesis; hsa00513 Various types of N-glycan biosynthesis; hsa01100 Metabolic pathways	GO:0002252 immune effector process; GO:0002376 immune system process; GO:0005975 carbohydrate metabolic process; GO:0005996 monosaccharide metabolic process; GO:0006013 mannose metabolic process; GO:0006491 N-glycan processing; GO:0006517 protein deglycosylation; GO:0006726 eye pigment biosynthetic process; GO:0006807 nitrogen compound metabolic process; GO:0008152 metabolic process; GO:0009058 b…	GO:0000139 Golgi membrane; GO:0005622 intracellular anatomical structure; GO:0005737 cytoplasm; GO:0005783 endoplasmic reticulum; GO:0005794 Golgi apparatus; GO:0005795 Golgi stack; GO:0005797 Golgi medial cisterna; GO:0012505 endomembrane system; GO:0016020 membrane; GO:0031090 organelle membrane; GO:0031984 organelle subcompartment; GO:0031985 Golgi cisterna; GO:0043226 organelle; GO:0043227 me…	GO:0003824 catalytic activity; GO:0004553 hydrolase activity, hydrolyzing O-glycosyl compounds; GO:0004559 alpha-mannosidase activity; GO:0004572 mannosyl-oligosaccharide 1,3-1,6-alpha-mannosidase activity; GO:0015923 mannosidase activity; GO:0015924 mannosyl-oligosaccharide mannosidase activity; GO:0016787 hydrolase activity; GO:0016798 hydrolase activity, acting on glycosyl bonds; GO:0016799 hy…	PF01074; PF09261; PF07748	PF01074 Glycosyl hydrolases family 38 N-terminal domain; PF09261 Alpha mannosidase middle domain; PF07748 Glycosyl hydrolases family 38 C-terminal domain	G	KOG1959	Glycosyl hydrolase, family 38 - alpha-mannosidase	WP5153 N glycan biosynthesis	https://www.wikipathways.org/instance/WP5153		R-HSA-199991 Membrane Trafficking;R-HSA-392499 Metabolism of proteins;R-HSA-446203 Asparagine N-linked glycosylation;R-HSA-5653656 Vesicle-mediated transport;R-HSA-597592 Post-translational protein modification;R-HSA-6811438 Intra-Golgi traffic;R-HSA-6811442 Intra-Golgi and retrograde Golgi-to-ER traffic;R-HSA-948021 Transport to the Golgi and subsequent modification;R-HSA-975576 N-glycan antenna…	https://reactome.org/PathwayBrowser/#/R-HSA-199991;https://reactome.org/PathwayBrowser/#/R-HSA-392499;https://reactome.org/PathwayBrowser/#/R-HSA-446203;https://reactome.org/PathwayBrowser/#/R-HSA-5653656;https://reactome.org/PathwayBrowser/#/R-HSA-597592;https://reactome.org/PathwayBrowser/#/R-HSA-6811438;https://reactome.org/PathwayBrowser/#/R-HSA-6811442;https://reactome.org/PathwayBrowser/#/R…
P49759	Dual specificity protein kinase CLK1 OS=Homo sapiens OX=9606 GN=CLK1 PE=1 SV=2	CLK1	2.32417	0.000232507	Up	19.42	8	8	8	5126.7	6183.92	5915.36	12962.7	14330.3	12743.1	0.537183	0.64796	0.61982	1.35825	1.50155	1.33524	nucleus	K23561	CLK1_4; dual specificity protein kinase CLK1/4 [EC:2.7.12.1]	hsa05134 Legionellosis	GO:0000003 reproduction; GO:0001654 eye development; GO:0001745 compound eye morphogenesis; GO:0001751 compound eye photoreceptor cell differentiation; GO:0001754 eye photoreceptor cell differentiation; GO:0002682 regulation of immune system process; GO:0002683 negative regulation of immune system process; GO:0002790 peptide secretion; GO:0003002 regionalization; GO:0003006 developmental process …	GO:0005622 intracellular anatomical structure; GO:0005634 nucleus; GO:0005654 nucleoplasm; GO:0005737 cytoplasm; GO:0005783 endoplasmic reticulum; GO:0012505 endomembrane system; GO:0016604 nuclear body; GO:0016607 nuclear speck; GO:0031974 membrane-enclosed lumen; GO:0031981 nuclear lumen; GO:0043226 organelle; GO:0043227 membrane-bounded organelle; GO:0043229 intracellular organelle; GO:0043231…	GO:0003824 catalytic activity; GO:0004672 protein kinase activity; GO:0004674 protein serine/threonine kinase activity; GO:0004713 protein tyrosine kinase activity; GO:0004715 non-membrane spanning protein tyrosine kinase activity; GO:0005488 binding; GO:0005515 protein binding; GO:0016301 kinase activity; GO:0016740 transferase activity; GO:0016772 transferase activity, transferring phosphorus-c…	PF00069	PF00069 Protein kinase domain	T	KOG0671	LAMMER dual specificity kinases	WP411 mRNA processing	https://www.wikipathways.org/instance/WP411
P49914	5-formyltetrahydrofolate cyclo-ligase OS=Homo sapiens OX=9606 GN=MTHFS PE=1 SV=2	MTHFS	0.45877	6.41098e-05	Down	12.81	2	2	2	9547.39	10006	9981.21	4896.94	4261.96	4390.7	1.32959	1.39346	1.39001	0.681959	0.59353	0.611458	cytoplasm	K01934	MTHFS; 5-formyltetrahydrofolate cyclo-ligase [EC:6.3.3.2]	hsa00670 One carbon pool by folate; hsa01100 Metabolic pathways	GO:0006082 organic acid metabolic process; GO:0006520 amino acid metabolic process; GO:0006536 glutamate metabolic process; GO:0006575 cellular modified amino acid metabolic process; GO:0006725 cellular aromatic compound metabolic process; GO:0006730 one-carbon metabolic process; GO:0006760 folic acid-containing compound metabolic process; GO:0006766 vitamin metabolic process; GO:0006767 water-so…	GO:0005622 intracellular anatomical structure; GO:0005737 cytoplasm; GO:0005739 mitochondrion; GO:0005759 mitochondrial matrix; GO:0005829 cytosol; GO:0031974 membrane-enclosed lumen; GO:0043226 organelle; GO:0043227 membrane-bounded organelle; GO:0043229 intracellular organelle; GO:0043231 intracellular membrane-bounded organelle; GO:0043233 organelle lumen; GO:0070013 intracellular organelle lu…	GO:0000166 nucleotide binding; GO:0003824 catalytic activity; GO:0005488 binding; GO:0005524 ATP binding; GO:0005542 folic acid binding; GO:0016874 ligase activity; GO:0016879 ligase activity, forming carbon-nitrogen bonds; GO:0016882 cyclo-ligase activity; GO:0017076 purine nucleotide binding; GO:0019842 vitamin binding; GO:0030272 5-formyltetrahydrofolate cyclo-ligase activity; GO:0030554 adeny…			H	KOG3093	5-formyltetrahydrofolate cyclo-ligase	WP176 Folate metabolism;WP241 One carbon metabolism;WP4259 Disorders of folate metabolism and transport	https://www.wikipathways.org/instance/WP176;https://www.wikipathways.org/instance/WP241;https://www.wikipathways.org/instance/WP4259		R-HSA-1430728 Metabolism;R-HSA-196757 Metabolism of folate and pterines;R-HSA-196849 Metabolism of water-soluble vitamins and cofactors;R-HSA-196854 Metabolism of vitamins and cofactors	https://reactome.org/PathwayBrowser/#/R-HSA-1430728;https://reactome.org/PathwayBrowser/#/R-HSA-196757;https://reactome.org/PathwayBrowser/#/R-HSA-196849;https://reactome.org/PathwayBrowser/#/R-HSA-196854
P50238	Cysteine-rich protein 1 OS=Homo sapiens OX=9606 GN=CRIP1 PE=1 SV=3	CRIP1	0.530434	0.0132862	Down	10.39	1	1	1	5948.6	5291.76	5325.77	3707.75	2872.66	2206.83	1.40777	1.25232	1.26037	0.877457	0.679829	0.522257	nucleus	K24412			GO:0000003 reproduction; GO:0001655 urogenital system development; GO:0001738 morphogenesis of a polarized epithelium; GO:0002009 morphogenesis of an epithelium; GO:0002064 epithelial cell development; GO:0002376 immune system process; GO:0003006 developmental process involved in reproduction; GO:0003008 system process; GO:0006915 apoptotic process; GO:0006950 response to stress; GO:0006955 immun…	GO:0005622 intracellular anatomical structure; GO:0005737 cytoplasm;	GO:0003676 nucleic acid binding; GO:0003677 DNA binding; GO:0003680 minor groove of adenine-thymine-rich DNA binding; GO:0003690 double-stranded DNA binding; GO:0005488 binding; GO:0005515 protein binding; GO:0008270 zinc ion binding; GO:0008301 DNA binding, bending; GO:0033218 amide binding; GO:0042277 peptide binding; GO:0043167 ion binding; GO:0043169 cation binding; GO:0043565 sequence-specif…	PF00412	PF00412 LIM domain	TZ	KOG1700	Regulatory protein MLP and related LIM proteins
P51513	RNA-binding protein Nova-1 OS=Homo sapiens OX=9606 GN=NOVA1 PE=1 SV=2	NOVA1	0.631224	0.0108443	Down	7.1	3	3	3	3398.27	2859.85	3143.82	1996.36	1663.51	2274.86	1.32947	1.11883	1.22992	0.781014	0.650797	0.889969	cytoplasm	K14944			GO:0000375 RNA splicing, via transesterification reactions; GO:0000377 RNA splicing, via transesterification reactions with bulged adenosine as nucleophile; GO:0000381 regulation of alternative mRNA splicing, via spliceosome; GO:0000398 mRNA splicing, via spliceosome; GO:0006139 nucleobase-containing compound metabolic process; GO:0006396 RNA processing; GO:0006397 mRNA processing; GO:0006725 cel…	GO:0005622 intracellular anatomical structure; GO:0005634 nucleus; GO:0005730 nucleolus; GO:0031974 membrane-enclosed lumen; GO:0031981 nuclear lumen; GO:0043226 organelle; GO:0043227 membrane-bounded organelle; GO:0043228 non-membrane-bounded organelle; GO:0043229 intracellular organelle; GO:0043231 intracellular membrane-bounded organelle; GO:0043232 intracellular non-membrane-bounded organelle…	GO:0003676 nucleic acid binding; GO:0003723 RNA binding; GO:0003729 mRNA binding; GO:0005488 binding; GO:0005515 protein binding; GO:0097159 organic cyclic compound binding; GO:1901363 heterocyclic compound binding;	PF00013	PF00013 KH domain	AR	KOG2191	RNA-binding protein NOVA1/PASILLA and related KH domain proteins
P51530	DNA replication ATP-dependent helicase/nuclease DNA2 OS=Homo sapiens OX=9606 GN=DNA2 PE=1 SV=3	DNA2	0.544489	0.0274644	Down	0.85	1	1	1	2213.82	2178.28	1651.88	1465.62	915.832	909.428	1.42294	1.40009	1.06175	0.94203	0.588653	0.584537	cytoplasm	K10742	DNA2; DNA replication ATP-dependent helicase/nuclease Dna2 [EC:5.6.2.3 3.1.-.-]	hsa03030 DNA replication	GO:0000002 mitochondrial genome maintenance; GO:0000075 cell cycle checkpoint signaling; GO:0000076 DNA replication checkpoint signaling; GO:0000278 mitotic cell cycle; GO:0000723 telomere maintenance; GO:0000729 DNA double-strand break processing; GO:0001325 formation of extrachromosomal circular DNA; GO:0006139 nucleobase-containing compound metabolic process; GO:0006259 DNA metabolic process; …	GO:0000228 nuclear chromosome; GO:0000781 chromosome, telomeric region; GO:0005622 intracellular anatomical structure; GO:0005634 nucleus; GO:0005654 nucleoplasm; GO:0005694 chromosome; GO:0005737 cytoplasm; GO:0005739 mitochondrion; GO:0005759 mitochondrial matrix; GO:0009295 nucleoid; GO:0031974 membrane-enclosed lumen; GO:0031981 nuclear lumen; GO:0042645 mitochondrial nucleoid; GO:0043226 org…	GO:0000014 single-stranded DNA endodeoxyribonuclease activity; GO:0003676 nucleic acid binding; GO:0003677 DNA binding; GO:0003678 DNA helicase activity; GO:0003824 catalytic activity; GO:0004386 helicase activity; GO:0004518 nuclease activity; GO:0004519 endonuclease activity; GO:0004520 DNA endonuclease activity; GO:0004536 DNA nuclease activity; GO:0005488 binding; GO:0008094 ATP-dependent act…	PF13086; PF13087	PF13086 AAA domain; PF13087 AAA domain	L	KOG1805	DNA replication helicase				R-HSA-157579 Telomere Maintenance;R-HSA-1640170 Cell Cycle;R-HSA-1643685 Disease;R-HSA-174414 Processive synthesis on the C-strand of the telomere;R-HSA-174417 Telomere C-strand (Lagging Strand) Synthesis;R-HSA-174437 Removal of the Flap Intermediate from the C-strand;R-HSA-180786 Extension of Telomeres;R-HSA-212436 Generic Transcription Pathway;R-HSA-3700989 Transcriptional Regulation by TP53;R-…
P51608	Methyl-CpG-binding protein 2 OS=Homo sapiens OX=9606 GN=MECP2 PE=1 SV=1	MECP2	1.68634	0.00208493	Up	30.86	13	13	13	6377.4	6400.91	6849.34	9560.34	11754	11784.5	0.725715	0.72839	0.779419	1.08792	1.33754	1.34101	nucleus	K11588			GO:0000122 negative regulation of transcription by RNA polymerase II; GO:0000226 microtubule cytoskeleton organization; GO:0000278 mitotic cell cycle; GO:0001558 regulation of cell growth; GO:0001662 behavioral fear response; GO:0001666 response to hypoxia; GO:0001964 startle response; GO:0001976 nervous system process involved in regulation of systemic arterial blood pressure; GO:0002087 regulat…	GO:0000228 nuclear chromosome; GO:0000785 chromatin; GO:0000792 heterochromatin; GO:0005622 intracellular anatomical structure; GO:0005634 nucleus; GO:0005694 chromosome; GO:0005737 cytoplasm; GO:0005829 cytosol; GO:0031974 membrane-enclosed lumen; GO:0031981 nuclear lumen; GO:0032991 protein-containing complex; GO:0043226 organelle; GO:0043227 membrane-bounded organelle; GO:0043228 non-membrane-…	GO:0000166 nucleotide binding; GO:0000217 DNA secondary structure binding; GO:0000400 four-way junction DNA binding; GO:0000981 DNA-binding transcription factor activity, RNA polymerase II-specific; GO:0001227 DNA-binding transcription repressor activity, RNA polymerase II-specific; GO:0003676 nucleic acid binding; GO:0003677 DNA binding; GO:0003682 chromatin binding; GO:0003690 double-stranded D…	PF01429	PF01429 Methyl-CpG binding domain	KB	KOG4161	Methyl-CpG binding transcription regulators	WP2858 Ectoderm differentiation;WP3584 MECP2 and associated Rett syndrome;WP3585 Cytosine methylation;WP3624 Lung fibrosis;WP4312 Rett syndrome causing genes;WP4533 Transcription co factors SKI and SKIL protein partners;WP4549 Fragile X syndrome;WP4577 Neurodegeneration with brain iron accumulation NBIA subtypes pathway;WP706 Sudden infant death syndrome SIDS susceptibility pathways	https://www.wikipathways.org/instance/WP2858;https://www.wikipathways.org/instance/WP3584;https://www.wikipathways.org/instance/WP3585;https://www.wikipathways.org/instance/WP3624;https://www.wikipathways.org/instance/WP4312;https://www.wikipathways.org/instance/WP4533;https://www.wikipathways.org/instance/WP4549;https://www.wikipathways.org/instance/WP4577;https://www.wikipathways.org/instance/W…	Transcription factor
P51812	Ribosomal protein S6 kinase alpha-3 OS=Homo sapiens OX=9606 GN=RPS6KA3 PE=1 SV=1	RPS6KA3	0.634086	0.0063302	Down	20.41	15	10	10	13854.6	15634	16134.2	10927.3	8450.58	9550.88	1.11504	1.25824	1.2985	0.879442	0.680113	0.768666	nucleus	K04373	RPS6KA; ribosomal protein S6 kinase alpha-1/2/3/6 [EC:2.7.11.1]	hsa04150 mTOR signaling pathway; hsa05207 Chemical carcinogenesis - receptor activation; hsa04722 Neurotrophin signaling pathway; hsa04714 Thermogenesis; hsa04720 Long-term potentiation; hsa04914 Progesterone-mediated oocyte maturation; hsa04010 MAPK signaling pathway; hsa05135 Yersinia infection; hsa04114 Oocyte meiosis; hsa04931 Insulin resistance	GO:0001501 skeletal system development; GO:0001558 regulation of cell growth; GO:0002009 morphogenesis of an epithelium; GO:0002165 instar larval or pupal development; GO:0002218 activation of innate immune response; GO:0002221 pattern recognition receptor signaling pathway; GO:0002224 toll-like receptor signaling pathway; GO:0002237 response to molecule of bacterial origin; GO:0002253 activation…	GO:0005622 intracellular anatomical structure; GO:0005634 nucleus; GO:0005654 nucleoplasm; GO:0005737 cytoplasm; GO:0005829 cytosol; GO:0031594 neuromuscular junction; GO:0031974 membrane-enclosed lumen; GO:0031981 nuclear lumen; GO:0036477 somatodendritic compartment; GO:0043025 neuronal cell body; GO:0043204 perikaryon; GO:0043226 organelle; GO:0043227 membrane-bounded organelle; GO:0043229 int…	GO:0003824 catalytic activity; GO:0004672 protein kinase activity; GO:0004674 protein serine/threonine kinase activity; GO:0004711 ribosomal protein S6 kinase activity; GO:0004857 enzyme inhibitor activity; GO:0004866 endopeptidase inhibitor activity; GO:0004869 cysteine-type endopeptidase inhibitor activity; GO:0005488 binding; GO:0005515 protein binding; GO:0016301 kinase activity; GO:0016740 t…	PF00069	PF00069 Protein kinase domain	T	KOG0603	Ribosomal protein S6 kinase	WP2380 Brain derived neurotrophic factor BDNF signaling pathway;WP304 Kit receptor signaling pathway;WP382 MAPK signaling pathway;WP3915 Angiopoietin like protein 8 regulatory pathway;WP4321 Thermogenesis;WP437 EGF EGFR signaling pathway;WP477 Cytoplasmic ribosomal proteins;WP481 Insulin signaling;WP4877 Host pathogen interaction of human coronaviruses MAPK signaling;WP5087 Pleural mesothelioma;W…	https://www.wikipathways.org/instance/WP2380;https://www.wikipathways.org/instance/WP304;https://www.wikipathways.org/instance/WP382;https://www.wikipathways.org/instance/WP3915;https://www.wikipathways.org/instance/WP4321;https://www.wikipathways.org/instance/WP437;https://www.wikipathways.org/instance/WP477;https://www.wikipathways.org/instance/WP481;https://www.wikipathways.org/instance/WP4877…		R-HSA-112314 Neurotransmitter receptors and postsynaptic signal transmission;R-HSA-112315 Transmission across Chemical Synapses;R-HSA-112316 Neuronal System;R-HSA-1266738 Developmental Biology;R-HSA-1280215 Cytokine Signaling in Immune system;R-HSA-162582 Signal Transduction;R-HSA-166016 Toll Like Receptor 4 (TLR4) Cascade;R-HSA-166058 MyD88:MAL(TIRAP) cascade initiated on plasma membrane;R-HSA-1…		ANDROGEN RESPONSE;PROTEIN SECRETION;PI3K AKT MTOR SIGNALING	https://www.gsea-msigdb.org/gsea/msigdb/human/geneset/HALLMARK_ANDROGEN_RESPONSE;https://www.gsea-msigdb.org/gsea/msigdb/human/geneset/HALLMARK_PROTEIN_SECRETION;https://www.gsea-msigdb.org/gsea/msigdb/human/geneset/HALLMARK_PI3K_AKT_MTOR_SIGNALING
P51816	AF4/FMR2 family member 2 OS=Homo sapiens OX=9606 GN=AFF2 PE=1 SV=4	AFF2	1.81655	0.0486261	Up	2.9	4	4	4	934.547	1613.83	1786.32	2204.97	2591.15	3078.07	0.459279	0.793109	0.877879	1.08362	1.27341	1.5127	nucleus	K15194			GO:0006996 organelle organization; GO:0006997 nucleus organization; GO:0007275 multicellular organism development; GO:0007399 nervous system development; GO:0007417 central nervous system development; GO:0007420 brain development; GO:0009987 cellular process; GO:0010468 regulation of gene expression; GO:0016043 cellular component organization; GO:0019219 regulation of nucleobase-containing compou…	GO:0005622 intracellular anatomical structure; GO:0005634 nucleus; GO:0005654 nucleoplasm; GO:0016604 nuclear body; GO:0016607 nuclear speck; GO:0031974 membrane-enclosed lumen; GO:0031981 nuclear lumen; GO:0043226 organelle; GO:0043227 membrane-bounded organelle; GO:0043229 intracellular organelle; GO:0043231 intracellular membrane-bounded organelle; GO:0043233 organelle lumen; GO:0070013 intrac…	GO:0002151 G-quadruplex RNA binding; GO:0003676 nucleic acid binding; GO:0003723 RNA binding; GO:0005488 binding; GO:0097159 organic cyclic compound binding; GO:1901363 heterocyclic compound binding;						WP5316 Primary ovarian insufficiency	https://www.wikipathways.org/instance/WP5316
P52630	Signal transducer and activator of transcription 2 OS=Homo sapiens OX=9606 GN=STAT2 PE=1 SV=1	STAT2	0.530404	0.00899998	Down	8.58	7	7	7	3287.15	3686.47	3410.21	1953.53	1393.25	2160.85	1.2411	1.39187	1.28756	0.737577	0.526037	0.815853	cytoplasm	K11221	STAT2; signal transducer and activator of transcription 2	hsa04380 Osteoclast differentiation; hsa05160 Hepatitis C; hsa05161 Hepatitis B; hsa05200 Pathways in cancer; hsa05169 Epstein-Barr virus infection; hsa05168 Herpes simplex virus 1 infection; hsa05165 Human papillomavirus infection; hsa04621 NOD-like receptor signaling pathway; hsa04630 JAK-STAT signaling pathway; hsa04625 C-type lectin receptor signaling pathway; hsa05171 Coronavirus disease - C…	GO:0001932 regulation of protein phosphorylation; GO:0002252 immune effector process; GO:0002376 immune system process; GO:0006355 regulation of DNA-templated transcription; GO:0006357 regulation of transcription by RNA polymerase II; GO:0006950 response to stress; GO:0006952 defense response; GO:0006955 immune response; GO:0007154 cell communication; GO:0007165 signal transduction; GO:0007166 ce…	GO:0005622 intracellular anatomical structure; GO:0005634 nucleus; GO:0005654 nucleoplasm; GO:0005737 cytoplasm; GO:0005829 cytosol; GO:0005886 plasma membrane; GO:0016020 membrane; GO:0031974 membrane-enclosed lumen; GO:0031981 nuclear lumen; GO:0043226 organelle; GO:0043227 membrane-bounded organelle; GO:0043229 intracellular organelle; GO:0043231 intracellular membrane-bounded organelle; GO:00…	GO:0000981 DNA-binding transcription factor activity, RNA polymerase II-specific; GO:0003700 DNA-binding transcription factor activity; GO:0005488 binding; GO:0005515 protein binding; GO:0019899 enzyme binding; GO:0042802 identical protein binding; GO:0044389 ubiquitin-like protein ligase binding; GO:0140110 transcription regulator activity;	PF02865; PF02864; PF00017; PF12188	PF02865 STAT protein, protein interaction domain; PF02864 STAT protein, DNA binding domain; PF00017 SH2 domain; PF12188 Signal transducer and activator of transcription 2 C terminal	KT	KOG3667	STAT protein	WP2113 Type III interferon signaling;WP236 Adipogenesis;WP3929 Chemokine signaling pathway;WP4197 Immune response to tuberculosis;WP4341 Non genomic actions of 1 25 dihydroxyvitamin D3;WP4495 IL 10 anti inflammatory signaling pathway;WP4558 Overview of interferons mediated signaling pathway;WP4630 Measles virus infection;WP4666 Hepatitis B infection;WP4868 Type I interferon induction and signalin…	https://www.wikipathways.org/instance/WP2113;https://www.wikipathways.org/instance/WP236;https://www.wikipathways.org/instance/WP3929;https://www.wikipathways.org/instance/WP4197;https://www.wikipathways.org/instance/WP4341;https://www.wikipathways.org/instance/WP4495;https://www.wikipathways.org/instance/WP4558;https://www.wikipathways.org/instance/WP4630;https://www.wikipathways.org/instance/WP…	Transcription factor	R-HSA-1280215 Cytokine Signaling in Immune system;R-HSA-1643685 Disease;R-HSA-168256 Immune System;R-HSA-449147 Signaling by Interleukins;R-HSA-5663205 Infectious disease;R-HSA-8854691 Interleukin-20 family signaling;R-HSA-909733 Interferon alpha/beta signaling;R-HSA-912694 Regulation of IFNA/IFNB signaling;R-HSA-913531 Interferon Signaling;R-HSA-9679191 Potential therapeutics for SARS;R-HSA-9679…	https://reactome.org/PathwayBrowser/#/R-HSA-1280215;https://reactome.org/PathwayBrowser/#/R-HSA-1643685;https://reactome.org/PathwayBrowser/#/R-HSA-168256;https://reactome.org/PathwayBrowser/#/R-HSA-449147;https://reactome.org/PathwayBrowser/#/R-HSA-5663205;https://reactome.org/PathwayBrowser/#/R-HSA-8854691;https://reactome.org/PathwayBrowser/#/R-HSA-909733;https://reactome.org/PathwayBrowser/#/…	IL6 JAK STAT3 SIGNALING;INTERFERON ALPHA RESPONSE;INTERFERON GAMMA RESPONSE;PI3K AKT MTOR SIGNALING	https://www.gsea-msigdb.org/gsea/msigdb/human/geneset/HALLMARK_IL6_JAK_STAT3_SIGNALING;https://www.gsea-msigdb.org/gsea/msigdb/human/geneset/HALLMARK_INTERFERON_ALPHA_RESPONSE;https://www.gsea-msigdb.org/gsea/msigdb/human/geneset/HALLMARK_INTERFERON_GAMMA_RESPONSE;https://www.gsea-msigdb.org/gsea/msigdb/human/geneset/HALLMARK_PI3K_AKT_MTOR_SIGNALING
P52657	Transcription initiation factor IIA subunit 2 OS=Homo sapiens OX=9606 GN=GTF2A2 PE=1 SV=1	GTF2A2	0.55687	0.0294401	Down	8.26	1	1	1	3103.44	2624.24	3978.3	1659.44	1472.15	2273.38	1.23226	1.04199	1.57964	0.658902	0.584536	0.902675	cytoplasm,nucleus	K03123	TFIIA2; transcription initiation factor TFIIA small subunit	hsa03022 Basal transcription factors; hsa05203 Viral carcinogenesis	GO:0006139 nucleobase-containing compound metabolic process; GO:0006351 DNA-templated transcription; GO:0006352 DNA-templated transcription initiation; GO:0006355 regulation of DNA-templated transcription; GO:0006357 regulation of transcription by RNA polymerase II; GO:0006366 transcription by RNA polymerase II; GO:0006367 transcription initiation at RNA polymerase II promoter; GO:0006725 cellula…	GO:0000428 DNA-directed RNA polymerase complex; GO:0005622 intracellular anatomical structure; GO:0005634 nucleus; GO:0005654 nucleoplasm; GO:0005667 transcription regulator complex; GO:0005669 transcription factor TFIID complex; GO:0005672 transcription factor TFIIA complex; GO:0016591 RNA polymerase II, holoenzyme; GO:0030054 cell junction; GO:0030880 RNA polymerase complex; GO:0031974 membrane…	GO:0003712 transcription coregulator activity; GO:0003713 transcription coactivator activity; GO:0005488 binding; GO:0005515 protein binding; GO:0008134 transcription factor binding; GO:0017025 TBP-class protein binding; GO:0042802 identical protein binding; GO:0042803 protein homodimerization activity; GO:0046982 protein heterodimerization activity; GO:0046983 protein dimerization activity; GO:0…	PF02268; PF02751	PF02268 Transcription initiation factor IIA, gamma subunit, helical domain; PF02751 Transcription initiation factor IIA, gamma subunit	K	KOG3463	Transcription initiation factor IIA, gamma subunit	WP405 Eukaryotic transcription initiation	https://www.wikipathways.org/instance/WP405	Transcription factor	R-HSA-162582 Signal Transduction;R-HSA-162587 HIV Life Cycle;R-HSA-162599 Late Phase of HIV Life Cycle;R-HSA-162906 HIV Infection;R-HSA-1643685 Disease;R-HSA-167161 HIV Transcription Initiation;R-HSA-167162 RNA Polymerase II HIV Promoter Escape;R-HSA-167172 Transcription of the HIV genome;R-HSA-5663205 Infectious disease;R-HSA-674695 RNA Polymerase II Pre-transcription Events;R-HSA-6807505 RNA po…	https://reactome.org/PathwayBrowser/#/R-HSA-162582;https://reactome.org/PathwayBrowser/#/R-HSA-162587;https://reactome.org/PathwayBrowser/#/R-HSA-162599;https://reactome.org/PathwayBrowser/#/R-HSA-162906;https://reactome.org/PathwayBrowser/#/R-HSA-1643685;https://reactome.org/PathwayBrowser/#/R-HSA-167161;https://reactome.org/PathwayBrowser/#/R-HSA-167162;https://reactome.org/PathwayBrowser/#/R-H…	DNA REPAIR	https://www.gsea-msigdb.org/gsea/msigdb/human/geneset/HALLMARK_DNA_REPAIR
P52756	RNA-binding protein 5 OS=Homo sapiens OX=9606 GN=RBM5 PE=1 SV=2	RBM5	0.560557	6.77394e-05	Down	16.93	13	11	11	15977.6	17073.6	17242	9788.82	9014.23	9389.14	1.22145	1.30523	1.31811	0.748329	0.689114	0.717775	nucleus	K13094			GO:0000245 spliceosomal complex assembly; GO:0000375 RNA splicing, via transesterification reactions; GO:0000377 RNA splicing, via transesterification reactions with bulged adenosine as nucleophile; GO:0000381 regulation of alternative mRNA splicing, via spliceosome; GO:0000398 mRNA splicing, via spliceosome; GO:0006139 nucleobase-containing compound metabolic process; GO:0006396 RNA processing; …	GO:0005622 intracellular anatomical structure; GO:0005634 nucleus; GO:0005654 nucleoplasm; GO:0005681 spliceosomal complex; GO:0016604 nuclear body; GO:0016607 nuclear speck; GO:0031974 membrane-enclosed lumen; GO:0031981 nuclear lumen; GO:0032991 protein-containing complex; GO:0043226 organelle; GO:0043227 membrane-bounded organelle; GO:0043229 intracellular organelle; GO:0043231 intracellular m…	GO:0003676 nucleic acid binding; GO:0003677 DNA binding; GO:0003723 RNA binding; GO:0003729 mRNA binding; GO:0005488 binding; GO:0005515 protein binding; GO:0035198 miRNA binding; GO:0042802 identical protein binding; GO:0044877 protein-containing complex binding; GO:0061980 regulatory RNA binding; GO:0097159 organic cyclic compound binding; GO:1901363 heterocyclic compound binding;	PF00076; PF00641; PF17780	PF00076 RNA recognition motif. (a.k.a. RRM, RBD, or RNP domain); PF00641 Zn-finger in Ran binding protein and others; PF17780 OCRE domain	R	KOG0154	RNA-binding protein RBM5 and related proteins, contain G-patch and RRM domains	WP411 mRNA processing	https://www.wikipathways.org/instance/WP411		R-HSA-72163 mRNA Splicing - Major Pathway;R-HSA-72172 mRNA Splicing;R-HSA-72203 Processing of Capped Intron-Containing Pre-mRNA;R-HSA-8953854 Metabolism of RNA	https://reactome.org/PathwayBrowser/#/R-HSA-72163;https://reactome.org/PathwayBrowser/#/R-HSA-72172;https://reactome.org/PathwayBrowser/#/R-HSA-72203;https://reactome.org/PathwayBrowser/#/R-HSA-8953854	HEME METABOLISM	https://www.gsea-msigdb.org/gsea/msigdb/human/geneset/HALLMARK_HEME_METABOLISM
[truncated: 457 more rows]

## Sheet: Diff_distribution
Compared sample name	Up-regulated	Down-regulated
indi/DMSO	205	411
