# Supplementary material for: Targeting RBM39 through indisulam induced mis-splicing of mRNA to exert anti-cancer effects in T-cell acute lymphoblastic leukemia
Source: J Exp Clin Cancer Res. 2024 Jul 24;43:205. doi: 10.1186/s13046-024-03130-8 (PMC11267830; doi:10.1186/s13046-024-03130-8)
Supplement: Supplementary file 21 — Supplementary Material 21: Supplementary Table 12. CRISPR screening data indicated the dependence of Jurkat cell survival on THOC1. [file 13046_2024_3130_MOESM21_ESM.csv]

gene	gene_effect	z_score	mean	stddev
RAN	-4.576663656	-0.939400759	-4.18618737	0.415665286
HSPE1	-3.800472306	-0.9488611	-3.456707833	0.36229167
RPS8	-3.69649247	-1.669110134	-3.039732522	0.393479096
KIF11	-3.585070902	-1.761970945	-2.703479225	0.500344049
RPL11	-3.484977766	-2.562922591	-2.42147313	0.414957768
RPL8	-3.459943483	-1.788181064	-2.802518187	0.367650295
RPL17	-3.459148213	-0.544765234	-3.286486109	0.31694773
RPL12	-3.416245775	-1.403058431	-2.709020729	0.504059582
SNRPA1	-3.397875225	-0.784441064	-3.083220185	0.401120052
PCNA	-3.381488935	-0.974048291	-2.938992181	0.454286258
EEF2	-3.323711254	-1.523259485	-2.510298365	0.533994961
RPS20	-3.290051676	-1.208568251	-2.852354598	0.362161655
RPS15A	-3.244722312	-1.600219055	-2.583615391	0.413135264
RPL18A	-3.213728736	-1.232656811	-2.743469	0.381500943
POLR2L	-3.20409032	-1.022464842	-2.727106786	0.466503604
SNRPD1	-3.202175185	-0.865677537	-2.817225556	0.444680164
RPS29	-3.201726794	-0.51748307	-3.016414766	0.358102591
SARS1	-3.174551575	-0.69314748	-2.860881569	0.452529966
H2BC11	-3.166251778	-3.158608778	-2.029400695	0.35992146
PHF5A	-3.137500182	-0.72356273	-2.787687722	0.483458372
SMU1	-3.129756744	-0.111725312	-3.077930757	0.463869701
UBL5	-3.113053401	-0.248525265	-3.020468226	0.37253828
RRM2	-3.109525795	-1.426258434	-2.355863663	0.528419054
PRPF19	-3.06872138	-1.142176736	-2.631428392	0.382859302
SF3B5	-3.066820444	0.190838718	-3.134010829	0.352079418
RPS3A	-3.061920688	-0.591902136	-2.829137312	0.393280174
BUD31	-3.054582725	-2.117116241	-2.295276528	0.358651161
PUF60	-3.04931207	0.033105964	-3.06251416	0.39878281
SNRNP200	-3.035270006	-1.458716001	-2.464247074	0.391455863
RPS18	-2.997786519	-0.717123454	-2.719820238	0.387612871
NIP7	-2.992834254	-2.317738781	-2.011898263	0.423229744
CDC5L	-2.981511619	-2.960814348	-1.941836215	0.351145084
RRM1	-2.956020557	0.339403896	-3.119236546	0.480890144
FAU	-2.928093606	-0.298567116	-2.79791173	0.436022148
RPL4	-2.911894775	-1.354932683	-2.350816586	0.414100416
H2BC4	-2.886430513	-3.835580985	-1.702138943	0.308764585
RPL7A	-2.844863494	-2.168507505	-1.984920047	0.396560051
PRPF38A	-2.821616057	-0.427615514	-2.705638241	0.27121985
MYC	-2.818527352	-1.470765911	-1.794480692	0.696267606
SF3B3	-2.814917254	-0.75544032	-2.55132197	0.348929329
GINS2	-2.809700809	-1.518575508	-2.163568694	0.425485669
TRMT112	-2.80130533	-2.446777611	-1.900327712	0.368230285
BUB3	-2.767160134	-0.902505396	-2.222692346	0.603284801
RPL27A	-2.766105143	-1.573219352	-2.211554106	0.352494416
PSMA7	-2.754005131	-1.096529946	-2.385378055	0.336176023
H2BC15	-2.753664288	-2.38788815	-2.132535866	0.260116213
SRSF2	-2.747290442	-0.4578466	-2.561231102	0.406379211
SNU13	-2.742313253	-0.124342735	-2.703062479	0.315665997
CCT4	-2.732764741	-1.341954662	-2.278336512	0.338631581
EIF4A3	-2.729861636	-0.72070394	-2.503270728	0.314402205
SNRPB	-2.726425933	-1.804163638	-2.042418771	0.379127008
RPL32	-2.718311457	-0.856168735	-2.39367311	0.379175663
CHMP2A	-2.708502579	-1.388579835	-2.223854067	0.349024593
PSMB4	-2.688548139	-0.583902096	-2.474452389	0.36666378
PRPF38B	-2.682553666	-1.921893066	-1.854398611	0.430905897
RACK1	-2.660849052	-1.716628369	-1.853918798	0.470066945
WDR77	-2.657827516	-3.032276432	-1.359199271	0.428268423
RPS19	-2.647723912	0.822833486	-2.950820545	0.368357193
SUPT6H	-2.647248908	-1.953463497	-1.954839394	0.354452241
CDC27	-2.636772742	0.845314053	-2.881383506	0.289372645
KPNB1	-2.636158026	-1.428084466	-2.083566052	0.386946281
PRPF8	-2.627255721	-1.432544475	-2.08349875	0.379574233
POLR3K	-2.621468332	-2.881179691	-1.488881165	0.393098414
SF3A3	-2.619503931	-0.477288335	-2.436336038	0.383767798
PLK1	-2.614126681	0.525629329	-2.851302333	0.451222257
RPL37A	-2.60275002	-0.462721792	-2.443544931	0.344062226
SF1	-2.601304687	0.12218861	-2.646128402	0.36684037
RPL9	-2.583801951	-0.488725949	-2.364517107	0.448686723
SNRPF	-2.571979694	1.427728296	-3.231256929	0.461766596
DPAGT1	-2.539797753	-2.029890299	-1.477140478	0.52350478
SPC24	-2.539569149	-0.233695863	-2.426312454	0.484632859
CDC16	-2.529809259	-0.241469713	-2.436248114	0.387465342
RPL10A	-2.525377086	-0.538009262	-2.341243569	0.342249716
RPL37	-2.524191334	-2.180318969	-1.59107473	0.42797252
RPL31	-2.523876732	0.643800765	-2.775664832	0.391096304
RNPC3	-2.520168485	-2.018592366	-1.609997107	0.450894095
DONSON	-2.520087903	-0.534840648	-2.264681149	0.477538039
SRSF7	-2.519564052	-0.96731736	-2.134745386	0.39782049
PHB2	-2.51775056	-0.596749955	-2.26645754	0.421102704
BANF1	-2.517534453	-0.540332823	-2.341637641	0.325534197
TONSL	-2.513049429	-1.774019217	-1.824463605	0.388150149
RPL19	-2.504826978	-0.323643505	-2.394593232	0.340602376
RPS9	-2.501769398	-1.129452332	-2.079662863	0.373726737
DDB1	-2.497233827	-1.701537245	-1.93991079	0.327540898
RUVBL1	-2.495641658	-2.147162334	-1.718278827	0.362041947
CPSF4	-2.49090506	-2.193489062	-1.680814417	0.369316017
YARS2	-2.489246353	-2.432701586	-1.119927352	0.562879972
VPS25	-2.488556527	-0.376516803	-2.295054516	0.513926627
RPL23	-2.484144908	1.022162598	-2.912853649	0.41941345
POLD1	-2.474616859	0.036216813	-2.489212945	0.403019629
TUBB	-2.468899987	-1.010257351	-1.801463095	0.660660268
TXNL4A	-2.4667262	-0.403485902	-2.280412477	0.461760179
SF3B4	-2.463898762	-0.924567969	-2.138870992	0.351545566
PRELID1	-2.463784202	0.439074584	-2.630203972	0.379023919
CTCF	-2.460788357	-2.045637449	-1.702231403	0.370816908
RPS7	-2.458647353	-0.973973713	-2.132719126	0.334637601
CDC45	-2.457798992	-0.282546836	-2.332232913	0.444408015
UTP4	-2.442553087	-1.909598749	-1.677344581	0.400716908
SF3B1	-2.438688957	-3.408815347	-1.382436029	0.309859238
SNRPE	-2.434002481	-1.498918435	-1.869978487	0.376287316
RPL26	-2.433672891	-1.126739764	-1.980935434	0.40181191
RPS11	-2.431391071	0.9542961	-2.787934732	0.373619531
GPN2	-2.427914238	-1.016943886	-1.986495247	0.434064256
RBM39	-2.419231015	-0.841814406	-2.13237058	0.340764464
RPS3	-2.41816462	0.567569357	-2.607043048	0.332784752
THOC5	-2.40487841	-4.543664808	-1.254652701	0.253149332
SF3A1	-2.400031895	-2.053540806	-1.654691749	0.362953657
CDC23	-2.399691539	-0.398589592	-2.249822093	0.375999395
VCP	-2.397453269	0.581877569	-2.661241313	0.453339429
BIRC5	-2.39407379	-1.012628357	-2.020259658	0.369152344
UBE2M	-2.390661321	-2.105897052	-1.360338791	0.489255887
RPS16	-2.388183653	-0.930848365	-2.081298851	0.329682914
FARSB	-2.384810409	-0.984741737	-1.963348574	0.427992254
YRDC	-2.382453978	-0.581851456	-1.882993397	0.858398782
PSMB6	-2.364175031	-0.712512432	-1.86860298	0.695527585
DTYMK	-2.36153812	-1.417662982	-1.56053258	0.565018308
RPS6	-2.359326557	-0.40353665	-2.208950303	0.372645842
RPS13	-2.356779295	-2.320041075	-1.678539118	0.292339728
ELOB	-2.334971778	-2.064370927	-1.463532345	0.422133165
PRPF31	-2.331094291	-0.451498342	-2.18290117	0.328225172
ANKLE2	-2.330825796	0.061739169	-2.357007204	0.424064801
SF3A2	-2.330596506	-2.481060345	-1.602056249	0.293640684
ATP6V1A	-2.329623508	-0.899790624	-1.950314135	0.421552928
CDCA8	-2.325422465	-2.324695068	-1.317695715	0.433487713
RPS23	-2.306904619	0.237719526	-2.386905602	0.33653518
RSL24D1	-2.298574843	-0.352238131	-2.172625891	0.357567624
RPL3	-2.294484479	0.99572427	-2.639981429	0.346980545
RNGTT	-2.288179187	-1.351834267	-1.787136534	0.370639112
EIF2S1	-2.28694108	-1.673447071	-1.736192327	0.329110351
SS18L2	-2.284427635	-0.281320733	-2.121721347	0.578365787
HSPD1	-2.28328934	-0.814148393	-1.961446252	0.395312564
NEDD1	-2.25651512	-1.048930056	-1.868117517	0.370279792
CDC7	-2.254181532	0.149644146	-2.299592836	0.303461949
RPS27A	-2.245048388	-0.299451649	-2.148178989	0.323489284
C1orf109	-2.241767215	-1.510281197	-1.311401774	0.616021336
CDC123	-2.240659435	-0.320062684	-2.131096163	0.342318169
PSMB1	-2.234585118	-1.426397823	-1.862179154	0.261081416
RPS4X	-2.231074152	0.25470761	-2.376090893	0.569345929
AQR	-2.227671264	-2.988459518	-1.482044181	0.249502153
SNRPD2	-2.22116578	-0.064353375	-2.197474197	0.368148251
CDK1	-2.218917368	0.790647567	-2.573575498	0.448566649
CHEK1	-2.214850299	-0.808472812	-1.921718736	0.362574422
SMC4	-2.212667565	-2.096754641	-1.541078295	0.320299408
PRMT5	-2.205692439	-3.533517257	-1.069295518	0.321605029
POLR3A	-2.197229262	0.640042398	-2.469633332	0.425603163
RPL7	-2.196127028	-0.350168926	-2.073986816	0.348803684
DDX56	-2.196109498	-0.066840732	-2.176137148	0.298805071
HEATR1	-2.1956501	-1.7125226	-1.608994936	0.342567838
NSF	-2.193602753	0.145121916	-2.25904122	0.450920636
TSR2	-2.192211068	-1.299900635	-1.794032757	0.306314422
NUS1	-2.190324066	-1.455681517	-1.667915512	0.358875584
LSM7	-2.187271048	-0.444027685	-2.050472774	0.308085009
PSMA3	-2.184304022	1.38039316	-2.771755227	0.425568036
RPS14	-2.183419265	0.274918178	-2.295550342	0.407870726
ATP1A1	-2.18271916	-2.129856114	-0.99173011	0.559187563
WDR43	-2.181727687	-0.182431882	-2.115037293	0.365563263
POLR3H	-2.179183978	-1.208967388	-1.708574042	0.389266031
RPL13	-2.176142223	1.456408627	-2.628804286	0.310807046
SART3	-2.171444903	-1.549117048	-1.774016721	0.256551423
NOP16	-2.170431814	-2.410712711	-1.420787297	0.310963855
EIF6	-2.159620279	-1.747226246	-1.510503073	0.371512967
PSMC6	-2.141698296	-0.625600055	-1.93632118	0.328288199
PSMB3	-2.131491372	2.143189134	-2.961417844	0.387239025
RPAP1	-2.130618255	-0.467872869	-1.983324258	0.314816282
RPS12	-2.12543815	0.730310286	-2.333616731	0.285054976
TWISTNB	-2.123760274	-0.425815232	-1.980353436	0.336781841
RPL38	-2.1228058	-1.769517121	-1.621214877	0.283462034
HSPA9	-2.121939327	0.681335517	-2.357602365	0.345883977
PSMA6	-2.120012741	2.056705889	-3.014654654	0.434987773
PSMA1	-2.118177806	0.507591314	-2.329190705	0.415714163
POLR2B	-2.117078729	1.356229885	-2.542730259	0.313849101
ATP6V1G1	-2.104328126	-2.510472932	-1.124611517	0.390251811
XAB2	-2.103963476	0.97759991	-2.496082917	0.401104212
POLR2C	-2.103801258	1.067097471	-2.443537236	0.318373895
RPL5	-2.103681629	1.641701106	-2.748817057	0.392967651
POLE	-2.103003479	-1.327533186	-1.618653248	0.36484981
EIF3B	-2.097181873	-0.372426178	-1.972635077	0.334420091
CRNKL1	-2.082438252	-0.318483999	-1.976667359	0.332107402
SNRPG	-2.079592151	0.043830752	-2.097764844	0.414610576
DBR1	-2.07031183	-0.437388234	-1.879030802	0.437325499
DDX49	-2.059672958	-1.243752942	-1.599070193	0.370333006
INTS3	-2.05632245	-1.508933726	-1.521952845	0.354137227
RPS15	-2.052124474	1.637784397	-2.638228208	0.357863792
WDR74	-2.04345794	-0.364025509	-1.918845851	0.342316914
PSMD6	-2.041413985	-0.282587376	-1.938486642	0.364231921
THOC2	-2.038383787	-0.042978255	-2.027000969	0.264850628
CLTC	-2.035289763	-1.490515003	-1.427520661	0.407757788
NUTF2	-2.026453366	0.047936851	-2.042651213	0.33789968
LSM3	-2.025852085	-0.435350031	-1.876809765	0.342350543
SRSF3	-2.0257758	1.63704356	-2.737620754	0.434835683
PSMD12	-2.017065725	-1.077848956	-1.69440652	0.29935475
MTBP	-2.012397361	-1.396652153	-1.594436168	0.299259334
PSMD7	-2.012370289	-0.879365219	-1.64582664	0.416827548
DTL	-2.011706241	0.912585295	-2.333185064	0.352272631
ABCE1	-2.011160032	0.641716199	-2.248292416	0.369528437
ATP6V0C	-2.004246641	0.948503874	-2.507217219	0.530277832
HCFC1	-2.004150708	-1.245708804	-1.613302021	0.31375606
RBM25	-1.999355736	-1.336921062	-1.516851902	0.360906749
MASTL	-1.99715392	-1.984865203	-1.281884043	0.360361941
HNRNPK	-1.994240065	0.981383324	-2.404731022	0.418277901
H3-3A	-1.990277032	-1.014870515	-1.569073996	0.415031307
MMS22L	-1.988736553	-1.12761128	-1.493560195	0.439137464
EIF3F	-1.98471577	-1.818833824	-1.503983613	0.264307905
TAF6	-1.98130641	-1.69769585	-1.467298379	0.302768032
SF3B6	-1.976809692	0.289491491	-2.054442761	0.268170469
SSRP1	-1.974531711	-2.447885606	-1.360891934	0.250681558
MED30	-1.969489666	0.123665899	-2.023815526	0.439295394
PPWD1	-1.968191098	0.121928513	-2.022049143	0.441718216
CKAP5	-1.965761905	0.286366775	-2.086832715	0.422782323
NAA10	-1.958996448	-1.969862973	-0.988731355	0.492554612
CSE1L	-1.958199326	0.854546853	-2.217865183	0.303863804
WDR82	-1.953293165	-0.649061527	-1.623411523	0.508244025
AARS1	-1.952717964	0.534840824	-2.134442887	0.339773845
POP5	-1.949710008	-0.581956243	-1.675880363	0.470533048
GPN1	-1.94921434	-0.34951903	-1.802685508	0.419229912
THAP1	-1.948921319	-1.429754727	-1.124588325	0.576555529
DARS1	-1.947497341	-0.294302076	-1.858220228	0.303351964
DHDDS	-1.942130258	1.192151975	-2.404564672	0.387898878
AURKB	-1.939863208	0.970624593	-2.336580018	0.408723221
SSU72	-1.937503099	-1.197182459	-1.608023253	0.275212725
THOC1	-1.925766956	-2.757761689	-1.059672368	0.314057082
TOMM22	-1.925189349	-3.014926551	-1.180258574	0.247080903
DNM2	-1.91999116	-1.418695222	-1.219729973	0.493595225
PDCD11	-1.919848746	-1.602312793	-1.39913483	0.324976446
LUC7L3	-1.916520824	-0.236296512	-1.832310909	0.356373924
POLR2F	-1.916147618	1.006549858	-2.196587225	0.27861472
WDR75	-1.912290543	-1.336579081	-1.495796203	0.311612194
EP400	-1.908898478	-4.217023783	-0.900279131	0.239178008
WEE1	-1.907105888	1.672289398	-2.64730787	0.442627923
H2AC20	-1.906610238	-2.864161138	-1.007479076	0.313924782
PSMD3	-1.902966107	-0.285519818	-1.803198933	0.349422942
CCT3	-1.898722359	1.250955397	-2.346264411	0.357760199
NIFK	-1.897292655	-0.517888392	-1.762177946	0.260895418
MAD2L1	-1.894897429	-0.358247298	-1.770850706	0.346260038
USP5	-1.893737701	-1.776795094	-1.419292004	0.267023305
COX6A1	-1.891724755	-5.457801201	-0.649814722	0.227547686
ADSL	-1.885056007	-1.731837856	-0.896902771	0.570580688
TIMELESS	-1.879060048	-1.408007104	-1.406488531	0.335631486
PSMG4	-1.869870213	-0.686149464	-1.540388669	0.480189175
IARS1	-1.866974781	0.28812952	-1.954596075	0.304103843
COPB1	-1.864329373	1.088653242	-2.29794817	0.398307542
ECD	-1.862809422	0.499366683	-2.055632942	0.386136134
SRP54	-1.857880799	1.375113569	-2.393929133	0.389821136
NCBP2	-1.848352972	0.786513389	-2.158637553	0.39450642
LSM4	-1.846196943	0.247095873	-1.915778928	0.281599139
CTDP1	-1.845796484	0.207306905	-1.909767553	0.308581467
MFAP1	-1.836767226	-0.350789285	-1.749189044	0.24966037
POLR3B	-1.836625308	0.377353606	-1.97387099	0.363705764
CDC20	-1.829586078	1.033064159	-2.218153463	0.376130932
SRSF1	-1.829067907	-0.143864332	-1.782451676	0.324029107
RRP9	-1.821981871	-3.383680025	-1.03153086	0.233606903
ZNHIT2	-1.813768142	-0.239830615	-1.726155505	0.365310478
MAT2A	-1.813262974	-0.307870918	-1.674690156	0.450100384
SEC61A1	-1.812690208	0.694851395	-2.014175064	0.289968269
PFDN2	-1.810722665	-0.424180984	-1.665129121	0.343234492
ZBTB11	-1.808920941	-1.658811062	-1.251462465	0.336059054
CCT2	-1.804169109	-1.23698029	-1.416307505	0.313555201
RBMX	-1.799895015	-0.628718481	-1.599633728	0.318522984
POLR2D	-1.798931775	0.545162579	-1.978118588	0.328685093
QARS1	-1.797879307	-0.201932332	-1.734295221	0.31487818
COPS5	-1.795668428	-0.02351908	-1.787653027	0.340804189
TUBA1B	-1.792400805	-1.379280128	-1.342426258	0.326238693
KIF23	-1.78990295	0.877643727	-2.110898008	0.365746428
TARS1	-1.788679237	-0.021090159	-1.781048589	0.3618108
RPA1	-1.788477685	1.622669084	-2.436975316	0.399648725
NEDD8	-1.786513218	0.582099081	-2.038521637	0.432930454
RPA3	-1.785656698	1.493470194	-2.280867147	0.33158375
RPL30	-1.78508002	0.414253758	-1.886104131	0.243870112
RAE1	-1.78420644	-1.571973022	-1.340598721	0.282198048
POLR2G	-1.784038987	0.156903227	-1.838588213	0.347661597
TINF2	-1.783616173	-0.645579169	-1.485514029	0.461759237
DUT	-1.782963947	0.281142017	-1.913066075	0.462763016
MCM7	-1.780867193	0.640095684	-2.003691109	0.348110325
SNRNP70	-1.777897675	-1.765466189	-1.369954463	0.231068267
PDCD2	-1.768408755	-1.159923378	-1.161524159	0.523210936
NFS1	-1.766709961	-0.709974621	-1.53784362	0.322358482
CPSF3	-1.764581397	-0.125074751	-1.730287037	0.274190907
SAP18	-1.760250462	-2.385085802	-1.14494877	0.25797885
XPO1	-1.758800702	0.416771104	-1.903032771	0.346070222
HNRNPU	-1.75872744	-2.340361808	-0.996364446	0.325745785
COPS6	-1.75869119	-0.392897478	-1.613465695	0.369626947
EIF2B4	-1.756279436	0.026775149	-1.76260807	0.236362221
RPP21	-1.75059476	-0.845889129	-1.305357039	0.526354702
NUP88	-1.749818208	-1.115348333	-1.425933438	0.290388895
HAUS7	-1.749618384	-1.1249436	-1.25115067	0.443104627
PDRG1	-1.749087759	-0.559388951	-1.52956053	0.392441125
PRIM1	-1.74753727	1.045652039	-2.04219943	0.281797528
PSMA5	-1.743715202	0.770566086	-2.040532172	0.385193399
PHB	-1.743543949	1.128943835	-2.114367801	0.328469708
PSMA2	-1.742135237	1.703932897	-2.490532814	0.439217752
CEP192	-1.7376408	-3.487731289	-0.786825579	0.272617109
VPS28	-1.736472285	0.684259412	-1.926431829	0.277613345
ATP6V1B2	-1.736276842	0.138480793	-1.814890025	0.567682937
EIF1AX	-1.735999264	0.246385795	-1.912263415	0.715398998
CNOT3	-1.735118512	-0.311771303	-1.622752451	0.360411813
RPL36	-1.734616042	1.026956473	-2.099379579	0.355188897
TPT1	-1.731152714	-2.175877176	-1.141189862	0.271137938
PRELID3B	-1.731056035	0.494000376	-1.943975733	0.431011208
XRCC6	-1.729588033	0.396069561	-1.858802597	0.326242096
THOC3	-1.725611154	-0.634229272	-1.494630499	0.364191098
LONP1	-1.724567541	-0.523517569	-1.445368046	0.53331447
MCM3	-1.722853624	-2.296393826	-1.164427835	0.243175096
CHERP	-1.717914819	-1.97008788	-1.182167215	0.271940967
LSM2	-1.717721296	1.935336281	-2.479163886	0.393442007
CFAP298	-1.717186898	-0.669498361	-1.51526499	0.301601797
TPR	-1.715595571	-2.833339475	-1.05108958	0.234531018
SON	-1.709302597	-2.620382069	-1.00915755	0.26719197
HAUS1	-1.70837185	-0.091575932	-1.670556301	0.412942016
ISCU	-1.706486221	1.038805708	-2.141326087	0.418595954
POLE2	-1.706306136	-0.520707476	-1.484524994	0.425922717
SCAP	-1.705734681	-1.012039645	-0.995574059	0.701712255
CIAO3	-1.700722942	0.564287166	-1.905406966	0.362730248
LRR1	-1.69410743	2.134633286	-2.504837262	0.379798178
RSL1D1	-1.69160396	-0.882039072	-1.426351077	0.300726907
EIF3E	-1.685923793	-1.281946074	-1.271297198	0.323435285
NCAPG	-1.68429666	-0.427437816	-1.509781114	0.40828289
ERH	-1.682735668	2.135172283	-2.416697958	0.343748509
H2BC6	-1.681588497	-1.233774772	-1.323643598	0.290121752
RPS5	-1.681430191	1.1690981	-2.028082611	0.296512688
EIF3G	-1.680553344	-0.773498015	-1.401106408	0.361276863
MED6	-1.678787092	-0.000103192	-1.678760641	0.256330247
TBCB	-1.676584842	-1.563607537	-1.159044367	0.33099129
FBL	-1.676290146	-0.989121463	-1.351581493	0.328279858
ACO2	-1.673992454	-1.814518855	-0.822340839	0.469353963
RPS24	-1.67211073	0.044504723	-1.687903511	0.354856289
PTPN23	-1.671324449	-1.766452584	-1.092352814	0.327759511
NUDT21	-1.670943395	0.521324836	-1.81947946	0.28492037
MRPS23	-1.669732896	-2.58601111	-0.655699416	0.392122631
RPLP0	-1.668339857	-0.329960202	-1.575333334	0.28187194
PMPCB	-1.668000554	0.06290412	-1.69013648	0.351899464
GSPT1	-1.665873421	0.199997001	-1.76471362	0.494208407
LAS1L	-1.659771909	-2.035615157	-1.060111332	0.294584453
ARL2	-1.658697204	0.13086764	-1.70823567	0.378538696
AK6	-1.657216905	-1.041320327	-1.142512299	0.494280764
COPB2	-1.653312043	1.531771836	-2.203827296	0.359397686
CDK7	-1.65050484	0.324330459	-1.763295173	0.347763616
SFPQ	-1.646991425	-0.402326927	-1.501898803	0.360633635
HAUS5	-1.644424029	-0.642605825	-1.388742582	0.397882243
PSMD14	-1.641202623	-0.00490267	-1.639250419	0.398192101
SNAPC5	-1.640936817	-1.335912666	-1.201821315	0.328700756
MTREX	-1.640593476	-0.381694482	-1.515811179	0.32691669
POLD3	-1.631793846	-0.0877783	-1.604986008	0.305403932
RPLP1	-1.631536941	-0.20153043	-1.576786114	0.271675237
KARS1	-1.631201956	-0.019603501	-1.625950588	0.26787907
DAD1	-1.630326529	0.490646234	-1.847897906	0.443438392
MYB	-1.626149238	-3.953770701	-0.320924521	0.330121501
HINFP	-1.62364371	0.586459088	-1.808149325	0.314609525
MARS2	-1.621933187	-1.659940564	-0.837592893	0.472511071
MDN1	-1.61967632	-0.103892253	-1.586870664	0.315766142
SRBD1	-1.619528264	-0.009057296	-1.615995079	0.390092707
MRPL10	-1.617853378	-2.482016547	-0.820292547	0.321335823
MRPL12	-1.614428208	-4.129081018	-0.437759427	0.284971105
RPLP2	-1.612867623	-0.850015839	-1.343010119	0.317473501
NOC4L	-1.611942558	-1.943934048	-1.097863288	0.264453041
DDX18	-1.611184825	0.127580281	-1.648425591	0.291900646
TICRR	-1.607233763	0.752636504	-1.854773446	0.328896728
OSGEP	-1.604588845	-0.92642475	-1.237013097	0.396768057
ACTL6A	-1.601808969	-0.184918642	-1.540830755	0.329756983
GARS1	-1.598851606	-1.17910665	-1.290568234	0.261455036
PSMD2	-1.598601706	-0.63964929	-1.430149318	0.263351168
RFC2	-1.597977399	-0.015080321	-1.592328981	0.374555555
EIF2S2	-1.59669122	-0.307266806	-1.504885561	0.29878157
ARMC7	-1.594681203	-0.660265546	-1.329656943	0.401390412
UBA52	-1.592450399	1.421719819	-1.867429311	0.193412872
NCAPD2	-1.588865108	-1.061657349	-1.312723003	0.260104736
CENPK	-1.588354664	-0.020092859	-1.581559138	0.338206034
MAK16	-1.587746313	0.737977807	-1.866873882	0.378233012
CHCHD1	-1.584344708	-4.371161775	-0.561272749	0.234050354
H2AC15	-1.583794122	0.346062672	-1.665658141	0.236558362
SNRNP25	-1.578613763	0.052921526	-1.595265967	0.314658431
DYNC1I2	-1.577286093	0.600894321	-1.776996921	0.332355991
USP39	-1.576486563	0.357406076	-1.657600343	0.226951318
NXF1	-1.576225845	-0.599389622	-1.395330835	0.301798701
U2AF2	-1.571571017	0.017807968	-1.577056233	0.308020326
RPL35	-1.564098133	-0.268888896	-1.480040542	0.312610869
RPS21	-1.55950398	0.600948064	-1.734931816	0.291918464
UBA1	-1.557295956	0.961093217	-1.886415602	0.342443001
RANGAP1	-1.557054387	0.283293925	-1.641924951	0.299584836
KAT8	-1.556605609	0.352740966	-1.657733582	0.286691887
EIF3D	-1.555121169	0.23474049	-1.624492616	0.295523991
EXOSC7	-1.552363815	-2.687660585	-0.980636729	0.212722949
WDR33	-1.55228603	1.25850315	-1.87932448	0.259863036
RPS25	-1.54783335	-0.712050662	-1.323972873	0.314388412
ESPL1	-1.543116538	1.675922003	-2.282039561	0.440905377
IK	-1.542105661	0.148382148	-1.590348281	0.32512415
SAP30BP	-1.541432286	0.410294334	-1.696779714	0.378624357
RPL18	-1.541406843	0.871912486	-1.85827862	0.363421538
ROMO1	-1.53657068	-1.562418118	-1.005349668	0.339999265
POLR2I	-1.532222093	0.656126088	-1.795162603	0.400746922
PCBP1	-1.531635371	-0.328663182	-1.406126327	0.381877409
TBCA	-1.528755218	-1.599964514	-0.979660133	0.34319204
COPA	-1.528081206	1.560104605	-2.092710104	0.361917333
CHMP6	-1.525898218	0.39892558	-1.672960059	0.368644803
NRDE2	-1.523309349	-1.246628315	-1.218440305	0.244554885
WDR7	-1.521666243	-2.06841272	-0.74868229	0.37370876
FCF1	-1.519532513	-0.161650535	-1.467395635	0.322528332
ANAPC11	-1.518979842	0.063832162	-1.543127992	0.378306937
UTP20	-1.518616154	-0.253701327	-1.456881396	0.243336362
INTS9	-1.510117526	0.644227467	-1.745339275	0.365122198
HYOU1	-1.509763969	-1.121439364	-1.190227066	0.284934624
POLR1A	-1.507259194	-0.591502931	-1.334912696	0.291370489
NCBP1	-1.506397042	0.08131523	-1.529189747	0.280300563
PPP1R15B	-1.506255221	-1.563714124	-0.781232658	0.463654163
EFTUD2	-1.499725779	1.377950554	-1.889378719	0.282777157
SBDS	-1.498745119	0.570327213	-1.807979807	0.542205739
ISG20L2	-1.498458	-1.916199238	-1.085559056	0.215478086
DNAJC9	-1.497781603	-0.342930277	-1.253665522	0.711853394
SF3B2	-1.497394469	-0.130240348	-1.458723552	0.296919636
PAK1IP1	-1.496718247	-0.627743562	-1.286387343	0.33505864
SMC3	-1.496111491	-1.380795488	-1.105654189	0.282777069
CDK9	-1.492266921	0.306687745	-1.579316691	0.283838435
MRPS11	-1.490977895	-2.249329866	-0.611095362	0.39117541
MRPL43	-1.489305554	-2.426357929	-0.655906112	0.343477536
YARS1	-1.487928074	1.705713979	-2.158361316	0.393051385
TUT1	-1.486929581	0.998806944	-1.843676376	0.357172922
CHAF1B	-1.486118803	1.008174688	-1.903732208	0.414227227
CACTIN	-1.485316542	-0.941123527	-1.212653722	0.289720543
TCP1	-1.483875716	0.918216755	-1.793869463	0.337604107
POLR2E	-1.480971015	0.989624002	-1.807629779	0.330083712
RUVBL2	-1.480679192	1.783727056	-2.144578351	0.372197729
RPL27	-1.478261232	1.37375987	-1.94627672	0.340682166
SPC25	-1.473982324	1.196011301	-1.871643613	0.332489575
PKMYT1	-1.470918323	0.040703865	-1.490653108	0.484838113
LRPPRC	-1.470201964	-2.495835242	-0.570852396	0.360340119
RBM22	-1.469014136	0.104632164	-1.50455145	0.339640436
PABPN1	-1.468414924	0.601212791	-1.664462451	0.326086752
KRTAP4-2	-1.467767433	-1.089923995	-1.149347591	0.292148667
SOD2	-1.465690759	-1.008615319	-0.872684386	0.587941073
DDX47	-1.465592836	0.837119508	-1.729738247	0.315540863
MICOS10	-1.46543758	-2.726581308	-0.503442345	0.352821034
FEN1	-1.465363981	-1.807522182	-0.802303684	0.366833836
PRPF6	-1.462843392	-0.575752249	-1.287825386	0.303981454
CCT8	-1.462318625	0.691845248	-1.687600304	0.32562438
NUP93	-1.454692951	1.284031545	-1.837080596	0.297802377
BRF1	-1.454631142	-0.645968866	-1.298741259	0.241327239
MLST8	-1.454494343	-2.036462785	-0.755430898	0.343273371
OGDH	-1.453710092	-3.250825148	-0.562939056	0.274013826
MCM4	-1.453387573	-1.058906114	-1.186362142	0.252171016
TOMM40	-1.452767129	-0.294260216	-1.338784776	0.387352237
CTPS1	-1.451287589	-1.851914392	-0.658454835	0.428115229
DHX16	-1.450591925	-0.288921177	-1.387639342	0.217888433
WDR18	-1.444919018	-0.610618224	-1.201752771	0.398229594
DKC1	-1.444833171	-0.337023364	-1.312769567	0.391852965
FAM50A	-1.442712159	-1.501279666	-0.653166141	0.525915348
TPX2	-1.441318765	-0.510760956	-1.269161173	0.337060988
GEMIN5	-1.440677078	0.210194157	-1.5275464	0.413281336
ACTR10	-1.434465024	0.224524002	-1.496220462	0.275050498
MRPL41	-1.433827397	-1.971993542	-0.789859602	0.326556746
IMP3	-1.43347784	0.383280779	-1.552969429	0.311759931
PPP1R10	-1.433028387	-0.984833786	-1.167110533	0.270012928
CENPW	-1.43214897	0.358685495	-1.605945789	0.484538189
RPA2	-1.431855139	1.290475844	-1.946718931	0.398972049
NOP56	-1.431554144	0.286496302	-1.514199682	0.288469824
RACGAP1	-1.429991968	-0.015303559	-1.425009452	0.325578876
NRF1	-1.429732481	-0.889376564	-1.224730148	0.230501165
MARS1	-1.4293586	1.039501476	-1.788716107	0.345701776
POLR1C	-1.428352778	0.897084919	-1.746695322	0.354863333
NUP54	-1.42766153	-2.564696762	-0.687760774	0.28849444
RRP12	-1.427425588	-0.452786145	-1.286843769	0.310481716
NOL10	-1.42564028	-0.754399148	-1.219720405	0.272958785
NOP58	-1.424534693	0.902527719	-1.782515381	0.396642319
MRPL34	-1.422940279	-1.755576736	-0.948186769	0.270425952
CENPA	-1.421505793	-1.159816234	-0.989077449	0.37284212
ELL	-1.418887136	-0.010562394	-1.414247443	0.439265329
LETM1	-1.415934035	-1.367497179	-0.919425223	0.363078491
DHX37	-1.414122632	0.93676147	-1.679055454	0.282817804
SNAPC4	-1.4131956	-0.551550403	-1.292939658	0.218032553
ETF1	-1.403763454	1.363978066	-1.871308524	0.34278049
EIF3A	-1.402455425	1.106534368	-1.753395366	0.317152319
CCNK	-1.399221529	1.285407853	-1.715021801	0.245680989
RIOK2	-1.397566293	-1.081675826	-1.151709597	0.227292401
GTF2B	-1.397307714	1.944945446	-2.030289689	0.325449732
RBX1	-1.395584814	0.488813303	-1.527467473	0.269801697
PSMG3	-1.39539561	-0.935573696	-1.133459396	0.279973897
H2BC13	-1.395015172	-1.863543836	-0.910968137	0.259745452
ATP6AP1	-1.388077304	-0.911312846	-0.992485082	0.43409047
RNPS1	-1.386807388	-1.244786134	-1.024430732	0.291115595
INTS11	-1.386478417	2.364093301	-2.26181875	0.370264716
TOP2A	-1.384686342	1.92766837	-2.319380867	0.484883468
ACTR2	-1.381451587	-0.07114613	-1.35397722	0.386168129
PELO	-1.377084545	-1.230260994	-0.819630335	0.453118657
CCDC84	-1.376060924	-0.064145243	-1.355685069	0.317651845
PSMB2	-1.375713072	2.045968355	-2.055478945	0.332246523
GINS1	-1.373381756	2.260841794	-2.25840304	0.39145653
PSMD11	-1.372872692	1.342102135	-1.872350899	0.3721611
SNRNP35	-1.37256204	0.697319901	-1.659215971	0.41107952
SRP19	-1.368898877	1.130618433	-1.683262962	0.278046135
U2SURP	-1.366677142	-0.366295034	-1.283248073	0.227764674
AAMP	-1.363582781	-0.644214875	-1.179916646	0.285100736
NARS1	-1.36099793	1.734740689	-1.986414948	0.360524787
SUPT16H	-1.360349266	1.797920233	-1.963949283	0.335721244
SDE2	-1.360256154	1.586172597	-1.791613471	0.271948537
USP36	-1.360138645	-1.232352938	-1.096688859	0.21377787
RFC5	-1.359193673	0.349557484	-1.459411667	0.28669961
VIRMA	-1.358639204	-0.809293365	-1.131764326	0.280337005
RPL24	-1.357325522	1.741238145	-2.01329555	0.376726199
PSMC5	-1.356923906	0.4610692	-1.483815534	0.275211678
DHX15	-1.356350134	0.919897254	-1.593411213	0.257703866
NOL6	-1.352295825	-0.328072559	-1.262255092	0.274453715
AKIRIN2	-1.35090214	-0.988196984	-1.082836308	0.271267608
TTC27	-1.349510084	0.747645238	-1.615019504	0.355127548
FECH	-1.348993325	-2.525345017	-0.570413413	0.308306353
RFC3	-1.346772008	0.257765552	-1.435477483	0.34413239
ARIH1	-1.346638976	0.244078358	-1.437994329	0.374286986
ATP2A2	-1.345766624	1.277407863	-1.783754292	0.342872219
U2AF1	-1.343930575	1.699716827	-2.066520917	0.425123956
ZMAT2	-1.34262525	0.550260745	-1.550276663	0.377369119
MRPL4	-1.340957424	-1.770367333	-0.734034973	0.342822893
STRAP	-1.339338265	-1.654717996	-0.756661693	0.352130437
VARS1	-1.339321526	1.162879169	-1.761378381	0.36294128
MCM2	-1.33711962	1.866710859	-1.931775346	0.318558026
TRIAP1	-1.33656807	-0.301147403	-1.212878935	0.410726224
RAD21	-1.332862792	0.153444384	-1.379804095	0.305917375
SAE1	-1.331925582	0.130495118	-1.376604755	0.342381947
NAA50	-1.328925201	1.121921672	-1.727316987	0.355097683
CHAF1A	-1.328008858	-0.695638954	-1.164185045	0.235501206
MRPS21	-1.325656873	-1.02572737	-1.019190345	0.298779712
EXOSC4	-1.322928246	0.275207812	-1.407790829	0.308358191
HMGCS1	-1.321757697	1.251658229	-1.950047571	0.501966
BCLAF1	-1.319769791	-2.154226123	-0.694661239	0.290177779
ABT1	-1.319534357	-0.938024752	-1.109258195	0.224169098
RRS1	-1.318507604	-0.112089568	-1.281995279	0.325742408
UQCRFS1	-1.31823735	-1.947090252	-0.717968064	0.308290427
ELP5	-1.317243477	-1.097232636	-0.905756987	0.375022102
MRPS14	-1.317219368	-2.225419866	-0.61806535	0.31416724
MIS18BP1	-1.31612466	-1.746337373	-0.844397309	0.270123837
PMF1	-1.315986811	0.170293482	-1.355372157	0.231279233
TRRAP	-1.315970433	-0.184729374	-1.259294736	0.30680392
TPI1	-1.312208342	-1.190691465	-0.845707504	0.391789856
PSMC3	-1.311351861	1.576010932	-1.856354985	0.345811767
POLR2K	-1.311267201	-0.6018072	-1.162884413	0.246562002
ERCC3	-1.310258156	0.002043586	-1.310704648	0.218484324
CHMP4B	-1.306267823	-0.226818406	-1.16706415	0.613723003
AHCY	-1.304979771	-1.697535607	-0.706676147	0.352454241
MRPL55	-1.302560362	-2.834168273	-0.595594408	0.249443888
ATP6V1E1	-1.299946897	0.438971565	-1.430730735	0.297932368
DDX23	-1.299803507	-1.417136183	-0.977517252	0.227420807
BRF2	-1.29948314	1.697586367	-1.811691683	0.301727531
NUP133	-1.297764712	0.67584884	-1.48287113	0.273887306
URI1	-1.296540184	-0.483037876	-1.170354957	0.261232573
SENP6	-1.294682698	-0.555904511	-1.126785308	0.302025594
MEPCE	-1.291839313	-0.272470988	-1.228566989	0.232216737
CLP1	-1.291363154	2.024866571	-1.902107174	0.30162186
DDX5	-1.289613084	-1.966899823	-0.728746722	0.28515248
RPS28	-1.28642293	1.675470465	-1.912987483	0.373963353
TOPBP1	-1.285535575	0.425306219	-1.401631066	0.272969181
SPATA5L1	-1.285284864	-0.380282689	-1.121844443	0.429786645
EIF4A1	-1.281633777	0.231952897	-1.393470813	0.482154084
PPIL2	-1.280479098	0.677273834	-1.492040795	0.312372464
NAPA	-1.27851345	0.884663141	-1.576899221	0.337287445
ACTB	-1.276921661	-1.442660578	-0.669611065	0.420965683
SMC1A	-1.276883554	0.302155896	-1.361216318	0.279103487
HMGCR	-1.275812618	-0.570087262	-1.10040261	0.307689752
RPL28	-1.274932055	-1.360345812	-0.899053664	0.276310911
CARS2	-1.270536414	-3.582810541	-0.238622269	0.288018061
KIN	-1.269833803	0.666131149	-1.4534382	0.275628002
UBTF	-1.266024324	1.303643641	-1.754339488	0.374577184
PPP4C	-1.26601093	-0.503295942	-1.090707549	0.348310737
RNMT	-1.265114408	-0.990360082	-1.008924614	0.258683482
ABCF1	-1.264156792	-0.587062836	-1.121491146	0.243015972
COQ4	-1.262477948	-1.917827375	-0.643456556	0.322772216
H2AC16	-1.262177157	-1.145221033	-1.046641706	0.188204237
BCAS2	-1.261812384	-0.189188171	-1.215867757	0.242851481
PCBP2	-1.257419029	0.154560266	-1.3165244	0.382409867
GNL3	-1.255625419	-0.044056324	-1.244523357	0.251997024
DDX41	-1.252735636	0.239320841	-1.315727354	0.263210333
NDC80	-1.252042017	0.612691914	-1.427349641	0.286126877
H2AC17	-1.251936527	-0.407034745	-1.156672624	0.234043663
CSTF3	-1.249639192	-0.761918735	-1.082439701	0.219445308
RBM8A	-1.244497965	0.095470453	-1.282298539	0.395940032
ATP1B3	-1.243967139	-2.830926343	-0.287102853	0.33800395
SDHD	-1.243899504	-2.27568359	-0.520995051	0.317664748
HSPA5	-1.241514885	-0.706643694	-1.003648631	0.336614134
GTPBP4	-1.239704023	1.544533096	-1.908456643	0.432980441
TUBGCP4	-1.237835715	0.380428293	-1.341270397	0.271890089
PPAN	-1.237067236	0.427344073	-1.372205393	0.31622799
PSMC4	-1.23644442	1.624560358	-1.658888683	0.260036053
YKT6	-1.236381905	0.980993129	-1.548728648	0.318398502
ANAPC2	-1.236057145	0.833565471	-1.534436798	0.35795587
EIF2B2	-1.235942032	1.170325277	-1.609456779	0.319154644
CFL1	-1.235700919	-1.163422088	-0.741918382	0.424422522
NOC2L	-1.235497635	-2.320304472	-0.769948992	0.200641187
PGK1	-1.231807988	-1.090301146	-0.752611596	0.43950829
DNMT1	-1.231574774	-2.354815342	-0.789819261	0.187596668
WARS1	-1.231203647	-0.094064554	-1.209184316	0.234087442
ALYREF	-1.231101264	0.065177955	-1.249444917	0.281439526
RINT1	-1.229000584	-1.051747235	-0.977190868	0.239420374
MED31	-1.227943628	0.172542334	-1.269242356	0.239354176
SBNO1	-1.226381971	0.353302596	-1.327442553	0.2860454
RBBP4	-1.22623778	0.468104509	-1.379823175	0.328100652
SDHC	-1.226084639	-0.675039616	-0.99269738	0.345738611
MT1E	-1.224542504	-1.123297106	-0.945611463	0.248314572
DDX21	-1.22443903	-0.116719491	-1.190807904	0.288136332
RCC1L	-1.22415872	-3.564955892	-0.45767383	0.215005434
NCAPG2	-1.221062893	-0.877906964	-0.89699898	0.369132409
POLR2H	-1.218932774	1.38202621	-1.618528907	0.289137883
YBX1	-1.218065207	0.65931673	-1.444871302	0.344001729
TAF1C	-1.21751699	-0.172203094	-1.159937994	0.334366794
AURKA	-1.216938689	-0.278641317	-1.141269244	0.271565774
MED14	-1.215896729	0.537596774	-1.365161922	0.277652695
RBM17	-1.213196054	0.239853872	-1.27828854	0.271383927
CARS1	-1.212736817	1.720300009	-1.855516021	0.373643667
MED28	-1.211838768	0.367945164	-1.305966621	0.255820328
LTO1	-1.209292859	1.449861412	-1.785304447	0.397287343
DMAP1	-1.207374501	-0.049778921	-1.195238183	0.243804365
NELFB	-1.206435063	-0.12141866	-1.156130509	0.414306612
MRPS10	-1.20519357	-2.344039267	-0.622985076	0.248378302
PMPCA	-1.204765362	0.122965434	-1.251464922	0.379777945
HJURP	-1.204699525	-0.901893194	-0.923344763	0.311960178
H2BC9	-1.204485598	-0.057350846	-1.190105387	0.25074105
TYMS	-1.20424003	-0.728538887	-0.741245304	0.635511342
ATP5F1E	-1.20269355	-1.096460535	-0.900344817	0.275749764
TSR1	-1.201201651	0.221334149	-1.257478525	0.254262049
ANAPC10	-1.20072006	1.613510314	-1.588078179	0.240071672
GGPS1	-1.200476627	0.228340067	-1.317463855	0.512337716
ZPR1	-1.199857813	0.484334582	-1.338921472	0.287123126
SMG5	-1.199849716	-0.307601963	-1.121032441	0.256231378
TIMM13	-1.199313757	-0.563039224	-1.010541032	0.335274554
PDCD7	-1.19723637	-0.921078071	-1.006179549	0.207427391
EIF2S3	-1.19691295	1.487140704	-1.691754926	0.332747247
SLC25A3	-1.196108831	-1.721384926	-0.712007521	0.281227808
PSMB5	-1.195507951	1.014542377	-1.861841766	0.656782634
BCL2L1	-1.193101604	-0.100361691	-1.130963101	0.61914563
IFITM3	-1.190035957	0.105315737	-1.227269621	0.353543212
BUD23	-1.189859598	1.15111154	-1.510788403	0.278799051
SLC35B1	-1.189838995	-0.126657372	-1.149662494	0.317206181
KANSL2	-1.188887699	-0.245302754	-1.115606479	0.298737862
ABHD11	-1.188100747	-3.703689264	-0.310366556	0.236989156
CLSPN	-1.187938223	-0.957792699	-0.927134946	0.272296163
NAA15	-1.187315855	-0.567639889	-1.019713375	0.295261985
CINP	-1.184996963	-0.903658494	-0.911197345	0.302990145
COX18	-1.184843192	-3.912459893	-0.262958733	0.235627836
COX7C	-1.184033892	-1.540207835	-0.65777969	0.341677395
MRPL18	-1.183767967	-2.474565465	-0.373305418	0.327517118
CYC1	-1.183047015	-2.078125722	-0.480075995	0.338271652
DYNC1H1	-1.1824868	0.996458825	-1.530153399	0.348902122
ANAPC1	-1.182136524	2.323193697	-1.83790464	0.2822701
ZMAT5	-1.180963818	-1.239618093	-0.886483855	0.237557006
UPF1	-1.179869075	0.637766198	-1.363572862	0.288042526
SNW1	-1.179244028	1.527818194	-1.621446292	0.289433826
ANAPC4	-1.179101453	0.353418925	-1.283838689	0.296354351
PFDN6	-1.177420662	1.496482827	-1.662749589	0.324313062
LSM5	-1.176463131	1.341885091	-1.597627896	0.313860529
TBL3	-1.173559034	0.452062202	-1.30880314	0.299171454
EXOSC3	-1.172922479	0.209441686	-1.222886117	0.238556322
HARS1	-1.171999352	1.462837759	-1.648756679	0.325912648
IPO7	-1.170890826	-1.198716771	-0.90290777	0.223558278
CDAN1	-1.169768132	-0.601467765	-0.819836445	0.581796245
UMPS	-1.165840968	-1.334010623	-0.551488423	0.460530474
UTP15	-1.165067353	1.345309562	-1.633192799	0.347968571
FNTA	-1.164602543	-0.702570733	-0.981437929	0.260706298
NUP214	-1.163220654	0.363138904	-1.250128831	0.239324887
PAICS	-1.160984273	-1.463998218	-0.619674071	0.369747855
NKAP	-1.159941759	-0.151182925	-1.108379112	0.341061314
LDB1	-1.159528819	-2.879732587	-0.300244609	0.298390279
EIF2B5	-1.156867099	0.845406424	-1.335989169	0.211876874
TXN	-1.152822676	-0.234176268	-1.066508682	0.368585573
IGBP1	-1.15224426	1.042314422	-1.441623331	0.277631265
H2AC6	-1.149891102	-1.783205051	-0.832239973	0.178134942
MCM3AP	-1.147021879	0.454351991	-1.265826543	0.261481552
COPE	-1.145280375	0.480103712	-1.319992349	0.36390465
PCNX3	-1.144184487	-3.517392117	-0.387610017	0.215095288
IDH3A	-1.144124341	-2.039747701	-0.534131052	0.299053304
RAD51	-1.143694506	0.773542894	-1.401025321	0.332665218
EIF4E	-1.142987466	1.246807332	-1.519913173	0.302312713
SCFD1	-1.142900989	0.565309356	-1.30208637	0.281589858
CMPK1	-1.14164224	-0.75961359	-0.916497263	0.296394087
RABGGTA	-1.138056561	0.35406457	-1.244206455	0.299803773
SUPT5H	-1.137778731	1.322961582	-1.570487284	0.327075676
NUP160	-1.136735595	0.98793451	-1.415771801	0.282444032
PRC1	-1.136683293	1.1834731	-1.571684037	0.367562849
POLR1B	-1.135137162	0.565574749	-1.342592842	0.36680506
ATL2	-1.134787899	-1.370028306	-0.594192714	0.394586873
SPDL1	-1.134066705	0.832493762	-1.351247341	0.260879595
TUBG1	-1.132849537	0.911841084	-1.481797567	0.382685137
PSMC2	-1.132565724	1.40472282	-1.562740913	0.306234926
GPX4	-1.130677222	-0.766158768	-0.699666653	0.562560381
RPL14	-1.129861994	1.848240389	-1.740012109	0.330124868
IMPDH2	-1.129616921	-1.866921409	-0.527543207	0.322495479
ELP1	-1.127779758	-0.97789371	-0.840193727	0.294087209
OIP5	-1.126346993	-0.942210165	-0.853881454	0.289177033
LARS1	-1.124779946	1.401424225	-1.525016021	0.285592377
SNAPC2	-1.122549519	1.106697453	-1.484613245	0.327156916
ELOC	-1.119977351	0.670075506	-1.332651096	0.317387731
HNRNPL	-1.118687389	0.943821599	-1.354508989	0.249858236
EIF1	-1.118030605	0.310049622	-1.232467696	0.369092825
RBBP8	-1.117394249	-1.118100499	-0.853935617	0.235630547
PLK4	-1.114888588	-0.071147004	-1.089989678	0.349964278
SYF2	-1.114467645	-0.453831745	-0.987192294	0.28044612
RABGGTB	-1.114424704	0.809994347	-1.419043243	0.376074895
NCAPH	-1.114137486	-0.431136195	-1.024011074	0.209043948
CENPM	-1.113289366	-0.863091334	-0.910629226	0.234807293
PPP1R8	-1.11300834	-0.033461859	-1.102883635	0.302574513
SOD1	-1.112238746	0.662043467	-1.43572783	0.488622121
PGD	-1.112072497	-0.299168792	-0.958118046	0.514607321
PELP1	-1.111482784	-0.440743233	-0.981516413	0.294880014
ATP6V0D1	-1.110227514	0.761049588	-1.342617596	0.305354717
PPP1R7	-1.110185361	-0.911475521	-0.832594527	0.304551058
DHX33	-1.106396482	0.330918958	-1.223893175	0.355061837
INTS2	-1.105516143	-0.007407445	-1.10414846	0.184636325
NRBP1	-1.104828731	-0.365373067	-0.97801559	0.347078514
MAD2L2	-1.10445879	-0.421421266	-0.929411998	0.415372469
PSMD1	-1.104442909	0.286824679	-1.190065656	0.298519455
FBXO5	-1.104399694	0.493651806	-1.268532302	0.332486593
INTS5	-1.104229235	-0.879344165	-0.900668163	0.231491923
EIF2B3	-1.098358655	1.201954088	-1.54869058	0.374666495
CPSF2	-1.098007606	1.086495105	-1.405610245	0.283114611
PRPF40A	-1.098004073	-0.609574373	-0.961900454	0.223276477
SNRNP27	-1.096084737	0.931248666	-1.336891199	0.258584491
CIAO1	-1.094582554	0.237100728	-1.186746226	0.388711046
DHX8	-1.093562396	1.394777313	-1.526931229	0.310708261
SATB1	-1.093343335	-6.562382574	-0.026168958	0.162619958
TOP3A	-1.092846659	0.210707865	-1.158621817	0.312162806
EIF1AD	-1.091158807	0.846657209	-1.364386824	0.322713862
MED11	-1.090879399	2.399190678	-2.033752084	0.392996144
PWP2	-1.090530305	1.285102149	-1.534582226	0.345538229
SEH1L	-1.089911595	0.29416801	-1.186408223	0.328032365
ZNF131	-1.087141128	0.144716917	-1.124574081	0.258663283
RUNX1	-1.086966236	-4.179235126	-0.011986305	0.257219299
RPS19BP1	-1.086372283	-2.352151178	-0.594183648	0.209250426
EPRS1	-1.086038349	2.165206306	-1.629756777	0.251116222
WDR55	-1.083311281	0.188529377	-1.152925324	0.369247721
HAUS3	-1.081885564	0.212709592	-1.138304339	0.265238508
TRNT1	-1.081646312	0.715823336	-1.366149237	0.39744852
FKBP1A	-1.08140273	-2.793515308	-0.369417724	0.25487063
SMG6	-1.081049932	-0.25357899	-0.983652893	0.384089545
CHORDC1	-1.079953839	-1.149618461	-0.669928385	0.356662204
SIN3A	-1.079612131	-0.156110072	-1.039180639	0.258993482
FAM133B	-1.079464584	-0.317298081	-0.976348183	0.324982744
UBE2N	-1.075608161	0.177533582	-1.158047511	0.46435919
RBM14	-1.075290611	1.211137185	-1.52271376	0.369424005
NDUFAF8	-1.074708873	-1.907907069	-0.559148944	0.270222768
NSMCE3	-1.072306095	-0.830810848	-0.783818161	0.3472366
EIF3I	-1.071699845	1.851764013	-1.724229507	0.352382732
MZT1	-1.071663314	0.347535168	-1.147572538	0.218421706
NDUFB10	-1.071639368	-1.175854566	-0.665069433	0.345765494
COA7	-1.069238369	-2.126408128	-0.402113217	0.313733353
TNPO3	-1.068753951	1.189006574	-1.392438011	0.272230673
SRCAP	-1.068191337	-0.215764333	-1.018982689	0.228066645
UBE2I	-1.065881564	2.356667651	-2.059745931	0.421724449
STX5	-1.064889766	1.445542634	-1.435476544	0.256365167
DBF4	-1.063562961	-0.574293735	-0.855629992	0.362067276
HMBS	-1.062974393	-4.319971126	-0.168704024	0.207008413
GMPS	-1.062766913	-0.061019625	-1.031690006	0.509293653
CCT7	-1.062358149	0.643860581	-1.207218835	0.224987661
YAE1	-1.061624441	-0.377028377	-0.98913543	0.192264071
SARS2	-1.061196006	-1.308524567	-0.672188416	0.297287189
ATP6V1F	-1.059584881	0.485639872	-1.254495912	0.401348905
CENPC	-1.059375748	-0.881353108	-0.866936485	0.218345248
PPP1R11	-1.057299487	-0.263627295	-0.980246029	0.29228179
TSG101	-1.057231749	0.665058131	-1.2787888	0.333139377
IPO11	-1.056960651	0.334923032	-1.176172821	0.355939004
BDP1	-1.056477913	-1.330025615	-0.703759317	0.265196845
LYRM4	-1.056077731	0.656886756	-1.306907709	0.381846605
POLA2	-1.055098456	1.556125599	-1.470718476	0.267086423
GABPA	-1.055007061	-1.224814971	-0.779964296	0.224558624
FXN	-1.054521936	-1.203114179	-0.643518274	0.341616506
NHP2	-1.05354373	-0.809419623	-0.88296974	0.210736169
DDX27	-1.053269272	-0.107453916	-1.025473647	0.258674841
RFT1	-1.052775317	-1.434261057	-0.700559857	0.245572769
BOP1	-1.051861463	0.639163827	-1.241806812	0.297177877
GPS1	-1.051750144	0.255028827	-1.1158702	0.251422781
COX20	-1.050778006	-2.102174099	-0.638278321	0.196225272
GAR1	-1.050642858	-2.65670542	-0.556762689	0.185899485
ALG13	-1.050017737	-0.70310948	-0.77570762	0.390138555
THOC7	-1.04980118	0.098010645	-1.075124076	0.258368836
SART1	-1.047229961	0.595655948	-1.229331571	0.305716093
MAX	-1.046831459	-0.845825433	-0.807406984	0.283066062
EP300	-1.045854766	-1.657277915	-0.284219399	0.459570094
DENR	-1.043763584	-0.67278249	-0.85093524	0.286613202
NUP155	-1.041873574	-0.177852297	-1.004803698	0.208430682
FPGS	-1.041677675	-1.547181923	-0.487008261	0.358503034
SUZ12	-1.041385921	-1.982033981	-0.464564347	0.291025068
EWSR1	-1.040472981	-0.292738119	-0.95080202	0.306318019
HTATSF1	-1.04040216	-1.031611332	-0.809223512	0.224094715
INTS8	-1.040395268	0.133753342	-1.07009599	0.222055924
DHX9	-1.040146961	0.150431463	-1.091859068	0.343758588
GPN3	-1.039824116	0.270017452	-1.124677019	0.3142497
MRPL49	-1.039565779	-1.219167172	-0.681551667	0.293654652
NSL1	-1.037951583	0.672785322	-1.198586157	0.23876052
NUF2	-1.037674539	1.474023055	-1.672169346	0.430451074
PDAP1	-1.036725287	-0.267356287	-0.949899286	0.324757655
MRPS22	-1.036204341	-2.353916867	-0.514611071	0.221585256
SMARCB1	-1.034325313	-0.827156417	-0.73544233	0.361337924
GAPDH	-1.03185528	0.735148816	-1.351142665	0.434316668
TUBGCP3	-1.030831035	0.876308174	-1.260175429	0.261716598
DDX42	-1.030382884	0.376615168	-1.127552381	0.258007392
CPOX	-1.029058589	-3.273457022	-0.309261474	0.219888977
HNRNPM	-1.028344562	-0.522458729	-0.855038289	0.331712848
RPL39	-1.027959595	-1.76517738	-0.660563213	0.208135673
HAUS4	-1.027423884	0.663899263	-1.233727127	0.3107448
GTF3C2	-1.026972315	-1.210779734	-0.818077099	0.172529495
NPAT	-1.025194301	-0.401046197	-0.92897417	0.239922811
NUP85	-1.025128662	1.591833843	-1.572441847	0.343825574
PDPK1	-1.024867828	0.025689028	-1.032281074	0.288576377
IARS2	-1.02300719	-0.85205365	-0.810249184	0.249700247
YJU2	-1.022091532	2.220301182	-1.679657575	0.296160741
RBMXL1	-1.019862289	-0.011956183	-1.016643341	0.269228768
SLU7	-1.019357964	1.684836135	-1.49312415	0.281194222
EXOSC2	-1.019093806	0.718210576	-1.218232281	0.277270318
KNTC1	-1.01900706	-2.408656469	-0.363371322	0.27219977
ATP5ME	-1.018594106	-1.639610421	-0.432194477	0.357645707
TARDBP	-1.017529926	-0.019049285	-1.011508945	0.316073889
OGT	-1.01728743	0.984931134	-1.334015546	0.32157387
RRP15	-1.016748031	-0.419669515	-0.923831875	0.221403157
GTF2E1	-1.015234805	1.277174907	-1.333554556	0.249237398
ORC6	-1.015032281	2.147997041	-1.952926747	0.436636759
NVL	-1.01479926	0.967508082	-1.313487644	0.308719265
SPCS2	-1.014423549	-0.44553223	-0.918096281	0.216207183
NOP53	-1.012490586	-1.941331733	-0.642227332	0.190726421
MRPL35	-1.011150618	-1.257087416	-0.706422239	0.242408265
ADSS2	-1.009800131	-1.370310303	-0.530503511	0.349772324
RCL1	-1.009325216	0.231592232	-1.065601257	0.24299624
NMNAT1	-1.007968382	-1.713672763	-0.296836643	0.414975224
DDX19A	-1.00657586	-2.159323244	-0.334742786	0.311131312
PLRG1	-1.006428672	-0.386263144	-0.90830736	0.254027114
H3C8	-1.00601178	-2.105546713	-0.595315609	0.195054409
MRGBP	-1.00593498	-0.704191246	-0.764312528	0.343120499
GTF2E2	-1.005409491	1.362509808	-1.363403398	0.262745931
RNF4	-1.004104689	-0.933906222	-0.688521285	0.337917658
TRAPPC8	-1.003107412	1.365307231	-1.405095979	0.294430849
SPCS3	-1.00180526	0.422565319	-1.120868438	0.281762776
ORC1	-1.000990176	-0.073191594	-0.985751646	0.208200557
SKA2	-1.000249486	-1.445692913	-0.689328857	0.215066855
NDUFB7	-0.999857944	-1.732696099	-0.547167469	0.261263632
DDX3X	-0.997805348	-0.081386993	-0.959290146	0.473235345
DDX39B	-0.997757604	-0.763516133	-0.720252311	0.363457014
WDR92	-0.997048234	-0.979000323	-0.700716803	0.302687776
SEC13	-0.996762313	1.866778684	-1.574858504	0.309675805
H2AC12	-0.996335963	-0.129054562	-0.964907442	0.243528944
NOB1	-0.99563843	0.489730571	-1.127786276	0.269837854
PRMT1	-0.994998945	0.79429809	-1.291744899	0.3735952
SLC7A6OS	-0.994920723	0.180972368	-1.048062517	0.2936459
SDHB	-0.99483037	-1.314453873	-0.421975657	0.435811956
PPAT	-0.991019182	-0.845102889	-0.696423908	0.348591015
RPUSD3	-0.990566497	-3.27200309	-0.223636368	0.234391628
FNTB	-0.990453111	-0.562517768	-0.807412474	0.325395299
EIF3M	-0.989644791	-0.217926095	-0.930915188	0.26949321
GINS4	-0.989344928	1.173276896	-1.402694668	0.352303656
MRPL27	-0.988103219	-1.596355038	-0.638986186	0.218696358
GGTLC2	-0.98663171	0.684203622	-1.191284505	0.299110949
SFSWAP	-0.986060128	-0.842064771	-0.794158224	0.227894469
TIMM23	-0.983795149	-0.084992068	-0.96038118	0.275484171
ZNF207	-0.983109667	0.603556642	-1.135536606	0.252547862
DDX51	-0.98268067	0.256884627	-1.055248778	0.282492996
UXT	-0.98154195	0.038101621	-0.99097915	0.247684997
ATP23	-0.980627123	-2.773835801	-0.469391568	0.184306351
PDS5A	-0.980071884	-2.019428219	-0.311135705	0.331250288
YPEL5	-0.979853608	-0.343215786	-0.827121055	0.445004451
MRPL21	-0.979455412	-0.683303491	-0.726806728	0.369745929
ALG2	-0.978982537	1.214165808	-1.483999372	0.41593729
RARS2	-0.978978477	-1.385217195	-0.470219076	0.367277711
POLR3C	-0.978733646	0.504778494	-1.095003151	0.230337676
ALDOA	-0.976313401	0.588096401	-1.248347322	0.462566885
UPF2	-0.974213077	1.328252694	-1.324552997	0.263759992
PPP1R2	-0.972513621	-0.396250265	-0.831039527	0.357032174
PI4KA	-0.972183261	-1.240559177	-0.626341909	0.278778601
COPS2	-0.971003033	0.59282802	-1.133712118	0.27446254
GRPEL1	-0.969894589	1.42348706	-1.340139268	0.260096976
UQCRC1	-0.969741458	-1.850131994	-0.50395541	0.25175828
UROD	-0.968293077	-0.555277214	-0.713255084	0.459298504
COX5A	-0.967781543	-2.335729638	-0.487512514	0.205618416
VDAC1	-0.967073458	-0.156453566	-0.93345216	0.214896332
BRIX1	-0.966409819	0.571171298	-1.131341712	0.288760821
DHPS	-0.961521544	-0.40505101	-0.82388391	0.339803213
ABCB7	-0.960170982	0.594799808	-1.163900726	0.342518173
MRPS34	-0.960066727	-1.004068251	-0.628835983	0.329888674
MRPL57	-0.959280014	-0.380710827	-0.785416744	0.456680653
ZRSR2	-0.958622816	-0.554696993	-0.748202509	0.379342794
RILP	-0.956222089	-4.1140566	-0.34486589	0.148601796
SUCLG1	-0.95525867	-4.434382068	-0.181173449	0.174564395
KANSL3	-0.955009874	0.648618776	-1.15249949	0.30447718
CMTR1	-0.954444273	-0.768189564	-0.77631424	0.231882912
PPIL1	-0.954272101	-0.538766073	-0.743312808	0.391560091
RHOQ	-0.953580114	-0.162714778	-0.916281654	0.229226016
ZCRB1	-0.952988287	-1.328649644	-0.594960619	0.269467327
DHFR	-0.951700343	-0.172003192	-0.87852369	0.42543776
CIAO2B	-0.950255936	0.751903225	-1.215823007	0.353193154
NDUFA11	-0.949734829	-1.694547735	-0.530736014	0.247262916
RPAP2	-0.94930427	0.392202586	-1.043566251	0.240340032
RFC4	-0.947138277	0.384597998	-1.024199169	0.200367378
ATP5MF	-0.94650274	0.918621599	-1.169766285	0.243041906
WDR5	-0.943848149	0.793111128	-1.160264917	0.272870673
CDCA5	-0.943143871	-0.061166266	-0.923122989	0.327319029
TOMM20	-0.942643449	-0.965456266	-0.712562984	0.238312675
KIF18B	-0.942350267	-1.357517999	-0.480020559	0.340569855
DDX11	-0.941457174	-0.591269591	-0.738411003	0.343407093
RTF2	-0.940767842	1.8107078	-1.504415582	0.311285863
HDAC3	-0.940761643	0.16489806	-1.003592961	0.381031274
RPN2	-0.940241182	-0.860307818	-0.726098912	0.248913547
NAT10	-0.9399181	1.261023981	-1.273801726	0.264771829
XRN2	-0.939692705	0.566721326	-1.119410315	0.317118135
TGS1	-0.937294265	-1.108022442	-0.675719388	0.236073628
MAGOH	-0.937272758	0.038921215	-0.954479786	0.442098944
C1orf131	-0.937094146	-0.708181438	-0.812142203	0.176440579
TTC1	-0.937050489	0.878506138	-1.143746541	0.235281284
ZNF492	-0.936868774	-0.306109506	-0.867823054	0.22555889
MVD	-0.936556937	-0.904226866	-0.640168109	0.327781488
RNF113A	-0.936532361	0.045042494	-0.950271096	0.305017192
CDC73	-0.936180182	1.194137294	-1.249370172	0.262273016
PAFAH1B1	-0.935238096	3.508727605	-2.130977443	0.340790019
BUB1B	-0.93410215	0.436654042	-1.075170339	0.323066262
UBE2L3	-0.933306106	0.661251361	-1.189742105	0.387804115
NOA1	-0.93324427	-2.341322468	-0.328249587	0.2583987
YY1	-0.932996228	-0.606003572	-0.779001723	0.254114847
EXOSC8	-0.931751179	0.34489006	-1.051589004	0.347466739
SRSF10	-0.931151502	-0.598823215	-0.749240375	0.303781021
GLRX5	-0.931116571	-1.509292811	-0.485284054	0.295391665
H2AJ	-0.929221185	-2.696545984	-0.498196379	0.159843299
C1QBP	-0.92883661	-2.015295268	-0.458520338	0.233373382
EEF1B2	-0.927325299	-0.022657565	-0.91990207	0.327626919
BMS1	-0.925971394	0.647200861	-1.078770688	0.236092539
SYMPK	-0.924258724	1.401736274	-1.241564016	0.226365899
SNRPC	-0.923635413	-0.166573205	-0.876303939	0.284148184
PSMB7	-0.92307844	1.194324607	-1.325571168	0.337004468
COX7B	-0.922778367	-1.163181603	-0.650448018	0.234125392
NOP2	-0.921429974	0.945767003	-1.172596119	0.265568733
SRP14	-0.921190926	-0.141292654	-0.872009978	0.348078595
UTP11	-0.921102573	0.330058113	-0.992459028	0.216193609
UBA2	-0.920718864	0.847371984	-1.125354434	0.241494378
SPATA5	-0.920710238	-0.615830063	-0.779957715	0.228557409
TBCD	-0.920333183	0.829715413	-1.159414317	0.288148358
CCT6A	-0.920257491	2.458292027	-1.742910067	0.334643959
ESS2	-0.919317338	0.445322913	-1.035101796	0.260001125
HMGA1	-0.918074942	-0.414103814	-0.82684852	0.220298435
ZFC3H1	-0.917635853	-1.873309903	-0.476251319	0.235617467
MED29	-0.917089928	-0.197618132	-0.866976836	0.253585494
NCL	-0.916619794	-0.378563082	-0.821296389	0.251803224
ALG11	-0.915652156	1.388745824	-1.449828713	0.384646742
SNAPC1	-0.915529841	1.996826633	-1.654882274	0.370263708
COX17	-0.915145359	-0.322785345	-0.810015621	0.325695512
GTF2A2	-0.915018521	1.638629266	-1.431035888	0.31490794
CEBPZ	-0.911745998	0.044240104	-0.922101992	0.234086094
NDUFA4	-0.911720558	-1.871002941	-0.490935105	0.224898339
TFRC	-0.91095333	-0.226738453	-0.798430722	0.496266104
MIB1	-0.910239152	-2.282910018	-0.2254983	0.299942112
MED20	-0.910176259	1.532454868	-1.296499931	0.252094649
UBQLN4	-0.907531411	-1.122003198	-0.664242825	0.21683413
TANGO6	-0.907513372	1.960287219	-1.481721364	0.292920337
IPO13	-0.906440344	0.856826461	-1.238801033	0.387897322
BYSL	-0.90542934	1.630474134	-1.280171892	0.229836551
NDUFAF3	-0.90509296	-2.073676459	-0.396954576	0.245042268
CCND3	-0.904557828	-1.758175818	-0.336771337	0.322940678
CUL1	-0.903979582	-1.404949376	-0.531256644	0.265292789
CHMP5	-0.902552975	-1.122747708	-0.522179552	0.338787976
RIOK1	-0.901871949	0.655110906	-1.064151119	0.247712515
DIMT1	-0.901778384	0.913104643	-1.075331749	0.190069524
UTP23	-0.899934257	-0.100174284	-0.87646444	0.234289833
WNK1	-0.899743274	-0.151038281	-0.836406617	0.419341752
NOP9	-0.898665779	-0.066099352	-0.873439206	0.381646296
RCC1	-0.898417692	2.079531405	-1.716337257	0.393319169
PES1	-0.897882613	1.249734538	-1.309831688	0.329629264
UFD1	-0.89762521	2.348477079	-1.548503852	0.277149242
RBBP6	-0.897309848	0.47047674	-1.04335359	0.310416499
PPP2CA	-0.896499676	0.143880178	-0.972236694	0.526389523
COX10	-0.892249984	-2.255890378	-0.323891498	0.251944195
NPLOC4	-0.892030676	1.945320627	-1.442920264	0.283187039
MIS12	-0.891226662	0.741530544	-1.113587279	0.299867105
PSMD4	-0.891156663	1.450657743	-1.448993514	0.384540636
SMNDC1	-0.891145245	0.399583795	-0.973266542	0.205517086
SKP1	-0.890033207	1.91093153	-1.49183966	0.314928318
NSA2	-0.889598376	2.157708131	-1.52701469	0.295413594
IMP4	-0.889236764	0.859063589	-1.128385673	0.278383244
RPAP3	-0.889214497	-0.708092387	-0.7396616	0.211205345
PRPF3	-0.887624673	0.285053879	-0.949996388	0.218806759
CDC6	-0.887545385	1.79742666	-1.394893947	0.282263846
SERF2	-0.887454836	-3.341061308	-0.317631171	0.170551694
CLNS1A	-0.88642126	1.42841559	-1.391129757	0.353334492
EIF5	-0.886027088	1.750654094	-1.356075089	0.268498501
SCG5	-0.885686729	-2.70226852	-0.44040133	0.164782069
SEC61G	-0.885212159	1.188856839	-1.159901983	0.231053744
ANAPC5	-0.885108258	1.456014322	-1.243330195	0.24602913
POLA1	-0.884272741	-0.908854914	-0.662050418	0.244508029
MPHOSPH10	-0.884216568	0.782406907	-1.114334425	0.294115319
CCDC107	-0.883651511	-1.917994457	-0.560075345	0.168705475
RPP14	-0.883594197	0.359641783	-0.974347437	0.252343425
SRFBP1	-0.883003931	-0.472516346	-0.754013815	0.272985511
TUBGCP2	-0.882926838	1.10069281	-1.296015834	0.375299077
CDC37	-0.882896152	1.310166216	-1.304360011	0.32168732
NISCH	-0.881706083	-2.51591425	-0.417003188	0.184705379
RPAIN	-0.879516644	0.599137621	-1.1409906	0.436417187
CYCS	-0.879464664	-0.33654995	-0.752825383	0.376286734
INTS7	-0.87745305	0.565919387	-1.004350991	0.224233244
BSN	-0.876682279	-4.942259876	-0.261582563	0.124457178
SCD	-0.875171808	0.01907024	-0.884186207	0.472694604
EEF1G	-0.874973169	0.255452231	-0.937694302	0.24552979
PSTK	-0.874785652	-1.309488947	-0.425981771	0.342732089
CNOT1	-0.874102936	-0.489875191	-0.726008799	0.302309936
ATR	-0.873756868	1.287440962	-1.255980132	0.296886052
AHCTF1	-0.873334746	0.673888309	-1.055220442	0.269904811
KCMF1	-0.872768624	0.44761748	-1.014259534	0.316097823
RPF2	-0.87153593	1.194293738	-1.284084534	0.345433113
MRPS24	-0.869059672	-1.420864302	-0.472719439	0.278943058
CENPE	-0.868718468	0.450126853	-0.968301348	0.221232925
POP1	-0.868289512	0.856169143	-1.080647579	0.248032844
BRD4	-0.868111397	0.42179481	-0.97823044	0.261072541
MTG1	-0.866919811	-2.628799599	-0.193795734	0.256057585
MRTO4	-0.865679976	0.517228715	-1.040843673	0.338658106
THAP11	-0.865542706	-1.009490474	-0.550191778	0.312386235
ZC3H18	-0.864339957	-1.059305633	-0.608913459	0.241126347
MED22	-0.863706301	1.60300003	-1.283362493	0.261794251
PCID2	-0.863109362	1.032557093	-1.164698207	0.292079583
CRLS1	-0.862701999	-1.468173149	-0.501090163	0.246300538
ISY1	-0.86175724	1.159941407	-1.179471983	0.273905855
ERCC2	-0.861076423	0.540034745	-1.008382619	0.272771702
SPOUT1	-0.860946095	1.589303821	-1.475244939	0.386520711
SETD1A	-0.860810842	0.499035675	-0.981575677	0.241996396
STX18	-0.860642718	0.510976478	-0.998469971	0.269733069
OAZ1	-0.860628867	-4.626824771	-0.125046527	0.158982105
NMT1	-0.859242126	-0.473918809	-0.666672402	0.406334842
ARCN1	-0.858733805	1.618673559	-1.357443111	0.308097518
SRPRA	-0.85827901	-0.693220729	-0.706297302	0.219239992
NDUFA6	-0.858004741	-1.264531223	-0.487421891	0.29305947
PAM16	-0.857849947	2.377806339	-1.588185651	0.30714684
MED4	-0.856222431	1.485509708	-1.327361486	0.317156497
FIP1L1	-0.855966719	0.423746389	-0.959424427	0.244150064
SNUPN	-0.855538343	0.884766587	-1.12657373	0.306335469
H2BC5	-0.855458421	-0.604294983	-0.73497462	0.199379119
SURF6	-0.855153267	-0.812657496	-0.703334201	0.186818023
EEF2KMT	-0.85442594	0.110878232	-0.888001748	0.302816951
PSMC1	-0.853934771	1.575803253	-1.352268654	0.316241181
ALG14	-0.853750098	0.341283274	-0.933870397	0.234761869
CCDC115	-0.852628511	-0.225663071	-0.770016403	0.366086072
XPO5	-0.852041424	-0.994816623	-0.58120622	0.27224636
TEX10	-0.851548817	-0.880937854	-0.677447559	0.197631714
CNIH4	-0.851330343	-2.697797219	-0.281250367	0.211313131
TTF2	-0.851245171	-0.90395892	-0.624335235	0.251017973
WDR46	-0.850424262	0.560257351	-0.983580278	0.237669377
H2AZ1	-0.849578063	-0.317042891	-0.732489772	0.369313725
TXNL4B	-0.848499116	0.568395207	-1.017606794	0.297517777
WDR3	-0.847035043	1.629004691	-1.210269406	0.222979323
WBP11	-0.844964096	0.741727631	-1.054913567	0.283054671
LAMTOR3	-0.844872596	-0.835079549	-0.596496994	0.297427476
RBBP5	-0.844767559	0.489781066	-0.971982755	0.259738902
DERL2	-0.84377899	-1.936979728	-0.266022772	0.298276853
METTL17	-0.842868925	-1.305965949	-0.50547292	0.258349772
COX6C	-0.842550966	-1.7911597	-0.449734779	0.219308299
DHODH	-0.841391367	-1.495967333	-0.363582568	0.319397883
HEXIM1	-0.84055688	-2.062356429	-0.417986414	0.204896913
CWF19L2	-0.839941871	-1.569684589	-0.49874226	0.217368262
TRAPPC3	-0.838678243	2.285942144	-1.746259767	0.397027338
NELFA	-0.837715177	0.109129252	-0.875831934	0.349280841
PCYT1A	-0.837152327	-0.284397046	-0.731636281	0.371016672
SPTLC1	-0.836967695	-0.63592976	-0.660905947	0.276857224
MCL1	-0.836472606	-0.155559585	-0.762746915	0.473938594
COPZ1	-0.836327664	2.401389542	-1.518589933	0.284111451
DYNLRB1	-0.835212928	2.103027529	-1.951148506	0.530632891
NUP205	-0.833777571	0.729884174	-1.051211775	0.297902341
VMP1	-0.833571219	1.192606759	-1.174466076	0.285840118
ATP6V0B	-0.831564284	0.893965851	-1.09324304	0.292716725
SLC7A1	-0.82998993	-1.91840448	-0.298993595	0.276790604
FTSJ3	-0.827460129	1.044176517	-1.03573658	0.199464792
EED	-0.826919519	-1.987666737	-0.215285728	0.307714457
EAPP	-0.826031468	-0.355745817	-0.73470658	0.256713878
IPPK	-0.825886082	-1.183968944	-0.458215366	0.310540845
NDUFB11	-0.825453913	-1.86120775	-0.293639436	0.285736225
SGO1	-0.82498991	0.632167957	-1.047963846	0.352713126
EBNA1BP2	-0.823603079	0.678276313	-0.965889008	0.209775761
NLE1	-0.823380347	1.047071849	-1.032415962	0.199638271
TUBGCP6	-0.823359028	0.243941758	-0.882841188	0.243837549
DNAJC8	-0.822259691	0.541016753	-0.950925328	0.237821911
MED21	-0.821556307	0.407492312	-0.903579431	0.201287538
CDK8	-0.820018	-3.259056787	-0.002162608	0.250948494
MRPL36	-0.819368379	-0.868555715	-0.607085744	0.244408772
RAD17	-0.819082432	0.576555459	-1.002299279	0.317778359
SLC39A7	-0.81879669	0.618609127	-1.034284489	0.348342418
GNL2	-0.818006305	1.408588271	-1.168804501	0.249042395
NOL7	-0.81798289	0.134765774	-0.850229744	0.239280739
SACM1L	-0.817839641	1.585065962	-1.359002467	0.341413442
RBSN	-0.817166093	-1.819016562	-0.389718632	0.234988219
NUMA1	-0.816297139	-0.756593918	-0.66446567	0.200677624
PSMD13	-0.815449756	0.852470449	-1.070061197	0.2986748
RPS17	-0.81450469	2.328239948	-1.587720198	0.332103016
PDCL	-0.813322946	-1.760811992	-0.372722778	0.25022556
SRSF11	-0.812917919	0.804422153	-1.069328409	0.318751155
NAMPT	-0.811072672	-0.683169051	-0.535190314	0.403827364
CCT5	-0.810881923	1.34236991	-1.211406911	0.298371548
NOP14	-0.810191937	0.618854692	-0.938741163	0.20772118
KRI1	-0.809829302	1.098886369	-1.090185399	0.255127468
H2AW	-0.809421632	-2.503070032	-0.411903776	0.158812119
LHX4	-0.808968417	-5.101125576	-0.189201528	0.121496105
MYCBPAP	-0.808753002	-4.810488126	-0.264599663	0.113118113
PTCD3	-0.808279415	-0.423860527	-0.684106127	0.292957896
FDX2	-0.807712375	0.546020122	-0.939988129	0.242254359
PSMA4	-0.807461356	1.940186293	-1.544717707	0.379992557
HAUS6	-0.807067311	1.589234481	-1.255279555	0.282030279
RPE	-0.806733651	-0.64211453	-0.625589713	0.282105341
NOM1	-0.806680336	-0.465727488	-0.696973867	0.235559359
ZBTB17	-0.806123125	-0.531386045	-0.709259194	0.182285426
ICE1	-0.805651306	-0.282529037	-0.727803984	0.275537421
GTF3A	-0.803344497	0.484511106	-0.976396266	0.357167806
PPP1CB	-0.803233387	0.669386343	-1.009597055	0.308287837
COPS8	-0.802871387	1.121232576	-1.087736936	0.254064639
WDR1	-0.802428484	0.163580399	-0.884361116	0.500870719
CDK6	-0.802052571	-0.510234766	-0.553918231	0.48631406
CCNH	-0.801809589	1.207974778	-1.10021114	0.247026309
MIS18A	-0.801218222	-0.083559295	-0.776552848	0.295184075
KRR1	-0.800992815	1.055176133	-1.101679449	0.284963453
ATP6AP2	-0.800929573	-0.054640219	-0.782009641	0.346263836
ILF3	-0.800755956	0.880953694	-1.051389856	0.284502922
PPP1CA	-0.800003787	-0.339582041	-0.712697713	0.257098621
POT1	-0.799787202	-1.672576276	-0.36427352	0.260384945
SEPSECS	-0.799363742	-0.84725258	-0.434529503	0.430608591
SRP72	-0.799112478	0.812378603	-0.996051945	0.242423258
BCL9L	-0.797318523	-3.811732847	-0.047868933	0.196616505
SUGT1	-0.797256747	-0.521607105	-0.638304182	0.304736195
MRPS28	-0.796901258	-1.86648512	-0.433447616	0.194726247
MTG2	-0.796379684	-1.11425106	-0.494359665	0.271052037
RPP38	-0.795435628	0.662651434	-0.942171582	0.221437616
CCNA2	-0.794753326	1.802359362	-1.396296658	0.333753271
GEMIN6	-0.794610053	0.011404805	-0.797949516	0.292811941
WDR25	-0.79328109	-0.227968539	-0.746358133	0.205830846
NDUFB6	-0.792862854	-1.281443117	-0.367741972	0.33175166
POGZ	-0.792178038	-2.584063573	-0.318198347	0.18342416
SDAD1	-0.791033756	1.368166665	-1.115949895	0.237482865
THG1L	-0.790871498	-0.336442316	-0.70693387	0.249485941
COA5	-0.790059356	-1.354796612	-0.490924408	0.220796941
PET117	-0.789687718	-1.908360017	-0.115648839	0.353203207
RHEB	-0.788467891	-0.008494983	-0.786102228	0.278477735
NDUFAB1	-0.787950756	-0.287185938	-0.700802858	0.303454618
MRPL33	-0.787539153	-0.5714535	-0.547662791	0.419765321
RRAGA	-0.787372138	-1.431399148	-0.452732521	0.233784977
MZF1	-0.786259344	-2.845266812	-0.239536765	0.192151603
H2BC21	-0.785697363	-0.722495924	-0.606827783	0.24757175
MVK	-0.784464358	0.251543738	-0.886827466	0.406939601
USPL1	-0.783854687	1.467981764	-1.285121009	0.341466314
DVL1	-0.783494343	-3.652152413	-0.256376427	0.144330755
GOSR2	-0.783387606	0.771735434	-1.00847321	0.291661617
MRPL45	-0.782077051	-0.087993337	-0.758760231	0.264983935
DNAJA3	-0.781563777	0.600927649	-0.921562486	0.232970989
PRPF4	-0.78094133	2.125039168	-1.285741528	0.237548656
PCF11	-0.780876546	0.547948909	-0.935561865	0.282298799
HAMP	-0.780794703	-1.589838747	-0.468134763	0.196661416
RAC1	-0.779804579	0.19461605	-0.855170297	0.387253354
DDX54	-0.778687102	2.174909048	-1.660022064	0.405228422
CCDC137	-0.778317392	-2.199881318	-0.399172081	0.172348075
CCDC142	-0.778307106	-3.699606821	-0.187122693	0.159796552
NPB	-0.777919013	-2.434868472	-0.329947341	0.183981878
MRPL58	-0.777228238	-1.292180287	-0.489410788	0.222737843
PHF12	-0.776014353	-1.069619126	-0.4569043	0.298339891
ELP6	-0.775969027	0.168612911	-0.826801493	0.301474338
UTP6	-0.773991445	0.984663681	-0.987865926	0.217205616
PHAX	-0.772993446	1.706123468	-1.188914235	0.243781178
GPKOW	-0.772432511	0.861092172	-1.009131173	0.274881911
DCLRE1B	-0.771918148	-0.241385421	-0.67822237	0.388158395
CEP131	-0.771817824	-2.199303754	-0.39405182	0.17176618
C17orf58	-0.770590279	-1.56182717	-0.447679229	0.206752102
TFAM	-0.769552255	-0.665455439	-0.599060979	0.256202394
AP2S1	-0.769045196	-0.193416215	-0.688992046	0.413890579
CDC26	-0.768338572	0.629345299	-0.915044769	0.233109228
TWF2	-0.76760622	-3.798533199	-0.137189983	0.165963071
NUBP1	-0.76757208	1.633829363	-1.276232004	0.311329895
POLD2	-0.767558108	2.254528902	-1.315502298	0.243041546
HOXC13	-0.766606666	-3.948418035	-0.240490887	0.133247233
KRTAP10-9	-0.765600204	-1.497363496	-0.446922055	0.212826177
GNL3L	-0.764960999	0.54000088	-0.892038168	0.235327706
SMC2	-0.764922075	1.644865601	-1.241669434	0.289839704
DDX10	-0.76388922	1.829805896	-1.396681058	0.345824571
MCM5	-0.763848436	2.223299255	-1.475056195	0.319888453
KLHDC8A	-0.763240859	-3.405048272	-0.282369803	0.141222978
MMP17	-0.761686867	-4.197936222	-0.093981158	0.159055706
NDUFS2	-0.759924053	-1.078318283	-0.482202954	0.257550208
COASY	-0.759800497	-1.00244681	-0.472800487	0.28629949
NUP43	-0.75968206	0.483399174	-0.967700516	0.430324394
UTP25	-0.758956654	0.979038226	-0.943647183	0.18864486
SH3BP5L	-0.757525254	-3.020454447	-0.30329749	0.150383915
WDHD1	-0.755607371	1.403274212	-1.188694416	0.308626098
EIF4B	-0.755362261	-0.158109732	-0.718736173	0.231649799
MT2A	-0.754077317	-1.164377909	-0.493663633	0.223650485
HIRA	-0.753297653	-0.164994607	-0.698324344	0.333182458
SPAG5	-0.752296771	-1.654997635	-0.454806487	0.179752694
CELSR2	-0.751570996	-1.396701448	-0.542468576	0.149711608
EXOSC1	-0.751411154	-0.610047556	-0.599360267	0.249244318
UGP2	-0.751221062	-1.934230511	-0.326948981	0.219349286
GATA3	-0.751198373	-2.473975629	-0.116432867	0.256577106
NOL9	-0.750658772	1.318975532	-1.104285931	0.268107444
MRPS30	-0.750418666	-1.766237927	-0.355016474	0.22386689
CENPN	-0.749296245	1.079468811	-1.172298418	0.391861412
HRK	-0.748469228	-1.64672672	-0.503867413	0.148538196
CPSF6	-0.748424362	0.518948006	-0.886201309	0.265492777
TP53RK	-0.748399089	0.348332242	-0.845432131	0.278564628
EIF3H	-0.747936781	0.201817558	-0.806395688	0.289662144
TMEM150A	-0.747935387	-5.208026847	-0.082396774	0.127790933
VPS18	-0.747673531	0.49482915	-0.880858929	0.26915431
MOCS3	-0.746518768	-0.133633944	-0.710936411	0.266267356
SMARCC1	-0.746342599	-2.730468999	-0.227499377	0.190019818
MRPL38	-0.745994176	-0.061074116	-0.725241366	0.339797136
CORO6	-0.745947051	-3.042882061	-0.309712757	0.143362209
ILF2	-0.74591033	1.002446664	-1.011912923	0.265353363
UBR4	-0.745853344	1.026239907	-1.179256281	0.422321266
RPL22	-0.745725538	0.469155269	-0.854334071	0.231498056
EMC3	-0.74321411	-0.18909069	-0.665879154	0.408983417
PIGS	-0.742546771	-2.860518985	-0.279429808	0.161899629
GTF2H4	-0.74219519	0.251312762	-0.81739941	0.299245528
COG8	-0.741709159	-0.495814723	-0.630146887	0.225007985
SMG8	-0.741694681	-2.268459787	-0.338249075	0.177850014
RBM42	-0.74123202	-0.265618316	-0.679672033	0.231761076
STAB1	-0.741172955	-5.555386729	-0.116886509	0.112374975
PNN	-0.740363749	0.996073833	-0.958949611	0.219447449
BRMS1	-0.740103236	-1.939815229	-0.375240327	0.188091579
CENPI	-0.739501917	-0.890260862	-0.547884842	0.215236998
ZNF407	-0.739471652	-0.137098766	-0.705020681	0.251285781
NOTCH1	-0.738919669	-6.2289082	-0.04171951	0.111929753
NUDC	-0.738463991	0.526969498	-0.867536496	0.244933541
UBE2D3	-0.738384037	0.159959517	-0.806571272	0.42627808
POP7	-0.73755412	0.206226718	-0.807446163	0.338908768
RTF1	-0.737442092	0.380940959	-0.811651473	0.194805467
INTS6	-0.73711264	0.316899053	-0.95239082	0.679327305
CHD4	-0.736939081	0.804247346	-0.984776177	0.308160292
MED10	-0.736409834	-0.92503882	-0.470279414	0.287696488
ENSA	-0.736062734	-1.882139053	-0.378365102	0.190048462
TFB2M	-0.736008464	-0.467280376	-0.603102866	0.284423666
TBCC	-0.735647999	-0.057909876	-0.721964885	0.236282914
COA6	-0.73497208	-1.578110055	-0.272063835	0.293330774
NMD3	-0.734258449	1.375979919	-1.04365611	0.224856233
NIPBL	-0.733154937	-1.470759128	-0.344738618	0.264092408
FOXD4	-0.731625357	-0.881454767	-0.500257087	0.262484564
TGM1	-0.730862867	-5.197166578	-0.159491024	0.109939105
RAB13	-0.730854777	-3.409074145	-0.249204341	0.141284823
ATP5F1A	-0.73000529	-0.161213121	-0.685667958	0.275023093
MRPS6	-0.729171797	-0.882242119	-0.441023242	0.326609384
COX6B1	-0.728676495	-1.137056696	-0.470533004	0.22702781
DROSHA	-0.728185054	-1.258235147	-0.477457484	0.199269247
CAP1	-0.728092404	-0.767948958	-0.524693205	0.264860311
SRRT	-0.727796786	0.891426847	-0.927980375	0.224565359
CLK2	-0.727123173	-1.729264462	-0.415787511	0.180039357
SMG7	-0.72658972	-0.633439655	-0.531861153	0.307414551
ACTG1	-0.72588006	0.25208743	-0.798852308	0.289471984
SNF8	-0.725287254	0.906728323	-1.066501603	0.376313765
NUP98	-0.724986536	0.355942845	-0.808910828	0.235780246
MYLK2	-0.724778174	-4.10211493	-0.147349942	0.140763543
RRP36	-0.722842357	-2.071005694	-0.360484823	0.174966942
CRAMP1	-0.722820964	-2.280684197	-0.21750244	0.221564443
SEM1	-0.722335822	1.414408126	-1.07950332	0.252520819
MYRF	-0.721845946	-2.719617276	-0.271580109	0.165562207
PIM3	-0.721511802	-3.854146327	-0.093647099	0.162906296
RNF20	-0.721348034	0.455046812	-0.820297019	0.217447926
LCE2A	-0.721055329	0.31037797	-0.780946016	0.192960496
WDR83	-0.720885901	-0.806307626	-0.520173098	0.248928321
TIMM22	-0.720648408	-0.812538096	-0.517646219	0.249837134
VPS41	-0.719911467	-0.704114626	-0.509912373	0.298245606
MYO18A	-0.719091251	-3.173397305	-0.257824803	0.145354144
TAF5	-0.719044899	0.129235732	-0.7498036	0.238004622
CTR9	-0.71867928	1.082946098	-0.985287646	0.246188029
NACA	-0.718652833	1.160120903	-1.086024956	0.316667101
HNRNPH1	-0.718613535	0.647060395	-1.039958681	0.49662311
PPOX	-0.718585318	-4.461058311	-0.133982892	0.131045681
B3GNT6	-0.718473217	-4.439056337	-0.149592238	0.128153584
ESF1	-0.718316009	0.019789008	-0.723294789	0.251593196
DIDO1	-0.717509885	-1.984862475	-0.299642785	0.210526979
GUK1	-0.716302375	1.486926556	-1.429547371	0.479677354
LSM11	-0.715378061	0.369635745	-0.811496197	0.260034741
INCENP	-0.714905594	1.89676075	-1.290387968	0.303402722
UBE2C	-0.714742082	-0.041918987	-0.702543563	0.291002219
MRPL14	-0.714665957	-1.21215701	-0.416466282	0.246007467
LCE2B	-0.714171664	-1.319597	-0.514466636	0.151337891
CKS2	-0.7131053	-1.673970431	-0.404097385	0.184595803
URB2	-0.712437348	0.130833475	-0.742895714	0.232802546
DCTN4	-0.712333915	1.094568636	-0.926780629	0.195918928
ELP3	-0.712271043	0.417665746	-0.84615749	0.320558838
HGS	-0.71203202	0.026009907	-0.718393948	0.244596317
CSNK2B	-0.71150183	0.729691664	-0.961640871	0.342801012
UQCRC2	-0.71136904	-0.550987519	-0.526703866	0.335153097
LRP8	-0.708206821	-2.543271267	-0.1585114	0.216137157
SMC6	-0.708182651	0.118384837	-0.739863865	0.267612094
SUDS3	-0.708046542	-0.567560257	-0.577750331	0.229572471
NDUFB4	-0.707726177	-0.76920675	-0.490588244	0.282288128
DPH3	-0.70741978	0.533900596	-0.84759005	0.262540013
RPN1	-0.70733428	0.510311058	-0.838540768	0.257110807
CYBA	-0.70578863	-5.847569041	-0.05633915	0.111063157
COX5B	-0.703248584	-0.90388992	-0.480012156	0.246973024
SLC25A38	-0.70292285	-1.634165489	-0.461292452	0.147861645
NDC1	-0.702588911	-0.385516004	-0.595093399	0.278835407
CWC22	-0.702499395	1.69731081	-1.387928567	0.403832443
VPS51	-0.70241641	-0.639696268	-0.560204542	0.22231155
CLUH	-0.702407534	-2.797373067	-0.201662623	0.179005409
WDR12	-0.701878639	1.450304172	-1.150306915	0.309196019
DCTN2	-0.701875979	0.93800117	-0.928284076	0.241372936
USF1	-0.701733934	-4.067012278	-0.174071419	0.129742051
CCDC184	-0.701238678	-3.847659436	-0.187599048	0.133494047
TDGF1	-0.701031883	-0.801573938	-0.515186407	0.231850697
ARF1	-0.700955067	-1.011541438	-0.383666033	0.313668844
SIT1	-0.699837198	-4.811825889	-0.075250767	0.129802376
ZBTB8OS	-0.699609672	1.428203931	-1.192047763	0.344795362
NUP107	-0.698425853	0.508492744	-0.805098346	0.209781742
EXOC1	-0.697869401	-0.826957207	-0.532628307	0.199818193
REM1	-0.696424466	-2.93621625	-0.250860343	0.151747721
PCNT	-0.696407414	-2.644695675	-0.208117728	0.18462982
MRPL28	-0.696253677	-1.026707166	-0.454576625	0.235390441
DARS2	-0.696082512	-1.486777504	-0.299528944	0.266720183
HIGD2A	-0.695057416	-1.858015568	-0.406798116	0.155143641
ZCCHC9	-0.693381803	0.674155465	-0.81133742	0.174967976
FAM229A	-0.693256761	-2.065874241	-0.339089431	0.171437023
NRBF2	-0.692969506	-2.27976088	-0.306982319	0.169310383
UBE2G2	-0.692918705	-1.586339312	-0.284751125	0.25730156
MRPL50	-0.69267401	-1.11454934	-0.477469506	0.193086565
TFIP11	-0.692541722	1.532098277	-1.034097564	0.222933377
BANP	-0.691844202	0.77715141	-0.906916588	0.276744509
HDAC1	-0.691734937	-2.295624447	-0.169652689	0.227424938
MRPS5	-0.691689832	0.040589689	-0.703087601	0.280804536
CTNNBL1	-0.690929161	0.621970613	-0.893103366	0.325054272
NCOA4	-0.69045451	-1.004581769	-0.446239573	0.243101104
EXOSC9	-0.689466245	1.416136793	-0.954119673	0.186884085
SKP2	-0.68917448	-0.133365016	-0.634293985	0.411505923
LSM8	-0.688714712	2.210580164	-1.631294788	0.426394885
NEPRO	-0.688590626	1.326359671	-1.130634551	0.33327606
TLK2	-0.688342885	0.041605567	-0.697578636	0.22198352
MED27	-0.688102706	1.276351712	-0.956173689	0.210029086
MED26	-0.687239573	0.653334926	-0.886853308	0.305530483
DNTTIP2	-0.686827917	0.350641445	-0.747154727	0.172047003
SLC39A4	-0.68643246	-5.186141065	-0.100706095	0.112940693
FOXN4	-0.685667418	-3.869324953	-0.137030284	0.141791434
KDM2A	-0.685368648	-0.409654158	-0.580295436	0.256492483
TAF1B	-0.684793722	0.22918634	-0.733222554	0.211307674
DPF2	-0.68479292	-0.664764431	-0.508205233	0.265639493
GDF11	-0.683320836	-4.056439445	-0.119784595	0.138923864
ATP5F1D	-0.681200788	0.329767145	-0.784761042	0.314040545
SETDB1	-0.680574544	-0.935300161	-0.417293659	0.281493467
H4C7	-0.678749234	-2.894295404	-0.277590147	0.138603367
MTMR4	-0.678728083	-3.08730569	-0.264323261	0.134228633
RTEL1	-0.678361902	-0.156340885	-0.630379983	0.306905765
CTU2	-0.678324431	-0.02271252	-0.672227528	0.268437987
SERINC4	-0.677383047	-2.61907901	-0.309947503	0.14029189
TARS2	-0.677110267	-0.57343008	-0.504677794	0.300703571
CRCP	-0.676194508	2.054675181	-1.442081194	0.372753169
POLR3E	-0.674609774	0.749336621	-0.852644255	0.237589457
TMEM216	-0.673272764	-3.124603797	-0.236886035	0.13966146
ZEB1	-0.673118627	-2.947773518	-0.025940375	0.21954816
LCE3A	-0.673078873	-2.173900235	-0.391609254	0.129476788
C17orf49	-0.672396364	-0.898305215	-0.530034687	0.15847807
DDX20	-0.672036622	2.556753716	-1.235440014	0.220358883
AP1G2	-0.671793931	-2.821231025	-0.226812267	0.157726064
CHCHD4	-0.671586786	1.455712099	-1.052506177	0.261672203
SAMM50	-0.671064882	0.07854811	-0.69049612	0.247380085
ARPC4	-0.670336361	0.035583028	-0.681574512	0.315828962
TIMM8A	-0.670127305	-1.237666049	-0.346083607	0.261818363
USP10	-0.669827441	0.199086486	-0.714676532	0.225274414
C12orf65	-0.668674872	-2.368354725	-0.246540501	0.178239504
LDLR	-0.668276055	-2.204274869	-0.219693719	0.203505625
PIGH	-0.667884342	-1.710385658	-0.388092813	0.163583884
KMT5A	-0.667118892	-0.481604611	-0.582407128	0.175894836
UBA3	-0.666899783	-0.119251824	-0.636040021	0.258778108
COPS4	-0.666169202	1.008857951	-0.960617637	0.291863126
MRPL24	-0.665750724	-0.933214897	-0.474215706	0.205242136
AATF	-0.665657068	0.927852254	-0.863678861	0.21341953
TRAPPC5	-0.665147828	1.218067265	-0.958867285	0.241135663
LRRC71	-0.665025389	-3.339045264	-0.218862699	0.133619839
CHKA	-0.664605045	-1.184669954	-0.389578422	0.232154636
ARPC3	-0.6627642	0.40583932	-0.772763656	0.27104189
DYNLL1	-0.662736684	-0.296379543	-0.574053127	0.299222933
PPIA	-0.662401892	0.989801333	-0.925411258	0.265719349
UTP18	-0.661969487	1.248206881	-0.925816754	0.211381039
KIF18A	-0.660823888	0.850244981	-1.218579933	0.655994517
RHPN1	-0.660821404	-1.980631225	-0.309179889	0.177540125
ATP6V1H	-0.66059022	0.685253205	-0.858773489	0.289211736
DNAJC17	-0.660246426	2.236706165	-1.320364339	0.295129473
KANSL1	-0.659960807	0.740651217	-0.830488428	0.230240115
RPL26L1	-0.659943549	-0.592020741	-0.528493084	0.222036926
BPTF	-0.659257547	0.292318741	-0.7457987	0.296050652
TAF12	-0.658570613	0.605507043	-0.776408721	0.194610633
NDUFA8	-0.658336933	-0.535647776	-0.488442108	0.317176386
RPP25L	-0.657716563	-0.276545668	-0.544158024	0.410632138
EXOSC6	-0.657370366	2.511479009	-1.550666816	0.355685414
RPL36AL	-0.657289957	0.587777313	-0.807274589	0.255172543
MRPS25	-0.657171819	-0.534977917	-0.496655197	0.300043455
CDCA3	-0.65688705	-1.69249514	-0.266466526	0.230677485
CCNB1	-0.654650965	0.164281436	-0.706758762	0.317186151
PTCH2	-0.654555125	-3.556684009	-0.242680579	0.115802963
H2AC11	-0.653980679	-0.928529934	-0.504771904	0.160693553
MED17	-0.653747667	1.428167199	-0.994822304	0.238819823
HS6ST1	-0.65361884	-0.698235568	-0.514165589	0.199722353
CENPT	-0.652535264	0.263230309	-0.709579567	0.216708719
SLC25A22	-0.652480557	-2.697055595	-0.206721837	0.165276059
MRPS18B	-0.652270964	-0.831707751	-0.45952591	0.231746132
POLE3	-0.651807869	-1.096796963	-0.299599592	0.32112441
CDC25A	-0.651296378	-1.647039441	-0.378841478	0.165420993
POLG2	-0.650814861	-1.556058333	-0.297734198	0.226907087
NOTUM	-0.650360575	-4.068777765	-0.151942344	0.122498269
EARS2	-0.650353027	-0.768816455	-0.36666352	0.368995104
DCTN3	-0.650063099	0.915662877	-0.854510797	0.223278352
CDK2	-0.649795433	0.195908234	-0.718139444	0.348857266
NDUFB9	-0.64829089	0.106186798	-0.675864509	0.259670882
LTV1	-0.647510828	0.886042535	-0.836045081	0.212782396
VWCE	-0.647456702	-3.877985089	-0.159435664	0.12584397
TRPM7	-0.647446034	0.065362857	-0.674879092	0.41970408
ZNF335	-0.647429457	1.202929986	-0.901492589	0.211203591
GOT2	-0.647406976	-1.261223427	-0.404894024	0.192283894
H3C4	-0.64721244	-1.794068035	-0.368573615	0.155311181
GART	-0.647138962	-0.751088199	-0.402634321	0.32553386
TBC1D10C	-0.646973186	-1.907475482	-0.35648495	0.152289368
MCM6	-0.64676834	1.539572441	-1.208100629	0.364602714
MRPL44	-0.646667849	-1.541956126	-0.31942627	0.212224961
TERF2	-0.64636818	1.198889301	-0.941972552	0.246565194
TAF10	-0.646354386	1.060484985	-0.904419134	0.243345971
NOLC1	-0.646260331	-0.473396877	-0.548716842	0.206050131
RICTOR	-0.646109699	-1.003454589	-0.377997902	0.26718877
SLC26A6	-0.645915593	-5.596637557	0.007327824	0.116720694
DDOST	-0.645797505	1.684629909	-1.051263166	0.240685304
ENDOG	-0.645537975	-2.111356333	-0.338797421	0.145281282
ZC3H8	-0.643747107	0.662196956	-0.790330906	0.221359821
VTI1B	-0.643621645	-1.116829855	-0.467140066	0.158020113
POLG	-0.642739326	-1.403093748	-0.269041791	0.266338251
CARM1	-0.640571519	-0.904205655	-0.408282964	0.256897923
CDC42	-0.640403687	1.088902302	-1.101012733	0.423003098
VARS2	-0.640157784	-0.167960467	-0.589874788	0.299373992
TADA2A	-0.640040639	-0.690587429	-0.493891232	0.211630565
TAF1	-0.639888512	0.49055524	-0.739921033	0.203916935
UBE2O	-0.63959047	-2.0015445	-0.309531742	0.164902018
PTTG1	-0.638583556	-1.030650259	-0.449360071	0.183596214
GTF2F2	-0.638066204	0.939613827	-0.845245337	0.220493917
OSBP	-0.637972366	-0.203029187	-0.599733875	0.188339873
PGS1	-0.637446711	0.283357235	-0.722729891	0.30097407
MPZL1	-0.63699826	-3.172709309	-0.155288959	0.151829006
INO80	-0.636914315	0.806350074	-0.804066525	0.207294842
UNC50	-0.636168892	-0.584869486	-0.465004655	0.29265373
TIMM44	-0.63583475	0.803103586	-0.828229692	0.239564291
TELO2	-0.635747443	0.444827778	-0.759651808	0.278544578
DAP3	-0.634648687	0.329403557	-0.722343727	0.266223719
NOL11	-0.633695704	0.49872692	-0.739840532	0.21283156
POTEG	-0.633457728	-0.041907353	-0.624627205	0.210715364
COX4I1	-0.633126979	-1.014194822	-0.377117992	0.252425846
CACNA1G	-0.632958705	-2.977693989	-0.235522569	0.133471115
PTGES2	-0.632357601	-3.840377109	-0.144030354	0.127156067
LCE5A	-0.632239307	1.215232114	-0.799002258	0.137227242
BTF3L4	-0.632049753	-0.586287085	-0.503916875	0.218549719
MOG	-0.631699532	-2.379197286	-0.221199463	0.172537213
SRSF6	-0.630879543	-0.005161351	-0.629619725	0.244086791
DDX46	-0.630792853	0.919227414	-0.789811884	0.172992045
CDK4	-0.629565139	0.197175601	-0.730511187	0.511960139
SCARF1	-0.629313925	-2.618726141	-0.276310433	0.134799698
SUPV3L1	-0.629114782	0.862108705	-0.923771003	0.34178546
CCNC	-0.62905456	-1.08672034	-0.259277805	0.340268551
GEMIN4	-0.628687231	0.515333571	-0.760281626	0.255357699
PPP2R3C	-0.627811823	0.054059598	-0.643213576	0.284903215
HNRNPC	-0.627612804	1.57304395	-1.096528281	0.298094326
DLST	-0.627590454	-0.763452984	-0.441639043	0.243566291
ARGLU1	-0.627009088	0.069881323	-0.643429595	0.234977042
CCNL1	-0.626717071	-0.163385248	-0.569813053	0.348281246
KMT2D	-0.626151136	-0.742465716	-0.400945549	0.303321194
SPPL2C	-0.625743951	-3.603293921	-0.16662227	0.127417216
VPS37A	-0.625571151	-0.399260662	-0.520573065	0.262981293
HUWE1	-0.62532597	0.597022557	-0.793925697	0.282400933
ZNRD1	-0.625194724	0.883011321	-0.839363423	0.242543547
MFN2	-0.625119688	0.176592602	-0.676143859	0.288937195
H4C1	-0.623808105	-2.452456625	-0.310930122	0.127577377
ACLY	-0.623057471	-0.090779726	-0.595239805	0.306430384
LIAS	-0.622782368	-0.635343982	-0.439543098	0.288409548
RBM12	-0.622430821	-1.420787289	-0.304546684	0.223738021
TMEM183A	-0.622036568	-0.029825581	-0.616547373	0.184043196
GTF3C3	-0.62151477	-0.612429478	-0.49111058	0.212929318
BTF3	-0.620417576	0.290904547	-0.688397879	0.233685941
UCN	-0.620346641	-2.304525387	-0.253538605	0.159168581
TMEM258	-0.620118073	1.308032089	-0.870221173	0.19120563
MRPL15	-0.619971993	-0.91802073	-0.312620366	0.334798133
ZZZ3	-0.619383257	-1.712795946	-0.332829428	0.167301791
MBTPS1	-0.619367504	-0.110841628	-0.57814546	0.371900379
VPS33A	-0.619347679	-0.314509298	-0.520619297	0.313912442
GMPPB	-0.617113029	0.959369245	-0.97025002	0.368092882
MCM10	-0.616874839	0.107280773	-0.637310692	0.190489422
LTF	-0.616580598	-2.648692356	-0.292441458	0.122377043
PPP4R2	-0.615889233	-0.052810757	-0.59833444	0.332409423
POLR1E	-0.615662696	0.280896885	-0.708297603	0.329782605
MRPS12	-0.615367451	-0.08269442	-0.590984344	0.294857951
HSD17B10	-0.61376835	-0.458729995	-0.449740918	0.357568579
CYP27B1	-0.613499912	-1.812391885	-0.262253531	0.193802667
FAM136A	-0.613061041	-0.299843486	-0.554265183	0.196088497
INTS1	-0.612738034	1.525329106	-0.99777945	0.252431698
APOLD1	-0.61265474	-3.323917534	-0.043482721	0.171235301
OPA1	-0.612571372	-0.022283226	-0.607253209	0.238662177
DDX55	-0.612336876	1.806220373	-1.18098072	0.314825285
NFKBIE	-0.611627017	-0.991016157	-0.398776123	0.214780448
SMARCE1	-0.611603724	0.445130045	-0.743371235	0.296020259
ZNF830	-0.611313288	1.382659436	-0.953782019	0.24768842
NDUFC2	-0.611206243	-0.24781001	-0.542612492	0.27679976
DHRS11	-0.610931889	-5.036515555	-0.059134937	0.109559267
METTL1	-0.610514517	-0.367068439	-0.481243303	0.352171967
SNAPIN	-0.610357998	-0.671966909	-0.51052872	0.148562788
ATP5F1B	-0.61031791	0.611938176	-0.802806204	0.314555132
SRP68	-0.609388234	1.03697281	-0.870203629	0.251516138
EHBP1L1	-0.608907053	-2.64680614	-0.205780964	0.152306617
TIMM10	-0.608411945	1.277516409	-1.171306284	0.440616132
SMIM7	-0.60777751	-1.740891971	-0.333084817	0.157788477
LSG1	-0.605972524	1.939847819	-1.055067306	0.231510317
ZC3H13	-0.604877286	-0.5934105	-0.473327085	0.221684991
EXOC3	-0.604448027	0.527310963	-0.70980746	0.199805126
MTOR	-0.603553169	1.510454495	-1.079838349	0.315325739
CRCT1	-0.603206829	-0.806343892	-0.492930094	0.136761419
UBIAD1	-0.603138846	-0.333736237	-0.466540319	0.409300854
HAUS8	-0.603075301	1.098884994	-0.867935518	0.241026329
MED24	-0.60303717	-0.501329376	-0.419005737	0.367086873
COX11	-0.60292795	-0.810742646	-0.419102368	0.22673728
CDT1	-0.602269189	4.004567016	-1.876114985	0.318098259
TUBGCP5	-0.601953805	2.059485844	-1.097147534	0.240445318
ALAS1	-0.601887202	-2.554234499	-0.114923979	0.19064938
PDCD6IP	-0.601201023	-0.55747922	-0.426120184	0.314058054
CHMP3	-0.601145255	0.671877167	-0.832671399	0.344595941
TAZ	-0.600030206	-0.440435266	-0.449804824	0.341083908
TCOF1	-0.599583994	0.119250623	-0.631794438	0.270107135
MRPL48	-0.598983135	-1.013033175	-0.362616518	0.233325643
POP4	-0.598891667	1.28153301	-0.938373039	0.264902557
MRPL53	-0.5985791	0.005829706	-0.600175931	0.273912702
RFWD3	-0.598440577	-1.459133282	-0.332223632	0.182448682
LSM6	-0.598322216	1.240100759	-0.926207423	0.26440207
XPOT	-0.597961428	-0.232682083	-0.548516987	0.212497843
CAPZB	-0.597119876	1.297356824	-1.14215087	0.420108781
DDX28	-0.596494668	-1.286939768	-0.333424247	0.204415488
KRTAP5-7	-0.596240731	0.528265956	-0.731533719	0.256107718
PSMF1	-0.595838696	-1.545614934	-0.234963384	0.233483324
ANP32E	-0.595619412	-2.032217305	-0.260769034	0.164770951
SLC25A10	-0.595587585	-1.576826476	-0.341101226	0.16139148
NOP10	-0.595267831	1.578722403	-0.997832839	0.25499417
DNAAF2	-0.594861637	-4.800393336	0.018189784	0.127708581
KRAS	-0.594715232	0.102248202	-0.654044755	0.58025003
SLC38A2	-0.594354201	-0.944741011	-0.363094577	0.244786266
TMX2	-0.594352017	-0.886220005	-0.342488366	0.284199917
C1QTNF4	-0.594318845	-1.515264122	-0.300242083	0.19407624
H2AX	-0.594254663	0.33689546	-0.680551484	0.256153114
RRP7A	-0.593807765	0.837598621	-0.813742668	0.262577919
MEX3A	-0.593702862	-2.005280919	-0.254341331	0.16923391
PRR13	-0.593543358	0.032606433	-0.599504925	0.182834062
POM121C	-0.593002873	0.249002339	-0.648270274	0.221955349
PRMT2	-0.592821216	-3.955621642	-0.103299305	0.123753472
TEN1	-0.589670493	-0.239892226	-0.512768445	0.320569153
SASS6	-0.588456404	0.708439034	-0.790153147	0.284705859
MTA2	-0.588434038	-1.661846281	-0.258464351	0.198556082
ACTR1A	-0.588077089	0.45924051	-0.800858675	0.463333659
TROAP	-0.587942622	-2.079224244	-0.27211038	0.151899076
MRPS26	-0.58776774	-0.728371074	-0.407356641	0.247691192
RANBP1	-0.587520598	-0.486998028	-0.486206224	0.208038571
GBF1	-0.587132717	1.900297711	-1.063674276	0.250772054
ARPP19	-0.586767583	-1.390875987	-0.350723503	0.169708933
ATP5MG	-0.586526099	-0.514601988	-0.481977103	0.203164774
CSK	-0.58641249	-2.057212242	-0.090566721	0.241028008
DIS3	-0.586296554	0.631350234	-0.71408315	0.202402073
MORN1	-0.586188859	-3.415587236	-0.143340653	0.129655071
BCDIN3D	-0.586004086	-2.090370843	-0.258594075	0.156627716
IDH3B	-0.585689446	-4.516362457	0.012757042	0.132506302
MRPS35	-0.585382042	-0.463532205	-0.469674807	0.249620702
PPA1	-0.585294099	0.852860869	-0.87927503	0.344699753
APEH	-0.585143039	-3.446441266	-0.195954519	0.112924751
TRAIP	-0.584457747	0.221068092	-0.653441028	0.312045398
CPSF1	-0.584300947	2.057385084	-1.138319767	0.269282996
KLHL11	-0.583615455	-1.415707633	-0.358640961	0.158913104
POTEI	-0.58334298	0.208249755	-0.619149832	0.171941866
CD3D	-0.582725813	-2.602801877	-0.2739252	0.118641613
MCRS1	-0.582649169	1.219369804	-0.815240612	0.190747255
FOXO3	-0.582589667	-1.088667626	-0.367615563	0.197465322
FANCM	-0.582475188	-0.769614913	-0.381122197	0.261628235
PLEKHM1	-0.582146019	-0.885562096	-0.432307035	0.169202119
RPP40	-0.582032494	0.912715395	-0.92230946	0.37281826
URB1	-0.581488243	1.444276765	-0.937239311	0.246317795
GTF3C1	-0.581384465	1.034376867	-0.817340923	0.228114592
VPS13D	-0.580849579	0.067970563	-0.596694363	0.233112438
AUH	-0.580534285	-5.149171908	-0.053528204	0.102347735
TACC3	-0.580367879	-0.244898065	-0.506276693	0.302538879
USP7	-0.579850213	0.447660358	-0.772884784	0.43120765
MFSD3	-0.579514311	-4.126716802	-0.07798885	0.121531349
AFG3L2	-0.578166933	1.669873575	-1.131546831	0.331390296
KRTAP5-1	-0.578124363	-1.090519535	-0.363132616	0.197146167
VMAC	-0.578107777	-3.546185677	-0.133095202	0.125490489
SNAPC3	-0.577983585	1.954589806	-1.196200235	0.316289714
GTF2H1	-0.577849108	0.881907859	-0.732953112	0.175873253
SARNP	-0.577687993	-0.38866148	-0.493163817	0.217475052
POLR3F	-0.577476304	1.940493084	-1.184605081	0.312873456
DPY30	-0.576903568	-0.619355105	-0.444057557	0.214490863
RPUSD4	-0.576829054	-0.752547369	-0.383876114	0.256399727
ING1	-0.5768127	-3.811221138	0.059710803	0.167013007
FDPS	-0.576786944	0.275056914	-0.686014008	0.397107137
ADAM11	-0.576743173	-1.651261645	-0.343849622	0.141039763
LAMTOR2	-0.576258177	0.079446239	-0.599658112	0.294537979
PABPC1	-0.576209944	0.957739429	-0.949333731	0.389587998
ZNF593	-0.575849182	-0.458477573	-0.480090002	0.208863391
MANF	-0.575781748	-0.873184174	-0.365484273	0.240839769
MZT2A	-0.575371797	-0.703267517	-0.457645982	0.16739834
WASHC3	-0.574731791	-1.827445873	-0.187141087	0.212094218
GLI1	-0.574694309	-1.954459967	-0.27304868	0.154337073
AGAP2	-0.574351679	-1.565703544	-0.331709048	0.154973547
PREB	-0.574279924	1.757612292	-1.075768079	0.285323536
LTB4R	-0.5739333	-1.695105488	-0.323218082	0.147905378
TAF8	-0.573548361	0.677932738	-0.786029253	0.313424739
ATP5MC1	-0.573541077	-1.007411576	-0.404206524	0.16808875
PGP	-0.5733067	-1.768027857	-0.180690529	0.222064471
ISCA2	-0.573081021	0.085471997	-0.600061961	0.315669935
CDH24	-0.573036172	-2.599582282	-0.230758529	0.131666401
DCAKD	-0.572592844	-2.382507889	-0.24054347	0.139369685
SYS1	-0.571746122	1.26274416	-1.187650138	0.487750437
PRPF40B	-0.571691034	-4.037625562	-0.128250451	0.109827069
TAF5L	-0.571126109	-0.791826937	-0.249516547	0.406161432
MXRA7	-0.57057648	-1.108009438	-0.369623388	0.181364062
PTDSS1	-0.570565389	-0.883097842	-0.270381404	0.339921547
SPRYD4	-0.570244331	-0.190567302	-0.532904217	0.195941871
H2AC21	-0.569849595	-1.852587578	-0.308356236	0.141150336
RPF1	-0.569348877	1.365916161	-0.898100645	0.240682245
HOXD13	-0.568717845	-1.381424017	-0.284293396	0.205892214
KRTAP4-3	-0.568267376	-0.77474792	-0.418430049	0.193401392
SNRPB2	-0.567908171	0.365825204	-0.738138555	0.465332576
ZNF446	-0.567595761	-4.721772048	0.027227804	0.125974647
GPT	-0.566178682	-3.775911485	-0.035339393	0.140585734
RBM19	-0.565974939	1.454500818	-0.860118326	0.202229784
NFYC	-0.565912066	1.372366792	-0.873876404	0.224403811
LUC7L2	-0.564666658	-1.228299052	-0.293688482	0.220612542
PYURF	-0.564373097	-0.846350185	-0.40876762	0.18385472
PSMD8	-0.563992346	1.150616793	-0.792107288	0.198254487
ADPRHL2	-0.563830104	-2.684137928	-0.203101552	0.134392703
ALKBH4	-0.563792212	-3.463982622	-0.125404669	0.12655593
RSAD1	-0.563484852	-0.80487003	-0.411136924	0.189282645
EIF4G2	-0.562687676	0.480416781	-0.695950937	0.277390936
SCO2	-0.562193506	-1.767416136	-0.197214592	0.206504234
WARS2	-0.562052898	-0.48684946	-0.463819099	0.201774483
CA5A	-0.561732178	-0.712557152	-0.45205728	0.153917335
BAK1	-0.559695235	-0.229031662	-0.516067395	0.19048825
CPT2	-0.559623299	-2.907792428	-0.177953163	0.131257696
SPDYE1	-0.559087241	0.495843548	-0.713405951	0.311224601
TMEM41B	-0.557925877	-1.036724055	-0.339613585	0.210578979
CFAP77	-0.557814042	-3.310992523	-0.133003747	0.128303007
YWHAE	-0.557331734	-0.185335562	-0.516556372	0.220008299
CIAPIN1	-0.556535203	1.715771478	-0.957846231	0.233895384
VMA21	-0.555832309	-0.943609575	-0.323091832	0.246649126
MRPL1	-0.555423333	-1.749052563	-0.236768737	0.182186975
STH	-0.555294259	-3.57571254	-0.097078939	0.128146576
METTL16	-0.555162993	1.439190022	-1.118510773	0.391433912
DDX59	-0.554903074	1.031190903	-0.834308938	0.270954547
MMP23B	-0.554755129	-2.469387887	-0.201952431	0.142870507
FNBP4	-0.554485691	-0.034403115	-0.547443267	0.204703102
TEPSIN	-0.553964013	-1.832073463	-0.272556071	0.153600796
KRT4	-0.553643778	-2.713721435	-0.144794557	0.150659982
PDSS1	-0.553284793	-1.055819555	-0.339267652	0.202702385
TSEN54	-0.553039023	0.590223856	-0.710214434	0.266297965
WDR24	-0.552405282	-0.085584579	-0.525996757	0.308566393
CENPX	-0.55225817	-1.304444762	-0.293722964	0.198195595
MGAT2	-0.55208453	-1.915467586	-0.234820942	0.165632449
TIPRL	-0.552038068	-0.643622385	-0.379472335	0.268116425
CADM4	-0.551813778	-1.769702762	-0.285620395	0.150417001
NACC1	-0.55112154	-2.509156383	-0.154030043	0.158256974
TIMM9	-0.551043956	0.497692279	-0.666608942	0.232201687
TLN2	-0.55067629	-5.001560044	-0.047967018	0.100510494
EIF4E2	-0.55015544	-1.263749488	-0.261289024	0.228578859
HPD	-0.549782448	-3.37544275	-0.172887346	0.111657975
USP32	-0.549618726	-1.8246823	-0.269572198	0.15347687
ARHGAP9	-0.549497623	-2.376502111	-0.211928696	0.142044446
RASIP1	-0.549171991	-3.784767259	-0.054448196	0.130714457
GPI	-0.54787101	-0.369379639	-0.42328402	0.337287109
MYBBP1A	-0.547598281	0.795496508	-0.720312663	0.217115199
TRIM9	-0.546814964	-1.594737202	-0.284561047	0.164449614
CITED4	-0.546245029	-1.067317406	-0.398636749	0.138298391
YJEFN3	-0.545573178	-1.224601719	-0.350063085	0.159651983
SLC26A1	-0.545537557	-4.801066731	0.039193966	0.121792001
SRP9	-0.545330462	2.564930666	-1.23118651	0.2673975
HID1	-0.545240158	-2.019230648	-0.26747073	0.137562011
SRRM2	-0.54521473	-0.798651358	-0.371539794	0.217460266
SLC25A1	-0.545095507	-1.440966664	-0.242735364	0.209831463
VPS72	-0.544974104	0.273388204	-0.594223324	0.18014391
TCF12	-0.54482439	-3.217598858	0.000897979	0.169605471
SETD2	-0.543904241	-0.862303697	-0.363155231	0.209611776
PNPT1	-0.543392962	1.012832194	-0.847337944	0.300094117
BRI3	-0.543239949	-1.186400646	-0.366923465	0.148614622
GCH1	-0.542932181	-3.140361132	-0.116979228	0.135638207
POLR2M	-0.542824739	-0.684477083	-0.392348848	0.219840657
SYVN1	-0.542625161	0.126583879	-0.575448878	0.259304085
DDX52	-0.542330031	0.976283338	-0.73868066	0.201120536
MBD2	-0.542310304	-2.538492769	-0.073990149	0.184487488
ATF4	-0.542038026	0.031406621	-0.552004037	0.317321983
MRPS9	-0.541408787	-0.885405796	-0.327573905	0.241510597
FTH1	-0.541225924	0.171276001	-0.573022354	0.185644394
ZNF629	-0.541023123	-3.225184954	-0.086789978	0.14083941
VOPP1	-0.540837028	-0.812289006	-0.405164353	0.167025127
ZNHIT3	-0.540588366	0.258057022	-0.615465658	0.290157933
PROCA1	-0.540546383	-1.299182781	-0.311614295	0.176212378
NUFIP1	-0.540196995	0.882282364	-0.70265194	0.184130333
CKS1B	-0.540102183	0.623301984	-0.731963209	0.307813919
FAF2	-0.539876943	-0.38709857	-0.424121695	0.299033001
RHOH	-0.539434301	-2.57095392	-0.178946157	0.140215716
SPIRE2	-0.53943308	-3.582212561	0.004179963	0.15175343
CWF19L1	-0.539340053	-1.802120545	-0.194615217	0.191288445
PPP1R14B	-0.539223632	0.342555854	-0.609286516	0.20452981
MIB2	-0.53911289	-3.36811278	-0.123491688	0.123398838
MTIF2	-0.53907323	-1.274669589	-0.361399075	0.139388401
ATP5PO	-0.539047282	-0.801936953	-0.376471547	0.202728824
KAT5	-0.538707606	0.50842208	-0.64443492	0.207951854
MMGT1	-0.537962043	-0.932566507	-0.283116518	0.273273299
TWNK	-0.537717949	-0.514409055	-0.368022221	0.329884799
CRYGD	-0.537665863	-0.739425636	-0.407017357	0.176689177
INTS12	-0.537628464	-0.074830681	-0.514658321	0.306961578
SRPRB	-0.537330765	0.320464142	-0.594229966	0.177552475
SFTPB	-0.536665284	-2.868441797	-0.192597251	0.119949456
NWD1	-0.536560763	-2.421056606	-0.23008052	0.126589458
NFATC3	-0.536531123	-3.29051849	-0.053241679	0.146873341
FRG2C	-0.536330101	-1.137922263	-0.315278953	0.194258567
RABIF	-0.535972993	-0.847607235	-0.309965486	0.266641786
USP8	-0.535950024	0.859043475	-0.755465624	0.255534914
ARTN	-0.535348713	-1.821954909	-0.285503204	0.137130457
SLC25A51	-0.534843428	-1.327514999	-0.316883363	0.164186518
VPS4A	-0.534610922	-0.258792995	-0.450798562	0.323858686
FDXR	-0.534499796	0.317821623	-0.647975862	0.357043252
FOXK1	-0.534250218	-0.957143852	-0.28616296	0.259195372
RAPGEF1	-0.533532952	-1.883457137	-0.203236641	0.175367044
GNB1	-0.533161269	-1.829738592	-0.179998985	0.193012426
H1-2	-0.533114548	-0.613129065	-0.412264366	0.197103986
OTX1	-0.532415542	-2.679977185	-0.203279086	0.122813156
FGFR1OP	-0.532336694	-1.040493943	-0.168595142	0.349585458
VBP1	-0.532321823	0.028453072	-0.541373318	0.318120098
TAS2R10	-0.531183051	-2.971942294	-0.11253586	0.140866527
TMEM185A	-0.530814508	-4.50327035	-0.042750636	0.108379874
MGAT1	-0.530640929	-0.992100697	-0.293711978	0.238815426
SAMD4B	-0.530463191	-0.62743952	-0.370167364	0.255476141
CHMP4A	-0.530090722	-4.235199175	-0.07888045	0.106538147
CHTF18	-0.529905724	-0.792687028	-0.352279574	0.224081062
ECHDC2	-0.529191419	-2.823863295	-0.17326805	0.126041289
SINHCAF	-0.528768012	-0.152618672	-0.490188329	0.252784817
DCTN6	-0.528619422	2.079744391	-1.053921206	0.252579974
UQCC1	-0.528383429	-1.327283562	-0.26476637	0.198613971
PRAC1	-0.528381065	0.149848005	-0.552962024	0.164039286
SUGP1	-0.528219361	1.210207568	-0.782837039	0.210391742
MTRF1L	-0.528165736	-0.550890893	-0.393643703	0.244189974
EIF4EBP2	-0.528090499	-2.517385881	-0.224572148	0.120568862
GRSF1	-0.527599727	-1.140748357	-0.246176911	0.246700172
KISS1	-0.527497142	-2.793832156	-0.179377115	0.124603057
GTF2H3	-0.527493142	1.133244659	-0.825297293	0.262788929
CDC42SE1	-0.527136729	-0.901589862	-0.392479379	0.149355439
STT3B	-0.527135944	-2.20582974	-0.157842815	0.167416878
UBE2F	-0.527040596	-2.30738228	0.000986343	0.228842418
SNAP23	-0.526962983	0.494828032	-0.821026912	0.594275
RETSAT	-0.526895439	-3.100786083	-0.174765212	0.113561599
COQ2	-0.5267875	-0.280120622	-0.457210603	0.248381916
CACNB3	-0.526214397	-0.526715808	-0.43638224	0.170551472
TTI2	-0.526111192	0.805719026	-0.749878408	0.277723634
SLC25A42	-0.526020322	-2.671471676	-0.203982658	0.120546913
P3H1	-0.52574008	-1.83390066	-0.202066032	0.176494864
PTPRT	-0.525497498	-4.558060584	-0.01352611	0.112322199
MYBPHL	-0.525335188	-1.754027428	-0.282174637	0.138629845
HSPA8	-0.52521931	0.721635753	-0.812626904	0.398272388
SUOX	-0.525194869	-2.602293964	-0.192253652	0.127941432
CCDC22	-0.525097913	-1.560128414	-0.208173621	0.203139876
KRTCAP2	-0.525037856	-1.244173275	-0.285146977	0.192811471
IPO9	-0.52481434	0.259859945	-0.601458996	0.294946018
FAHD2A	-0.524638523	-1.908187354	-0.223309614	0.157913692
TXNL1	-0.524432331	-2.387756328	-0.052846843	0.197501514
NDUFAF1	-0.524150789	0.08067924	-0.542711138	0.230051119
MRPL20	-0.523778192	-0.663889813	-0.324826482	0.299675799
USP37	-0.523721012	0.802627162	-0.740358483	0.269910465
STIL	-0.523717911	0.205165458	-0.568412308	0.217845624
MPV17	-0.523707069	-3.286279423	-0.112056245	0.125263488
RAB1B	-0.523569713	-0.007302178	-0.522280656	0.176530452
FXYD1	-0.523368088	-2.946270053	-0.073822628	0.152581213
ATG9A	-0.522987346	-1.48487676	-0.191835051	0.223016687
METTL23	-0.522648708	-1.734268545	-0.22736608	0.170263498
SMR3B	-0.522640217	-0.089301188	-0.506524036	0.180469951
USP6	-0.521611899	-2.99061929	-0.18344895	0.113074556
XRCC3	-0.521289213	0.403338364	-0.650195466	0.319598294
ZWINT	-0.521256397	0.297792114	-0.610338182	0.299140846
COG1	-0.521136388	0.00148769	-0.521446954	0.208756872
KXD1	-0.520721669	-1.873278881	-0.220421491	0.160307246
TKT	-0.520052444	-0.405703481	-0.394181378	0.310253848
URM1	-0.519873871	0.417667489	-0.627647906	0.258037884
C20orf85	-0.519410245	-3.375088853	-0.092924652	0.126362775
KLHL34	-0.519166281	-3.469790444	-0.105998366	0.119075754
CTXN1	-0.519079598	-1.454017752	-0.301790614	0.149440393
DNAJA1	-0.51874644	-0.337164904	-0.439680652	0.234501832
OS9	-0.518388951	-2.039512434	-0.24395999	0.13455616
CAB39	-0.518250442	-1.023484047	-0.153632778	0.356251438
MATN4	-0.517557323	-4.064610127	-0.028504511	0.120319735
CIT	-0.517333445	-0.093393658	-0.491810222	0.273286461
FBXO21	-0.517121766	-4.876290344	-0.029114894	0.100077485
NUBP2	-0.517081557	0.801855226	-0.730348507	0.265966902
MT1HL1	-0.516798283	-1.905973004	-0.231448578	0.149713404
SLC4A5	-0.516528052	-1.414371525	-0.317278373	0.140875064
H2BC17	-0.516513884	-2.249753163	-0.229007096	0.127794815
FASN	-0.51638769	-0.670804198	-0.315165009	0.299972305
E2F3	-0.516106501	-0.476258977	-0.380998218	0.283686585
SLC29A2	-0.516016203	-1.709666681	-0.311447875	0.119653925
TBP	-0.515596195	1.619661956	-0.829242403	0.193649179
SMARCA4	-0.51525965	-0.4647739	-0.363311487	0.326929208
ATP6V1C1	-0.515237421	1.296191512	-0.929936743	0.319936767
STMN1	-0.515221413	-3.106412903	-0.00953559	0.162787704
MRPS16	-0.515103974	0.213592775	-0.57619532	0.286017848
SNRNP40	-0.514789117	0.997772548	-0.790975543	0.276802992
MBNL1	-0.514521279	-1.047533723	-0.197863216	0.302289135
MEN1	-0.514340878	-0.563410419	-0.309997855	0.362689464
DCTN5	-0.514041731	2.182343152	-1.128588118	0.281599338
CIAO2A	-0.513891794	-0.661889888	-0.378568914	0.204449234
RCVRN	-0.513458258	-3.448492375	-0.162817623	0.1016794
CCDC9	-0.513394201	-1.815821515	-0.27005064	0.13401293
CDKAL1	-0.513280212	-4.040202084	-0.036533768	0.118000643
ZFAND5	-0.513192348	-1.119769617	-0.319469476	0.173002437
LEF1	-0.513063155	-4.776201255	0.012608349	0.110060585
ZNF273	-0.513046215	-0.924196719	-0.324944034	0.203530457
TCERG1	-0.512872923	-0.276974674	-0.452783606	0.216948779
AK2	-0.512743429	-0.723493054	-0.36538205	0.203680435
PCDHGC3	-0.512605573	-2.429785051	-0.190025417	0.132760779
PTMA	-0.512484841	0.097029389	-0.534807289	0.230058624
ANAPC15	-0.51210431	-0.025646568	-0.504226945	0.30715085
GCNT3	-0.512100372	-2.980646349	-0.071258256	0.147901517
HAO2	-0.51176892	-1.676853776	-0.25909329	0.150684355
H3C7	-0.511615202	-1.698138365	-0.274075468	0.139882437
STARD9	-0.511603751	-2.925071192	-0.175047608	0.115059129
HOXA11	-0.511486653	-2.434968976	-0.155094852	0.146364001
GIGYF2	-0.511434293	-1.587971052	-0.222098595	0.182204642
GTF2A1	-0.51141267	1.085330448	-0.763032455	0.231837028
KIF22	-0.511409303	-1.13212951	-0.316632815	0.172044353
UNC5CL	-0.511133705	-4.109123255	-0.08645517	0.103350157
EXOSC5	-0.51098537	1.452319442	-0.813651966	0.20840222
PC	-0.510627902	-0.449041831	-0.428051178	0.183895393
NUP50	-0.510201832	0.41095091	-0.625655537	0.280942813
TEDC2	-0.509927813	-0.675786528	-0.331845366	0.263518789
ZDHHC17	-0.509892681	-3.283506385	-0.030016858	0.14614737
SCUBE3	-0.509576814	-3.582782475	-0.108857397	0.111845868
DRAP1	-0.509104788	-0.50856237	-0.389661285	0.234865003
FDX1	-0.508984612	-1.128340307	-0.253908694	0.226062932
STRC	-0.508776166	-1.917362193	-0.253502218	0.133138094
PYM1	-0.508522821	-0.866608252	-0.358024069	0.173664111
KCNC1	-0.50793857	-2.546491332	-0.181617533	0.128145356
EGFL7	-0.507735968	-2.859110199	-0.135134325	0.13032084
OR4K1	-0.50766666	-0.247277885	-0.460375164	0.191248384
GFPT1	-0.507633807	0.231271047	-0.580518595	0.315148779
LGALS4	-0.507460412	-3.992443257	-0.095470101	0.103192528
TRAPPC1	-0.507218367	2.325539078	-1.177138746	0.288071004
TRAPPC4	-0.506416041	1.846503488	-0.930118037	0.22946179
KRTAP4-11	-0.505805735	2.327614842	-0.964091405	0.19689068
FAR2	-0.505434602	-0.953853392	-0.358977875	0.153542178
H1-4	-0.504971613	-1.813958853	-0.129563997	0.206954869
CPNE5	-0.504738526	-3.001967401	-0.164820527	0.113231742
SRSF5	-0.503287053	-2.22335453	-0.10921582	0.177241743
PGAM5	-0.503284007	-3.288588805	-0.034755406	0.14247102
TMEM127	-0.502954027	-1.345304469	-0.254864327	0.184411564
MAP4K4	-0.502526976	-2.241901661	-0.034917822	0.208577014
HOMER3	-0.502510472	-2.662307962	-0.153169121	0.131217484
LIN54	-0.502348847	-0.970559722	-0.291888838	0.216843955
STAMBP	-0.502322798	-0.146935629	-0.452374639	0.339932251
BIN1	-0.502052526	-3.565189657	-0.069510774	0.12132363
HIF1AN	-0.502003752	-2.044040834	-0.171175223	0.161850255
BNIPL	-0.5018324	-2.790922613	-0.141888052	0.128969662
ITGA2B	-0.50161456	-2.383131549	-0.23541373	0.111702113
EMC7	-0.50138199	0.477335287	-0.65535562	0.322569134
COA3	-0.500868021	-0.780969583	-0.337607109	0.209049003
TLCD1	-0.50081115	-0.846103883	-0.356954337	0.170022637
KTI12	-0.500678266	0.615509282	-0.725624691	0.365463903
FAAP100	-0.500537326	-0.766629403	-0.375617041	0.162947423
MSH3	-0.500488756	-2.970982504	-0.056294812	0.149510791
PROB1	-0.500165188	-2.28978052	-0.206293063	0.128340739
STRN3	-0.50004269	-2.704129153	-0.147111854	0.130515525
TMEM189	-0.49990825	-2.23793099	-0.117940202	0.1706791
ALX3	-0.49958693	-1.004142292	-0.341723639	0.157212073
MDK	-0.499491544	-2.876737526	-0.124578162	0.130325891
CUTA	-0.49894217	-2.717939431	-0.165722597	0.122600073
EIF3L	-0.498932658	-0.635304201	-0.376932821	0.192033731
AKT2	-0.498927459	-2.321623178	-0.078654984	0.181025275
GNAQ	-0.498793346	-1.104125194	-0.289789178	0.189293903
RNASEH2C	-0.498351103	-0.855967764	-0.265803111	0.271678446
ENPP7	-0.498253296	-1.343341136	-0.283748705	0.15967991
SOCS4	-0.498127624	-3.460326827	-0.101673876	0.114571186
MYBL2	-0.498049091	-0.123707645	-0.459101353	0.314836949
CRACR2B	-0.497404764	-3.309372111	-0.10699704	0.117970331
CHD8	-0.497109555	-0.7180089	-0.324223578	0.240785285
NUDT16L1	-0.497061743	-0.903043276	-0.346867595	0.166319989
SCRN2	-0.496851152	-1.783946567	-0.261232678	0.132077092
PIK3R4	-0.49684222	-0.471381014	-0.402454321	0.200236956
NDUFC1	-0.49683246	-0.79234542	-0.301601314	0.24639651
BCAP31	-0.496677356	-1.237231541	-0.264887028	0.187345958
ANKRD52	-0.495997517	-1.013037809	-0.290236042	0.203113322
FBLIM1	-0.495931549	-0.255507387	-0.451382095	0.174356812
UBAP1	-0.495401434	1.167258066	-0.764192092	0.230275263
TENT4B	-0.494430237	-1.744794842	-0.15772811	0.192975196
ELL3	-0.494279629	-2.40199346	-0.152772408	0.142176582
ELAC2	-0.49403135	1.812199663	-0.990048366	0.273709915
N6AMT1	-0.493976587	-0.584599387	-0.322193799	0.293847019
ACTR8	-0.493803055	0.124344213	-0.524420538	0.246231673
ABHD17A	-0.493795896	-0.768922059	-0.357117357	0.177753437
CCDC130	-0.493510545	0.903251185	-0.743231173	0.276468642
NSMCE1	-0.493501201	-0.159809692	-0.45482729	0.241999788
POLRMT	-0.493314282	0.398147378	-0.602216559	0.273522526
ZNF684	-0.493092246	-3.281406524	-0.080718316	0.125669869
ZNF628	-0.493051912	-3.593629285	-0.079948944	0.114954252
KRTAP12-4	-0.492585904	-1.988367455	-0.260823865	0.116558958
H2BC8	-0.492541866	0.382085559	-0.546266384	0.140608607
HYPK	-0.492535573	1.70982946	-0.911411464	0.244981094
GRWD1	-0.492444334	1.225231965	-0.822947439	0.269747374
GOLGA6B	-0.49238504	-0.403824826	-0.415316592	0.190846235
GATAD2A	-0.492270588	-0.43397098	-0.407516473	0.195299037
LENG1	-0.492213591	-0.24902612	-0.442360557	0.200191989
VPS29	-0.491661972	-0.720000223	-0.341946563	0.207938005
OR1D2	-0.491564246	0.174568031	-0.523959648	0.185574655
HOXD11	-0.491530308	-2.113054982	-0.187722337	0.143776652
ARFRP1	-0.491504823	0.590202444	-0.698851022	0.351313691
MAU2	-0.490694904	-0.058961006	-0.470013716	0.350760424
MRPL32	-0.49016066	0.037552279	-0.498654518	0.22618754
WTAP	-0.490090642	0.742971636	-0.701468762	0.28450362
TSTA3	-0.490006308	-2.778098329	-0.140903339	0.125662568
GNB1L	-0.48993645	0.739434782	-0.744770598	0.344633705
CCDC43	-0.48960614	-0.939112549	-0.373307932	0.123838414
MED1	-0.489580156	0.447463939	-0.709091586	0.490567866
MAP4K2	-0.489368356	-1.877943021	-0.220286893	0.143285212
TUBB4B	-0.489363249	-0.088849484	-0.459212628	0.339344909
CCND1	-0.487924867	0.896778939	-1.201743161	0.795980216
RFK	-0.487901989	-0.317684672	-0.395015791	0.292384888
CPLANE2	-0.487515008	-2.596888779	-0.160301164	0.126002256
HECTD3	-0.487132664	-2.441441647	-0.184714265	0.12386878
PRDX2	-0.487002008	-0.640203899	-0.404561593	0.128772124
IPP	-0.486788592	-2.158266771	-0.168277892	0.147577076
PFDN1	-0.486787501	0.513743192	-0.685408384	0.386615115
PLAC9	-0.486742324	-1.966050289	-0.246837991	0.122023498
PGAP6	-0.486553411	-2.003053595	-0.265173255	0.110521334
RASGRP1	-0.486538187	-3.781740101	-0.068998798	0.11040933
C16orf95	-0.486353823	-2.319042525	-0.18036819	0.131944813
NAA30	-0.486242593	-0.703727069	-0.351985826	0.190779596
MRPL19	-0.485864953	-0.39251893	-0.408144353	0.198004718
ALDOC	-0.485587048	-0.795406937	-0.351816272	0.168179041
XRCC5	-0.485390795	2.334774042	-1.04061696	0.237807238
RIC8A	-0.485258802	-1.474598359	-0.06637998	0.284062992
TEKT2	-0.48474284	-1.484979985	-0.27195044	0.143296477
ST3GAL1	-0.484718616	-1.284904378	-0.280108696	0.159241359
MAP3K11	-0.484207018	-0.996636254	-0.322176767	0.16257712
FAM98C	-0.484015454	-2.057759794	-0.194568272	0.140661307
RNF11	-0.483965436	-1.655334149	-0.282499135	0.121707331
PRKRA	-0.483426883	0.464209905	-0.713206053	0.494989804
MYO15A	-0.483065464	-1.820424871	-0.225850917	0.14129369
SIGLEC7	-0.482906521	-3.36469068	-0.122538823	0.107102772
ARL10	-0.482223112	-1.702409675	-0.189222702	0.172109225
RGPD4	-0.481819701	-0.807634565	-0.352614469	0.15997982
IGFBP5	-0.481565475	-4.639747113	0.001421572	0.10409771
LRRC8D	-0.481427183	-4.00985831	0.037934085	0.129521102
B3GNT9	-0.481338532	-2.779219192	-0.146529919	0.120468588
FANCI	-0.480855972	-0.81194398	-0.304700673	0.21695499
RHOA	-0.48079966	-0.076734932	-0.452698511	0.366210646
LGALS7B	-0.480740421	-1.481058843	-0.232825378	0.167390407
PSMD9	-0.480621215	-1.658857915	-0.23649704	0.147164005
CLDN19	-0.480451849	-1.805402325	-0.241413067	0.132401947
NFU1	-0.48038593	-1.127906914	-0.263274851	0.192490245
RAD51C	-0.480329678	1.55869545	-0.861000903	0.244224249
H2BC14	-0.480242242	-1.800018262	-0.167296691	0.173856875
CNBD2	-0.479329383	-3.23069457	-0.089705245	0.120600734
OTOP1	-0.478856151	0.156396467	-0.506723328	0.178182909
TBC1D28	-0.478848946	-0.818912725	-0.353679796	0.152847973
LDHA	-0.478544443	0.157171426	-0.506923304	0.180559928
NFYB	-0.47835533	0.251729588	-0.536293022	0.230158447
PCYT2	-0.47812194	-1.589596291	-0.150238411	0.206268429
BORCS8	-0.47798291	-1.875987609	-0.206445271	0.144743834
STARD7	-0.477498384	-0.239380101	-0.417989505	0.248595764
INO80B	-0.477335914	0.25584594	-0.529188167	0.202669831
CAPN11	-0.476868153	-3.310838223	-0.037166884	0.132806631
TCF25	-0.476728595	-2.250354394	-0.133599659	0.152477733
TOP1	-0.47668987	2.701826585	-1.273433812	0.294890851
RBFOX2	-0.4766605	-2.975579097	0.012350988	0.16434162
SPRTN	-0.476562956	1.288846701	-0.808490815	0.257538665
MED18	-0.476551237	1.593978657	-0.875932926	0.250556485
PMVK	-0.476493742	-0.918669213	-0.231055064	0.267167633
DOLK	-0.476304511	-0.612047475	-0.330674267	0.237939457
OR1I1	-0.47625871	-3.474744788	-0.087037837	0.112014233
RITA1	-0.476240254	-2.585432397	-0.075182953	0.155121945
LAGE3	-0.476098528	-0.481737244	-0.387370753	0.184182926
ACAP3	-0.475922694	-2.333605655	-0.183836295	0.125165277
RARS1	-0.47574113	1.227974564	-0.724194551	0.202327824
TRERF1	-0.475737963	-2.434822617	-0.149438893	0.134013488
LRRC57	-0.475608067	-2.21836151	-0.116817919	0.161736555
HMGN1	-0.475246484	-0.676125769	-0.366088872	0.161445721
MRPL11	-0.475098992	-0.748983068	-0.341854917	0.177899983
FGFBP3	-0.474996147	-1.80695661	-0.130490775	0.190655033
RHBDF1	-0.474256947	-0.624646545	-0.372488331	0.162921921
MINDY2	-0.474187239	-1.253169939	-0.284612866	0.15127587
TCTN2	-0.47407955	-2.977187315	-0.122467377	0.118102133
RSRP1	-0.473211508	-3.263155757	0.000633574	0.145210685
EEF1AKMT3	-0.472788618	-0.989012263	-0.32372465	0.150720041
SCNN1D	-0.47274356	-2.699186377	-0.086340735	0.143155296
TAP1	-0.472610704	-2.901554073	-0.121243667	0.121096153
THTPA	-0.472356813	-3.415891369	-0.070448251	0.117658473
RRP1	-0.472295574	1.677467009	-0.958877982	0.290069733
PPIH	-0.471907222	-0.559164619	-0.323612411	0.265207788
WDR83OS	-0.471013206	-1.08547705	-0.283842574	0.17243168
CHRNB2	-0.470456529	-3.654512502	-0.077302248	0.1075805
EIF2B1	-0.470443752	1.714252762	-0.945532909	0.277140669
GPATCH1	-0.469961519	-0.386168535	-0.389987987	0.207094897
BORA	-0.469943225	0.683702705	-0.670836637	0.293831531
GLE1	-0.469879824	0.553104481	-0.590690665	0.218423183
UQCRQ	-0.469781262	-0.013223595	-0.467300701	0.187585998
TMEM11	-0.469612282	-1.104849403	-0.318004326	0.137220471
AK4	-0.469270086	0.155599117	-0.498911027	0.190495558
WDR76	-0.4690597	-1.599231467	-0.287743821	0.113376883
ZFP69	-0.469041063	-1.205895502	-0.295816975	0.143647678
YBX3	-0.468678392	-2.363003464	-0.203806794	0.112091075
DNAJB6	-0.468626534	-0.468337614	-0.372911608	0.20437164
DUOX1	-0.468407302	-3.704314593	-0.030859983	0.118118294
AGAP6	-0.468227362	0.887355405	-0.670798234	0.228286063
PIK3R5	-0.46744307	-3.743609514	-0.040089728	0.114155427
KAT2A	-0.467083823	-0.669618087	-0.337847065	0.193000697
FBXO22	-0.466764026	-2.609852615	-0.099474364	0.140731955
OR2T2	-0.466359242	-0.757128019	-0.326754221	0.184387604
WDR26	-0.466328158	-0.007540963	-0.46422143	0.279371196
TMEM50B	-0.46612042	-1.740676537	-0.257324564	0.11995098
TMEM44	-0.465900418	-2.076475785	-0.215066652	0.120797829
SLC30A5	-0.465658447	-3.507989241	0.015769573	0.137237599
RNF223	-0.465394143	-2.602218921	-0.148998648	0.121586809
BMF	-0.465321084	-0.928045082	-0.330427636	0.145352257
SLC27A4	-0.465055762	-3.662247003	-0.07341819	0.106939147
SLC39A10	-0.464978691	-0.113978894	-0.439746587	0.221375226
MAST3	-0.464942784	-2.971974754	-0.138677452	0.109780654
LRRC37B	-0.464941756	-0.597020185	-0.364691994	0.167916872
USP9X	-0.464300321	0.254632778	-0.551942945	0.34419223
CNTD2	-0.464291514	-2.56749483	-0.14270939	0.125251323
ITGA4	-0.464222965	-2.800841585	-0.080309031	0.13707092
DND1	-0.464218406	-2.463817484	-0.063095031	0.162805637
[truncated: 15,786 more rows]
